# Supplementary material for: Highly-multiplexed and efficient long-amplicon PacBio and Nanopore sequencing of hundreds of full mitochondrial genomes
Source: BMC Genomics. 2023 May 2;24:229. doi: 10.1186/s12864-023-09277-6 (PMC10155392; doi:10.1186/s12864-023-09277-6)
Supplement: Supplementary file 3 — Additional file 3: Table S1. Samples included in PacBio sequencing analysis and their respective PCR success, pool category, and whether they were sequenced and the resulting coverage. [file 12864_2023_9277_MOESM3_ESM.xlsx]

## Sheet: Sheet1
Table S1. Samples included in PacBio sequencing analysis and their respective PCR success, pool category, and whether they were sequenced and the resulting coverage.
Order	platename	well	IndexF	IndexR	Index + Adapter F Sequence	Index + Adapter R Sequenece	Field Number	Fragment 1 PCR Band	Fragment 1 Pool Cat.	Fragment 1 Included	Fragment 1 Coverage	Fragment 2 PCR Band	Fragment 2 Pool Cat.	Fragment 2 Included	Fragment 2 Coverage
1	Plate 1A	1a	F1	R25	GGGTCACATATCAGAGTGCGgcagtcgaacatgtagctgactcaggtcac	CAGTGCGCGAGCGTGTCGCGtggatcacttgtgcaagcatcacatcgtag	WFB1039	+	G2	+	205	+	G2	+	703
2	Plate 1A	1b	F2	R25	GGGTACACACAGACTGTGAGgcagtcgaacatgtagctgactcaggtcac	CAGTGCGCGAGCGTGTCGCGtggatcacttgtgcaagcatcacatcgtag	WFB1040	+	W1	+	1117	+	G2	+	695
3	Plate 1A	1c	F3	R25	GGGTACACATCTCGTGAGAGgcagtcgaacatgtagctgactcaggtcac	CAGTGCGCGAGCGTGTCGCGtggatcacttgtgcaagcatcacatcgtag	WFB1041	+	G1	+	1058	+	G2	+	1420
4	Plate 1A	1d	F4	R25	GGGTCACGCACACACGCGCGgcagtcgaacatgtagctgactcaggtcac	CAGTGCGCGAGCGTGTCGCGtggatcacttgtgcaagcatcacatcgtag	WFB1044	+	G2	+	708	+	G2	+	550
5	Plate 1A	1e	F5	R25	GGGTCACTCGACTCTCGCGTgcagtcgaacatgtagctgactcaggtcac	CAGTGCGCGAGCGTGTCGCGtggatcacttgtgcaagcatcacatcgtag	WFB1048	+	W1	+	138	+	S3	+	420
6	Plate 1A	1f	F6	R25	GGGTCATATATATCAGCTGTgcagtcgaacatgtagctgactcaggtcac	CAGTGCGCGAGCGTGTCGCGtggatcacttgtgcaagcatcacatcgtag	WFB1049	+	W1	+	---	+	G3	+	304
7	Plate 1A	1g	F7	R25	GGGTTCTGTATCTCTATGTGgcagtcgaacatgtagctgactcaggtcac	CAGTGCGCGAGCGTGTCGCGtggatcacttgtgcaagcatcacatcgtag	WFB1050	+	W1	+	670	+	G3	+	773
8	Plate 1A	1h	F8	R25	GGGTACAGTCGAGCGCTGCGgcagtcgaacatgtagctgactcaggtcac	CAGTGCGCGAGCGTGTCGCGtggatcacttgtgcaagcatcacatcgtag	WFB1052	-	F	+	296	-	F	+	---
9	Plate 1A	2a	F1	R26	GGGTCACATATCAGAGTGCGgcagtcgaacatgtagctgactcaggtcac	CAGTTGTGCGTGTCTCTGTGtggatcacttgtgcaagcatcacatcgtag	WFB1075	+	S1	+	---	+	G3	+	358
10	Plate 1A	2b	F2	R26	GGGTACACACAGACTGTGAGgcagtcgaacatgtagctgactcaggtcac	CAGTTGTGCGTGTCTCTGTGtggatcacttgtgcaagcatcacatcgtag	WFB1078	+	W1	+	997	+	G2	+	---
11	Plate 1A	2c	F3	R26	GGGTACACATCTCGTGAGAGgcagtcgaacatgtagctgactcaggtcac	CAGTTGTGCGTGTCTCTGTGtggatcacttgtgcaagcatcacatcgtag	WFB1084	+	W2	+	1121	-	-	-	---
12	Plate 1A	2d	F4	R26	GGGTCACGCACACACGCGCGgcagtcgaacatgtagctgactcaggtcac	CAGTTGTGCGTGTCTCTGTGtggatcacttgtgcaagcatcacatcgtag	WFB1087	+	W2	+	390	+	G2	+	528
13	Plate 1A	2e	F5	R26	GGGTCACTCGACTCTCGCGTgcagtcgaacatgtagctgactcaggtcac	CAGTTGTGCGTGTCTCTGTGtggatcacttgtgcaagcatcacatcgtag	WFB1103	+	W1	+	239	+	G2	+	459
14	Plate 1A	2f	F6	R26	GGGTCATATATATCAGCTGTgcagtcgaacatgtagctgactcaggtcac	CAGTTGTGCGTGTCTCTGTGtggatcacttgtgcaagcatcacatcgtag	WFB1104	+	W1	+	982	+	G2	+	773
15	Plate 1A	2g	F7	R26	GGGTTCTGTATCTCTATGTGgcagtcgaacatgtagctgactcaggtcac	CAGTTGTGCGTGTCTCTGTGtggatcacttgtgcaagcatcacatcgtag	WFB1105	+	W1	+	992	+	G2	+	---
16	Plate 1A	2h	F8	R26	GGGTACAGTCGAGCGCTGCGgcagtcgaacatgtagctgactcaggtcac	CAGTTGTGCGTGTCTCTGTGtggatcacttgtgcaagcatcacatcgtag	WFB1112	+	W1	+	465	+	G2	+	196
17	Plate 1A	3a	F1	R27	GGGTCACATATCAGAGTGCGgcagtcgaacatgtagctgactcaggtcac	CAGTTGTGAGAGAGTGTGAGtggatcacttgtgcaagcatcacatcgtag	WFB1129	+	W1	+	204	+	G2	+	1001
18	Plate 1A	3b	F2	R27	GGGTACACACAGACTGTGAGgcagtcgaacatgtagctgactcaggtcac	CAGTTGTGAGAGAGTGTGAGtggatcacttgtgcaagcatcacatcgtag	WFB1130	+	W1	+	771	+	G2	+	875
19	Plate 1A	3c	F3	R27	GGGTACACATCTCGTGAGAGgcagtcgaacatgtagctgactcaggtcac	CAGTTGTGAGAGAGTGTGAGtggatcacttgtgcaagcatcacatcgtag	WFB1131	+	G3	+	490	+	G2	+	1303
20	Plate 1A	3d	F4	R27	GGGTCACGCACACACGCGCGgcagtcgaacatgtagctgactcaggtcac	CAGTTGTGAGAGAGTGTGAGtggatcacttgtgcaagcatcacatcgtag	WFB1132	+	W2	+	366	+	G2	+	301
21	Plate 1A	3e	F5	R27	GGGTCACTCGACTCTCGCGTgcagtcgaacatgtagctgactcaggtcac	CAGTTGTGAGAGAGTGTGAGtggatcacttgtgcaagcatcacatcgtag	WFB1133	+	W1	+	215	+	G2	+	47
22	Plate 1A	3f	F6	R27	GGGTCATATATATCAGCTGTgcagtcgaacatgtagctgactcaggtcac	CAGTTGTGAGAGAGTGTGAGtggatcacttgtgcaagcatcacatcgtag	WFB1135	+	W1	+	723	+	G2	+	889
23	Plate 1A	3g	F7	R27	GGGTTCTGTATCTCTATGTGgcagtcgaacatgtagctgactcaggtcac	CAGTTGTGAGAGAGTGTGAGtggatcacttgtgcaagcatcacatcgtag	WFB1137	+	W1	+	439	+	G4	+	311
24	Plate 1A	3h	F8	R27	GGGTACAGTCGAGCGCTGCGgcagtcgaacatgtagctgactcaggtcac	CAGTTGTGAGAGAGTGTGAGtggatcacttgtgcaagcatcacatcgtag	WFB1138	+	W2	+	1398	+	G3	+	---
25	Plate 1A	4a	F1	R28	GGGTCACATATCAGAGTGCGgcagtcgaacatgtagctgactcaggtcac	CAGTGAGAGTCAGAGCAGAGtggatcacttgtgcaagcatcacatcgtag	WFB1139	+	W2	+	613	+	G2	+	865
26	Plate 1A	4b	F2	R28	GGGTACACACAGACTGTGAGgcagtcgaacatgtagctgactcaggtcac	CAGTGAGAGTCAGAGCAGAGtggatcacttgtgcaagcatcacatcgtag	WFB1141	+	W1	+	730	+	G3	+	461
27	Plate 1A	4c	F3	R28	GGGTACACATCTCGTGAGAGgcagtcgaacatgtagctgactcaggtcac	CAGTGAGAGTCAGAGCAGAGtggatcacttgtgcaagcatcacatcgtag	WFB1142	+	W2	+	670	+	G2	+	811
28	Plate 1A	4d	F4	R28	GGGTCACGCACACACGCGCGgcagtcgaacatgtagctgactcaggtcac	CAGTGAGAGTCAGAGCAGAGtggatcacttgtgcaagcatcacatcgtag	WFB1143	+	W1	+	575	+	G2	+	479
29	Plate 1A	4e	F5	R28	GGGTCACTCGACTCTCGCGTgcagtcgaacatgtagctgactcaggtcac	CAGTGAGAGTCAGAGCAGAGtggatcacttgtgcaagcatcacatcgtag	WFB1144	+	W1	+	358	+	G3	+	642
30	Plate 1A	4f	F6	R28	GGGTCATATATATCAGCTGTgcagtcgaacatgtagctgactcaggtcac	CAGTGAGAGTCAGAGCAGAGtggatcacttgtgcaagcatcacatcgtag	WFB1145	+	W1	+	355	+	G2	+	507
31	Plate 1A	4g	F7	R28	GGGTTCTGTATCTCTATGTGgcagtcgaacatgtagctgactcaggtcac	CAGTGAGAGTCAGAGCAGAGtggatcacttgtgcaagcatcacatcgtag	WFB1153	+	W1	+	748	+	G2	+	280
32	Plate 1A	4h	F8	R28	GGGTACAGTCGAGCGCTGCGgcagtcgaacatgtagctgactcaggtcac	CAGTGAGAGTCAGAGCAGAGtggatcacttgtgcaagcatcacatcgtag	WFB1154	+	W1	+	394	+	G4	+	228
33	Plate 1A	5a	F1	R29	GGGTCACATATCAGAGTGCGgcagtcgaacatgtagctgactcaggtcac	CAGTTCTATAGACATATATAtggatcacttgtgcaagcatcacatcgtag	WFB1159	+	W1	+	467	+	G3	+	232
34	Plate 1A	5b	F2	R29	GGGTACACACAGACTGTGAGgcagtcgaacatgtagctgactcaggtcac	CAGTTCTATAGACATATATAtggatcacttgtgcaagcatcacatcgtag	WFB1237	+	W1	+	1085	+	G2	+	1051
35	Plate 1A	5c	F3	R29	GGGTACACATCTCGTGAGAGgcagtcgaacatgtagctgactcaggtcac	CAGTTCTATAGACATATATAtggatcacttgtgcaagcatcacatcgtag	WFB1239	+	W1	+	1003	+	G2	+	204
36	Plate 1A	5d	F4	R29	GGGTCACGCACACACGCGCGgcagtcgaacatgtagctgactcaggtcac	CAGTTCTATAGACATATATAtggatcacttgtgcaagcatcacatcgtag	WFB1240	+	W1	+	233	+	G2	+	320
37	Plate 1A	5e	F5	R29	GGGTCACTCGACTCTCGCGTgcagtcgaacatgtagctgactcaggtcac	CAGTTCTATAGACATATATAtggatcacttgtgcaagcatcacatcgtag	WFB1246	+	W1	+	727	+	G1	+	559
38	Plate 1A	5f	F6	R29	GGGTCATATATATCAGCTGTgcagtcgaacatgtagctgactcaggtcac	CAGTTCTATAGACATATATAtggatcacttgtgcaagcatcacatcgtag	WFB1248	+	G1	+	2151	+	G2	+	1410
39	Plate 1A	5g	F7	R29	GGGTTCTGTATCTCTATGTGgcagtcgaacatgtagctgactcaggtcac	CAGTTCTATAGACATATATAtggatcacttgtgcaagcatcacatcgtag	WFB1281	+	G1	+	1024	+	G3	+	750
40	Plate 1A	5h	F8	R29	GGGTACAGTCGAGCGCTGCGgcagtcgaacatgtagctgactcaggtcac	CAGTTCTATAGACATATATAtggatcacttgtgcaagcatcacatcgtag	WFB1283	+	W3	+	112	+	W3	+	259
41	Plate 1A	6a	F1	R30	GGGTCACATATCAGAGTGCGgcagtcgaacatgtagctgactcaggtcac	CAGTGAGCGCGATAGAGAGAtggatcacttgtgcaagcatcacatcgtag	WFB1300	+	W3	+	---	+	W2	+	2187
42	Plate 1A	6b	F2	R30	GGGTACACACAGACTGTGAGgcagtcgaacatgtagctgactcaggtcac	CAGTGAGCGCGATAGAGAGAtggatcacttgtgcaagcatcacatcgtag	WFB1355	-	-	-	---	+	G3	+	---
43	Plate 1A	6c	F3	R30	GGGTACACATCTCGTGAGAGgcagtcgaacatgtagctgactcaggtcac	CAGTGAGCGCGATAGAGAGAtggatcacttgtgcaagcatcacatcgtag	WFB1391	+	G3	+	---	+	G2	+	1119
44	Plate 1A	6d	F4	R30	GGGTCACGCACACACGCGCGgcagtcgaacatgtagctgactcaggtcac	CAGTGAGCGCGATAGAGAGAtggatcacttgtgcaagcatcacatcgtag	WFB1401	+	G2	+	---	+	G3	+	473
45	Plate 1A	6e	F5	R30	GGGTCACTCGACTCTCGCGTgcagtcgaacatgtagctgactcaggtcac	CAGTGAGCGCGATAGAGAGAtggatcacttgtgcaagcatcacatcgtag	WFB1402	+	G2	+	1074	+	G2	+	896
46	Plate 1A	6f	F6	R30	GGGTCATATATATCAGCTGTgcagtcgaacatgtagctgactcaggtcac	CAGTGAGCGCGATAGAGAGAtggatcacttgtgcaagcatcacatcgtag	WFB1425	+	G2	+	1194	+	G2	+	2130
47	Plate 1A	6g	F7	R30	GGGTTCTGTATCTCTATGTGgcagtcgaacatgtagctgactcaggtcac	CAGTGAGCGCGATAGAGAGAtggatcacttgtgcaagcatcacatcgtag	WFB1428	+	W1	+	1611	+	G3	+	653
48	Plate 1A	6h	F8	R30	GGGTACAGTCGAGCGCTGCGgcagtcgaacatgtagctgactcaggtcac	CAGTGAGCGCGATAGAGAGAtggatcacttgtgcaagcatcacatcgtag	WFB1437	+	W3	+	921	+	G3	+	---
49	Plate 1A	7a	F1	R31	GGGTCACATATCAGAGTGCGgcagtcgaacatgtagctgactcaggtcac	CAGTCACACACTCAGACATCtggatcacttgtgcaagcatcacatcgtag	WFB1506	+	W2	+	504	+	G3	+	655
50	Plate 1A	7b	F2	R31	GGGTACACACAGACTGTGAGgcagtcgaacatgtagctgactcaggtcac	CAGTCACACACTCAGACATCtggatcacttgtgcaagcatcacatcgtag	WFB1511	+	W2	+	1299	+	G2	+	1803
51	Plate 1A	7c	F3	R31	GGGTACACATCTCGTGAGAGgcagtcgaacatgtagctgactcaggtcac	CAGTCACACACTCAGACATCtggatcacttgtgcaagcatcacatcgtag	WFB1512	-	F	+	---	+	G2	+	993
52	Plate 1A	7d	F4	R31	GGGTCACGCACACACGCGCGgcagtcgaacatgtagctgactcaggtcac	CAGTCACACACTCAGACATCtggatcacttgtgcaagcatcacatcgtag	WFB1515	+	S2	+	155	-	-	-	---
53	Plate 1A	7e	F5	R31	GGGTCACTCGACTCTCGCGTgcagtcgaacatgtagctgactcaggtcac	CAGTCACACACTCAGACATCtggatcacttgtgcaagcatcacatcgtag	WFB1576	-	-	-	---	-	F	+	---
54	Plate 1A	7f	F6	R31	GGGTCATATATATCAGCTGTgcagtcgaacatgtagctgactcaggtcac	CAGTCACACACTCAGACATCtggatcacttgtgcaagcatcacatcgtag	WFB1584	+	W1	+	1040	+	G2	+	521
55	Plate 1A	7g	F7	R31	GGGTTCTGTATCTCTATGTGgcagtcgaacatgtagctgactcaggtcac	CAGTCACACACTCAGACATCtggatcacttgtgcaagcatcacatcgtag	WFB1592	+	W1	+	557	-	F	+	---
56	Plate 1A	7h	F8	R31	GGGTACAGTCGAGCGCTGCGgcagtcgaacatgtagctgactcaggtcac	CAGTCACACACTCAGACATCtggatcacttgtgcaagcatcacatcgtag	ATH1351	+	S3	+	230	-	F	+	---
57	Plate 1A	8a	F1	R32	GGGTCACATATCAGAGTGCGgcagtcgaacatgtagctgactcaggtcac	CAGTCACTATCTCTAGTCTCtggatcacttgtgcaagcatcacatcgtag	JAM11303	+	W1	+	864	+	G1	+	690
58	Plate 1A	8b	F2	R32	GGGTACACACAGACTGTGAGgcagtcgaacatgtagctgactcaggtcac	CAGTCACTATCTCTAGTCTCtggatcacttgtgcaagcatcacatcgtag	JAM11304	+	G1	+	1698	+	G2	+	---
59	Plate 1A	8c	F3	R32	GGGTACACATCTCGTGAGAGgcagtcgaacatgtagctgactcaggtcac	CAGTCACTATCTCTAGTCTCtggatcacttgtgcaagcatcacatcgtag	JAM11355	+	G1	+	1204	+	G2	+	463
60	Plate 1A	8d	F4	R32	GGGTCACGCACACACGCGCGgcagtcgaacatgtagctgactcaggtcac	CAGTCACTATCTCTAGTCTCtggatcacttgtgcaagcatcacatcgtag	JAM11388	+	G1	+	344	-	F	+	---
61	Plate 1A	8e	F5	R32	GGGTCACTCGACTCTCGCGTgcagtcgaacatgtagctgactcaggtcac	CAGTCACTATCTCTAGTCTCtggatcacttgtgcaagcatcacatcgtag	JAM11389	+	W1	+	1325	+	G2	+	711
62	Plate 1A	8f	F6	R32	GGGTCATATATATCAGCTGTgcagtcgaacatgtagctgactcaggtcac	CAGTCACTATCTCTAGTCTCtggatcacttgtgcaagcatcacatcgtag	JAM11390	+	W1	+	1210	+	G1	+	---
63	Plate 1A	8g	F7	R32	GGGTTCTGTATCTCTATGTGgcagtcgaacatgtagctgactcaggtcac	CAGTCACTATCTCTAGTCTCtggatcacttgtgcaagcatcacatcgtag	JAM11391	+	G1	+	627	+	G3	+	223
64	Plate 1A	8h	F8	R32	GGGTACAGTCGAGCGCTGCGgcagtcgaacatgtagctgactcaggtcac	CAGTCACTATCTCTAGTCTCtggatcacttgtgcaagcatcacatcgtag	JAM11392	+	W1	+	1348	+	G3	+	---
65	Plate 1A	9a	F1	R33	GGGTCACATATCAGAGTGCGgcagtcgaacatgtagctgactcaggtcac	CAGTAGAGACTGCGACGAGAtggatcacttgtgcaagcatcacatcgtag	JAM11395	+	W3	+	972	+	G2	+	1419
66	Plate 1A	9b	F2	R33	GGGTACACACAGACTGTGAGgcagtcgaacatgtagctgactcaggtcac	CAGTAGAGACTGCGACGAGAtggatcacttgtgcaagcatcacatcgtag	JAM11404	+	W1	+	1455	+	G1	+	994
67	Plate 1A	9c	F3	R33	GGGTACACATCTCGTGAGAGgcagtcgaacatgtagctgactcaggtcac	CAGTAGAGACTGCGACGAGAtggatcacttgtgcaagcatcacatcgtag	JAM11435	+	W1	+	969	+	G1	+	1338
68	Plate 1A	9d	F4	R33	GGGTCACGCACACACGCGCGgcagtcgaacatgtagctgactcaggtcac	CAGTAGAGACTGCGACGAGAtggatcacttgtgcaagcatcacatcgtag	JAM11436	+	G2	+	543	+	G3	+	464
69	Plate 1A	9e	F5	R33	GGGTCACTCGACTCTCGCGTgcagtcgaacatgtagctgactcaggtcac	CAGTAGAGACTGCGACGAGAtggatcacttgtgcaagcatcacatcgtag	JAM11443	+	G1	+	1769	+	G2	+	1141
70	Plate 1A	9f	F6	R33	GGGTCATATATATCAGCTGTgcagtcgaacatgtagctgactcaggtcac	CAGTAGAGACTGCGACGAGAtggatcacttgtgcaagcatcacatcgtag	JAM11445	+	W1	+	1059	+	G2	+	636
71	Plate 1A	9g	F7	R33	GGGTTCTGTATCTCTATGTGgcagtcgaacatgtagctgactcaggtcac	CAGTAGAGACTGCGACGAGAtggatcacttgtgcaagcatcacatcgtag	JAM11449	+	W1	+	615	+	G2	+	196
72	Plate 1A	9h	F8	R33	GGGTACAGTCGAGCGCTGCGgcagtcgaacatgtagctgactcaggtcac	CAGTAGAGACTGCGACGAGAtggatcacttgtgcaagcatcacatcgtag	JAM11450	+	W1	+	1144	+	S3	+	---
73	Plate 1A	10a	F1	R34	GGGTCACATATCAGAGTGCGgcagtcgaacatgtagctgactcaggtcac	CAGTATATCTATATACACATtggatcacttgtgcaagcatcacatcgtag	JAM11451	+	S1	+	1818	+	W1	+	821
74	Plate 1A	10b	F2	R34	GGGTACACACAGACTGTGAGgcagtcgaacatgtagctgactcaggtcac	CAGTATATCTATATACACATtggatcacttgtgcaagcatcacatcgtag	JAM11452	+	G1	+	266	+	S3	+	1532
75	Plate 1A	10c	F3	R34	GGGTACACATCTCGTGAGAGgcagtcgaacatgtagctgactcaggtcac	CAGTATATCTATATACACATtggatcacttgtgcaagcatcacatcgtag	JAM11453	+	G1	+	986	+	G1	+	527
76	Plate 1A	10d	F4	R34	GGGTCACGCACACACGCGCGgcagtcgaacatgtagctgactcaggtcac	CAGTATATCTATATACACATtggatcacttgtgcaagcatcacatcgtag	JAM11481	+	G1	+	927	+	G2	+	---
77	Plate 1A	10e	F5	R34	GGGTCACTCGACTCTCGCGTgcagtcgaacatgtagctgactcaggtcac	CAGTATATCTATATACACATtggatcacttgtgcaagcatcacatcgtag	JAM11485	+	W1	+	1129	+	G2	+	731
78	Plate 1A	10f	F6	R34	GGGTCATATATATCAGCTGTgcagtcgaacatgtagctgactcaggtcac	CAGTATATCTATATACACATtggatcacttgtgcaagcatcacatcgtag	JAM11494	+	W1	+	1333	+	G3	+	---
79	Plate 1A	10g	F7	R34	GGGTTCTGTATCTCTATGTGgcagtcgaacatgtagctgactcaggtcac	CAGTATATCTATATACACATtggatcacttgtgcaagcatcacatcgtag	JAM11496	+	G1	+	1259	+	G3	+	171
80	Plate 1A	10h	F8	R34	GGGTACAGTCGAGCGCTGCGgcagtcgaacatgtagctgactcaggtcac	CAGTATATCTATATACACATtggatcacttgtgcaagcatcacatcgtag	JAM11497	+	W2	+	1103	-	F	+	---
81	Plate 1A	11a	F1	R35	GGGTCACATATCAGAGTGCGgcagtcgaacatgtagctgactcaggtcac	CAGTCAGAGAGTGCGCGCGCtggatcacttgtgcaagcatcacatcgtag	JAM11502	+	G1	+	1168	+	G3	+	1562
82	Plate 1A	11b	F2	R35	GGGTACACACAGACTGTGAGgcagtcgaacatgtagctgactcaggtcac	CAGTCAGAGAGTGCGCGCGCtggatcacttgtgcaagcatcacatcgtag	JAM14607	-	F	+	---	+	W2	+	1223
83	Plate 1A	11c	F3	R35	GGGTACACATCTCGTGAGAGgcagtcgaacatgtagctgactcaggtcac	CAGTCAGAGAGTGCGCGCGCtggatcacttgtgcaagcatcacatcgtag	JAM14608	+	G2	+	---	+	G3	+	698
84	Plate 1A	11d	F4	R35	GGGTCACGCACACACGCGCGgcagtcgaacatgtagctgactcaggtcac	CAGTCAGAGAGTGCGCGCGCtggatcacttgtgcaagcatcacatcgtag	JAM14609	+	G2	+	127	+	G3	+	272
85	Plate 1A	11e	F5	R35	GGGTCACTCGACTCTCGCGTgcagtcgaacatgtagctgactcaggtcac	CAGTCAGAGAGTGCGCGCGCtggatcacttgtgcaagcatcacatcgtag	JAM14610	-	F	+	---	+	G2	+	350
86	Plate 1A	11f	F6	R35	GGGTCATATATATCAGCTGTgcagtcgaacatgtagctgactcaggtcac	CAGTCAGAGAGTGCGCGCGCtggatcacttgtgcaagcatcacatcgtag	JAM14611	+	G3	+	1435	+	G3	+	208
87	Plate 1A	11g	F7	R35	GGGTTCTGTATCTCTATGTGgcagtcgaacatgtagctgactcaggtcac	CAGTCAGAGAGTGCGCGCGCtggatcacttgtgcaagcatcacatcgtag	JAM14613	-	F	+	---	-	F	+	---
88	Plate 1A	11h	F8	R35	GGGTACAGTCGAGCGCTGCGgcagtcgaacatgtagctgactcaggtcac	CAGTCAGAGAGTGCGCGCGCtggatcacttgtgcaagcatcacatcgtag	JAM14617	-	F	+	35	+	G2	+	124
89	Plate 1A	12a	F1	R36	GGGTCACATATCAGAGTGCGgcagtcgaacatgtagctgactcaggtcac	CAGTGTGTGCGACGTGTCTCtggatcacttgtgcaagcatcacatcgtag	JAM14618	+	W1	+	1434	+	W2	+	1230
90	Plate 1A	12b	F2	R36	GGGTACACACAGACTGTGAGgcagtcgaacatgtagctgactcaggtcac	CAGTGTGTGCGACGTGTCTCtggatcacttgtgcaagcatcacatcgtag	JAM14619	-	F	+	---	+	W1	+	1607
91	Plate 1A	12c	F3	R36	GGGTACACATCTCGTGAGAGgcagtcgaacatgtagctgactcaggtcac	CAGTGTGTGCGACGTGTCTCtggatcacttgtgcaagcatcacatcgtag	JAM14622	+	G3	+	---	+	G2	+	618
92	Plate 1A	12d	F4	R36	GGGTCACGCACACACGCGCGgcagtcgaacatgtagctgactcaggtcac	CAGTGTGTGCGACGTGTCTCtggatcacttgtgcaagcatcacatcgtag	JAM14623	+	G3	+	234	+	G3	+	310
93	Plate 1A	12e	F5	R36	GGGTCACTCGACTCTCGCGTgcagtcgaacatgtagctgactcaggtcac	CAGTGTGTGCGACGTGTCTCtggatcacttgtgcaagcatcacatcgtag	JAM14658	-	F	+	---	+	G1	+	64
94	Plate 1A	12f	F6	R36	GGGTCATATATATCAGCTGTgcagtcgaacatgtagctgactcaggtcac	CAGTGTGTGCGACGTGTCTCtggatcacttgtgcaagcatcacatcgtag	JAM14660	-	F	+	---	+	G3	+	895
95	Plate 1A	12g	F7	R36	GGGTTCTGTATCTCTATGTGgcagtcgaacatgtagctgactcaggtcac	CAGTGTGTGCGACGTGTCTCtggatcacttgtgcaagcatcacatcgtag	JAM14677	-	F	+	---	-	-	-	---
96	Plate 1A	12h	F8	R36	GGGTACAGTCGAGCGCTGCGgcagtcgaacatgtagctgactcaggtcac	CAGTGTGTGCGACGTGTCTCtggatcacttgtgcaagcatcacatcgtag	JAM14835	-	-	-	---	-	-	-	---
97	Plate 2A	1a	F1	R37	GGGTCACATATCAGAGTGCGgcagtcgaacatgtagctgactcaggtcac	CAGTGTAGTGCGATATGTGTtggatcacttgtgcaagcatcacatcgtag	JAM15002	+	G3	+	331	-	F	+	---
98	Plate 2A	1b	F2	R37	GGGTACACACAGACTGTGAGgcagtcgaacatgtagctgactcaggtcac	CAGTGTAGTGCGATATGTGTtggatcacttgtgcaagcatcacatcgtag	JAM15003	+	G2	+	2328	+	W3	+	1232
99	Plate 2A	1c	F3	R37	GGGTACACATCTCGTGAGAGgcagtcgaacatgtagctgactcaggtcac	CAGTGTAGTGCGATATGTGTtggatcacttgtgcaagcatcacatcgtag	JAM15015	+	G2	+	1758	+	W3	+	922
100	Plate 2A	1d	F4	R37	GGGTCACGCACACACGCGCGgcagtcgaacatgtagctgactcaggtcac	CAGTGTAGTGCGATATGTGTtggatcacttgtgcaagcatcacatcgtag	JAM15017	+	G3	+	1488	+	W4	+	646
101	Plate 2A	1e	F5	R37	GGGTCACTCGACTCTCGCGTgcagtcgaacatgtagctgactcaggtcac	CAGTGTAGTGCGATATGTGTtggatcacttgtgcaagcatcacatcgtag	JAM15018	+	G3	+	913	+	G4	+	1197
102	Plate 2A	1f	F6	R37	GGGTCATATATATCAGCTGTgcagtcgaacatgtagctgactcaggtcac	CAGTGTAGTGCGATATGTGTtggatcacttgtgcaagcatcacatcgtag	JAM15019	+	G3	+	1694	+	G4	+	775
103	Plate 2A	1g	F7	R37	GGGTTCTGTATCTCTATGTGgcagtcgaacatgtagctgactcaggtcac	CAGTGTAGTGCGATATGTGTtggatcacttgtgcaagcatcacatcgtag	JAM15051	+	G3	+	907	+	G3	+	527
104	Plate 2A	1h	F8	R37	GGGTACAGTCGAGCGCTGCGgcagtcgaacatgtagctgactcaggtcac	CAGTGTAGTGCGATATGTGTtggatcacttgtgcaagcatcacatcgtag	JAM15052	+	G2	+	356	+	G3	+	166
105	Plate 2A	2a	F1	R38	GGGTCACATATCAGAGTGCGgcagtcgaacatgtagctgactcaggtcac	CAGTGCGCATCGAGACACACtggatcacttgtgcaagcatcacatcgtag	JAM15055	+	G3	+	---	+	S2	+	3807
106	Plate 2A	2b	F2	R38	GGGTACACACAGACTGTGAGgcagtcgaacatgtagctgactcaggtcac	CAGTGCGCATCGAGACACACtggatcacttgtgcaagcatcacatcgtag	JAM15056	+	G2	+	1427	+	G3	+	443
107	Plate 2A	2c	F3	R38	GGGTACACATCTCGTGAGAGgcagtcgaacatgtagctgactcaggtcac	CAGTGCGCATCGAGACACACtggatcacttgtgcaagcatcacatcgtag	JAM15057	+	G3	+	---	+	W3	+	1131
108	Plate 2A	2d	F4	R38	GGGTCACGCACACACGCGCGgcagtcgaacatgtagctgactcaggtcac	CAGTGCGCATCGAGACACACtggatcacttgtgcaagcatcacatcgtag	JAM15058	+	G2	+	1051	+	W2	+	1298
109	Plate 2A	2e	F5	R38	GGGTCACTCGACTCTCGCGTgcagtcgaacatgtagctgactcaggtcac	CAGTGCGCATCGAGACACACtggatcacttgtgcaagcatcacatcgtag	JAM15534	+	G1	+	2331	+	S1	+	1446
110	Plate 2A	2f	F6	R38	GGGTCATATATATCAGCTGTgcagtcgaacatgtagctgactcaggtcac	CAGTGCGCATCGAGACACACtggatcacttgtgcaagcatcacatcgtag	JAM15542	+	W3	+	1082	+	G2	+	235
111	Plate 2A	2g	F7	R38	GGGTTCTGTATCTCTATGTGgcagtcgaacatgtagctgactcaggtcac	CAGTGCGCATCGAGACACACtggatcacttgtgcaagcatcacatcgtag	JAM15607	-	F	+	316	+	G2	+	797
112	Plate 2A	2h	F8	R38	GGGTACAGTCGAGCGCTGCGgcagtcgaacatgtagctgactcaggtcac	CAGTGCGCATCGAGACACACtggatcacttgtgcaagcatcacatcgtag	JAM15616	-	F	+	---	+	G3	+	1159
113	Plate 2A	3a	F1	R39	GGGTCACATATCAGAGTGCGgcagtcgaacatgtagctgactcaggtcac	CAGTTGTATCTATGTGTGCGtggatcacttgtgcaagcatcacatcgtag	JAM15654	+	G2	+	1827	+	G2	+	---
114	Plate 2A	3b	F2	R39	GGGTACACACAGACTGTGAGgcagtcgaacatgtagctgactcaggtcac	CAGTTGTATCTATGTGTGCGtggatcacttgtgcaagcatcacatcgtag	JAM15655	+	G2	+	1773	+	W3	+	---
115	Plate 2A	3c	F3	R39	GGGTACACATCTCGTGAGAGgcagtcgaacatgtagctgactcaggtcac	CAGTTGTATCTATGTGTGCGtggatcacttgtgcaagcatcacatcgtag	JAM15658	+	W2	+	1628	+	G2	+	---
116	Plate 2A	3d	F4	R39	GGGTCACGCACACACGCGCGgcagtcgaacatgtagctgactcaggtcac	CAGTTGTATCTATGTGTGCGtggatcacttgtgcaagcatcacatcgtag	JAM15661	+	W1	+	1255	+	G2	+	760
117	Plate 2A	3e	F5	R39	GGGTCACTCGACTCTCGCGTgcagtcgaacatgtagctgactcaggtcac	CAGTTGTATCTATGTGTGCGtggatcacttgtgcaagcatcacatcgtag	JAM15662	+	W1	+	699	+	G1	+	227
118	Plate 2A	3f	F6	R39	GGGTCATATATATCAGCTGTgcagtcgaacatgtagctgactcaggtcac	CAGTTGTATCTATGTGTGCGtggatcacttgtgcaagcatcacatcgtag	JAM15686	+	W1	+	1985	+	W2	+	2386
119	Plate 2A	3g	F7	R39	GGGTTCTGTATCTCTATGTGgcagtcgaacatgtagctgactcaggtcac	CAGTTGTATCTATGTGTGCGtggatcacttgtgcaagcatcacatcgtag	JAM15694	+	W2	+	2169	+	G4	+	1833
120	Plate 2A	3h	F8	R39	GGGTACAGTCGAGCGCTGCGgcagtcgaacatgtagctgactcaggtcac	CAGTTGTATCTATGTGTGCGtggatcacttgtgcaagcatcacatcgtag	JAM15695	+	W1	+	1375	+	G2	+	482
121	Plate 2A	4a	F1	R40	GGGTCACATATCAGAGTGCGgcagtcgaacatgtagctgactcaggtcac	CAGTACACTCTCATATGACAtggatcacttgtgcaagcatcacatcgtag	JAM15696	+	W1	+	447	+	G2	+	3384
122	Plate 2A	4b	F2	R40	GGGTACACACAGACTGTGAGgcagtcgaacatgtagctgactcaggtcac	CAGTACACTCTCATATGACAtggatcacttgtgcaagcatcacatcgtag	JAM15697	+	W1	+	---	+	W1	+	6754
123	Plate 2A	4c	F3	R40	GGGTACACATCTCGTGAGAGgcagtcgaacatgtagctgactcaggtcac	CAGTACACTCTCATATGACAtggatcacttgtgcaagcatcacatcgtag	JAM15703	+	G1	+	931	+	G3	+	2357
124	Plate 2A	4d	F4	R40	GGGTCACGCACACACGCGCGgcagtcgaacatgtagctgactcaggtcac	CAGTACACTCTCATATGACAtggatcacttgtgcaagcatcacatcgtag	JAM15704	+	W1	+	563	+	G1	+	728
125	Plate 2A	4e	F5	R40	GGGTCACTCGACTCTCGCGTgcagtcgaacatgtagctgactcaggtcac	CAGTACACTCTCATATGACAtggatcacttgtgcaagcatcacatcgtag	JAM15707	+	W1	+	1308	+	G1	+	1552
126	Plate 2A	4f	F6	R40	GGGTCATATATATCAGCTGTgcagtcgaacatgtagctgactcaggtcac	CAGTACACTCTCATATGACAtggatcacttgtgcaagcatcacatcgtag	JAM15708	+	W1	+	1613	+	G2	+	1738
127	Plate 2A	4g	F7	R40	GGGTTCTGTATCTCTATGTGgcagtcgaacatgtagctgactcaggtcac	CAGTACACTCTCATATGACAtggatcacttgtgcaagcatcacatcgtag	JAM15713	+	W1	+	1282	+	G3	+	1016
128	Plate 2A	4h	F8	R40	GGGTACAGTCGAGCGCTGCGgcagtcgaacatgtagctgactcaggtcac	CAGTACACTCTCATATGACAtggatcacttgtgcaagcatcacatcgtag	JAM15719	+	W1	+	1228	+	G3	+	1858
129	Plate 2A	5a	F1	R41	GGGTCACATATCAGAGTGCGgcagtcgaacatgtagctgactcaggtcac	CAGTGCGTGCACGCGCGAGAtggatcacttgtgcaagcatcacatcgtag	JAM15729	+	W1	+	1519	+	W1	+	2344
130	Plate 2A	5b	F2	R41	GGGTACACACAGACTGTGAGgcagtcgaacatgtagctgactcaggtcac	CAGTGCGTGCACGCGCGAGAtggatcacttgtgcaagcatcacatcgtag	JAM15741	+	W1	+	2320	+	W1	+	1943
131	Plate 2A	5c	F3	R41	GGGTACACATCTCGTGAGAGgcagtcgaacatgtagctgactcaggtcac	CAGTGCGTGCACGCGCGAGAtggatcacttgtgcaagcatcacatcgtag	JAM15751	+	W1	+	1568	+	G3	+	1607
132	Plate 2A	5d	F4	R41	GGGTCACGCACACACGCGCGgcagtcgaacatgtagctgactcaggtcac	CAGTGCGTGCACGCGCGAGAtggatcacttgtgcaagcatcacatcgtag	JAM15798	+	S1	+	2135	+	G3	+	276
133	Plate 2A	5e	F5	R41	GGGTCACTCGACTCTCGCGTgcagtcgaacatgtagctgactcaggtcac	CAGTGCGTGCACGCGCGAGAtggatcacttgtgcaagcatcacatcgtag	JAM15800	+	G2	+	1742	-	-	-	---
134	Plate 2A	5f	F6	R41	GGGTCATATATATCAGCTGTgcagtcgaacatgtagctgactcaggtcac	CAGTGCGTGCACGCGCGAGAtggatcacttgtgcaagcatcacatcgtag	JAM15804	+	S1	+	3420	+	G2	+	693
135	Plate 2A	5g	F7	R41	GGGTTCTGTATCTCTATGTGgcagtcgaacatgtagctgactcaggtcac	CAGTGCGTGCACGCGCGAGAtggatcacttgtgcaagcatcacatcgtag	JAM15805	+	W1	+	1688	+	G3	+	666
136	Plate 2A	5h	F8	R41	GGGTACAGTCGAGCGCTGCGgcagtcgaacatgtagctgactcaggtcac	CAGTGCGTGCACGCGCGAGAtggatcacttgtgcaagcatcacatcgtag	JAM15806	+	W1	+	2193	-	F	+	---
137	Plate 2A	6a	F1	R42	GGGTCACATATCAGAGTGCGgcagtcgaacatgtagctgactcaggtcac	CAGTGCGCTCGTCGAGCGAGtggatcacttgtgcaagcatcacatcgtag	JAM15815	+	W1	+	1710	-	-	-	---
138	Plate 2A	6b	F2	R42	GGGTACACACAGACTGTGAGgcagtcgaacatgtagctgactcaggtcac	CAGTGCGCTCGTCGAGCGAGtggatcacttgtgcaagcatcacatcgtag	JAM15838	+	G1	+	2424	-	-	-	---
139	Plate 2A	6c	F3	R42	GGGTACACATCTCGTGAGAGgcagtcgaacatgtagctgactcaggtcac	CAGTGCGCTCGTCGAGCGAGtggatcacttgtgcaagcatcacatcgtag	JAM15839	+	G3	+	340	+	G2	+	317
140	Plate 2A	6d	F4	R42	GGGTCACGCACACACGCGCGgcagtcgaacatgtagctgactcaggtcac	CAGTGCGCTCGTCGAGCGAGtggatcacttgtgcaagcatcacatcgtag	JAM15840	+	W1	+	1764	+	G2	+	---
141	Plate 2A	6e	F5	R42	GGGTCACTCGACTCTCGCGTgcagtcgaacatgtagctgactcaggtcac	CAGTGCGCTCGTCGAGCGAGtggatcacttgtgcaagcatcacatcgtag	JAM15845	+	G1	+	2603	-	-	-	---
142	Plate 2A	6f	F6	R42	GGGTCATATATATCAGCTGTgcagtcgaacatgtagctgactcaggtcac	CAGTGCGCTCGTCGAGCGAGtggatcacttgtgcaagcatcacatcgtag	JAM15873	+	G2	+	1960	+	G2	+	1331
143	Plate 2A	6g	F7	R42	GGGTTCTGTATCTCTATGTGgcagtcgaacatgtagctgactcaggtcac	CAGTGCGCTCGTCGAGCGAGtggatcacttgtgcaagcatcacatcgtag	JAM15874	+	G1	+	1943	+	G3	+	1361
144	Plate 2A	6h	F8	R42	GGGTACAGTCGAGCGCTGCGgcagtcgaacatgtagctgactcaggtcac	CAGTGCGCTCGTCGAGCGAGtggatcacttgtgcaagcatcacatcgtag	JAM15876	+	G2	+	1710	+	G2	+	1176
145	Plate 2A	7a	F1	R43	GGGTCACATATCAGAGTGCGgcagtcgaacatgtagctgactcaggtcac	CAGTTATGTAGAGCTCTATAtggatcacttgtgcaagcatcacatcgtag	JAM15877	+	G2	+	1189	+	G1	+	1299
146	Plate 2A	7b	F2	R43	GGGTACACACAGACTGTGAGgcagtcgaacatgtagctgactcaggtcac	CAGTTATGTAGAGCTCTATAtggatcacttgtgcaagcatcacatcgtag	JAM15899	+	G2	+	2875	+	S3	+	---
147	Plate 2A	7c	F3	R43	GGGTACACATCTCGTGAGAGgcagtcgaacatgtagctgactcaggtcac	CAGTTATGTAGAGCTCTATAtggatcacttgtgcaagcatcacatcgtag	JAM15901	+	W3	+	3123	+	S2	+	1879
148	Plate 2A	7d	F4	R43	GGGTCACGCACACACGCGCGgcagtcgaacatgtagctgactcaggtcac	CAGTTATGTAGAGCTCTATAtggatcacttgtgcaagcatcacatcgtag	JAM15902	+	W1	+	1965	+	S1	+	787
149	Plate 2A	7e	F5	R43	GGGTCACTCGACTCTCGCGTgcagtcgaacatgtagctgactcaggtcac	CAGTTATGTAGAGCTCTATAtggatcacttgtgcaagcatcacatcgtag	JAM15903	+	W1	+	2996	+	S2	+	1263
150	Plate 2A	7f	F6	R43	GGGTCATATATATCAGCTGTgcagtcgaacatgtagctgactcaggtcac	CAGTTATGTAGAGCTCTATAtggatcacttgtgcaagcatcacatcgtag	JAM15904	-	F	+	---	+	S3	+	7006
151	Plate 2A	7g	F7	R43	GGGTTCTGTATCTCTATGTGgcagtcgaacatgtagctgactcaggtcac	CAGTTATGTAGAGCTCTATAtggatcacttgtgcaagcatcacatcgtag	JAM15083	-	-	-	---	+	S3	+	1953
152	Plate 2A	7h	F8	R43	GGGTACAGTCGAGCGCTGCGgcagtcgaacatgtagctgactcaggtcac	CAGTTATGTAGAGCTCTATAtggatcacttgtgcaagcatcacatcgtag	JAM15091	-	-	-	---	+	W2	+	1490
153	Plate 2A	8a	F1	R44	GGGTCACATATCAGAGTGCGgcagtcgaacatgtagctgactcaggtcac	CAGTCGCGCGTCGTCTCAGCtggatcacttgtgcaagcatcacatcgtag	JAM15092	-	-	-	---	+	W1	+	2455
154	Plate 2A	8b	F2	R44	GGGTACACACAGACTGTGAGgcagtcgaacatgtagctgactcaggtcac	CAGTCGCGCGTCGTCTCAGCtggatcacttgtgcaagcatcacatcgtag	JAM15093	+	G1	+	2123	+	S1	+	1218
155	Plate 2A	8c	F3	R44	GGGTACACATCTCGTGAGAGgcagtcgaacatgtagctgactcaggtcac	CAGTCGCGCGTCGTCTCAGCtggatcacttgtgcaagcatcacatcgtag	JAM15094	-	-	-	---	+	G2	+	2542
156	Plate 2A	8d	F4	R44	GGGTCACGCACACACGCGCGgcagtcgaacatgtagctgactcaggtcac	CAGTCGCGCGTCGTCTCAGCtggatcacttgtgcaagcatcacatcgtag	JAM15095	+	G2	+	1091	+	G1	+	821
157	Plate 2A	8e	F5	R44	GGGTCACTCGACTCTCGCGTgcagtcgaacatgtagctgactcaggtcac	CAGTCGCGCGTCGTCTCAGCtggatcacttgtgcaagcatcacatcgtag	JAM15096	-	-	-	---	+	G1	+	1312
158	Plate 2A	8f	F6	R44	GGGTCATATATATCAGCTGTgcagtcgaacatgtagctgactcaggtcac	CAGTCGCGCGTCGTCTCAGCtggatcacttgtgcaagcatcacatcgtag	JAM15111	-	-	-	---	+	S2	+	1692
159	Plate 2A	8g	F7	R44	GGGTTCTGTATCTCTATGTGgcagtcgaacatgtagctgactcaggtcac	CAGTCGCGCGTCGTCTCAGCtggatcacttgtgcaagcatcacatcgtag	JAM15149	-	-	-	---	+	G3	+	481
160	Plate 2A	8h	F8	R44	GGGTACAGTCGAGCGCTGCGgcagtcgaacatgtagctgactcaggtcac	CAGTCGCGCGTCGTCTCAGCtggatcacttgtgcaagcatcacatcgtag	JAM15162	-	-	-	---	+	G1	+	50
161	Plate 2A	9a	F1	R45	GGGTCACATATCAGAGTGCGgcagtcgaacatgtagctgactcaggtcac	CAGTAGAGAGTACGATATGTtggatcacttgtgcaagcatcacatcgtag	JAM15207	+	G3	+	621	+	W2	+	1547
162	Plate 2A	9b	F2	R45	GGGTACACACAGACTGTGAGgcagtcgaacatgtagctgactcaggtcac	CAGTAGAGAGTACGATATGTtggatcacttgtgcaagcatcacatcgtag	JAM15213	-	-	-	---	+	G1	+	3895
163	Plate 2A	9c	F3	R45	GGGTACACATCTCGTGAGAGgcagtcgaacatgtagctgactcaggtcac	CAGTAGAGAGTACGATATGTtggatcacttgtgcaagcatcacatcgtag	JAM15217	+	G2	+	1737	-	-	-	---
164	Plate 2A	9d	F4	R45	GGGTCACGCACACACGCGCGgcagtcgaacatgtagctgactcaggtcac	CAGTAGAGAGTACGATATGTtggatcacttgtgcaagcatcacatcgtag	JAM15218	+	G2	+	434	-	-	-	---
165	Plate 2A	9e	F5	R45	GGGTCACTCGACTCTCGCGTgcagtcgaacatgtagctgactcaggtcac	CAGTAGAGAGTACGATATGTtggatcacttgtgcaagcatcacatcgtag	JAM15220	-	-	-	---	+	W2	+	924
166	Plate 2A	9f	F6	R45	GGGTCATATATATCAGCTGTgcagtcgaacatgtagctgactcaggtcac	CAGTAGAGAGTACGATATGTtggatcacttgtgcaagcatcacatcgtag	JAM15233	+	G2	+	2507	-	-	-	---
167	Plate 2A	9g	F7	R45	GGGTTCTGTATCTCTATGTGgcagtcgaacatgtagctgactcaggtcac	CAGTAGAGAGTACGATATGTtggatcacttgtgcaagcatcacatcgtag	JAM15244	+	G4	+	331	-	-	-	---
168	Plate 2A	9h	F8	R45	GGGTACAGTCGAGCGCTGCGgcagtcgaacatgtagctgactcaggtcac	CAGTAGAGAGTACGATATGTtggatcacttgtgcaagcatcacatcgtag	JAM15245	+	G2	+	950	-	-	-	---
169	Plate 2A	10a	F1	R46	GGGTCACATATCAGAGTGCGgcagtcgaacatgtagctgactcaggtcac	CAGTATATACTCGATATATCtggatcacttgtgcaagcatcacatcgtag	JAM15246	+	W2	+	723	-	-	-	---
170	Plate 2A	10b	F2	R46	GGGTACACACAGACTGTGAGgcagtcgaacatgtagctgactcaggtcac	CAGTATATACTCGATATATCtggatcacttgtgcaagcatcacatcgtag	JAM15247	+	G2	+	1601	-	-	-	---
171	Plate 2A	10c	F3	R46	GGGTACACATCTCGTGAGAGgcagtcgaacatgtagctgactcaggtcac	CAGTATATACTCGATATATCtggatcacttgtgcaagcatcacatcgtag	JAM15248	+	G1	+	1129	-	-	-	---
172	Plate 2A	10d	F4	R46	GGGTCACGCACACACGCGCGgcagtcgaacatgtagctgactcaggtcac	CAGTATATACTCGATATATCtggatcacttgtgcaagcatcacatcgtag	JAM15272	-	F	+	86	-	-	-	---
173	Plate 2A	10e	F5	R46	GGGTCACTCGACTCTCGCGTgcagtcgaacatgtagctgactcaggtcac	CAGTATATACTCGATATATCtggatcacttgtgcaagcatcacatcgtag	JAM15273	+	G2	+	824	-	-	-	---
174	Plate 2A	10f	F6	R46	GGGTCATATATATCAGCTGTgcagtcgaacatgtagctgactcaggtcac	CAGTATATACTCGATATATCtggatcacttgtgcaagcatcacatcgtag	JAM15277	+	G2	+	202	-	-	-	---
175	Plate 2A	10g	F7	R46	GGGTTCTGTATCTCTATGTGgcagtcgaacatgtagctgactcaggtcac	CAGTATATACTCGATATATCtggatcacttgtgcaagcatcacatcgtag	JAM15281	+	G2	+	699	-	-	-	---
176	Plate 2A	10h	F8	R46	GGGTACAGTCGAGCGCTGCGgcagtcgaacatgtagctgactcaggtcac	CAGTATATACTCGATATATCtggatcacttgtgcaagcatcacatcgtag	JAM15284	+	G2	+	235	+	W4	+	---
177	Plate 2A	11a	F1	R47	GGGTCACATATCAGAGTGCGgcagtcgaacatgtagctgactcaggtcac	CAGTGTGTGTACACATGACAtggatcacttgtgcaagcatcacatcgtag	JAM15301	+	G2	+	---	+	G2	+	3251
178	Plate 2A	11b	F2	R47	GGGTACACACAGACTGTGAGgcagtcgaacatgtagctgactcaggtcac	CAGTGTGTGTACACATGACAtggatcacttgtgcaagcatcacatcgtag	JAM15316	+	G2	+	2402	+	W2	+	1146
179	Plate 2A	11c	F3	R47	GGGTACACATCTCGTGAGAGgcagtcgaacatgtagctgactcaggtcac	CAGTGTGTGTACACATGACAtggatcacttgtgcaagcatcacatcgtag	JAM15317	+	G2	+	1585	+	W2	+	1925
180	Plate 2A	11d	F4	R47	GGGTCACGCACACACGCGCGgcagtcgaacatgtagctgactcaggtcac	CAGTGTGTGTACACATGACAtggatcacttgtgcaagcatcacatcgtag	JAM15321	+	S3	+	3687	-	-	-	---
181	Plate 2A	11e	F5	R47	GGGTCACTCGACTCTCGCGTgcagtcgaacatgtagctgactcaggtcac	CAGTGTGTGTACACATGACAtggatcacttgtgcaagcatcacatcgtag	JAM15322	-	-	-	---	+	G3	+	1812
182	Plate 2A	11f	F6	R47	GGGTCATATATATCAGCTGTgcagtcgaacatgtagctgactcaggtcac	CAGTGTGTGTACACATGACAtggatcacttgtgcaagcatcacatcgtag	JAM15366	+	G2	+	1364	+	G4	+	3891
183	Plate 2A	11g	F7	R47	GGGTTCTGTATCTCTATGTGgcagtcgaacatgtagctgactcaggtcac	CAGTGTGTGTACACATGACAtggatcacttgtgcaagcatcacatcgtag	JAM15367	-	-	-	---	-	-	-	---
184	Plate 2A	11h	F8	R47	GGGTACAGTCGAGCGCTGCGgcagtcgaacatgtagctgactcaggtcac	CAGTGTGTGTACACATGACAtggatcacttgtgcaagcatcacatcgtag	JAM15368	+	W2	+	757	+	W2	+	---
185	Plate 2A	12a	F1	R48	GGGTCACATATCAGAGTGCGgcagtcgaacatgtagctgactcaggtcac	CAGTGAGTGTGAGTGCACACtggatcacttgtgcaagcatcacatcgtag	JAM15369	-	-	-	---	+	W2	+	1436
186	Plate 2A	12b	F2	R48	GGGTACACACAGACTGTGAGgcagtcgaacatgtagctgactcaggtcac	CAGTGAGTGTGAGTGCACACtggatcacttgtgcaagcatcacatcgtag	JAM15371	+	G3	+	2856	+	W2	+	3964
187	Plate 2A	12c	F3	R48	GGGTACACATCTCGTGAGAGgcagtcgaacatgtagctgactcaggtcac	CAGTGAGTGTGAGTGCACACtggatcacttgtgcaagcatcacatcgtag	JAM15372	-	-	-	---	+	G2	+	2474
188	Plate 2A	12d	F4	R48	GGGTCACGCACACACGCGCGgcagtcgaacatgtagctgactcaggtcac	CAGTGAGTGTGAGTGCACACtggatcacttgtgcaagcatcacatcgtag	JAM15373	+	G2	+	1024	+	W2	+	1505
189	Plate 2A	12e	F5	R48	GGGTCACTCGACTCTCGCGTgcagtcgaacatgtagctgactcaggtcac	CAGTGAGTGTGAGTGCACACtggatcacttgtgcaagcatcacatcgtag	JAM15384	-	-	-	---	+	W2	+	1298
190	Plate 2A	12f	F6	R48	GGGTCATATATATCAGCTGTgcagtcgaacatgtagctgactcaggtcac	CAGTGAGTGTGAGTGCACACtggatcacttgtgcaagcatcacatcgtag	JAM15387	-	-	-	---	+	W1	+	484
191	Plate 2A	12g	F7	R48	GGGTTCTGTATCTCTATGTGgcagtcgaacatgtagctgactcaggtcac	CAGTGAGTGTGAGTGCACACtggatcacttgtgcaagcatcacatcgtag	JAM15405	-	-	-	---	+	W4	+	1905
192	Plate 2A	12h	F8	R48	GGGTACAGTCGAGCGCTGCGgcagtcgaacatgtagctgactcaggtcac	CAGTGAGTGTGAGTGCACACtggatcacttgtgcaagcatcacatcgtag	JAM15406	-	-	-	---	+	W2	+	128
193	Plate 3A	1a	F9	R25	GGGTACACACGCGAGACAGAgcagtcgaacatgtagctgactcaggtcac	CAGTGCGCGAGCGTGTCGCGtggatcacttgtgcaagcatcacatcgtag	JAM15407	+	G4	+	2836	+	G2	+	---
194	Plate 3A	1b	F10	R25	GGGTACGCGCTATCTCAGAGgcagtcgaacatgtagctgactcaggtcac	CAGTGCGCGAGCGTGTCGCGtggatcacttgtgcaagcatcacatcgtag	JAM15409	-	-	-	---	+	G2	+	773
195	Plate 3A	1c	F11	R25	GGGTCTATACGTATATCTATgcagtcgaacatgtagctgactcaggtcac	CAGTGCGCGAGCGTGTCGCGtggatcacttgtgcaagcatcacatcgtag	JAM15410	-	-	-	---	+	G2	+	1084
196	Plate 3A	1d	F12	R25	GGGTACACTAGATCGCGTGTgcagtcgaacatgtagctgactcaggtcac	CAGTGCGCGAGCGTGTCGCGtggatcacttgtgcaagcatcacatcgtag	JAM15437	-	-	-	---	+	G4	+	1122
197	Plate 3A	1e	F13	R25	GGGTCTCTCGCATACGCGAGgcagtcgaacatgtagctgactcaggtcac	CAGTGCGCGAGCGTGTCGCGtggatcacttgtgcaagcatcacatcgtag	JAM15442	-	-	-	---	+	G2	+	794
198	Plate 3A	1f	F14	R25	GGGTCTCACTACGCGCGCGTgcagtcgaacatgtagctgactcaggtcac	CAGTGCGCGAGCGTGTCGCGtggatcacttgtgcaagcatcacatcgtag	JAM15443	-	-	-	---	+	G3	+	295
199	Plate 3A	1g	F15	R25	GGGTCGCATGACACGTGTGTgcagtcgaacatgtagctgactcaggtcac	CAGTGCGCGAGCGTGTCGCGtggatcacttgtgcaagcatcacatcgtag	JAM15444	-	-	-	---	+	G3	+	385
200	Plate 3A	1h	F16	R25	GGGTCATAGAGAGATAGTATgcagtcgaacatgtagctgactcaggtcac	CAGTGCGCGAGCGTGTCGCGtggatcacttgtgcaagcatcacatcgtag	JAM15453	-	-	-	---	+	S2	+	346
201	Plate 3A	2a	F9	R26	GGGTACACACGCGAGACAGAgcagtcgaacatgtagctgactcaggtcac	CAGTTGTGCGTGTCTCTGTGtggatcacttgtgcaagcatcacatcgtag	JAM11229	-	-	-	---	+	G3	+	832
202	Plate 3A	2b	F10	R26	GGGTACGCGCTATCTCAGAGgcagtcgaacatgtagctgactcaggtcac	CAGTTGTGCGTGTCTCTGTGtggatcacttgtgcaagcatcacatcgtag	JAM11230	-	-	-	---	+	W1	+	824
203	Plate 3A	2c	F11	R26	GGGTCTATACGTATATCTATgcagtcgaacatgtagctgactcaggtcac	CAGTTGTGCGTGTCTCTGTGtggatcacttgtgcaagcatcacatcgtag	JAM11231	-	-	-	---	+	W1	+	529
204	Plate 3A	2d	F12	R26	GGGTACACTAGATCGCGTGTgcagtcgaacatgtagctgactcaggtcac	CAGTTGTGCGTGTCTCTGTGtggatcacttgtgcaagcatcacatcgtag	JAM11270	-	-	-	---	+	G2	+	1852
205	Plate 3A	2e	F13	R26	GGGTCTCTCGCATACGCGAGgcagtcgaacatgtagctgactcaggtcac	CAGTTGTGCGTGTCTCTGTGtggatcacttgtgcaagcatcacatcgtag	JAM11271	-	-	-	---	+	G2	+	1205
206	Plate 3A	2f	F14	R26	GGGTCTCACTACGCGCGCGTgcagtcgaacatgtagctgactcaggtcac	CAGTTGTGCGTGTCTCTGTGtggatcacttgtgcaagcatcacatcgtag	JAM11305	-	-	-	---	+	G2	+	898
207	Plate 3A	2g	F15	R26	GGGTCGCATGACACGTGTGTgcagtcgaacatgtagctgactcaggtcac	CAGTTGTGCGTGTCTCTGTGtggatcacttgtgcaagcatcacatcgtag	JAM11306	-	-	-	---	+	G3	+	40
208	Plate 3A	2h	F16	R26	GGGTCATAGAGAGATAGTATgcagtcgaacatgtagctgactcaggtcac	CAGTTGTGCGTGTCTCTGTGtggatcacttgtgcaagcatcacatcgtag	JAM11308	-	-	-	---	+	G3	+	1369
209	Plate 3A	3a	F9	R27	GGGTACACACGCGAGACAGAgcagtcgaacatgtagctgactcaggtcac	CAGTTGTGAGAGAGTGTGAGtggatcacttgtgcaagcatcacatcgtag	JAM11335	+	G4	+	5243	+	W2	+	757
210	Plate 3A	3b	F10	R27	GGGTACGCGCTATCTCAGAGgcagtcgaacatgtagctgactcaggtcac	CAGTTGTGAGAGAGTGTGAGtggatcacttgtgcaagcatcacatcgtag	JAM11336	+	G2	+	1604	+	S2	+	2656
211	Plate 3A	3c	F11	R27	GGGTCTATACGTATATCTATgcagtcgaacatgtagctgactcaggtcac	CAGTTGTGAGAGAGTGTGAGtggatcacttgtgcaagcatcacatcgtag	JAM11339	-	-	-	---	+	G3	+	1137
212	Plate 3A	3d	F12	R27	GGGTACACTAGATCGCGTGTgcagtcgaacatgtagctgactcaggtcac	CAGTTGTGAGAGAGTGTGAGtggatcacttgtgcaagcatcacatcgtag	JAM11340	-	-	-	---	+	G3	+	975
213	Plate 3A	3e	F13	R27	GGGTCTCTCGCATACGCGAGgcagtcgaacatgtagctgactcaggtcac	CAGTTGTGAGAGAGTGTGAGtggatcacttgtgcaagcatcacatcgtag	JAM11342	-	-	-	---	+	G2	+	259
214	Plate 3A	3f	F14	R27	GGGTCTCACTACGCGCGCGTgcagtcgaacatgtagctgactcaggtcac	CAGTTGTGAGAGAGTGTGAGtggatcacttgtgcaagcatcacatcgtag	JAM11348	-	-	-	---	+	W2	+	1039
215	Plate 3A	3g	F15	R27	GGGTCGCATGACACGTGTGTgcagtcgaacatgtagctgactcaggtcac	CAGTTGTGAGAGAGTGTGAGtggatcacttgtgcaagcatcacatcgtag	JAM11351	-	-	-	---	+	G3	+	1165
216	Plate 3A	3h	F16	R27	GGGTCATAGAGAGATAGTATgcagtcgaacatgtagctgactcaggtcac	CAGTTGTGAGAGAGTGTGAGtggatcacttgtgcaagcatcacatcgtag	JAM11356	+	W3	+	---	+	G2	+	859
217	Plate 3A	4a	F9	R28	GGGTACACACGCGAGACAGAgcagtcgaacatgtagctgactcaggtcac	CAGTGAGAGTCAGAGCAGAGtggatcacttgtgcaagcatcacatcgtag	JAM11495	+	G2	+	1952	+	G1	+	2391
218	Plate 3A	4b	F10	R28	GGGTACGCGCTATCTCAGAGgcagtcgaacatgtagctgactcaggtcac	CAGTGAGAGTCAGAGCAGAGtggatcacttgtgcaagcatcacatcgtag	JAM11501	+	G3	+	2111	+	G2	+	1158
219	Plate 3A	4c	F11	R28	GGGTCTATACGTATATCTATgcagtcgaacatgtagctgactcaggtcac	CAGTGAGAGTCAGAGCAGAGtggatcacttgtgcaagcatcacatcgtag	JAM11503	+	G2	+	1979	-	-	-	---
220	Plate 3A	4d	F12	R28	GGGTACACTAGATCGCGTGTgcagtcgaacatgtagctgactcaggtcac	CAGTGAGAGTCAGAGCAGAGtggatcacttgtgcaagcatcacatcgtag	JAM14475	+	G4	+	1548	+	G1	+	2014
221	Plate 3A	4e	F13	R28	GGGTCTCTCGCATACGCGAGgcagtcgaacatgtagctgactcaggtcac	CAGTGAGAGTCAGAGCAGAGtggatcacttgtgcaagcatcacatcgtag	JAM11487	+	G2	+	1541	+	G1	+	1039
222	Plate 3A	4f	F14	R28	GGGTCTCACTACGCGCGCGTgcagtcgaacatgtagctgactcaggtcac	CAGTGAGAGTCAGAGCAGAGtggatcacttgtgcaagcatcacatcgtag	JAM14489	+	G2	+	1102	+	G1	+	382
223	Plate 3A	4g	F15	R28	GGGTCGCATGACACGTGTGTgcagtcgaacatgtagctgactcaggtcac	CAGTGAGAGTCAGAGCAGAGtggatcacttgtgcaagcatcacatcgtag	JAM14491	+	G3	+	847	+	G2	+	317
224	Plate 3A	4h	F16	R28	GGGTCATAGAGAGATAGTATgcagtcgaacatgtagctgactcaggtcac	CAGTGAGAGTCAGAGCAGAGtggatcacttgtgcaagcatcacatcgtag	JAM14492	+	W3	+	---	+	G2	+	407
225	Plate 3A	5a	F9	R29	GGGTACACACGCGAGACAGAgcagtcgaacatgtagctgactcaggtcac	CAGTTCTATAGACATATATAtggatcacttgtgcaagcatcacatcgtag	JAM14540	+	W1	+	---	+	G2	+	1008
226	Plate 3A	5b	F10	R29	GGGTACGCGCTATCTCAGAGgcagtcgaacatgtagctgactcaggtcac	CAGTTCTATAGACATATATAtggatcacttgtgcaagcatcacatcgtag	JAM14541	+	W2	+	---	+	G1	+	816
227	Plate 3A	5c	F11	R29	GGGTCTATACGTATATCTATgcagtcgaacatgtagctgactcaggtcac	CAGTTCTATAGACATATATAtggatcacttgtgcaagcatcacatcgtag	JAM14579	+	W2	+	---	+	G2	+	1853
228	Plate 3A	5d	F12	R29	GGGTACACTAGATCGCGTGTgcagtcgaacatgtagctgactcaggtcac	CAGTTCTATAGACATATATAtggatcacttgtgcaagcatcacatcgtag	JAM14580	+	W3	+	---	+	G2	+	3244
229	Plate 3A	5e	F13	R29	GGGTCTCTCGCATACGCGAGgcagtcgaacatgtagctgactcaggtcac	CAGTTCTATAGACATATATAtggatcacttgtgcaagcatcacatcgtag	JAM14917	+	G4	+	15261	+	G2	+	---
230	Plate 3A	5f	F14	R29	GGGTCTCACTACGCGCGCGTgcagtcgaacatgtagctgactcaggtcac	CAGTTCTATAGACATATATAtggatcacttgtgcaagcatcacatcgtag	JAM14919	+	W2	+	---	+	G2	+	1598
231	Plate 3A	5g	F15	R29	GGGTCGCATGACACGTGTGTgcagtcgaacatgtagctgactcaggtcac	CAGTTCTATAGACATATATAtggatcacttgtgcaagcatcacatcgtag	JAM14943	+	G2	+	1194	+	G3	+	1534
232	Plate 3A	5h	F16	R29	GGGTCATAGAGAGATAGTATgcagtcgaacatgtagctgactcaggtcac	CAGTTCTATAGACATATATAtggatcacttgtgcaagcatcacatcgtag	JAM15529	+	G3	+	550	+	G2	+	1086
233	Plate 3A	6a	F9	R30	GGGTACACACGCGAGACAGAgcagtcgaacatgtagctgactcaggtcac	CAGTGAGCGCGATAGAGAGAtggatcacttgtgcaagcatcacatcgtag	JAM15530	+	G2	+	1687	+	W1	+	1407
234	Plate 3A	6b	F10	R30	GGGTACGCGCTATCTCAGAGgcagtcgaacatgtagctgactcaggtcac	CAGTGAGCGCGATAGAGAGAtggatcacttgtgcaagcatcacatcgtag	JAM15538	+	W4	+	3860	+	W2	+	1691
235	Plate 3A	6c	F11	R30	GGGTCTATACGTATATCTATgcagtcgaacatgtagctgactcaggtcac	CAGTGAGCGCGATAGAGAGAtggatcacttgtgcaagcatcacatcgtag	JAM15540	+	G1	+	2169	+	W2	+	1451
236	Plate 3A	6d	F12	R30	GGGTACACTAGATCGCGTGTgcagtcgaacatgtagctgactcaggtcac	CAGTGAGCGCGATAGAGAGAtggatcacttgtgcaagcatcacatcgtag	JAM15541	+	G2	+	3001	+	S3	+	5528
237	Plate 3A	6e	F13	R30	GGGTCTCTCGCATACGCGAGgcagtcgaacatgtagctgactcaggtcac	CAGTGAGCGCGATAGAGAGAtggatcacttgtgcaagcatcacatcgtag	JAM15548	+	G2	+	---	-	F	+	---
238	Plate 3A	6f	F14	R30	GGGTCTCACTACGCGCGCGTgcagtcgaacatgtagctgactcaggtcac	CAGTGAGCGCGATAGAGAGAtggatcacttgtgcaagcatcacatcgtag	JAM15562	+	G3	+	3135	+	W2	+	500
239	Plate 3A	6g	F15	R30	GGGTCGCATGACACGTGTGTgcagtcgaacatgtagctgactcaggtcac	CAGTGAGCGCGATAGAGAGAtggatcacttgtgcaagcatcacatcgtag	JAM15567	+	G3	+	---	-	F	+	---
240	Plate 3A	6h	F16	R30	GGGTCATAGAGAGATAGTATgcagtcgaacatgtagctgactcaggtcac	CAGTGAGCGCGATAGAGAGAtggatcacttgtgcaagcatcacatcgtag	JAM15568	+	G3	+	864	+	G2	+	985
241	Plate 3A	7a	F9	R31	GGGTACACACGCGAGACAGAgcagtcgaacatgtagctgactcaggtcac	CAGTCACACACTCAGACATCtggatcacttgtgcaagcatcacatcgtag	JAM15570	+	G1	+	1502	+	G2	+	2104
242	Plate 3A	7b	F10	R31	GGGTACGCGCTATCTCAGAGgcagtcgaacatgtagctgactcaggtcac	CAGTCACACACTCAGACATCtggatcacttgtgcaagcatcacatcgtag	JAM15571	+	G2	+	547	+	G2	+	1721
243	Plate 3A	7c	F11	R31	GGGTCTATACGTATATCTATgcagtcgaacatgtagctgactcaggtcac	CAGTCACACACTCAGACATCtggatcacttgtgcaagcatcacatcgtag	JAM15572	+	G2	+	1993	+	G2	+	1307
244	Plate 3A	7d	F12	R31	GGGTACACTAGATCGCGTGTgcagtcgaacatgtagctgactcaggtcac	CAGTCACACACTCAGACATCtggatcacttgtgcaagcatcacatcgtag	JAM15573	+	G4	+	761	+	G1	+	1718
245	Plate 3A	7e	F13	R31	GGGTCTCTCGCATACGCGAGgcagtcgaacatgtagctgactcaggtcac	CAGTCACACACTCAGACATCtggatcacttgtgcaagcatcacatcgtag	JAM15574	+	G3	+	4335	+	G1	+	650
246	Plate 3A	7f	F14	R31	GGGTCTCACTACGCGCGCGTgcagtcgaacatgtagctgactcaggtcac	CAGTCACACACTCAGACATCtggatcacttgtgcaagcatcacatcgtag	JAM15575	+	G2	+	1588	+	G2	+	1001
247	Plate 3A	7g	F15	R31	GGGTCGCATGACACGTGTGTgcagtcgaacatgtagctgactcaggtcac	CAGTCACACACTCAGACATCtggatcacttgtgcaagcatcacatcgtag	JAM15576	+	G4	+	1068	+	G1	+	---
248	Plate 3A	7h	F16	R31	GGGTCATAGAGAGATAGTATgcagtcgaacatgtagctgactcaggtcac	CAGTCACACACTCAGACATCtggatcacttgtgcaagcatcacatcgtag	JAM15578	+	G3	+	---	+	G2	+	941
249	Plate 3A	8a	F9	R32	GGGTACACACGCGAGACAGAgcagtcgaacatgtagctgactcaggtcac	CAGTCACTATCTCTAGTCTCtggatcacttgtgcaagcatcacatcgtag	JAM15580	+	G1	+	805	+	G2	+	1452
250	Plate 3A	8b	F10	R32	GGGTACGCGCTATCTCAGAGgcagtcgaacatgtagctgactcaggtcac	CAGTCACTATCTCTAGTCTCtggatcacttgtgcaagcatcacatcgtag	JAM15581	+	G2	+	1393	+	G1	+	818
251	Plate 3A	8c	F11	R32	GGGTCTATACGTATATCTATgcagtcgaacatgtagctgactcaggtcac	CAGTCACTATCTCTAGTCTCtggatcacttgtgcaagcatcacatcgtag	JAM15588	+	G1	+	1259	+	G1	+	1054
252	Plate 3A	8d	F12	R32	GGGTACACTAGATCGCGTGTgcagtcgaacatgtagctgactcaggtcac	CAGTCACTATCTCTAGTCTCtggatcacttgtgcaagcatcacatcgtag	JAM15589	+	G1	+	1622	+	G1	+	2122
253	Plate 3A	8e	F13	R32	GGGTCTCTCGCATACGCGAGgcagtcgaacatgtagctgactcaggtcac	CAGTCACTATCTCTAGTCTCtggatcacttgtgcaagcatcacatcgtag	JAM15590	+	G3	+	2046	+	G3	+	919
254	Plate 3A	8f	F14	R32	GGGTCTCACTACGCGCGCGTgcagtcgaacatgtagctgactcaggtcac	CAGTCACTATCTCTAGTCTCtggatcacttgtgcaagcatcacatcgtag	JAM15593	+	G3	+	1335	+	G2	+	414
255	Plate 3A	8g	F15	R32	GGGTCGCATGACACGTGTGTgcagtcgaacatgtagctgactcaggtcac	CAGTCACTATCTCTAGTCTCtggatcacttgtgcaagcatcacatcgtag	JAM15594	+	G3	+	1064	+	G2	+	684
256	Plate 3A	8h	F16	R32	GGGTCATAGAGAGATAGTATgcagtcgaacatgtagctgactcaggtcac	CAGTCACTATCTCTAGTCTCtggatcacttgtgcaagcatcacatcgtag	JAM15596	-	-	-	---	+	G4	+	210
257	Plate 3A	9a	F9	R33	GGGTACACACGCGAGACAGAgcagtcgaacatgtagctgactcaggtcac	CAGTAGAGACTGCGACGAGAtggatcacttgtgcaagcatcacatcgtag	JAM15600	-	-	-	---	+	G2	+	2371
258	Plate 3A	9b	F10	R33	GGGTACGCGCTATCTCAGAGgcagtcgaacatgtagctgactcaggtcac	CAGTAGAGACTGCGACGAGAtggatcacttgtgcaagcatcacatcgtag	JAM15605	+	G4	+	---	+	G2	+	2751
259	Plate 3A	9c	F11	R33	GGGTCTATACGTATATCTATgcagtcgaacatgtagctgactcaggtcac	CAGTAGAGACTGCGACGAGAtggatcacttgtgcaagcatcacatcgtag	JAM15606	+	G4	+	2781	+	G2	+	1840
260	Plate 3A	9d	F12	R33	GGGTACACTAGATCGCGTGTgcagtcgaacatgtagctgactcaggtcac	CAGTAGAGACTGCGACGAGAtggatcacttgtgcaagcatcacatcgtag	JAM15609	+	G4	+	---	+	G2	+	4426
261	Plate 3A	9e	F13	R33	GGGTCTCTCGCATACGCGAGgcagtcgaacatgtagctgactcaggtcac	CAGTAGAGACTGCGACGAGAtggatcacttgtgcaagcatcacatcgtag	JAM15611	-	-	-	---	+	G4	+	1038
262	Plate 3A	9f	F14	R33	GGGTCTCACTACGCGCGCGTgcagtcgaacatgtagctgactcaggtcac	CAGTAGAGACTGCGACGAGAtggatcacttgtgcaagcatcacatcgtag	JAM15612	+	G3	+	---	+	G3	+	2748
263	Plate 3A	9g	F15	R33	GGGTCGCATGACACGTGTGTgcagtcgaacatgtagctgactcaggtcac	CAGTAGAGACTGCGACGAGAtggatcacttgtgcaagcatcacatcgtag	JAM15615	+	G3	+	---	+	G2	+	903
264	Plate 3A	9h	F16	R33	GGGTCATAGAGAGATAGTATgcagtcgaacatgtagctgactcaggtcac	CAGTAGAGACTGCGACGAGAtggatcacttgtgcaagcatcacatcgtag	JAM15634	+	G3	+	---	+	G3	+	970
265	Plate 3A	10a	F9	R34	GGGTACACACGCGAGACAGAgcagtcgaacatgtagctgactcaggtcac	CAGTATATCTATATACACATtggatcacttgtgcaagcatcacatcgtag	JAM15635	-	-	-	---	+	G3	+	2021
266	Plate 3A	10b	F10	R34	GGGTACGCGCTATCTCAGAGgcagtcgaacatgtagctgactcaggtcac	CAGTATATCTATATACACATtggatcacttgtgcaagcatcacatcgtag	JAM15642	+	G4	+	---	+	G2	+	1699
267	Plate 3A	10c	F11	R34	GGGTCTATACGTATATCTATgcagtcgaacatgtagctgactcaggtcac	CAGTATATCTATATACACATtggatcacttgtgcaagcatcacatcgtag	JAM15645	+	G3	+	---	+	G1	+	1490
268	Plate 3A	10d	F12	R34	GGGTACACTAGATCGCGTGTgcagtcgaacatgtagctgactcaggtcac	CAGTATATCTATATACACATtggatcacttgtgcaagcatcacatcgtag	JAM15799	-	-	-	---	-	-	-	---
269	Plate 3A	10e	F13	R34	GGGTCTCTCGCATACGCGAGgcagtcgaacatgtagctgactcaggtcac	CAGTATATCTATATACACATtggatcacttgtgcaagcatcacatcgtag	JAM15803	+	G4	+	347	-	-	-	---
270	Plate 3A	10f	F14	R34	GGGTCTCACTACGCGCGCGTgcagtcgaacatgtagctgactcaggtcac	CAGTATATCTATATACACATtggatcacttgtgcaagcatcacatcgtag	JAM15807	+	G4	+	---	-	-	-	---
271	Plate 3A	10g	F15	R34	GGGTCGCATGACACGTGTGTgcagtcgaacatgtagctgactcaggtcac	CAGTATATCTATATACACATtggatcacttgtgcaagcatcacatcgtag	JAM15814	-	F	+	215	-	-	-	---
272	Plate 3A	10h	F16	R34	GGGTCATAGAGAGATAGTATgcagtcgaacatgtagctgactcaggtcac	CAGTATATCTATATACACATtggatcacttgtgcaagcatcacatcgtag	JAM15816	+	G4	+	358	+	G2	+	532
273	Plate 3A	11a	F9	R35	GGGTACACACGCGAGACAGAgcagtcgaacatgtagctgactcaggtcac	CAGTCAGAGAGTGCGCGCGCtggatcacttgtgcaagcatcacatcgtag	JAM15817	-	-	-	---	+	W2	+	605
274	Plate 3A	11b	F10	R35	GGGTACGCGCTATCTCAGAGgcagtcgaacatgtagctgactcaggtcac	CAGTCAGAGAGTGCGCGCGCtggatcacttgtgcaagcatcacatcgtag	JAM15819	+	G3	+	1604	+	G2	+	1404
275	Plate 3A	11c	F11	R35	GGGTCTATACGTATATCTATgcagtcgaacatgtagctgactcaggtcac	CAGTCAGAGAGTGCGCGCGCtggatcacttgtgcaagcatcacatcgtag	JAM15821	-	-	-	---	+	S1	+	537
276	Plate 3A	11d	F12	R35	GGGTACACTAGATCGCGTGTgcagtcgaacatgtagctgactcaggtcac	CAGTCAGAGAGTGCGCGCGCtggatcacttgtgcaagcatcacatcgtag	JAM15822	-	-	-	---	+	S1	+	1601
277	Plate 3A	11e	F13	R35	GGGTCTCTCGCATACGCGAGgcagtcgaacatgtagctgactcaggtcac	CAGTCAGAGAGTGCGCGCGCtggatcacttgtgcaagcatcacatcgtag	JAM15823	+	G2	+	2429	-	-	-	---
278	Plate 3A	11f	F14	R35	GGGTCTCACTACGCGCGCGTgcagtcgaacatgtagctgactcaggtcac	CAGTCAGAGAGTGCGCGCGCtggatcacttgtgcaagcatcacatcgtag	JAM15824	-	-	-	---	+	W1	+	531
279	Plate 3A	11g	F15	R35	GGGTCGCATGACACGTGTGTgcagtcgaacatgtagctgactcaggtcac	CAGTCAGAGAGTGCGCGCGCtggatcacttgtgcaagcatcacatcgtag	JAM15832	-	F	+	80	-	-	-	---
280	Plate 3A	11h	F16	R35	GGGTCATAGAGAGATAGTATgcagtcgaacatgtagctgactcaggtcac	CAGTCAGAGAGTGCGCGCGCtggatcacttgtgcaagcatcacatcgtag	JAM15833	-	F	+	---	+	G2	+	376
281	Plate 3A	12a	F9	R36	GGGTACACACGCGAGACAGAgcagtcgaacatgtagctgactcaggtcac	CAGTGTGTGCGACGTGTCTCtggatcacttgtgcaagcatcacatcgtag	JAM15834	-	F	+	---	+	G2	+	910
282	Plate 3A	12b	F10	R36	GGGTACGCGCTATCTCAGAGgcagtcgaacatgtagctgactcaggtcac	CAGTGTGTGCGACGTGTCTCtggatcacttgtgcaagcatcacatcgtag	JAM15835	-	F	+	---	+	S2	+	829
283	Plate 3A	12c	F11	R36	GGGTCTATACGTATATCTATgcagtcgaacatgtagctgactcaggtcac	CAGTGTGTGCGACGTGTCTCtggatcacttgtgcaagcatcacatcgtag	JAM15836	-	F	+	---	+	S1	+	1271
284	Plate 3A	12d	F12	R36	GGGTACACTAGATCGCGTGTgcagtcgaacatgtagctgactcaggtcac	CAGTGTGTGCGACGTGTCTCtggatcacttgtgcaagcatcacatcgtag	JAM15837	+	G4	+	---	+	S2	+	4053
285	Plate 3A	12e	F13	R36	GGGTCTCTCGCATACGCGAGgcagtcgaacatgtagctgactcaggtcac	CAGTGTGTGCGACGTGTCTCtggatcacttgtgcaagcatcacatcgtag	JAM15841	+	G4	+	1078	-	-	-	---
286	Plate 3A	12f	F14	R36	GGGTCTCACTACGCGCGCGTgcagtcgaacatgtagctgactcaggtcac	CAGTGTGTGCGACGTGTCTCtggatcacttgtgcaagcatcacatcgtag	JAM15846	-	-	-	---	+	G1	+	375
287	Plate 3A	12g	F15	R36	GGGTCGCATGACACGTGTGTgcagtcgaacatgtagctgactcaggtcac	CAGTGTGTGCGACGTGTCTCtggatcacttgtgcaagcatcacatcgtag	JAM15847	-	-	-	---	+	G1	+	244
288	Plate 3A	12h	F16	R36	GGGTCATAGAGAGATAGTATgcagtcgaacatgtagctgactcaggtcac	CAGTGTGTGCGACGTGTCTCtggatcacttgtgcaagcatcacatcgtag	JAM15885	-	-	-	---	-	-	-	---
289	Plate 4A	1a	F9	R37	GGGTACACACGCGAGACAGAgcagtcgaacatgtagctgactcaggtcac	CAGTGTAGTGCGATATGTGTtggatcacttgtgcaagcatcacatcgtag	JAM15889	-	-	-	---	-	F	+	---
290	Plate 4A	1b	F10	R37	GGGTACGCGCTATCTCAGAGgcagtcgaacatgtagctgactcaggtcac	CAGTGTAGTGCGATATGTGTtggatcacttgtgcaagcatcacatcgtag	JAM15892	-	-	-	---	+	W2	+	261
291	Plate 4A	1c	F11	R37	GGGTCTATACGTATATCTATgcagtcgaacatgtagctgactcaggtcac	CAGTGTAGTGCGATATGTGTtggatcacttgtgcaagcatcacatcgtag	JAM15893	-	-	-	---	+	W2	+	195
292	Plate 4A	1d	F12	R37	GGGTACACTAGATCGCGTGTgcagtcgaacatgtagctgactcaggtcac	CAGTGTAGTGCGATATGTGTtggatcacttgtgcaagcatcacatcgtag	JAM15894	-	-	-	---	+	G2	+	791
293	Plate 4A	1e	F13	R37	GGGTCTCTCGCATACGCGAGgcagtcgaacatgtagctgactcaggtcac	CAGTGTAGTGCGATATGTGTtggatcacttgtgcaagcatcacatcgtag	JAM15895	-	-	-	---	+	G3	+	431
294	Plate 4A	1f	F14	R37	GGGTCTCACTACGCGCGCGTgcagtcgaacatgtagctgactcaggtcac	CAGTGTAGTGCGATATGTGTtggatcacttgtgcaagcatcacatcgtag	JAM15896	-	-	-	---	+	G3	+	305
295	Plate 4A	1g	F15	R37	GGGTCGCATGACACGTGTGTgcagtcgaacatgtagctgactcaggtcac	CAGTGTAGTGCGATATGTGTtggatcacttgtgcaagcatcacatcgtag	JAM15898	-	-	-	---	+	G3	+	220
296	Plate 4A	1h	F16	R37	GGGTCATAGAGAGATAGTATgcagtcgaacatgtagctgactcaggtcac	CAGTGTAGTGCGATATGTGTtggatcacttgtgcaagcatcacatcgtag	JAM15900	-	-	-	---	+	G3	+	166
297	Plate 4A	2a	F9	R38	GGGTACACACGCGAGACAGAgcagtcgaacatgtagctgactcaggtcac	CAGTGCGCATCGAGACACACtggatcacttgtgcaagcatcacatcgtag	JAM16099	+	S4	+	1124	+	G2	+	---
298	Plate 4A	2b	F10	R38	GGGTACGCGCTATCTCAGAGgcagtcgaacatgtagctgactcaggtcac	CAGTGCGCATCGAGACACACtggatcacttgtgcaagcatcacatcgtag	JAM16100	+	S2	+	333	+	W3	+	210
299	Plate 4A	2c	F11	R38	GGGTCTATACGTATATCTATgcagtcgaacatgtagctgactcaggtcac	CAGTGCGCATCGAGACACACtggatcacttgtgcaagcatcacatcgtag	JAM16101	+	S4	+	930	+	W2	+	622
300	Plate 4A	2d	F12	R38	GGGTACACTAGATCGCGTGTgcagtcgaacatgtagctgactcaggtcac	CAGTGCGCATCGAGACACACtggatcacttgtgcaagcatcacatcgtag	JAM16103	+	S3	+	88	+	W2	+	629
301	Plate 4A	2e	F13	R38	GGGTCTCTCGCATACGCGAGgcagtcgaacatgtagctgactcaggtcac	CAGTGCGCATCGAGACACACtggatcacttgtgcaagcatcacatcgtag	JAM16105	+	G4	+	843	+	G3	+	997
302	Plate 4A	2f	F14	R38	GGGTCTCACTACGCGCGCGTgcagtcgaacatgtagctgactcaggtcac	CAGTGCGCATCGAGACACACtggatcacttgtgcaagcatcacatcgtag	JAM16107	-	-	-	---	+	G3	+	251
303	Plate 4A	2g	F15	R38	GGGTCGCATGACACGTGTGTgcagtcgaacatgtagctgactcaggtcac	CAGTGCGCATCGAGACACACtggatcacttgtgcaagcatcacatcgtag	JAM16109	-	-	-	---	-	F	+	---
304	Plate 4A	2h	F16	R38	GGGTCATAGAGAGATAGTATgcagtcgaacatgtagctgactcaggtcac	CAGTGCGCATCGAGACACACtggatcacttgtgcaagcatcacatcgtag	JAM16112	+	G4	+	445	+	G3	+	143
305	Plate 4A	3a	F9	R39	GGGTACACACGCGAGACAGAgcagtcgaacatgtagctgactcaggtcac	CAGTTGTATCTATGTGTGCGtggatcacttgtgcaagcatcacatcgtag	JAM16114	-	-	-	---	+	W3	+	37
306	Plate 4A	3b	F10	R39	GGGTACGCGCTATCTCAGAGgcagtcgaacatgtagctgactcaggtcac	CAGTTGTATCTATGTGTGCGtggatcacttgtgcaagcatcacatcgtag	JAM16119	+	G3	+	3379	+	W3	+	---
307	Plate 4A	3c	F11	R39	GGGTCTATACGTATATCTATgcagtcgaacatgtagctgactcaggtcac	CAGTTGTATCTATGTGTGCGtggatcacttgtgcaagcatcacatcgtag	JAM16120	+	G4	+	4330	+	G3	+	---
308	Plate 4A	3d	F12	R39	GGGTACACTAGATCGCGTGTgcagtcgaacatgtagctgactcaggtcac	CAGTTGTATCTATGTGTGCGtggatcacttgtgcaagcatcacatcgtag	JAM16121	+	G2	+	---	+	G3	+	1202
309	Plate 4A	3e	F13	R39	GGGTCTCTCGCATACGCGAGgcagtcgaacatgtagctgactcaggtcac	CAGTTGTATCTATGTGTGCGtggatcacttgtgcaagcatcacatcgtag	JAM16122	-	-	-	---	+	G2	+	603
310	Plate 4A	3f	F14	R39	GGGTCTCACTACGCGCGCGTgcagtcgaacatgtagctgactcaggtcac	CAGTTGTATCTATGTGTGCGtggatcacttgtgcaagcatcacatcgtag	JAM16123	+	G4	+	357	+	G2	+	442
311	Plate 4A	3g	F15	R39	GGGTCGCATGACACGTGTGTgcagtcgaacatgtagctgactcaggtcac	CAGTTGTATCTATGTGTGCGtggatcacttgtgcaagcatcacatcgtag	JAM16124	-	-	-	---	+	G3	+	196
312	Plate 4A	3h	F16	R39	GGGTCATAGAGAGATAGTATgcagtcgaacatgtagctgactcaggtcac	CAGTTGTATCTATGTGTGCGtggatcacttgtgcaagcatcacatcgtag	JAM16125	+	G4	+	---	+	G4	+	108
313	Plate 4A	4a	F9	R40	GGGTACACACGCGAGACAGAgcagtcgaacatgtagctgactcaggtcac	CAGTACACTCTCATATGACAtggatcacttgtgcaagcatcacatcgtag	JAM16127	-	F	+	137	+	S3	+	246
314	Plate 4A	4b	F10	R40	GGGTACGCGCTATCTCAGAGgcagtcgaacatgtagctgactcaggtcac	CAGTACACTCTCATATGACAtggatcacttgtgcaagcatcacatcgtag	JAM16128	+	G1	+	---	+	W3	+	329
315	Plate 4A	4c	F11	R40	GGGTCTATACGTATATCTATgcagtcgaacatgtagctgactcaggtcac	CAGTACACTCTCATATGACAtggatcacttgtgcaagcatcacatcgtag	JAM16129	+	G2	+	402	+	W2	+	461
316	Plate 4A	4d	F12	R40	GGGTACACTAGATCGCGTGTgcagtcgaacatgtagctgactcaggtcac	CAGTACACTCTCATATGACAtggatcacttgtgcaagcatcacatcgtag	JAM16171	-	-	-	---	+	G3	+	1248
317	Plate 4A	4e	F13	R40	GGGTCTCTCGCATACGCGAGgcagtcgaacatgtagctgactcaggtcac	CAGTACACTCTCATATGACAtggatcacttgtgcaagcatcacatcgtag	JAM16172	-	-	-	---	+	S2	+	226
318	Plate 4A	4f	F14	R40	GGGTCTCACTACGCGCGCGTgcagtcgaacatgtagctgactcaggtcac	CAGTACACTCTCATATGACAtggatcacttgtgcaagcatcacatcgtag	JAM16176	+	G4	+	1926	+	G3	+	257
319	Plate 4A	4g	F15	R40	GGGTCGCATGACACGTGTGTgcagtcgaacatgtagctgactcaggtcac	CAGTACACTCTCATATGACAtggatcacttgtgcaagcatcacatcgtag	JAM16177	+	G4	+	790	+	S2	+	---
320	Plate 4A	4h	F16	R40	GGGTCATAGAGAGATAGTATgcagtcgaacatgtagctgactcaggtcac	CAGTACACTCTCATATGACAtggatcacttgtgcaagcatcacatcgtag	JAM16180	-	-	-	---	+	G4	+	93
321	Plate 4A	5a	F9	R41	GGGTACACACGCGAGACAGAgcagtcgaacatgtagctgactcaggtcac	CAGTGCGTGCACGCGCGAGAtggatcacttgtgcaagcatcacatcgtag	JAM16181	-	F	+	---	+	S3	+	683
322	Plate 4A	5b	F10	R41	GGGTACGCGCTATCTCAGAGgcagtcgaacatgtagctgactcaggtcac	CAGTGCGTGCACGCGCGAGAtggatcacttgtgcaagcatcacatcgtag	JAM16183	+	S4	+	25	+	S1	+	139
323	Plate 4A	5c	F11	R41	GGGTCTATACGTATATCTATgcagtcgaacatgtagctgactcaggtcac	CAGTGCGTGCACGCGCGAGAtggatcacttgtgcaagcatcacatcgtag	JAM16203	+	G4	+	139	+	G3	+	860
324	Plate 4A	5d	F12	R41	GGGTACACTAGATCGCGTGTgcagtcgaacatgtagctgactcaggtcac	CAGTGCGTGCACGCGCGAGAtggatcacttgtgcaagcatcacatcgtag	JAM16204	+	G4	+	1308	+	G3	+	1811
325	Plate 4A	5e	F13	R41	GGGTCTCTCGCATACGCGAGgcagtcgaacatgtagctgactcaggtcac	CAGTGCGTGCACGCGCGAGAtggatcacttgtgcaagcatcacatcgtag	JAM16205	-	-	-	---	+	S3	+	18
326	Plate 4A	5f	F14	R41	GGGTCTCACTACGCGCGCGTgcagtcgaacatgtagctgactcaggtcac	CAGTGCGTGCACGCGCGAGAtggatcacttgtgcaagcatcacatcgtag	JAM16209	+	S4	+	---	+	G3	+	49
327	Plate 4A	5g	F15	R41	GGGTCGCATGACACGTGTGTgcagtcgaacatgtagctgactcaggtcac	CAGTGCGTGCACGCGCGAGAtggatcacttgtgcaagcatcacatcgtag	JAM16210	+	S4	+	---	+	S4	+	178
328	Plate 4A	5h	F16	R41	GGGTCATAGAGAGATAGTATgcagtcgaacatgtagctgactcaggtcac	CAGTGCGTGCACGCGCGAGAtggatcacttgtgcaagcatcacatcgtag	JAM16212	+	S4	+	2	-	-	-	---
329	Plate 4A	6a	F9	R42	GGGTACACACGCGAGACAGAgcagtcgaacatgtagctgactcaggtcac	CAGTGCGCTCGTCGAGCGAGtggatcacttgtgcaagcatcacatcgtag	JAM16213	+	S1	+	---	+	S2	+	721
330	Plate 4A	6b	F10	R42	GGGTACGCGCTATCTCAGAGgcagtcgaacatgtagctgactcaggtcac	CAGTGCGCTCGTCGAGCGAGtggatcacttgtgcaagcatcacatcgtag	JAM16215	+	S2	+	---	+	S2	+	1039
331	Plate 4A	6c	F11	R42	GGGTCTATACGTATATCTATgcagtcgaacatgtagctgactcaggtcac	CAGTGCGCTCGTCGAGCGAGtggatcacttgtgcaagcatcacatcgtag	JAM16216	+	S3	+	---	+	S3	+	1412
332	Plate 4A	6d	F12	R42	GGGTACACTAGATCGCGTGTgcagtcgaacatgtagctgactcaggtcac	CAGTGCGCTCGTCGAGCGAGtggatcacttgtgcaagcatcacatcgtag	JAM16217	+	S4	+	---	+	S2	+	2351
333	Plate 4A	6e	F13	R42	GGGTCTCTCGCATACGCGAGgcagtcgaacatgtagctgactcaggtcac	CAGTGCGCTCGTCGAGCGAGtggatcacttgtgcaagcatcacatcgtag	JAM16224	+	S4	+	---	+	S2	+	1301
334	Plate 4A	6f	F14	R42	GGGTCTCACTACGCGCGCGTgcagtcgaacatgtagctgactcaggtcac	CAGTGCGCTCGTCGAGCGAGtggatcacttgtgcaagcatcacatcgtag	JAM16225	+	S4	+	---	+	S2	+	1859
335	Plate 4A	6g	F15	R42	GGGTCGCATGACACGTGTGTgcagtcgaacatgtagctgactcaggtcac	CAGTGCGCTCGTCGAGCGAGtggatcacttgtgcaagcatcacatcgtag	JAM16229	+	G4	+	966	-	-	-	---
336	Plate 4A	6h	F16	R42	GGGTCATAGAGAGATAGTATgcagtcgaacatgtagctgactcaggtcac	CAGTGCGCTCGTCGAGCGAGtggatcacttgtgcaagcatcacatcgtag	JAM16230	+	G4	+	7362	+	S2	+	---
337	Plate 4A	7a	F9	R43	GGGTACACACGCGAGACAGAgcagtcgaacatgtagctgactcaggtcac	CAGTTATGTAGAGCTCTATAtggatcacttgtgcaagcatcacatcgtag	JAM16231	+	G3	+	3738	+	G2	+	---
338	Plate 4A	7b	F10	R43	GGGTACGCGCTATCTCAGAGgcagtcgaacatgtagctgactcaggtcac	CAGTTATGTAGAGCTCTATAtggatcacttgtgcaagcatcacatcgtag	JAM16232	+	G2	+	1787	+	W3	+	724
339	Plate 4A	7c	F11	R43	GGGTCTATACGTATATCTATgcagtcgaacatgtagctgactcaggtcac	CAGTTATGTAGAGCTCTATAtggatcacttgtgcaagcatcacatcgtag	JAM16234	+	G2	+	1874	+	G2	+	2667
340	Plate 4A	7d	F12	R43	GGGTACACTAGATCGCGTGTgcagtcgaacatgtagctgactcaggtcac	CAGTTATGTAGAGCTCTATAtggatcacttgtgcaagcatcacatcgtag	JAM16243	-	F	+	---	+	S2	+	1019
341	Plate 4A	7e	F13	R43	GGGTCTCTCGCATACGCGAGgcagtcgaacatgtagctgactcaggtcac	CAGTTATGTAGAGCTCTATAtggatcacttgtgcaagcatcacatcgtag	JAM16247	-	F	+	---	+	S2	+	1078
342	Plate 4A	7f	F14	R43	GGGTCTCACTACGCGCGCGTgcagtcgaacatgtagctgactcaggtcac	CAGTTATGTAGAGCTCTATAtggatcacttgtgcaagcatcacatcgtag	JAM16249	-	F	+	---	+	S3	+	731
343	Plate 4A	7g	F15	R43	GGGTCGCATGACACGTGTGTgcagtcgaacatgtagctgactcaggtcac	CAGTTATGTAGAGCTCTATAtggatcacttgtgcaagcatcacatcgtag	JAM16255	+	G1	+	468	+	S2	+	433
344	Plate 4A	7h	F16	R43	GGGTCATAGAGAGATAGTATgcagtcgaacatgtagctgactcaggtcac	CAGTTATGTAGAGCTCTATAtggatcacttgtgcaagcatcacatcgtag	JAM16261	-	F	+	---	+	S3	+	1815
345	Plate 4A	8a	F9	R44	GGGTACACACGCGAGACAGAgcagtcgaacatgtagctgactcaggtcac	CAGTCGCGCGTCGTCTCAGCtggatcacttgtgcaagcatcacatcgtag	JAM16265	+	G2	+	---	+	S3	+	162
346	Plate 4A	8b	F10	R44	GGGTACGCGCTATCTCAGAGgcagtcgaacatgtagctgactcaggtcac	CAGTCGCGCGTCGTCTCAGCtggatcacttgtgcaagcatcacatcgtag	JAM16267	+	G4	+	536	+	G2	+	482
347	Plate 4A	8c	F11	R44	GGGTCTATACGTATATCTATgcagtcgaacatgtagctgactcaggtcac	CAGTCGCGCGTCGTCTCAGCtggatcacttgtgcaagcatcacatcgtag	JAM16272	+	G1	+	1684	+	S2	+	2204
348	Plate 4A	8d	F12	R44	GGGTACACTAGATCGCGTGTgcagtcgaacatgtagctgactcaggtcac	CAGTCGCGCGTCGTCTCAGCtggatcacttgtgcaagcatcacatcgtag	JAM16331	+	G2	+	2228	+	S2	+	1710
349	Plate 4A	8e	F13	R44	GGGTCTCTCGCATACGCGAGgcagtcgaacatgtagctgactcaggtcac	CAGTCGCGCGTCGTCTCAGCtggatcacttgtgcaagcatcacatcgtag	JAM16333	+	G2	+	2506	+	G2	+	---
350	Plate 4A	8f	F14	R44	GGGTCTCACTACGCGCGCGTgcagtcgaacatgtagctgactcaggtcac	CAGTCGCGCGTCGTCTCAGCtggatcacttgtgcaagcatcacatcgtag	JAM16334	+	G1	+	77	+	G2	+	47
351	Plate 4A	8g	F15	R44	GGGTCGCATGACACGTGTGTgcagtcgaacatgtagctgactcaggtcac	CAGTCGCGCGTCGTCTCAGCtggatcacttgtgcaagcatcacatcgtag	JAM16351	+	G2	+	533	+	G3	+	---
352	Plate 4A	8h	F16	R44	GGGTCATAGAGAGATAGTATgcagtcgaacatgtagctgactcaggtcac	CAGTCGCGCGTCGTCTCAGCtggatcacttgtgcaagcatcacatcgtag	JAM16353	+	G3	+	260	+	W2	+	292
353	Plate 4A	9a	F9	R45	GGGTACACACGCGAGACAGAgcagtcgaacatgtagctgactcaggtcac	CAGTAGAGAGTACGATATGTtggatcacttgtgcaagcatcacatcgtag	JAM16354	+	G3	+	4914	+	G3	+	---
354	Plate 4A	9b	F10	R45	GGGTACGCGCTATCTCAGAGgcagtcgaacatgtagctgactcaggtcac	CAGTAGAGAGTACGATATGTtggatcacttgtgcaagcatcacatcgtag	JAM16359	+	G3	+	35	-	-	-	---
355	Plate 4A	9c	F11	R45	GGGTCTATACGTATATCTATgcagtcgaacatgtagctgactcaggtcac	CAGTAGAGAGTACGATATGTtggatcacttgtgcaagcatcacatcgtag	JAM16367	+	G2	+	1065	+	G3	+	613
356	Plate 4A	9d	F12	R45	GGGTACACTAGATCGCGTGTgcagtcgaacatgtagctgactcaggtcac	CAGTAGAGAGTACGATATGTtggatcacttgtgcaagcatcacatcgtag	JAM16377	+	G2	+	1460	+	S2	+	3677
357	Plate 4A	9e	F13	R45	GGGTCTCTCGCATACGCGAGgcagtcgaacatgtagctgactcaggtcac	CAGTAGAGAGTACGATATGTtggatcacttgtgcaagcatcacatcgtag	JAM16379	+	G2	+	2395	+	S2	+	3639
358	Plate 4A	9f	F14	R45	GGGTCTCACTACGCGCGCGTgcagtcgaacatgtagctgactcaggtcac	CAGTAGAGAGTACGATATGTtggatcacttgtgcaagcatcacatcgtag	JAM16383	+	G3	+	2427	+	S2	+	950
359	Plate 4A	9g	F15	R45	GGGTCGCATGACACGTGTGTgcagtcgaacatgtagctgactcaggtcac	CAGTAGAGAGTACGATATGTtggatcacttgtgcaagcatcacatcgtag	JAM16455	-	F	+	46	+	S3	+	35
360	Plate 4A	9h	F16	R45	GGGTCATAGAGAGATAGTATgcagtcgaacatgtagctgactcaggtcac	CAGTAGAGAGTACGATATGTtggatcacttgtgcaagcatcacatcgtag	JAM16477	-	F	+	---	+	S3	+	243
361	Plate 4A	10a	F9	R46	GGGTACACACGCGAGACAGAgcagtcgaacatgtagctgactcaggtcac	CAGTATATACTCGATATATCtggatcacttgtgcaagcatcacatcgtag	JAM16479	-	F	+	67	+	S2	+	127
362	Plate 4A	10b	F10	R46	GGGTACGCGCTATCTCAGAGgcagtcgaacatgtagctgactcaggtcac	CAGTATATACTCGATATATCtggatcacttgtgcaagcatcacatcgtag	JAM16626	+	S2	+	---	+	G2	+	1397
363	Plate 4A	10c	F11	R46	GGGTCTATACGTATATCTATgcagtcgaacatgtagctgactcaggtcac	CAGTATATACTCGATATATCtggatcacttgtgcaagcatcacatcgtag	JAM16638	+	S2	+	---	+	G3	+	4204
364	Plate 4A	10d	F12	R46	GGGTACACTAGATCGCGTGTgcagtcgaacatgtagctgactcaggtcac	CAGTATATACTCGATATATCtggatcacttgtgcaagcatcacatcgtag	JAM16639	+	G3	+	---	+	G2	+	3173
365	Plate 4A	10e	F13	R46	GGGTCTCTCGCATACGCGAGgcagtcgaacatgtagctgactcaggtcac	CAGTATATACTCGATATATCtggatcacttgtgcaagcatcacatcgtag	JAM16640	+	G4	+	---	+	G2	+	878
366	Plate 4A	10f	F14	R46	GGGTCTCACTACGCGCGCGTgcagtcgaacatgtagctgactcaggtcac	CAGTATATACTCGATATATCtggatcacttgtgcaagcatcacatcgtag	JAM16641	+	G2	+	769	+	G3	+	1229
367	Plate 4A	10g	F15	R46	GGGTCGCATGACACGTGTGTgcagtcgaacatgtagctgactcaggtcac	CAGTATATACTCGATATATCtggatcacttgtgcaagcatcacatcgtag	JAM16642	+	G1	+	85	-	F	+	---
368	Plate 4A	10h	F16	R46	GGGTCATAGAGAGATAGTATgcagtcgaacatgtagctgactcaggtcac	CAGTATATACTCGATATATCtggatcacttgtgcaagcatcacatcgtag	JAM16644	-	F	+	---	+	G2	+	572
369	Plate 4A	11a	F9	R47	GGGTACACACGCGAGACAGAgcagtcgaacatgtagctgactcaggtcac	CAGTGTGTGTACACATGACAtggatcacttgtgcaagcatcacatcgtag	JAM16648	-	F	+	---	+	S2	+	185
370	Plate 4A	11b	F10	R47	GGGTACGCGCTATCTCAGAGgcagtcgaacatgtagctgactcaggtcac	CAGTGTGTGTACACATGACAtggatcacttgtgcaagcatcacatcgtag	JAM16649	+	G3	+	---	+	G2	+	2123
371	Plate 4A	11c	F11	R47	GGGTCTATACGTATATCTATgcagtcgaacatgtagctgactcaggtcac	CAGTGTGTGTACACATGACAtggatcacttgtgcaagcatcacatcgtag	JAM16650	+	G2	+	2326	+	G2	+	689
372	Plate 4A	11d	F12	R47	GGGTACACTAGATCGCGTGTgcagtcgaacatgtagctgactcaggtcac	CAGTGTGTGTACACATGACAtggatcacttgtgcaagcatcacatcgtag	JAM16651	+	S2	+	1058	+	G2	+	2733
373	Plate 4A	11e	F13	R47	GGGTCTCTCGCATACGCGAGgcagtcgaacatgtagctgactcaggtcac	CAGTGTGTGTACACATGACAtggatcacttgtgcaagcatcacatcgtag	JAM16652	+	G2	+	2200	+	G3	+	3474
374	Plate 4A	11f	F14	R47	GGGTCTCACTACGCGCGCGTgcagtcgaacatgtagctgactcaggtcac	CAGTGTGTGTACACATGACAtggatcacttgtgcaagcatcacatcgtag	JAM16657	+	G4	+	2117	+	W3	+	---
375	Plate 4A	11g	F15	R47	GGGTCGCATGACACGTGTGTgcagtcgaacatgtagctgactcaggtcac	CAGTGTGTGTACACATGACAtggatcacttgtgcaagcatcacatcgtag	JAM16658	-	-	-	---	+	G3	+	433
376	Plate 4A	11h	F16	R47	GGGTCATAGAGAGATAGTATgcagtcgaacatgtagctgactcaggtcac	CAGTGTGTGTACACATGACAtggatcacttgtgcaagcatcacatcgtag	JAM16659	+	G4	+	1338	+	W3	+	185
377	Plate 4A	12a	F9	R48	GGGTACACACGCGAGACAGAgcagtcgaacatgtagctgactcaggtcac	CAGTGAGTGTGAGTGCACACtggatcacttgtgcaagcatcacatcgtag	JAM16664	+	S2	+	---	-	F	+	---
378	Plate 4A	12b	F10	R48	GGGTACGCGCTATCTCAGAGgcagtcgaacatgtagctgactcaggtcac	CAGTGAGTGTGAGTGCACACtggatcacttgtgcaagcatcacatcgtag	JAM16681	+	G3	+	422	-	F	+	---
379	Plate 4A	12c	F11	R48	GGGTCTATACGTATATCTATgcagtcgaacatgtagctgactcaggtcac	CAGTGAGTGTGAGTGCACACtggatcacttgtgcaagcatcacatcgtag	JAM16684	+	G2	+	3308	-	F	+	---
380	Plate 4A	12d	F12	R48	GGGTACACTAGATCGCGTGTgcagtcgaacatgtagctgactcaggtcac	CAGTGAGTGTGAGTGCACACtggatcacttgtgcaagcatcacatcgtag	JAM16686	-	F	+	46	+	S3	+	105
381	Plate 4A	12e	F13	R48	GGGTCTCTCGCATACGCGAGgcagtcgaacatgtagctgactcaggtcac	CAGTGAGTGTGAGTGCACACtggatcacttgtgcaagcatcacatcgtag	JAM16687	+	G3	+	5223	+	S3	+	---
382	Plate 4A	12f	F14	R48	GGGTCTCACTACGCGCGCGTgcagtcgaacatgtagctgactcaggtcac	CAGTGAGTGTGAGTGCACACtggatcacttgtgcaagcatcacatcgtag	JAM16688	+	G3	+	3811	-	F	+	---
383	Plate 4A	12g	F15	R48	GGGTCGCATGACACGTGTGTgcagtcgaacatgtagctgactcaggtcac	CAGTGAGTGTGAGTGCACACtggatcacttgtgcaagcatcacatcgtag	JAM16689	-	F	+	---	+	W3	+	108
384	Plate 4A	12h	F16	R48	GGGTCATAGAGAGATAGTATgcagtcgaacatgtagctgactcaggtcac	CAGTGAGTGTGAGTGCACACtggatcacttgtgcaagcatcacatcgtag	JAM16691	+	G3	+	1461	-	F	+	---
385	Plate 5A	1a	F17	R25	GGGTCACACGCGCGCTATATgcagtcgaacatgtagctgactcaggtcac	CAGTGCGCGAGCGTGTCGCGtggatcacttgtgcaagcatcacatcgtag	JAM16692	+	W3	+	1413	+	W2	+	218
386	Plate 5A	1b	F18	R25	GGGTTCACGTGCTCACTGTGgcagtcgaacatgtagctgactcaggtcac	CAGTGCGCGAGCGTGTCGCGtggatcacttgtgcaagcatcacatcgtag	JAM16701	+	W2	+	2353	+	G1	+	3433
387	Plate 5A	1c	F19	R25	GGGTACACACTCTATCAGATgcagtcgaacatgtagctgactcaggtcac	CAGTGCGCGAGCGTGTCGCGtggatcacttgtgcaagcatcacatcgtag	JAM16702	+	W2	+	1424	+	W2	+	279
388	Plate 5A	1d	F20	R25	GGGTCACGACACGACGATGTgcagtcgaacatgtagctgactcaggtcac	CAGTGCGCGAGCGTGTCGCGtggatcacttgtgcaagcatcacatcgtag	JAM16703	+	W2	+	1247	+	W1	+	696
389	Plate 5A	1e	F21	R25	GGGTCTATACATAGTGATGTgcagtcgaacatgtagctgactcaggtcac	CAGTGCGCGAGCGTGTCGCGtggatcacttgtgcaagcatcacatcgtag	JAM16704	+	W3	+	3577	+	W2	+	---
390	Plate 5A	1f	F22	R25	GGGTCACTCACGTGTGATATgcagtcgaacatgtagctgactcaggtcac	CAGTGCGCGAGCGTGTCGCGtggatcacttgtgcaagcatcacatcgtag	JAM16720	+	G4	+	1694	+	G1	+	1714
391	Plate 5A	1g	F23	R25	GGGTCAGAGAGATATCTCTGgcagtcgaacatgtagctgactcaggtcac	CAGTGCGCGAGCGTGTCGCGtggatcacttgtgcaagcatcacatcgtag	JAM16721	+	G4	+	3432	+	G1	+	1772
392	Plate 5A	1h	F24	R25	GGGTCATGTAGAGCAGAGAGgcagtcgaacatgtagctgactcaggtcac	CAGTGCGCGAGCGTGTCGCGtggatcacttgtgcaagcatcacatcgtag	JAM16722	+	G2	+	89	+	G1	+	591
393	Plate 5A	2a	F17	R26	GGGTCACACGCGCGCTATATgcagtcgaacatgtagctgactcaggtcac	CAGTTGTGCGTGTCTCTGTGtggatcacttgtgcaagcatcacatcgtag	JAM16723	+	G2	+	1242	+	G1	+	1698
394	Plate 5A	2b	F18	R26	GGGTTCACGTGCTCACTGTGgcagtcgaacatgtagctgactcaggtcac	CAGTTGTGCGTGTCTCTGTGtggatcacttgtgcaagcatcacatcgtag	JAM16726	-	F	+	---	+	G1	+	2398
395	Plate 5A	2c	F19	R26	GGGTACACACTCTATCAGATgcagtcgaacatgtagctgactcaggtcac	CAGTTGTGCGTGTCTCTGTGtggatcacttgtgcaagcatcacatcgtag	JAM16727	+	G3	+	4060	+	G2	+	2184
396	Plate 5A	2d	F20	R26	GGGTCACGACACGACGATGTgcagtcgaacatgtagctgactcaggtcac	CAGTTGTGCGTGTCTCTGTGtggatcacttgtgcaagcatcacatcgtag	JAM16728	+	G3	+	---	+	G2	+	991
397	Plate 5A	2e	F21	R26	GGGTCTATACATAGTGATGTgcagtcgaacatgtagctgactcaggtcac	CAGTTGTGCGTGTCTCTGTGtggatcacttgtgcaagcatcacatcgtag	JAM16755	-	-	-	---	+	W2	+	978
398	Plate 5A	2f	F22	R26	GGGTCACTCACGTGTGATATgcagtcgaacatgtagctgactcaggtcac	CAGTTGTGCGTGTCTCTGTGtggatcacttgtgcaagcatcacatcgtag	JAM16764	+	G3	+	1192	+	G1	+	1180
399	Plate 5A	2g	F23	R26	GGGTCAGAGAGATATCTCTGgcagtcgaacatgtagctgactcaggtcac	CAGTTGTGCGTGTCTCTGTGtggatcacttgtgcaagcatcacatcgtag	JAM16766	-	F	+	---	+	G2	+	2070
400	Plate 5A	2h	F24	R26	GGGTCATGTAGAGCAGAGAGgcagtcgaacatgtagctgactcaggtcac	CAGTTGTGCGTGTCTCTGTGtggatcacttgtgcaagcatcacatcgtag	JAM16778	+	S3	+	227	+	W2	+	246
401	Plate 5A	3a	F17	R27	GGGTCACACGCGCGCTATATgcagtcgaacatgtagctgactcaggtcac	CAGTTGTGAGAGAGTGTGAGtggatcacttgtgcaagcatcacatcgtag	JAM16779	+	S3	+	5498	+	G2	+	---
402	Plate 5A	3b	F18	R27	GGGTTCACGTGCTCACTGTGgcagtcgaacatgtagctgactcaggtcac	CAGTTGTGAGAGAGTGTGAGtggatcacttgtgcaagcatcacatcgtag	JAM16810	-	F	+	561	+	W1	+	767
403	Plate 5A	3c	F19	R27	GGGTACACACTCTATCAGATgcagtcgaacatgtagctgactcaggtcac	CAGTTGTGAGAGAGTGTGAGtggatcacttgtgcaagcatcacatcgtag	JAM16811	-	F	+	---	+	W1	+	937
404	Plate 5A	3d	F20	R27	GGGTCACGACACGACGATGTgcagtcgaacatgtagctgactcaggtcac	CAGTTGTGAGAGAGTGTGAGtggatcacttgtgcaagcatcacatcgtag	JAM16814	+	G3	+	2124	+	G1	+	---
405	Plate 5A	3e	F21	R27	GGGTCTATACATAGTGATGTgcagtcgaacatgtagctgactcaggtcac	CAGTTGTGAGAGAGTGTGAGtggatcacttgtgcaagcatcacatcgtag	JAM16815	-	-	-	---	+	G2	+	900
406	Plate 5A	3f	F22	R27	GGGTCACTCACGTGTGATATgcagtcgaacatgtagctgactcaggtcac	CAGTTGTGAGAGAGTGTGAGtggatcacttgtgcaagcatcacatcgtag	JAM16816	-	F	+	---	+	G2	+	663
407	Plate 5A	3g	F23	R27	GGGTCAGAGAGATATCTCTGgcagtcgaacatgtagctgactcaggtcac	CAGTTGTGAGAGAGTGTGAGtggatcacttgtgcaagcatcacatcgtag	JAM16821	+	G1	+	---	+	G1	+	2154
408	Plate 5A	3h	F24	R27	GGGTCATGTAGAGCAGAGAGgcagtcgaacatgtagctgactcaggtcac	CAGTTGTGAGAGAGTGTGAGtggatcacttgtgcaagcatcacatcgtag	JAM16822	+	G4	+	---	+	G1	+	2805
409	Plate 5A	4a	F17	R28	GGGTCACACGCGCGCTATATgcagtcgaacatgtagctgactcaggtcac	CAGTGAGAGTCAGAGCAGAGtggatcacttgtgcaagcatcacatcgtag	JAM16823	+	G4	+	648	+	G1	+	1116
410	Plate 5A	4b	F18	R28	GGGTTCACGTGCTCACTGTGgcagtcgaacatgtagctgactcaggtcac	CAGTGAGAGTCAGAGCAGAGtggatcacttgtgcaagcatcacatcgtag	JAM16839	+	G2	+	2040	+	G1	+	2365
411	Plate 5A	4c	F19	R28	GGGTACACACTCTATCAGATgcagtcgaacatgtagctgactcaggtcac	CAGTGAGAGTCAGAGCAGAGtggatcacttgtgcaagcatcacatcgtag	JAM16842	+	G4	+	---	+	G1	+	2543
412	Plate 5A	4d	F20	R28	GGGTCACGACACGACGATGTgcagtcgaacatgtagctgactcaggtcac	CAGTGAGAGTCAGAGCAGAGtggatcacttgtgcaagcatcacatcgtag	JAM16843	+	G2	+	---	+	W1	+	518
413	Plate 5A	4e	F21	R28	GGGTCTATACATAGTGATGTgcagtcgaacatgtagctgactcaggtcac	CAGTGAGAGTCAGAGCAGAGtggatcacttgtgcaagcatcacatcgtag	JAM16846	+	G4	+	2685	+	W1	+	1233
414	Plate 5A	4f	F22	R28	GGGTCACTCACGTGTGATATgcagtcgaacatgtagctgactcaggtcac	CAGTGAGAGTCAGAGCAGAGtggatcacttgtgcaagcatcacatcgtag	JAM16848	+	G3	+	1418	+	W2	+	440
415	Plate 5A	4g	F23	R28	GGGTCAGAGAGATATCTCTGgcagtcgaacatgtagctgactcaggtcac	CAGTGAGAGTCAGAGCAGAGtggatcacttgtgcaagcatcacatcgtag	JAM16850	+	G2	+	315	+	S1	+	1063
416	Plate 5A	4h	F24	R28	GGGTCATGTAGAGCAGAGAGgcagtcgaacatgtagctgactcaggtcac	CAGTGAGAGTCAGAGCAGAGtggatcacttgtgcaagcatcacatcgtag	JAM16851	-	F	+	---	+	G1	+	1081
417	Plate 5A	5a	F17	R29	GGGTCACACGCGCGCTATATgcagtcgaacatgtagctgactcaggtcac	CAGTTCTATAGACATATATAtggatcacttgtgcaagcatcacatcgtag	JAM16852	-	F	+	465	+	G2	+	616
418	Plate 5A	5b	F18	R29	GGGTTCACGTGCTCACTGTGgcagtcgaacatgtagctgactcaggtcac	CAGTTCTATAGACATATATAtggatcacttgtgcaagcatcacatcgtag	JAM16861	+	G2	+	---	+	W1	+	3074
419	Plate 5A	5c	F19	R29	GGGTACACACTCTATCAGATgcagtcgaacatgtagctgactcaggtcac	CAGTTCTATAGACATATATAtggatcacttgtgcaagcatcacatcgtag	JAM16864	+	G3	+	1411	+	W1	+	3678
420	Plate 5A	5d	F20	R29	GGGTCACGACACGACGATGTgcagtcgaacatgtagctgactcaggtcac	CAGTTCTATAGACATATATAtggatcacttgtgcaagcatcacatcgtag	JAM16865	+	G4	+	985	+	W1	+	1398
421	Plate 5A	5e	F21	R29	GGGTCTATACATAGTGATGTgcagtcgaacatgtagctgactcaggtcac	CAGTTCTATAGACATATATAtggatcacttgtgcaagcatcacatcgtag	JAM16867	-	F	+	---	+	W3	+	2522
422	Plate 5A	5f	F22	R29	GGGTCACTCACGTGTGATATgcagtcgaacatgtagctgactcaggtcac	CAGTTCTATAGACATATATAtggatcacttgtgcaagcatcacatcgtag	JAM16869	-	-	-	---	+	S2	+	550
423	Plate 5A	5g	F23	R29	GGGTCAGAGAGATATCTCTGgcagtcgaacatgtagctgactcaggtcac	CAGTTCTATAGACATATATAtggatcacttgtgcaagcatcacatcgtag	JAM16870	-	F	+	136	+	S2	+	544
424	Plate 5A	5h	F24	R29	GGGTCATGTAGAGCAGAGAGgcagtcgaacatgtagctgactcaggtcac	CAGTTCTATAGACATATATAtggatcacttgtgcaagcatcacatcgtag	JAM16871	-	F	+	---	+	G2	+	1678
425	Plate 5A	6a	F17	R30	GGGTCACACGCGCGCTATATgcagtcgaacatgtagctgactcaggtcac	CAGTGAGCGCGATAGAGAGAtggatcacttgtgcaagcatcacatcgtag	JAM16878	-	F	+	---	+	W2	+	1319
426	Plate 5A	6b	F18	R30	GGGTTCACGTGCTCACTGTGgcagtcgaacatgtagctgactcaggtcac	CAGTGAGCGCGATAGAGAGAtggatcacttgtgcaagcatcacatcgtag	JAM16887	+	G4	+	1133	+	W1	+	1836
427	Plate 5A	6c	F19	R30	GGGTACACACTCTATCAGATgcagtcgaacatgtagctgactcaggtcac	CAGTGAGCGCGATAGAGAGAtggatcacttgtgcaagcatcacatcgtag	JAM16889	+	G4	+	1612	+	W3	+	1829
428	Plate 5A	6d	F20	R30	GGGTCACGACACGACGATGTgcagtcgaacatgtagctgactcaggtcac	CAGTGAGCGCGATAGAGAGAtggatcacttgtgcaagcatcacatcgtag	JAM16893	-	F	+	---	+	W2	+	706
429	Plate 5A	6e	F21	R30	GGGTCTATACATAGTGATGTgcagtcgaacatgtagctgactcaggtcac	CAGTGAGCGCGATAGAGAGAtggatcacttgtgcaagcatcacatcgtag	JAM16897	-	F	+	---	+	S2	+	223
430	Plate 5A	6f	F22	R30	GGGTCACTCACGTGTGATATgcagtcgaacatgtagctgactcaggtcac	CAGTGAGCGCGATAGAGAGAtggatcacttgtgcaagcatcacatcgtag	JAM16525	-	F	+	---	+	S2	+	1576
431	Plate 5A	6g	F23	R30	GGGTCAGAGAGATATCTCTGgcagtcgaacatgtagctgactcaggtcac	CAGTGAGCGCGATAGAGAGAtggatcacttgtgcaagcatcacatcgtag	JAM16529	+	S1	+	---	+	S2	+	425
432	Plate 5A	6h	F24	R30	GGGTCATGTAGAGCAGAGAGgcagtcgaacatgtagctgactcaggtcac	CAGTGAGCGCGATAGAGAGAtggatcacttgtgcaagcatcacatcgtag	JAM16530	-	-	-	---	+	S2	+	1009
433	Plate 5A	7a	F17	R31	GGGTCACACGCGCGCTATATgcagtcgaacatgtagctgactcaggtcac	CAGTCACACACTCAGACATCtggatcacttgtgcaagcatcacatcgtag	JAM16539	-	F	+	131	+	G1	+	419
434	Plate 5A	7b	F18	R31	GGGTTCACGTGCTCACTGTGgcagtcgaacatgtagctgactcaggtcac	CAGTCACACACTCAGACATCtggatcacttgtgcaagcatcacatcgtag	JAM16548	+	S3	+	741	+	W1	+	---
435	Plate 5A	7c	F19	R31	GGGTACACACTCTATCAGATgcagtcgaacatgtagctgactcaggtcac	CAGTCACACACTCAGACATCtggatcacttgtgcaagcatcacatcgtag	JAM15967	+	S3	+	---	+	S2	+	469
436	Plate 5A	7d	F20	R31	GGGTCACGACACGACGATGTgcagtcgaacatgtagctgactcaggtcac	CAGTCACACACTCAGACATCtggatcacttgtgcaagcatcacatcgtag	JAM16007	+	G3	+	1612	+	S1	+	425
437	Plate 5A	7e	F21	R31	GGGTCTATACATAGTGATGTgcagtcgaacatgtagctgactcaggtcac	CAGTCACACACTCAGACATCtggatcacttgtgcaagcatcacatcgtag	JAM16008	+	G2	+	2325	+	S1	+	766
438	Plate 5A	7f	F22	R31	GGGTCACTCACGTGTGATATgcagtcgaacatgtagctgactcaggtcac	CAGTCACACACTCAGACATCtggatcacttgtgcaagcatcacatcgtag	JAM16009	+	G3	+	2869	+	W1	+	---
439	Plate 5A	7g	F23	R31	GGGTCAGAGAGATATCTCTGgcagtcgaacatgtagctgactcaggtcac	CAGTCACACACTCAGACATCtggatcacttgtgcaagcatcacatcgtag	JAM16010	+	G1	+	323	+	W1	+	566
440	Plate 5A	7h	F24	R31	GGGTCATGTAGAGCAGAGAGgcagtcgaacatgtagctgactcaggtcac	CAGTCACACACTCAGACATCtggatcacttgtgcaagcatcacatcgtag	JAM16011	-	F	+	---	+	W2	+	590
441	Plate 5A	8a	F17	R32	GGGTCACACGCGCGCTATATgcagtcgaacatgtagctgactcaggtcac	CAGTCACTATCTCTAGTCTCtggatcacttgtgcaagcatcacatcgtag	JAM16014	+	S2	+	---	+	S1	+	526
442	Plate 5A	8b	F18	R32	GGGTTCACGTGCTCACTGTGgcagtcgaacatgtagctgactcaggtcac	CAGTCACTATCTCTAGTCTCtggatcacttgtgcaagcatcacatcgtag	JAM16015	+	S2	+	783	+	S1	+	1506
443	Plate 5A	8c	F19	R32	GGGTACACACTCTATCAGATgcagtcgaacatgtagctgactcaggtcac	CAGTCACTATCTCTAGTCTCtggatcacttgtgcaagcatcacatcgtag	JAM16016	+	G2	+	860	+	G1	+	1017
444	Plate 5A	8d	F20	R32	GGGTCACGACACGACGATGTgcagtcgaacatgtagctgactcaggtcac	CAGTCACTATCTCTAGTCTCtggatcacttgtgcaagcatcacatcgtag	JAM16032	+	W2	+	1346	+	G1	+	---
445	Plate 5A	8e	F21	R32	GGGTCTATACATAGTGATGTgcagtcgaacatgtagctgactcaggtcac	CAGTCACTATCTCTAGTCTCtggatcacttgtgcaagcatcacatcgtag	JAM16033	+	W2	+	3001	+	G1	+	1306
446	Plate 5A	8f	F22	R32	GGGTCACTCACGTGTGATATgcagtcgaacatgtagctgactcaggtcac	CAGTCACTATCTCTAGTCTCtggatcacttgtgcaagcatcacatcgtag	JAM16034	+	G2	+	501	+	W1	+	634
447	Plate 5A	8g	F23	R32	GGGTCAGAGAGATATCTCTGgcagtcgaacatgtagctgactcaggtcac	CAGTCACTATCTCTAGTCTCtggatcacttgtgcaagcatcacatcgtag	JAM16038	+	G1	+	161	+	W1	+	368
448	Plate 5A	8h	F24	R32	GGGTCATGTAGAGCAGAGAGgcagtcgaacatgtagctgactcaggtcac	CAGTCACTATCTCTAGTCTCtggatcacttgtgcaagcatcacatcgtag	JAM16039	-	F	+	---	+	G1	+	538
449	Plate 5A	9a	F17	R33	GGGTCACACGCGCGCTATATgcagtcgaacatgtagctgactcaggtcac	CAGTAGAGACTGCGACGAGAtggatcacttgtgcaagcatcacatcgtag	JAM16041	+	S1	+	---	+	S1	+	963
450	Plate 5A	9b	F18	R33	GGGTTCACGTGCTCACTGTGgcagtcgaacatgtagctgactcaggtcac	CAGTAGAGACTGCGACGAGAtggatcacttgtgcaagcatcacatcgtag	JAM16044	+	W2	+	2149	+	G1	+	1622
451	Plate 5A	9c	F19	R33	GGGTACACACTCTATCAGATgcagtcgaacatgtagctgactcaggtcac	CAGTAGAGACTGCGACGAGAtggatcacttgtgcaagcatcacatcgtag	JAM16048	+	G2	+	2443	+	W1	+	---
452	Plate 5A	9d	F20	R33	GGGTCACGACACGACGATGTgcagtcgaacatgtagctgactcaggtcac	CAGTAGAGACTGCGACGAGAtggatcacttgtgcaagcatcacatcgtag	JAM16049	+	S2	+	257	+	S1	+	451
453	Plate 5A	9e	F21	R33	GGGTCTATACATAGTGATGTgcagtcgaacatgtagctgactcaggtcac	CAGTAGAGACTGCGACGAGAtggatcacttgtgcaagcatcacatcgtag	JAM16052	+	G3	+	2784	+	W1	+	---
454	Plate 5A	9f	F22	R33	GGGTCACTCACGTGTGATATgcagtcgaacatgtagctgactcaggtcac	CAGTAGAGACTGCGACGAGAtggatcacttgtgcaagcatcacatcgtag	JAM16053	+	G1	+	508	+	W1	+	354
455	Plate 5A	9g	F23	R33	GGGTCAGAGAGATATCTCTGgcagtcgaacatgtagctgactcaggtcac	CAGTAGAGACTGCGACGAGAtggatcacttgtgcaagcatcacatcgtag	JAM16054	+	G1	+	685	+	W1	+	457
456	Plate 5A	9h	F24	R33	GGGTCATGTAGAGCAGAGAGgcagtcgaacatgtagctgactcaggtcac	CAGTAGAGACTGCGACGAGAtggatcacttgtgcaagcatcacatcgtag	JAM16055	-	F	+	---	+	W1	+	495
457	Plate 5A	10a	F17	R34	GGGTCACACGCGCGCTATATgcagtcgaacatgtagctgactcaggtcac	CAGTATATCTATATACACATtggatcacttgtgcaagcatcacatcgtag	JAM16056	+	G3	+	1062	+	G2	+	---
458	Plate 5A	10b	F18	R34	GGGTTCACGTGCTCACTGTGgcagtcgaacatgtagctgactcaggtcac	CAGTATATCTATATACACATtggatcacttgtgcaagcatcacatcgtag	JAM16057	+	G2	+	2445	+	G2	+	---
459	Plate 5A	10c	F19	R34	GGGTACACACTCTATCAGATgcagtcgaacatgtagctgactcaggtcac	CAGTATATCTATATACACATtggatcacttgtgcaagcatcacatcgtag	JAM16061	+	G3	+	4820	+	G1	+	---
460	Plate 5A	10d	F20	R34	GGGTCACGACACGACGATGTgcagtcgaacatgtagctgactcaggtcac	CAGTATATCTATATACACATtggatcacttgtgcaagcatcacatcgtag	JAM16092	+	G3	+	2125	+	G1	+	---
461	Plate 5A	10e	F21	R34	GGGTCTATACATAGTGATGTgcagtcgaacatgtagctgactcaggtcac	CAGTATATCTATATACACATtggatcacttgtgcaagcatcacatcgtag	JAM16093	+	G4	+	593	+	W2	+	1247
462	Plate 5A	10f	F22	R34	GGGTCACTCACGTGTGATATgcagtcgaacatgtagctgactcaggtcac	CAGTATATCTATATACACATtggatcacttgtgcaagcatcacatcgtag	JAM16096	-	F	+	---	+	G1	+	675
463	Plate 5A	10g	F23	R34	GGGTCAGAGAGATATCTCTGgcagtcgaacatgtagctgactcaggtcac	CAGTATATCTATATACACATtggatcacttgtgcaagcatcacatcgtag	JAM16097	+	S1	+	---	+	S1	+	492
464	Plate 5A	10h	F24	R34	GGGTCATGTAGAGCAGAGAGgcagtcgaacatgtagctgactcaggtcac	CAGTATATCTATATACACATtggatcacttgtgcaagcatcacatcgtag	JAM16098	-	F	+	---	+	W2	+	594
465	Plate 5A	11a	F17	R35	GGGTCACACGCGCGCTATATgcagtcgaacatgtagctgactcaggtcac	CAGTCAGAGAGTGCGCGCGCtggatcacttgtgcaagcatcacatcgtag	JAM11341	-	-	-	---	+	G1	+	293
466	Plate 5A	11b	F18	R35	GGGTTCACGTGCTCACTGTGgcagtcgaacatgtagctgactcaggtcac	CAGTCAGAGAGTGCGCGCGCtggatcacttgtgcaagcatcacatcgtag	JAM11500	-	-	-	---	-	-	-	---
467	Plate 5A	11c	F19	R35	GGGTACACACTCTATCAGATgcagtcgaacatgtagctgactcaggtcac	CAGTCAGAGAGTGCGCGCGCtggatcacttgtgcaagcatcacatcgtag	JAM14578	-	-	-	1	+	G1	+	3
468	Plate 5A	11d	F20	R35	GGGTCACGACACGACGATGTgcagtcgaacatgtagctgactcaggtcac	CAGTCAGAGAGTGCGCGCGCtggatcacttgtgcaagcatcacatcgtag	JAM14576	-	-	-	---	+	G2	+	208
469	Plate 5A	11e	F21	R35	GGGTCTATACATAGTGATGTgcagtcgaacatgtagctgactcaggtcac	CAGTCAGAGAGTGCGCGCGCtggatcacttgtgcaagcatcacatcgtag	JAM14583	-	-	-	---	+	G1	+	85
470	Plate 5A	11f	F22	R35	GGGTCACTCACGTGTGATATgcagtcgaacatgtagctgactcaggtcac	CAGTCAGAGAGTGCGCGCGCtggatcacttgtgcaagcatcacatcgtag	JAM14582	-	-	-	---	+	G2	+	31
471	Plate 5A	11g	F23	R35	GGGTCAGAGAGATATCTCTGgcagtcgaacatgtagctgactcaggtcac	CAGTCAGAGAGTGCGCGCGCtggatcacttgtgcaagcatcacatcgtag	JAM14584	-	-	-	---	+	G3	+	75
472	Plate 5A	11h	F24	R35	GGGTCATGTAGAGCAGAGAGgcagtcgaacatgtagctgactcaggtcac	CAGTCAGAGAGTGCGCGCGCtggatcacttgtgcaagcatcacatcgtag	JAM14585	-	-	-	---	+	S2	+	452
473	Plate 5A	12a	F17	R36	GGGTCACACGCGCGCTATATgcagtcgaacatgtagctgactcaggtcac	CAGTGTGTGCGACGTGTCTCtggatcacttgtgcaagcatcacatcgtag	JAM14612	-	-	-	---	+	G3	+	75
474	Plate 5A	12b	F18	R36	GGGTTCACGTGCTCACTGTGgcagtcgaacatgtagctgactcaggtcac	CAGTGTGTGCGACGTGTCTCtggatcacttgtgcaagcatcacatcgtag	JAM14614	-	-	-	---	-	F	+	---
475	Plate 5A	12c	F19	R36	GGGTACACACTCTATCAGATgcagtcgaacatgtagctgactcaggtcac	CAGTGTGTGCGACGTGTCTCtggatcacttgtgcaagcatcacatcgtag	JAM14615	-	-	-	---	+	G3	+	208
476	Plate 5A	12d	F20	R36	GGGTCACGACACGACGATGTgcagtcgaacatgtagctgactcaggtcac	CAGTGTGTGCGACGTGTCTCtggatcacttgtgcaagcatcacatcgtag	JAM14616	-	-	-	---	+	G3	+	52
477	Plate 5A	12e	F21	R36	GGGTCTATACATAGTGATGTgcagtcgaacatgtagctgactcaggtcac	CAGTGTGTGCGACGTGTCTCtggatcacttgtgcaagcatcacatcgtag	JAM14624	-	-	-	---	-	F	+	---
478	Plate 5A	12f	F22	R36	GGGTCACTCACGTGTGATATgcagtcgaacatgtagctgactcaggtcac	CAGTGTGTGCGACGTGTCTCtggatcacttgtgcaagcatcacatcgtag	JAM14625	-	-	-	---	+	G2	+	474
479	Plate 5A	12g	F23	R36	GGGTCAGAGAGATATCTCTGgcagtcgaacatgtagctgactcaggtcac	CAGTGTGTGCGACGTGTCTCtggatcacttgtgcaagcatcacatcgtag	JAM14640	-	-	-	---	+	G2	+	213
480	Plate 5A	12h	F24	R36	GGGTCATGTAGAGCAGAGAGgcagtcgaacatgtagctgactcaggtcac	CAGTGTGTGCGACGTGTCTCtggatcacttgtgcaagcatcacatcgtag	JAM14638	-	-	-	---	+	G3	+	227
481	Plate 6A	1a	F17	R37	GGGTCACACGCGCGCTATATgcagtcgaacatgtagctgactcaggtcac	CAGTGTAGTGCGATATGTGTtggatcacttgtgcaagcatcacatcgtag	JAM14641	-	F	+	---	-	F	+	---
482	Plate 6A	1b	F18	R37	GGGTTCACGTGCTCACTGTGgcagtcgaacatgtagctgactcaggtcac	CAGTGTAGTGCGATATGTGTtggatcacttgtgcaagcatcacatcgtag	JAM14648	-	F	+	---	+	G4	+	978
483	Plate 6A	1c	F19	R37	GGGTACACACTCTATCAGATgcagtcgaacatgtagctgactcaggtcac	CAGTGTAGTGCGATATGTGTtggatcacttgtgcaagcatcacatcgtag	JAM14662	-	F	+	---	+	W3	+	22
484	Plate 6A	1d	F20	R37	GGGTCACGACACGACGATGTgcagtcgaacatgtagctgactcaggtcac	CAGTGTAGTGCGATATGTGTtggatcacttgtgcaagcatcacatcgtag	JAM14663	-	F	+	2	-	F	+	---
485	Plate 6A	1e	F21	R37	GGGTCTATACATAGTGATGTgcagtcgaacatgtagctgactcaggtcac	CAGTGTAGTGCGATATGTGTtggatcacttgtgcaagcatcacatcgtag	JAM14665	-	F	+	---	-	F	+	---
486	Plate 6A	1f	F22	R37	GGGTCACTCACGTGTGATATgcagtcgaacatgtagctgactcaggtcac	CAGTGTAGTGCGATATGTGTtggatcacttgtgcaagcatcacatcgtag	JAM14672	+	S3	+	---	-	F	+	---
487	Plate 6A	1g	F23	R37	GGGTCAGAGAGATATCTCTGgcagtcgaacatgtagctgactcaggtcac	CAGTGTAGTGCGATATGTGTtggatcacttgtgcaagcatcacatcgtag	JAM14673	+	S3	+	---	+	W2	+	633
488	Plate 6A	1h	F24	R37	GGGTCATGTAGAGCAGAGAGgcagtcgaacatgtagctgactcaggtcac	CAGTGTAGTGCGATATGTGTtggatcacttgtgcaagcatcacatcgtag	JAM14675	+	S3	+	62	+	S3	+	95
489	Plate 6A	2a	F17	R38	GGGTCACACGCGCGCTATATgcagtcgaacatgtagctgactcaggtcac	CAGTGCGCATCGAGACACACtggatcacttgtgcaagcatcacatcgtag	JAM14676	+	S3	+	16	-	F	+	---
490	Plate 6A	2b	F18	R38	GGGTTCACGTGCTCACTGTGgcagtcgaacatgtagctgactcaggtcac	CAGTGCGCATCGAGACACACtggatcacttgtgcaagcatcacatcgtag	JAM14701	+	S3	+	83	+	G4	+	285
491	Plate 6A	2c	F19	R38	GGGTACACACTCTATCAGATgcagtcgaacatgtagctgactcaggtcac	CAGTGCGCATCGAGACACACtggatcacttgtgcaagcatcacatcgtag	JAM14724	+	S3	+	---	+	G3	+	511
492	Plate 6A	2d	F20	R38	GGGTCACGACACGACGATGTgcagtcgaacatgtagctgactcaggtcac	CAGTGCGCATCGAGACACACtggatcacttgtgcaagcatcacatcgtag	JAM14772	+	S2	+	25	-	-	-	---
493	Plate 6A	2e	F21	R38	GGGTCTATACATAGTGATGTgcagtcgaacatgtagctgactcaggtcac	CAGTGCGCATCGAGACACACtggatcacttgtgcaagcatcacatcgtag	JAM14834	+	W3	+	---	+	G4	+	248
494	Plate 6A	2f	F22	R38	GGGTCACTCACGTGTGATATgcagtcgaacatgtagctgactcaggtcac	CAGTGCGCATCGAGACACACtggatcacttgtgcaagcatcacatcgtag	JAM14842	+	S3	+	---	+	W3	+	1853
495	Plate 6A	2g	F23	R38	GGGTCAGAGAGATATCTCTGgcagtcgaacatgtagctgactcaggtcac	CAGTGCGCATCGAGACACACtggatcacttgtgcaagcatcacatcgtag	JAM14843	+	S3	+	---	+	G3	+	442
496	Plate 6A	2h	F24	R38	GGGTCATGTAGAGCAGAGAGgcagtcgaacatgtagctgactcaggtcac	CAGTGCGCATCGAGACACACtggatcacttgtgcaagcatcacatcgtag	JAM14845	-	F	+	---	+	S3	+	729
497	Plate 6A	3a	F17	R39	GGGTCACACGCGCGCTATATgcagtcgaacatgtagctgactcaggtcac	CAGTTGTATCTATGTGTGCGtggatcacttgtgcaagcatcacatcgtag	JAM14865	+	S3	+	---	+	W3	+	446
498	Plate 6A	3b	F18	R39	GGGTTCACGTGCTCACTGTGgcagtcgaacatgtagctgactcaggtcac	CAGTTGTATCTATGTGTGCGtggatcacttgtgcaagcatcacatcgtag	JAM14866	+	S3	+	---	+	G4	+	227
499	Plate 6A	3c	F19	R39	GGGTACACACTCTATCAGATgcagtcgaacatgtagctgactcaggtcac	CAGTTGTATCTATGTGTGCGtggatcacttgtgcaagcatcacatcgtag	JAM14863	+	S3	+	---	+	G4	+	95
500	Plate 6A	3d	F20	R39	GGGTCACGACACGACGATGTgcagtcgaacatgtagctgactcaggtcac	CAGTTGTATCTATGTGTGCGtggatcacttgtgcaagcatcacatcgtag	JAM14864	+	S1	+	2	+	G3	+	11
501	Plate 6A	3e	F21	R39	GGGTCTATACATAGTGATGTgcagtcgaacatgtagctgactcaggtcac	CAGTTGTATCTATGTGTGCGtggatcacttgtgcaagcatcacatcgtag	JAM14862	+	S3	+	---	+	S3	+	---
502	Plate 6A	3f	F22	R39	GGGTCACTCACGTGTGATATgcagtcgaacatgtagctgactcaggtcac	CAGTTGTATCTATGTGTGCGtggatcacttgtgcaagcatcacatcgtag	JAM14861	+	S3	+	19	+	W4	+	6
503	Plate 6A	3g	F23	R39	GGGTCAGAGAGATATCTCTGgcagtcgaacatgtagctgactcaggtcac	CAGTTGTATCTATGTGTGCGtggatcacttgtgcaagcatcacatcgtag	JAM14860	+	S3	+	---	+	W4	+	151
504	Plate 6A	3h	F24	R39	GGGTCATGTAGAGCAGAGAGgcagtcgaacatgtagctgactcaggtcac	CAGTTGTATCTATGTGTGCGtggatcacttgtgcaagcatcacatcgtag	JAM14847	+	S3	+	5	+	W3	+	9
505	Plate 6A	4a	F17	R40	GGGTCACACGCGCGCTATATgcagtcgaacatgtagctgactcaggtcac	CAGTACACTCTCATATGACAtggatcacttgtgcaagcatcacatcgtag	JAM14867	+	S3	+	---	+	S3	+	55
506	Plate 6A	4b	F18	R40	GGGTTCACGTGCTCACTGTGgcagtcgaacatgtagctgactcaggtcac	CAGTACACTCTCATATGACAtggatcacttgtgcaagcatcacatcgtag	JAM14868	+	S3	+	---	+	G3	+	78
507	Plate 6A	4c	F19	R40	GGGTACACACTCTATCAGATgcagtcgaacatgtagctgactcaggtcac	CAGTACACTCTCATATGACAtggatcacttgtgcaagcatcacatcgtag	JAM14869	-	F	+	---	-	F	+	---
508	Plate 6A	4d	F20	R40	GGGTCACGACACGACGATGTgcagtcgaacatgtagctgactcaggtcac	CAGTACACTCTCATATGACAtggatcacttgtgcaagcatcacatcgtag	JAM14873	+	S2	+	---	+	G4	+	676
509	Plate 6A	4e	F21	R40	GGGTCTATACATAGTGATGTgcagtcgaacatgtagctgactcaggtcac	CAGTACACTCTCATATGACAtggatcacttgtgcaagcatcacatcgtag	JAM14877	+	S3	+	105	-	F	+	---
510	Plate 6A	4f	F22	R40	GGGTCACTCACGTGTGATATgcagtcgaacatgtagctgactcaggtcac	CAGTACACTCTCATATGACAtggatcacttgtgcaagcatcacatcgtag	JAM14918	+	S3	+	---	+	G4	+	222
511	Plate 6A	4g	F23	R40	GGGTCAGAGAGATATCTCTGgcagtcgaacatgtagctgactcaggtcac	CAGTACACTCTCATATGACAtggatcacttgtgcaagcatcacatcgtag	JAM14948	+	S3	+	---	+	S3	+	2030
512	Plate 6A	4h	F24	R40	GGGTCATGTAGAGCAGAGAGgcagtcgaacatgtagctgactcaggtcac	CAGTACACTCTCATATGACAtggatcacttgtgcaagcatcacatcgtag	JAM14949	+	S3	+	---	+	G4	+	260
513	Plate 6A	5a	F17	R41	GGGTCACACGCGCGCTATATgcagtcgaacatgtagctgactcaggtcac	CAGTGCGTGCACGCGCGAGAtggatcacttgtgcaagcatcacatcgtag	JAM14950	+	S3	+	---	+	S2	+	211
514	Plate 6A	5b	F18	R41	GGGTTCACGTGCTCACTGTGgcagtcgaacatgtagctgactcaggtcac	CAGTGCGTGCACGCGCGAGAtggatcacttgtgcaagcatcacatcgtag	JAM14951	+	S3	+	---	+	S3	+	2100
515	Plate 6A	5c	F19	R41	GGGTACACACTCTATCAGATgcagtcgaacatgtagctgactcaggtcac	CAGTGCGTGCACGCGCGAGAtggatcacttgtgcaagcatcacatcgtag	JAM14952	+	S3	+	---	+	W4	+	56
516	Plate 6A	5d	F20	R41	GGGTCACGACACGACGATGTgcagtcgaacatgtagctgactcaggtcac	CAGTGCGTGCACGCGCGAGAtggatcacttgtgcaagcatcacatcgtag	JAM14953	+	S3	+	---	+	G4	+	215
517	Plate 6A	5e	F21	R41	GGGTCTATACATAGTGATGTgcagtcgaacatgtagctgactcaggtcac	CAGTGCGTGCACGCGCGAGAtggatcacttgtgcaagcatcacatcgtag	JAM15053	+	S3	+	---	+	S3	+	1858
518	Plate 6A	5f	F22	R41	GGGTCACTCACGTGTGATATgcagtcgaacatgtagctgactcaggtcac	CAGTGCGTGCACGCGCGAGAtggatcacttgtgcaagcatcacatcgtag	JAM15054	+	S3	+	---	-	F	+	---
519	Plate 6A	5g	F23	R41	GGGTCAGAGAGATATCTCTGgcagtcgaacatgtagctgactcaggtcac	CAGTGCGTGCACGCGCGAGAtggatcacttgtgcaagcatcacatcgtag	JAM15077	+	S3	+	---	+	S3	+	---
520	Plate 6A	5h	F24	R41	GGGTCATGTAGAGCAGAGAGgcagtcgaacatgtagctgactcaggtcac	CAGTGCGTGCACGCGCGAGAtggatcacttgtgcaagcatcacatcgtag	JAM15059	+	S2	+	1	-	-	-	---
521	Plate 6A	6a	F17	R42	GGGTCACACGCGCGCTATATgcagtcgaacatgtagctgactcaggtcac	CAGTGCGCTCGTCGAGCGAGtggatcacttgtgcaagcatcacatcgtag	JAM15062	+	S2	+	---	+	G4	+	195
522	Plate 6A	6b	F18	R42	GGGTTCACGTGCTCACTGTGgcagtcgaacatgtagctgactcaggtcac	CAGTGCGCTCGTCGAGCGAGtggatcacttgtgcaagcatcacatcgtag	JAM15063	+	S2	+	---	+	W3	+	128
523	Plate 6A	6c	F19	R42	GGGTACACACTCTATCAGATgcagtcgaacatgtagctgactcaggtcac	CAGTGCGCTCGTCGAGCGAGtggatcacttgtgcaagcatcacatcgtag	JAM15081	+	S4	+	---	+	S3	+	478
524	Plate 6A	6d	F20	R42	GGGTCACGACACGACGATGTgcagtcgaacatgtagctgactcaggtcac	CAGTGCGCTCGTCGAGCGAGtggatcacttgtgcaagcatcacatcgtag	JAM15528	+	S3	+	---	+	G3	+	547
525	Plate 6A	6e	F21	R42	GGGTCTATACATAGTGATGTgcagtcgaacatgtagctgactcaggtcac	CAGTGCGCTCGTCGAGCGAGtggatcacttgtgcaagcatcacatcgtag	JAM15569	+	S2	+	---	+	G3	+	891
526	Plate 6A	6f	F22	R42	GGGTCACTCACGTGTGATATgcagtcgaacatgtagctgactcaggtcac	CAGTGCGCTCGTCGAGCGAGtggatcacttgtgcaagcatcacatcgtag	JAM15608	+	S3	+	---	+	G3	+	1720
527	Plate 6A	6g	F23	R42	GGGTCAGAGAGATATCTCTGgcagtcgaacatgtagctgactcaggtcac	CAGTGCGCTCGTCGAGCGAGtggatcacttgtgcaagcatcacatcgtag	JAM15610	+	S2	+	3	-	-	-	---
528	Plate 6A	6h	F24	R42	GGGTCATGTAGAGCAGAGAGgcagtcgaacatgtagctgactcaggtcac	CAGTGCGCTCGTCGAGCGAGtggatcacttgtgcaagcatcacatcgtag	JAM15620	+	S3	+	2	-	F	+	---
529	Plate 6A	7a	F17	R43	GGGTCACACGCGCGCTATATgcagtcgaacatgtagctgactcaggtcac	CAGTTATGTAGAGCTCTATAtggatcacttgtgcaagcatcacatcgtag	JAM15720	+	S3	+	1	-	-	-	---
530	Plate 6A	7b	F18	R43	GGGTTCACGTGCTCACTGTGgcagtcgaacatgtagctgactcaggtcac	CAGTTATGTAGAGCTCTATAtggatcacttgtgcaagcatcacatcgtag	JAM15734	+	S4	+	6	-	-	-	---
531	Plate 6A	7c	F19	R43	GGGTACACACTCTATCAGATgcagtcgaacatgtagctgactcaggtcac	CAGTTATGTAGAGCTCTATAtggatcacttgtgcaagcatcacatcgtag	JAM15749	-	F	+	1	-	-	-	---
532	Plate 6A	7d	F20	R43	GGGTCACGACACGACGATGTgcagtcgaacatgtagctgactcaggtcac	CAGTTATGTAGAGCTCTATAtggatcacttgtgcaagcatcacatcgtag	JAM15776	+	S2	+	22	-	F	+	---
533	Plate 6A	7e	F21	R43	GGGTCTATACATAGTGATGTgcagtcgaacatgtagctgactcaggtcac	CAGTTATGTAGAGCTCTATAtggatcacttgtgcaagcatcacatcgtag	JAM15829	+	W4	+	4	-	-	-	---
534	Plate 6A	7f	F22	R43	GGGTCACTCACGTGTGATATgcagtcgaacatgtagctgactcaggtcac	CAGTTATGTAGAGCTCTATAtggatcacttgtgcaagcatcacatcgtag	JAM15843	+	W4	+	1	-	F	+	---
535	Plate 6A	7g	F23	R43	GGGTCAGAGAGATATCTCTGgcagtcgaacatgtagctgactcaggtcac	CAGTTATGTAGAGCTCTATAtggatcacttgtgcaagcatcacatcgtag	BRK383	-	-	-	---	-	F	+	---
536	Plate 6A	7h	F24	R43	GGGTCATGTAGAGCAGAGAGgcagtcgaacatgtagctgactcaggtcac	CAGTTATGTAGAGCTCTATAtggatcacttgtgcaagcatcacatcgtag	BRK384	-	-	-	---	-	F	+	---
537	Plate 6A	8a	F17	R44	GGGTCACACGCGCGCTATATgcagtcgaacatgtagctgactcaggtcac	CAGTCGCGCGTCGTCTCAGCtggatcacttgtgcaagcatcacatcgtag	BRK560	+	W4	+	47	-	F	+	---
538	Plate 6A	8b	F18	R44	GGGTTCACGTGCTCACTGTGgcagtcgaacatgtagctgactcaggtcac	CAGTCGCGCGTCGTCTCAGCtggatcacttgtgcaagcatcacatcgtag	BRK566	+	W4	+	106	-	F	+	---
539	Plate 6A	8c	F19	R44	GGGTACACACTCTATCAGATgcagtcgaacatgtagctgactcaggtcac	CAGTCGCGCGTCGTCTCAGCtggatcacttgtgcaagcatcacatcgtag	BRK576	+	S3	+	35	-	-	-	---
540	Plate 6A	8d	F20	R44	GGGTCACGACACGACGATGTgcagtcgaacatgtagctgactcaggtcac	CAGTCGCGCGTCGTCTCAGCtggatcacttgtgcaagcatcacatcgtag	BRK577	+	W4	+	621	-	-	-	---
541	Plate 6A	8e	F21	R44	GGGTCTATACATAGTGATGTgcagtcgaacatgtagctgactcaggtcac	CAGTCGCGCGTCGTCTCAGCtggatcacttgtgcaagcatcacatcgtag	BRK587	+	S3	+	2559	-	F	+	---
542	Plate 6A	8f	F22	R44	GGGTCACTCACGTGTGATATgcagtcgaacatgtagctgactcaggtcac	CAGTCGCGCGTCGTCTCAGCtggatcacttgtgcaagcatcacatcgtag	BRK612	+	W4	+	182	-	-	-	---
543	Plate 6A	8g	F23	R44	GGGTCAGAGAGATATCTCTGgcagtcgaacatgtagctgactcaggtcac	CAGTCGCGCGTCGTCTCAGCtggatcacttgtgcaagcatcacatcgtag	BRK614	+	S4	+	31	-	-	-	---
544	Plate 6A	8h	F24	R44	GGGTCATGTAGAGCAGAGAGgcagtcgaacatgtagctgactcaggtcac	CAGTCGCGCGTCGTCTCAGCtggatcacttgtgcaagcatcacatcgtag	BRK615	+	S3	+	1	-	-	-	---
545	Plate 6A	9a	F17	R45	GGGTCACACGCGCGCTATATgcagtcgaacatgtagctgactcaggtcac	CAGTAGAGAGTACGATATGTtggatcacttgtgcaagcatcacatcgtag	BRK616	+	S4	+	5677	-	-	-	---
546	Plate 6A	9b	F18	R45	GGGTTCACGTGCTCACTGTGgcagtcgaacatgtagctgactcaggtcac	CAGTAGAGAGTACGATATGTtggatcacttgtgcaagcatcacatcgtag	BRK617	+	S3	+	2878	+	S2	+	---
547	Plate 6A	9c	F19	R45	GGGTACACACTCTATCAGATgcagtcgaacatgtagctgactcaggtcac	CAGTAGAGAGTACGATATGTtggatcacttgtgcaagcatcacatcgtag	BRK618	+	S3	+	109	-	-	-	---
548	Plate 6A	9d	F20	R45	GGGTCACGACACGACGATGTgcagtcgaacatgtagctgactcaggtcac	CAGTAGAGAGTACGATATGTtggatcacttgtgcaagcatcacatcgtag	BRK619	+	S3	+	1640	-	-	-	---
549	Plate 6A	9e	F21	R45	GGGTCTATACATAGTGATGTgcagtcgaacatgtagctgactcaggtcac	CAGTAGAGAGTACGATATGTtggatcacttgtgcaagcatcacatcgtag	BRK659	+	S3	+	8586	-	-	-	---
550	Plate 6A	9f	F22	R45	GGGTCACTCACGTGTGATATgcagtcgaacatgtagctgactcaggtcac	CAGTAGAGAGTACGATATGTtggatcacttgtgcaagcatcacatcgtag	BRK660	+	S3	+	11	-	-	-	---
551	Plate 6A	9g	F23	R45	GGGTCAGAGAGATATCTCTGgcagtcgaacatgtagctgactcaggtcac	CAGTAGAGAGTACGATATGTtggatcacttgtgcaagcatcacatcgtag	BRK662	+	S3	+	5	+	W3	+	---
552	Plate 6A	9h	F24	R45	GGGTCATGTAGAGCAGAGAGgcagtcgaacatgtagctgactcaggtcac	CAGTAGAGAGTACGATATGTtggatcacttgtgcaagcatcacatcgtag	BRK663	+	S3	+	144	-	-	-	---
553	Plate 6A	10a	F17	R46	GGGTCACACGCGCGCTATATgcagtcgaacatgtagctgactcaggtcac	CAGTATATACTCGATATATCtggatcacttgtgcaagcatcacatcgtag	BRK664	+	S3	+	76	-	-	-	---
554	Plate 6A	10b	F18	R46	GGGTTCACGTGCTCACTGTGgcagtcgaacatgtagctgactcaggtcac	CAGTATATACTCGATATATCtggatcacttgtgcaagcatcacatcgtag	BRK665	+	S2	+	161	-	-	-	---
555	Plate 6A	10c	F19	R46	GGGTACACACTCTATCAGATgcagtcgaacatgtagctgactcaggtcac	CAGTATATACTCGATATATCtggatcacttgtgcaagcatcacatcgtag	BRK687	+	S2	+	15	-	-	-	---
556	Plate 6A	10d	F20	R46	GGGTCACGACACGACGATGTgcagtcgaacatgtagctgactcaggtcac	CAGTATATACTCGATATATCtggatcacttgtgcaagcatcacatcgtag	BRK714	+	S1	+	221	-	-	-	---
557	Plate 6A	10e	F21	R46	GGGTCTATACATAGTGATGTgcagtcgaacatgtagctgactcaggtcac	CAGTATATACTCGATATATCtggatcacttgtgcaagcatcacatcgtag	BRK792	+	S3	+	428	+	S3	+	---
558	Plate 6A	10f	F22	R46	GGGTCACTCACGTGTGATATgcagtcgaacatgtagctgactcaggtcac	CAGTATATACTCGATATATCtggatcacttgtgcaagcatcacatcgtag	JAM14461	+	W3	+	2857	+	G2	+	454
559	Plate 6A	10g	F23	R46	GGGTCAGAGAGATATCTCTGgcagtcgaacatgtagctgactcaggtcac	CAGTATATACTCGATATATCtggatcacttgtgcaagcatcacatcgtag	JAM14490	+	W4	+	3265	+	G2	+	---
560	Plate 6A	10h	F24	R46	GGGTCATGTAGAGCAGAGAGgcagtcgaacatgtagctgactcaggtcac	CAGTATATACTCGATATATCtggatcacttgtgcaagcatcacatcgtag	JAM14954	-	-	-	---	+	W3	+	98
561	Plate 6A	11a	F17	R47	GGGTCACACGCGCGCTATATgcagtcgaacatgtagctgactcaggtcac	CAGTGTGTGTACACATGACAtggatcacttgtgcaagcatcacatcgtag	JAM15705	-	-	-	1	-	F	+	---
562	Plate 6A	11b	F18	R47	GGGTTCACGTGCTCACTGTGgcagtcgaacatgtagctgactcaggtcac	CAGTGTGTGTACACATGACAtggatcacttgtgcaagcatcacatcgtag	JAM15908	+	W1	+	31	-	-	-	---
563	Plate 6A	11c	F19	R47	GGGTACACACTCTATCAGATgcagtcgaacatgtagctgactcaggtcac	CAGTGTGTGTACACATGACAtggatcacttgtgcaagcatcacatcgtag	JAM15928	+	W3	+	4315	+	W2	+	---
564	Plate 6A	11d	F20	R47	GGGTCACGACACGACGATGTgcagtcgaacatgtagctgactcaggtcac	CAGTGTGTGTACACATGACAtggatcacttgtgcaagcatcacatcgtag	JAM15929	+	S2	+	670	+	G2	+	324
565	Plate 6A	11e	F21	R47	GGGTCTATACATAGTGATGTgcagtcgaacatgtagctgactcaggtcac	CAGTGTGTGTACACATGACAtggatcacttgtgcaagcatcacatcgtag	JAM15930	+	W3	+	3269	+	G1	+	499
566	Plate 6A	11f	F22	R47	GGGTCACTCACGTGTGATATgcagtcgaacatgtagctgactcaggtcac	CAGTGTGTGTACACATGACAtggatcacttgtgcaagcatcacatcgtag	JAM15956	+	W4	+	---	+	G2	+	944
567	Plate 6A	11g	F23	R47	GGGTCAGAGAGATATCTCTGgcagtcgaacatgtagctgactcaggtcac	CAGTGTGTGTACACATGACAtggatcacttgtgcaagcatcacatcgtag	JAM15957	+	S3	+	333	+	G3	+	144
568	Plate 6A	11h	F24	R47	GGGTCATGTAGAGCAGAGAGgcagtcgaacatgtagctgactcaggtcac	CAGTGTGTGTACACATGACAtggatcacttgtgcaagcatcacatcgtag	JAM15959	+	W3	+	198	+	G3	+	253
569	Plate 6A	12a	F17	R48	GGGTCACACGCGCGCTATATgcagtcgaacatgtagctgactcaggtcac	CAGTGAGTGTGAGTGCACACtggatcacttgtgcaagcatcacatcgtag	JAM15960	+	W3	+	1381	+	G2	+	---
570	Plate 6A	12b	F18	R48	GGGTTCACGTGCTCACTGTGgcagtcgaacatgtagctgactcaggtcac	CAGTGAGTGTGAGTGCACACtggatcacttgtgcaagcatcacatcgtag	JAM15961	+	W3	+	3546	+	W2	+	---
571	Plate 6A	12c	F19	R48	GGGTACACACTCTATCAGATgcagtcgaacatgtagctgactcaggtcac	CAGTGAGTGTGAGTGCACACtggatcacttgtgcaagcatcacatcgtag	JAM15965	+	G2	+	2645	+	W2	+	---
572	Plate 6A	12d	F20	R48	GGGTCACGACACGACGATGTgcagtcgaacatgtagctgactcaggtcac	CAGTGAGTGTGAGTGCACACtggatcacttgtgcaagcatcacatcgtag	JAM15974	+	W2	+	1588	+	G2	+	244
573	Plate 6A	12e	F21	R48	GGGTCTATACATAGTGATGTgcagtcgaacatgtagctgactcaggtcac	CAGTGAGTGTGAGTGCACACtggatcacttgtgcaagcatcacatcgtag	JAM15976	+	W4	+	451	+	G1	+	543
574	Plate 6A	12f	F22	R48	GGGTCACTCACGTGTGATATgcagtcgaacatgtagctgactcaggtcac	CAGTGAGTGTGAGTGCACACtggatcacttgtgcaagcatcacatcgtag	JAM15977	+	S2	+	5744	+	G1	+	2272
575	Plate 6A	12g	F23	R48	GGGTCAGAGAGATATCTCTGgcagtcgaacatgtagctgactcaggtcac	CAGTGAGTGTGAGTGCACACtggatcacttgtgcaagcatcacatcgtag	JAM15978	+	G2	+	1514	-	F	+	---
576	Plate 6A	12h	F24	R48	GGGTCATGTAGAGCAGAGAGgcagtcgaacatgtagctgactcaggtcac	CAGTGAGTGTGAGTGCACACtggatcacttgtgcaagcatcacatcgtag	JAM15979	+	S3	+	1939	+	G2	+	1327
577	Plate 7A	1a	F25	R25	CGCGACACGCTCGCGCgcagtcgaacatgtagctgactcaggtcac	CAGTGCGCGAGCGTGTCGCGtggatcacttgtgcaagcatcacatcgtag	JAM15980	+	G4	+	2785	-	F	+	---
578	Plate 7A	1b	F26	R25	CACAGAGACACGCACAgcagtcgaacatgtagctgactcaggtcac	CAGTGCGCGAGCGTGTCGCGtggatcacttgtgcaagcatcacatcgtag	JAM15981	-	F	+	239	+	G4	+	1426
579	Plate 7A	1c	F27	R25	CTCACACTCTCTCACAgcagtcgaacatgtagctgactcaggtcac	CAGTGCGCGAGCGTGTCGCGtggatcacttgtgcaagcatcacatcgtag	JAM15982	+	W2	+	3474	+	G3	+	---
580	Plate 7A	1d	F28	R25	CTCTGCTCTGACTCTCgcagtcgaacatgtagctgactcaggtcac	CAGTGCGCGAGCGTGTCGCGtggatcacttgtgcaagcatcacatcgtag	JAM15996	+	W2	+	3602	+	G2	+	3587
581	Plate 7A	1e	F29	R25	TATATATGTCTATAGAgcagtcgaacatgtagctgactcaggtcac	CAGTGCGCGAGCGTGTCGCGtggatcacttgtgcaagcatcacatcgtag	JAM15997	+	S3	+	311	+	G3	+	408
582	Plate 7A	1f	F30	R25	TCTCTCTATCGCGCTCgcagtcgaacatgtagctgactcaggtcac	CAGTGCGCGAGCGTGTCGCGtggatcacttgtgcaagcatcacatcgtag	JAM16013	+	G4	+	5708	+	G3	+	1862
583	Plate 7A	1g	F31	R25	GATGTCTGAGTGTGTGgcagtcgaacatgtagctgactcaggtcac	CAGTGCGCGAGCGTGTCGCGtggatcacttgtgcaagcatcacatcgtag	JAM16043	+	S4	+	359	+	W3	+	1052
584	Plate 7A	1h	F32	R25	GAGACTAGAGATAGTGgcagtcgaacatgtagctgactcaggtcac	CAGTGCGCGAGCGTGTCGCGtggatcacttgtgcaagcatcacatcgtag	JAM16126	+	G4	+	1919	+	G3	+	---
585	Plate 7A	2a	F25	R26	CGCGACACGCTCGCGCgcagtcgaacatgtagctgactcaggtcac	CAGTTGTGCGTGTCTCTGTGtggatcacttgtgcaagcatcacatcgtag	JAM16211	-	F	+	---	+	G3	+	1093
586	Plate 7A	2b	F26	R26	CACAGAGACACGCACAgcagtcgaacatgtagctgactcaggtcac	CAGTTGTGCGTGTCTCTGTGtggatcacttgtgcaagcatcacatcgtag	JAM16228	-	-	-	---	+	G3	+	478
587	Plate 7A	2c	F27	R26	CTCACACTCTCTCACAgcagtcgaacatgtagctgactcaggtcac	CAGTTGTGCGTGTCTCTGTGtggatcacttgtgcaagcatcacatcgtag	JAM16253	-	-	-	---	+	G3	+	1836
588	Plate 7A	2d	F28	R26	CTCTGCTCTGACTCTCgcagtcgaacatgtagctgactcaggtcac	CAGTTGTGCGTGTCTCTGTGtggatcacttgtgcaagcatcacatcgtag	JAM16254	-	-	-	---	+	G3	+	2017
589	Plate 7A	2e	F29	R26	TATATATGTCTATAGAgcagtcgaacatgtagctgactcaggtcac	CAGTTGTGCGTGTCTCTGTGtggatcacttgtgcaagcatcacatcgtag	JAM16305	+	S2	+	6	-	F	+	---
590	Plate 7A	2f	F30	R26	TCTCTCTATCGCGCTCgcagtcgaacatgtagctgactcaggtcac	CAGTTGTGCGTGTCTCTGTGtggatcacttgtgcaagcatcacatcgtag	JAM16330	-	-	-	---	+	G3	+	1112
591	Plate 7A	2g	F31	R26	GATGTCTGAGTGTGTGgcagtcgaacatgtagctgactcaggtcac	CAGTTGTGCGTGTCTCTGTGtggatcacttgtgcaagcatcacatcgtag	JAM16350	+	G4	+	814	+	G2	+	449
592	Plate 7A	2h	F32	R26	GAGACTAGAGATAGTGgcagtcgaacatgtagctgactcaggtcac	CAGTTGTGCGTGTCTCTGTGtggatcacttgtgcaagcatcacatcgtag	JAM16364	-	F	+	422	-	-	-	---
593	Plate 7A	3a	F25	R27	CGCGACACGCTCGCGCgcagtcgaacatgtagctgactcaggtcac	CAGTTGTGAGAGAGTGTGAGtggatcacttgtgcaagcatcacatcgtag	JAM16365	+	W3	+	778	+	G3	+	959
594	Plate 7A	3b	F26	R27	CACAGAGACACGCACAgcagtcgaacatgtagctgactcaggtcac	CAGTTGTGAGAGAGTGTGAGtggatcacttgtgcaagcatcacatcgtag	JAM16366	+	W3	+	7576	+	G3	+	---
595	Plate 7A	3c	F27	R27	CTCACACTCTCTCACAgcagtcgaacatgtagctgactcaggtcac	CAGTTGTGAGAGAGTGTGAGtggatcacttgtgcaagcatcacatcgtag	JAM16378	+	W2	+	5420	+	G3	+	4143
596	Plate 7A	3d	F28	R27	CTCTGCTCTGACTCTCgcagtcgaacatgtagctgactcaggtcac	CAGTTGTGAGAGAGTGTGAGtggatcacttgtgcaagcatcacatcgtag	JAM16456	+	W3	+	1974	+	G3	+	1808
597	Plate 7A	3e	F29	R27	TATATATGTCTATAGAgcagtcgaacatgtagctgactcaggtcac	CAGTTGTGAGAGAGTGTGAGtggatcacttgtgcaagcatcacatcgtag	JAM16476	-	F	+	---	+	G3	+	489
598	Plate 7A	3f	F30	R27	TCTCTCTATCGCGCTCgcagtcgaacatgtagctgactcaggtcac	CAGTTGTGAGAGAGTGTGAGtggatcacttgtgcaagcatcacatcgtag	JAM16522	+	W4	+	756	+	G2	+	1295
599	Plate 7A	3g	F31	R27	GATGTCTGAGTGTGTGgcagtcgaacatgtagctgactcaggtcac	CAGTTGTGAGAGAGTGTGAGtggatcacttgtgcaagcatcacatcgtag	JAM16526	+	W3	+	386	+	G3	+	328
600	Plate 7A	3h	F32	R27	GAGACTAGAGATAGTGgcagtcgaacatgtagctgactcaggtcac	CAGTTGTGAGAGAGTGTGAGtggatcacttgtgcaagcatcacatcgtag	JAM16625	+	W2	+	2021	-	-	-	---
601	Plate 7A	4a	F25	R28	CGCGACACGCTCGCGCgcagtcgaacatgtagctgactcaggtcac	CAGTGAGAGTCAGAGCAGAGtggatcacttgtgcaagcatcacatcgtag	JAM16637	-	-	-	---	+	G3	+	4734
602	Plate 7A	4b	F26	R28	CACAGAGACACGCACAgcagtcgaacatgtagctgactcaggtcac	CAGTGAGAGTCAGAGCAGAGtggatcacttgtgcaagcatcacatcgtag	JAM16643	+	W2	+	2228	+	G3	+	900
603	Plate 7A	4c	F27	R28	CTCACACTCTCTCACAgcagtcgaacatgtagctgactcaggtcac	CAGTGAGAGTCAGAGCAGAGtggatcacttgtgcaagcatcacatcgtag	JAM16645	+	S2	+	---	+	G2	+	1857
604	Plate 7A	4d	F28	R28	CTCTGCTCTGACTCTCgcagtcgaacatgtagctgactcaggtcac	CAGTGAGAGTCAGAGCAGAGtggatcacttgtgcaagcatcacatcgtag	JAM16653	+	W1	+	2017	+	G2	+	1583
605	Plate 7A	4e	F29	R28	TATATATGTCTATAGAgcagtcgaacatgtagctgactcaggtcac	CAGTGAGAGTCAGAGCAGAGtggatcacttgtgcaagcatcacatcgtag	JAM16654	+	G3	+	273	+	G2	+	260
606	Plate 7A	4f	F30	R28	TCTCTCTATCGCGCTCgcagtcgaacatgtagctgactcaggtcac	CAGTGAGAGTCAGAGCAGAGtggatcacttgtgcaagcatcacatcgtag	JAM16655	+	W1	+	735	+	G2	+	1594
607	Plate 7A	4g	F31	R28	GATGTCTGAGTGTGTGgcagtcgaacatgtagctgactcaggtcac	CAGTGAGAGTCAGAGCAGAGtggatcacttgtgcaagcatcacatcgtag	JAM16656	+	W2	+	1296	+	W2	+	763
608	Plate 7A	4h	F32	R28	GAGACTAGAGATAGTGgcagtcgaacatgtagctgactcaggtcac	CAGTGAGAGTCAGAGCAGAGtggatcacttgtgcaagcatcacatcgtag	JAM16660	-	-	-	---	+	G3	+	497
609	Plate 7A	5a	F25	R29	CGCGACACGCTCGCGCgcagtcgaacatgtagctgactcaggtcac	CAGTTCTATAGACATATATAtggatcacttgtgcaagcatcacatcgtag	JAM16683	+	G3	+	5974	+	G4	+	3157
610	Plate 7A	5b	F26	R29	CACAGAGACACGCACAgcagtcgaacatgtagctgactcaggtcac	CAGTTCTATAGACATATATAtggatcacttgtgcaagcatcacatcgtag	JAM16685	+	W2	+	3898	+	G3	+	1615
611	Plate 7A	5c	F27	R29	CTCACACTCTCTCACAgcagtcgaacatgtagctgactcaggtcac	CAGTTCTATAGACATATATAtggatcacttgtgcaagcatcacatcgtag	JAM16690	+	W2	+	1775	+	G3	+	1374
612	Plate 7A	5d	F28	R29	CTCTGCTCTGACTCTCgcagtcgaacatgtagctgactcaggtcac	CAGTTCTATAGACATATATAtggatcacttgtgcaagcatcacatcgtag	JAM16693	+	W2	+	2808	+	G2	+	2517
613	Plate 7A	5e	F29	R29	TATATATGTCTATAGAgcagtcgaacatgtagctgactcaggtcac	CAGTTCTATAGACATATATAtggatcacttgtgcaagcatcacatcgtag	JAM16699	+	W2	+	267	-	-	-	---
614	Plate 7A	5f	F30	R29	TCTCTCTATCGCGCTCgcagtcgaacatgtagctgactcaggtcac	CAGTTCTATAGACATATATAtggatcacttgtgcaagcatcacatcgtag	JAM16705	+	W3	+	3952	-	-	-	---
615	Plate 7A	5g	F31	R29	GATGTCTGAGTGTGTGgcagtcgaacatgtagctgactcaggtcac	CAGTTCTATAGACATATATAtggatcacttgtgcaagcatcacatcgtag	JAM16731	+	W2	+	1699	-	-	-	---
616	Plate 7A	5h	F32	R29	GAGACTAGAGATAGTGgcagtcgaacatgtagctgactcaggtcac	CAGTTCTATAGACATATATAtggatcacttgtgcaagcatcacatcgtag	JAM16732	+	W2	+	2205	+	G2	+	1243
617	Plate 7A	6a	F25	R30	CGCGACACGCTCGCGCgcagtcgaacatgtagctgactcaggtcac	CAGTGAGCGCGATAGAGAGAtggatcacttgtgcaagcatcacatcgtag	JAM16741	+	W3	+	3208	+	G1	+	491
618	Plate 7A	6b	F26	R30	CACAGAGACACGCACAgcagtcgaacatgtagctgactcaggtcac	CAGTGAGCGCGATAGAGAGAtggatcacttgtgcaagcatcacatcgtag	JAM16742	+	W2	+	2831	+	W2	+	1566
619	Plate 7A	6c	F27	R30	CTCACACTCTCTCACAgcagtcgaacatgtagctgactcaggtcac	CAGTGAGCGCGATAGAGAGAtggatcacttgtgcaagcatcacatcgtag	JAM16746	+	W2	+	3344	-	-	-	---
620	Plate 7A	6d	F28	R30	CTCTGCTCTGACTCTCgcagtcgaacatgtagctgactcaggtcac	CAGTGAGCGCGATAGAGAGAtggatcacttgtgcaagcatcacatcgtag	JAM16747	+	W2	+	3895	-	-	-	---
621	Plate 7A	6e	F29	R30	TATATATGTCTATAGAgcagtcgaacatgtagctgactcaggtcac	CAGTGAGCGCGATAGAGAGAtggatcacttgtgcaagcatcacatcgtag	JAM16749	-	F	+	12	-	-	-	---
622	Plate 7A	6f	F30	R30	TCTCTCTATCGCGCTCgcagtcgaacatgtagctgactcaggtcac	CAGTGAGCGCGATAGAGAGAtggatcacttgtgcaagcatcacatcgtag	JAM16752	+	W3	+	3424	+	W2	+	631
623	Plate 7A	6g	F31	R30	GATGTCTGAGTGTGTGgcagtcgaacatgtagctgactcaggtcac	CAGTGAGCGCGATAGAGAGAtggatcacttgtgcaagcatcacatcgtag	JAM16753	+	W2	+	1667	+	W2	+	970
624	Plate 7A	6h	F32	R30	GAGACTAGAGATAGTGgcagtcgaacatgtagctgactcaggtcac	CAGTGAGCGCGATAGAGAGAtggatcacttgtgcaagcatcacatcgtag	JAM16754	+	W3	+	3484	+	W2	+	---
625	Plate 7A	7a	F25	R31	CGCGACACGCTCGCGCgcagtcgaacatgtagctgactcaggtcac	CAGTCACACACTCAGACATCtggatcacttgtgcaagcatcacatcgtag	JAM16767	+	W2	+	2893	-	-	-	---
626	Plate 7A	7b	F26	R31	CACAGAGACACGCACAgcagtcgaacatgtagctgactcaggtcac	CAGTCACACACTCAGACATCtggatcacttgtgcaagcatcacatcgtag	JAM16780	+	W2	+	1579	+	G2	+	1789
627	Plate 7A	7c	F27	R31	CTCACACTCTCTCACAgcagtcgaacatgtagctgactcaggtcac	CAGTCACACACTCAGACATCtggatcacttgtgcaagcatcacatcgtag	JAM16784	+	W2	+	2273	-	-	-	---
628	Plate 7A	7d	F28	R31	CTCTGCTCTGACTCTCgcagtcgaacatgtagctgactcaggtcac	CAGTCACACACTCAGACATCtggatcacttgtgcaagcatcacatcgtag	JAM16785	+	W2	+	2278	-	-	-	---
629	Plate 7A	7e	F29	R31	TATATATGTCTATAGAgcagtcgaacatgtagctgactcaggtcac	CAGTCACACACTCAGACATCtggatcacttgtgcaagcatcacatcgtag	JAM16789	+	W2	+	---	+	G3	+	260
630	Plate 7A	7f	F30	R31	TCTCTCTATCGCGCTCgcagtcgaacatgtagctgactcaggtcac	CAGTCACACACTCAGACATCtggatcacttgtgcaagcatcacatcgtag	JAM16790	+	W3	+	1133	+	G1	+	1537
631	Plate 7A	7g	F31	R31	GATGTCTGAGTGTGTGgcagtcgaacatgtagctgactcaggtcac	CAGTCACACACTCAGACATCtggatcacttgtgcaagcatcacatcgtag	JAM16791	+	W3	+	---	-	-	-	---
632	Plate 7A	7h	F32	R31	GAGACTAGAGATAGTGgcagtcgaacatgtagctgactcaggtcac	CAGTCACACACTCAGACATCtggatcacttgtgcaagcatcacatcgtag	JAM16792	+	W2	+	1746	-	-	-	---
633	Plate 7A	8a	F25	R32	CGCGACACGCTCGCGCgcagtcgaacatgtagctgactcaggtcac	CAGTCACTATCTCTAGTCTCtggatcacttgtgcaagcatcacatcgtag	JAM16802	+	W2	+	1498	+	G3	+	---
634	Plate 7A	8b	F26	R32	CACAGAGACACGCACAgcagtcgaacatgtagctgactcaggtcac	CAGTCACTATCTCTAGTCTCtggatcacttgtgcaagcatcacatcgtag	JAM16804	+	W2	+	2055	+	G3	+	---
635	Plate 7A	8c	F27	R32	CTCACACTCTCTCACAgcagtcgaacatgtagctgactcaggtcac	CAGTCACTATCTCTAGTCTCtggatcacttgtgcaagcatcacatcgtag	JAM16805	+	W2	+	3164	+	W2	+	---
636	Plate 7A	8d	F28	R32	CTCTGCTCTGACTCTCgcagtcgaacatgtagctgactcaggtcac	CAGTCACTATCTCTAGTCTCtggatcacttgtgcaagcatcacatcgtag	JAM16806	+	W3	+	2636	+	W1	+	1328
637	Plate 7A	8e	F29	R32	TATATATGTCTATAGAgcagtcgaacatgtagctgactcaggtcac	CAGTCACTATCTCTAGTCTCtggatcacttgtgcaagcatcacatcgtag	JAM16807	+	G4	+	56	+	G1	+	77
638	Plate 7A	8f	F30	R32	TCTCTCTATCGCGCTCgcagtcgaacatgtagctgactcaggtcac	CAGTCACTATCTCTAGTCTCtggatcacttgtgcaagcatcacatcgtag	JAM16808	+	G4	+	2605	+	G1	+	338
639	Plate 7A	8g	F31	R32	GATGTCTGAGTGTGTGgcagtcgaacatgtagctgactcaggtcac	CAGTCACTATCTCTAGTCTCtggatcacttgtgcaagcatcacatcgtag	JAM16809	+	S3	+	4141	+	S2	+	---
640	Plate 7A	8h	F32	R32	GAGACTAGAGATAGTGgcagtcgaacatgtagctgactcaggtcac	CAGTCACTATCTCTAGTCTCtggatcacttgtgcaagcatcacatcgtag	JAM16812	+	W1	+	286	+	W1	+	469
641	Plate 7A	9a	F25	R33	CGCGACACGCTCGCGCgcagtcgaacatgtagctgactcaggtcac	CAGTAGAGACTGCGACGAGAtggatcacttgtgcaagcatcacatcgtag	JAM16813	+	W2	+	2210	+	W1	+	578
642	Plate 7A	9b	F26	R33	CACAGAGACACGCACAgcagtcgaacatgtagctgactcaggtcac	CAGTAGAGACTGCGACGAGAtggatcacttgtgcaagcatcacatcgtag	JAM16824	+	W2	+	2874	+	W2	+	440
643	Plate 7A	9c	F27	R33	CTCACACTCTCTCACAgcagtcgaacatgtagctgactcaggtcac	CAGTAGAGACTGCGACGAGAtggatcacttgtgcaagcatcacatcgtag	JAM16825	+	W3	+	1897	-	-	-	---
644	Plate 7A	9d	F28	R33	CTCTGCTCTGACTCTCgcagtcgaacatgtagctgactcaggtcac	CAGTAGAGACTGCGACGAGAtggatcacttgtgcaagcatcacatcgtag	JAM16831	+	W3	+	1879	-	-	-	---
645	Plate 7A	9e	F29	R33	TATATATGTCTATAGAgcagtcgaacatgtagctgactcaggtcac	CAGTAGAGACTGCGACGAGAtggatcacttgtgcaagcatcacatcgtag	JAM16832	+	W2	+	471	-	-	-	---
646	Plate 7A	9f	F30	R33	TCTCTCTATCGCGCTCgcagtcgaacatgtagctgactcaggtcac	CAGTAGAGACTGCGACGAGAtggatcacttgtgcaagcatcacatcgtag	JAM16838	+	W2	+	333	-	-	-	---
647	Plate 7A	9g	F31	R33	GATGTCTGAGTGTGTGgcagtcgaacatgtagctgactcaggtcac	CAGTAGAGACTGCGACGAGAtggatcacttgtgcaagcatcacatcgtag	JAM16849	+	W2	+	1137	+	W1	+	346
648	Plate 7A	9h	F32	R33	GAGACTAGAGATAGTGgcagtcgaacatgtagctgactcaggtcac	CAGTAGAGACTGCGACGAGAtggatcacttgtgcaagcatcacatcgtag	JAM16854	+	W3	+	150	-	-	-	---
649	Plate 7A	10a	F25	R34	CGCGACACGCTCGCGCgcagtcgaacatgtagctgactcaggtcac	CAGTATATCTATATACACATtggatcacttgtgcaagcatcacatcgtag	JAM16855	+	W2	+	1580	-	-	-	---
650	Plate 7A	10b	F26	R34	CACAGAGACACGCACAgcagtcgaacatgtagctgactcaggtcac	CAGTATATCTATATACACATtggatcacttgtgcaagcatcacatcgtag	JAM16856	+	W2	+	1859	-	-	-	---
651	Plate 7A	10c	F27	R34	CTCACACTCTCTCACAgcagtcgaacatgtagctgactcaggtcac	CAGTATATCTATATACACATtggatcacttgtgcaagcatcacatcgtag	JAM16857	+	W1	+	1180	-	-	-	---
652	Plate 7A	10d	F28	R34	CTCTGCTCTGACTCTCgcagtcgaacatgtagctgactcaggtcac	CAGTATATCTATATACACATtggatcacttgtgcaagcatcacatcgtag	JAM16858	+	W1	+	365	-	-	-	---
653	Plate 7A	10e	F29	R34	TATATATGTCTATAGAgcagtcgaacatgtagctgactcaggtcac	CAGTATATCTATATACACATtggatcacttgtgcaagcatcacatcgtag	JAM16859	+	W2	+	188	-	-	-	---
654	Plate 7A	10f	F30	R34	TCTCTCTATCGCGCTCgcagtcgaacatgtagctgactcaggtcac	CAGTATATCTATATACACATtggatcacttgtgcaagcatcacatcgtag	JAM16860	+	W1	+	288	+	G1	+	2105
655	Plate 7A	10g	F31	R34	GATGTCTGAGTGTGTGgcagtcgaacatgtagctgactcaggtcac	CAGTATATCTATATACACATtggatcacttgtgcaagcatcacatcgtag	JAM16879	+	W1	+	313	+	W1	+	358
656	Plate 7A	10h	F32	R34	GAGACTAGAGATAGTGgcagtcgaacatgtagctgactcaggtcac	CAGTATATCTATATACACATtggatcacttgtgcaagcatcacatcgtag	JAM16880	+	W2	+	208	+	W2	+	629
657	Plate 7A	11a	F25	R35	CGCGACACGCTCGCGCgcagtcgaacatgtagctgactcaggtcac	CAGTCAGAGAGTGCGCGCGCtggatcacttgtgcaagcatcacatcgtag	JAM16888	+	W3	+	2030	-	-	-	---
658	Plate 7A	11b	F26	R35	CACAGAGACACGCACAgcagtcgaacatgtagctgactcaggtcac	CAGTCAGAGAGTGCGCGCGCtggatcacttgtgcaagcatcacatcgtag	JAM16894	+	W3	+	7950	-	-	-	---
659	Plate 7A	11c	F27	R35	CTCACACTCTCTCACAgcagtcgaacatgtagctgactcaggtcac	CAGTCAGAGAGTGCGCGCGCtggatcacttgtgcaagcatcacatcgtag	JAM16895	+	W2	+	1992	+	W1	+	662
660	Plate 7A	11d	F28	R35	CTCTGCTCTGACTCTCgcagtcgaacatgtagctgactcaggtcac	CAGTCAGAGAGTGCGCGCGCtggatcacttgtgcaagcatcacatcgtag	JAM16896	+	W3	+	3593	+	W2	+	1112
661	Plate 7A	11e	F29	R35	TATATATGTCTATAGAgcagtcgaacatgtagctgactcaggtcac	CAGTCAGAGAGTGCGCGCGCtggatcacttgtgcaagcatcacatcgtag	JAM16898	+	W3	+	89	+	W1	+	29
662	Plate 7A	11f	F30	R35	TCTCTCTATCGCGCTCgcagtcgaacatgtagctgactcaggtcac	CAGTCAGAGAGTGCGCGCGCtggatcacttgtgcaagcatcacatcgtag	JAM16899	+	W2	+	1749	+	W1	+	509
663	Plate 7A	11g	F31	R35	GATGTCTGAGTGTGTGgcagtcgaacatgtagctgactcaggtcac	CAGTCAGAGAGTGCGCGCGCtggatcacttgtgcaagcatcacatcgtag	JAM16900	+	W3	+	1501	+	W2	+	212
664	Plate 7A	11h	F32	R35	GAGACTAGAGATAGTGgcagtcgaacatgtagctgactcaggtcac	CAGTCAGAGAGTGCGCGCGCtggatcacttgtgcaagcatcacatcgtag	WFB1304	+	W3	+	1943	+	W4	+	---
665	Plate 7A	12a	F25	R36	CGCGACACGCTCGCGCgcagtcgaacatgtagctgactcaggtcac	CAGTGTGTGCGACGTGTCTCtggatcacttgtgcaagcatcacatcgtag	WFB1318	+	W2	+	216	-	-	-	---
666	Plate 7A	12b	F26	R36	CACAGAGACACGCACAgcagtcgaacatgtagctgactcaggtcac	CAGTGTGTGCGACGTGTCTCtggatcacttgtgcaagcatcacatcgtag	WFB1329	+	W2	+	1288	+	G2	+	1406
667	Plate 7A	12c	F27	R36	CTCACACTCTCTCACAgcagtcgaacatgtagctgactcaggtcac	CAGTGTGTGCGACGTGTCTCtggatcacttgtgcaagcatcacatcgtag	WFB1353	+	S3	+	---	+	W2	+	2796
668	Plate 7A	12d	F28	R36	CTCTGCTCTGACTCTCgcagtcgaacatgtagctgactcaggtcac	CAGTGTGTGCGACGTGTCTCtggatcacttgtgcaagcatcacatcgtag	WFB1355	+	S3	+	122	-	-	-	---
669	Plate 7A	12e	F29	R36	TATATATGTCTATAGAgcagtcgaacatgtagctgactcaggtcac	CAGTGTGTGCGACGTGTCTCtggatcacttgtgcaagcatcacatcgtag	WFB1357	-	F	+	---	+	G4	+	131
670	Plate 7A	12f	F30	R36	TCTCTCTATCGCGCTCgcagtcgaacatgtagctgactcaggtcac	CAGTGTGTGCGACGTGTCTCtggatcacttgtgcaagcatcacatcgtag	WFB1376	-	F	+	470	-	-	-	---
671	Plate 7A	12g	F31	R36	GATGTCTGAGTGTGTGgcagtcgaacatgtagctgactcaggtcac	CAGTGTGTGCGACGTGTCTCtggatcacttgtgcaagcatcacatcgtag	WFB1377	-	-	-	---	+	W4	+	1070
672	Plate 7A	12h	F32	R36	GAGACTAGAGATAGTGgcagtcgaacatgtagctgactcaggtcac	CAGTGTGTGCGACGTGTCTCtggatcacttgtgcaagcatcacatcgtag	WFB1399	-	-	-	---	+	W3	+	150
673	Plate 8A	1a	F25	R37	CGCGACACGCTCGCGCgcagtcgaacatgtagctgactcaggtcac	CAGTGTAGTGCGATATGTGTtggatcacttgtgcaagcatcacatcgtag	WFB1446	-	-	-	---	+	G2	+	13
674	Plate 8A	1b	F26	R37	CACAGAGACACGCACAgcagtcgaacatgtagctgactcaggtcac	CAGTGTAGTGCGATATGTGTtggatcacttgtgcaagcatcacatcgtag	WFB1447	-	-	-	---	+	G4	+	25
675	Plate 8A	1c	F27	R37	CTCACACTCTCTCACAgcagtcgaacatgtagctgactcaggtcac	CAGTGTAGTGCGATATGTGTtggatcacttgtgcaagcatcacatcgtag	WFB1482	+	W1	+	---	-	-	-	---
676	Plate 8A	1d	F28	R37	CTCTGCTCTGACTCTCgcagtcgaacatgtagctgactcaggtcac	CAGTGTAGTGCGATATGTGTtggatcacttgtgcaagcatcacatcgtag	WFB1490	+	W1	+	7	-	-	-	---
					symmetrical indexes
