# Supplementary material for: Highly-multiplexed and efficient long-amplicon PacBio and Nanopore sequencing of hundreds of full mitochondrial genomes
Source: BMC Genomics. 2023 May 2;24:229. doi: 10.1186/s12864-023-09277-6 (PMC10155392; doi:10.1186/s12864-023-09277-6)
Supplement: Supplementary file 4 — Additional file 4 [file 12864_2023_9277_MOESM4_ESM.xlsx]

## Sheet: Sheet1
Item	Source	Cost (each)	Quantity	Total	Notes
4 Skink-specific PCR primers with 3' universal overhang	Integrated DNA Technologies	90	4	360	HPLC purified
24 x 24 barcoded universal primers	UC Davis DNA Technologies core	100	1	100
Additional barcoded primers	Integrated DNA Technologies	12.5	8	100
PCR costs/plate	Evolutionary Genetics Laboratory (MVZ, UC Berkeley)	80	14.25	1140	Includes NEB LongAmp taq, other PCR reagents and consumables, agarose gel costs, SPRI bead cleaning, nanodrop assessment
QC and excision costs	Functional Genomics Laboratory (UC Berkeley)	55	13	715	Qubit assessment of pools, BluePippin size selection runs, Bioanalyzer traces
SMRT Library Prep (2021)	UC Davis DNA Technologies core	288	1	288	Can accommodate significantly more than 677 samples, if barcodes are available to incrase multiplexing
SMRT sequencing Sequel II (2021)	UC Davis DNA Technologies core	1900	1	1900	Can accommodate significantly more than 677 samples, if barcodes are available to incrase multiplexing
				4603	Total projected cost for the project
				6.79911	Projected per sample cost
				8.27	Actual real world cost per sample due to increased expenses for "PCR costs/plate". This includes optimization costs, repeating failed samples, partially used reagents, etc.
