# Supplementary material for: Highly-multiplexed and efficient long-amplicon PacBio and Nanopore sequencing of hundreds of full mitochondrial genomes
Source: BMC Genomics. 2023 May 2;24:229. doi: 10.1186/s12864-023-09277-6 (PMC10155392; doi:10.1186/s12864-023-09277-6)
Supplement: Supplementary file 5 — Additional file 5 [file 12864_2023_9277_MOESM5_ESM.zip]

Archive with 6 entries (6 files):
- fragment1.phy
- __MACOSX/._fragment1.phy
- mtgenome.phy
- __MACOSX/._mtgenome.phy
- nd2.phy
- __MACOSX/._nd2.phy
