# Supplementary material for: Highly-multiplexed and efficient long-amplicon PacBio and Nanopore sequencing of hundreds of full mitochondrial genomes
Source: BMC Genomics. 2023 May 2;24:229. doi: 10.1186/s12864-023-09277-6 (PMC10155392; doi:10.1186/s12864-023-09277-6)
Supplement: Supplementary file 5 — Additional file 5 [file 12864_2023_9277_MOESM5_ESM.zip › fragment1.phy]

 284 9636
Asymblepharus.himalayanus_NC_058309 AATCCAGGTCGGTTTCTATCTATGCTGCCACCCTCTTCAGTACGAAAGGACCAAG-AAGGA-GGGACCTCTACCACACGCACGTCCCACCAA--AATAATTG-ATTTTAACTTAAATTAATTTAGCAA-TAAACT----------AGCCGTAAATAACGGC--TATTATTAAGGTGGCAGAGCCAGGTAAGTGCA-AAAGACCTAAGA-TCTT-TCTTACAGATGTTCAAATCATCTCCTTAATCATGCACCTCCTATTAACACACATCATTAA-TCCACTGCTTTATATTATTCCAATCCTAGTGGCAGTAGCCTTCTTAACCCTACTCGAACGGAAAATTTTAGGCTATATACAACTACGCAAGGGCCCAAACATCGTAGGCCCTTACGGCCTCCTTCAACCAATCGCAGACGGAGTAAAACTCTTTATTAAAGAACCAATTCGCCCCTCAGCCTCATCCCCCTCATTGTTCATTATTACACCAACCTTAGCACTATTTCTAGCACTAACAATCTGAA-CCCCTCTACCAATACCCGCAATAATGGCTGACATTAATCTAGGCCTACTATTTATATTAGCACTTTCCAGCATGGCCGTATATACCATCTTATGATCTGGTTGAGCCTCAAACTCTAAATA-CCCCCTAATTGGGGCCCTACGGGCTGTAGCACAAACCATCTCATATGAAGTCACCCTTGGGATTATTATT-CTCGCTATCATTATTCTAAC---CGGCGGGTTCACAATACAAATACTCTCCATCACACAAGAACCCGATTGGCTACTCATATGTTCCTGACCACTAGCTATAATATGGTTCATCTCCACCTTAGCTGAAACAAACC-GCGCCCCTTTTGACTTAACAGA-GGGCGAATCAGAACTTGTTTCTGGGTTTAACGTTGAATATGCAGCCGGCCCATTTGCCTTATTTTTTCTTGCAGAGTACGCAAATATTATAATGATAAATACACTCACTTGCATTCTCTTCCT-TAACCC-TGGAACACTAATC-CACCCTGACATATTTTCCCCAAACCTAATACTAAAAACTATAGCATTAACAATCCTATTTTTATGGACCCGCGCAGCATA-TCCACGCTTTCGCTACGACCAATTAATACACCTCCTATGGAAAAACTTCCTCCCACTAACACTAGCATTATTC-TTATGACACGTATCATTCCCAACAATAATATCAGGCCTG-CCACCCCAATAAC------AGGAAATGTGCCTGAAC----C-AAAAGGATTACTTTGATAGAGTAAAACATAGGGATTAAT--TCCCCTCAT-TT-CCTAT----GCTAGAAAAACAGGATATGAACCTGTGCCAAGAGGCCCAAAACCCCTCGTACTCCCC-CTATACTATTTCCTAGTAAAGTCAGCTAATTAAGCTTTCGGGCCCATACCCCGAAAATGTTGGTTTAAACCCCTCCTCTACTAATGAA-TCCTAATATAGCCTCGCTAATCATTTCTACCTTAGCCTTAGGCACAATCATTACACTATCAAGCTATCACTGGCTCCTTGCCTGAGTTGGATTAGAACTAAACACCTTAGCAATTAT-TCCAATTATCGCAAAACAACACAA-CCCACGGGCAACCGAAGCAGCAACAAAATATTTTCTTACCCAAGCAGCCGCCTCAGCAATACTA-CTATTTGCAAGTACTACAAACGCCTGAACTACGGGCACCTGAAATATTTATGAATTCTCTAG--CGAACCGGCCTCCATCATATTAACCATGGCCTTAGCAATAAAACTGGGCCTCG--CACCACTACATTTTTGACTCCCAGAGGTATTACAAGGCACCACCTTTAAAACTGCACTAATTATTGCCACCTGGCAAAAATTAG-CCCCACTAGCCTTGC-TTTACCTTACACACAACACATTAAA-CCCTATAACGCTGCTCATTATTGCAATATTATCAAACCTAGTTGGCGGAT-G-G-GGCGGCCTCAACCAAACACAAACACGCAAAATTATAGCTTTTTCCTCAATTGCCCACCTTGGATGAATAGCCGCAATCCTTACATTGTCCCCAAACATTATACTATTGAACCTTATACTTTATATTTTCATAACATTCCCA-ACATTTATACTCCTTATATTCTTCTCAACAAAAACAGTCCAAGACCTAACAACATCATGAACCATTT-CTCCAACAACGACCGCCTTGGCCTTAGTTTTACTTCTATCACTA--GGTGGATT--ACCACCTCTTACTGGATTTATACCCAAATGATTAATTTTACAAGAATTAACTTCACACAATCT-GACACCAATAGCAGT-ACTAATAGCCATGTCAGCCTTATTAAGCTTA-TTTTTTTACTTACGCTTAACATACATGACCACCCTGACCCTAC-ACCCAACTA-CAACACAACACGCGCACAAATGACGATTTTACCCAAAACTTAATACCCCTATAACGACTACCACATTCACCGTTGCAATATTCCTCCTCCCAATAA-CCCCAATAT---TTGTTT------AGAAGGTTAGGTTAGC----TCAAACCAGTAGCCTTCAAAGCTACAAACAGGGACTCA-ACCCCCCTACTTTCT---GAAGACCTGTAAAACTTTTATTTACATCTCCTGAATGCAACTCAGACACTTTCACTAAGCTAAG---------------------------------------------------------------------------------------------------------------------------------------------------GCCTCCTAGATAGACGGGCCTCGATCCCGTAAACATTTAGTTAACAGCTAAATACCCAAGCCAGCGGGCTTCTATCCGGCTTATTT-----------CTTAAAAAAAGCCGGGGCACACCTTTTGGGTGTGCGTCTCTAGATTTGCACTCTAGTGT-AAAC--------------------TACTGCCCGAC-------------------TTGGGAAGAGCGGGATTAC--ACCCGCCTGTGCAGGGCTACAACCTGCCGCCTAT---CACTCGGCCATC-------TTACCTGTGACACTTACTCGTTGATTTTTCTCGACCAACCATAAAGACATCGGCACCCTATATCTCATTTTTGGTGCCTGAGCAGGCATAGTGGGCACTGCCCTAAG-TTTACTTATCCGCGCAGAACTAAACCAACCCGGAGCCCTGTTAGGCGACGACCAAATCTACAACGTCATTGTAACCGCCCATGCATTCGTAATAATT-TTTTTTATAGTAATACCCGTCATAATC-GGCGGCTTCGGAAATTGACTTGTCCCCTTAATAATTGGTG-CACCAGACATAGCCTT-TCCTCGCATGAACAACATAAGCTTTTGACTACT-C-CCCCCTTCATTTCTTCTACTGTTAGCCTCATC-TGGTGTTGAAGCTGGTGCAGGCACCGGTTGAACCGTCTA---CCCCCCG-TTGGCTGGAAATATAGCCCACGCCGGCGCCTCAGTCGACCTAACAATTTTTTCACTGCATTTGGCAGGTGTATCATCAATCCTAGGTGCAATTAACTTTATTACAACTTGCATTAACATAAAA-CCCCCCGCTATAACACAATACCAAA--CCCCATTATTTGTATGATCCGTCTTAATTACGGCAGTTTTATTACTCCTGTCTCTGCCTGTACTTGCCGCAGGTATCACAATACTATTAACTGACCGAAACCTAAACACCTC-ATTCTTTGATCCCGCTGGC-GGCGGT-GACCCAATCTTATATCAACACCTATTCTGA-TTTTTTGGGCACCCGGAAGTCTATATTTTAATTTTACCAGGCTTTGGTATGATCTCCCACATTGTAACCTATTACGCCGG-T-AAGAAGGAACCTTTCGGTTATATGGGCATGGTTTGAGCAATAATATCAATTGGCTTCCTAGGTTTTATTGTCTGAGCCCACCATATATTTACAGTAGGAATAGATGTTGATACACGAGCATACTTCACGTCTGCAACTATAATTATTGCGATCCCAAC-AGGTGTAAAGGTATTTAGTTGATTAGCCACCTTACAC-GGCGGGATAATTAAATGGGACGCCGCAATACTCTGGGCCCTA-GGCTTCATCTTCCTTTTTACTGTC---GGGGGTTTAACTGGTATTGTCCTTGCCAACTCCTCACTAGACATTGTACTACATGATACATACTATGTAGTTGCCCACTTCCATTATGTATTATCTATG-GGCGCAGTATTCGCAATTAT-AGGCGGCTTCGTACACTGATT-CCCATTATTTTCCGGTTATACCCTGCACCAAACCTGAACAAAAATTCACTTCGGTGTAATATTTGCCGGCGTAAATCTTACC-TTCTTCCCACAACACTTTTTAGGTTTGGCTGGTATACCACGACGCTACTCAGACTACCCAGATGCTTACACCATTTGAAACACTGTCTCATCAATTGGGTCCTTAATTTCCCTTGTAGCAGTAATCATAATAATGTTTATTATTTGAGAGGCATTCGCAGCGAAACGCGAAGTCCTAACCCTAGAACTTATAAGTACAAACCTTGAGTGGCTTCACGGATGCCCA--CCACCGTACCACACCTATGAAGAACCCACTTATGTTCAAACAACCCAAGAA-----------A--GGGGGGAATTGAACCGCCTTCTGCTAGTTTCAAGCTAGCCACATAACTATAATGCT----TCTTTCTCCATA----------------AGGCCCTAGTAAATTATATTATATAGCCCTGTCGGAGCTAAGTAACAGA--AT--AATATCTGTGGGCCTTACATGGCACACCCATTCCAATTAGGCTTTCAGGACGCCGCCT-CACCCATCATAGAAGAACTTTTACACTTCCACGACCACGCAATTATAATTGTATTCCTAATTAGCGCCCTCGTACTTTATATTATTTCATTAATAATATCAACAAAATTAACACATACAAACACCATAGACGCACAAGAAGTGGAAATAATTTGAACAATCCTGCCAGCAATTATTCTCATCCTTATTGCTCTCCCTTCACTACGCA-TCTTATACCTCATAGACGAAGTTAATAA-TCCGCACCTTACCATTAAGGCGTTAGGCCACCAATGATATTGAAGTTATGAATACACGGACTACGAAGACCTTTTGTTTGACTCTTATATGGTCCCCACACAAGAATTACGCCCGGGC-CACTTTCGACTACTAGAAGTTGATCACCACATAGTAATCCCAATAGAATCCCCAATTCGAATACT-AATTTCCGCAGAAGATGTACTTCACTCATGGGCCATCCCCGCCTTGGGTATTAAAACCGATGCAATCCCTGGCCGCCTAAATCAAACAACATTCATTACTTCACACCCCGGACTAT-TTTATGGGCAATGTTCAGAAATCTGTGGCGCAAACCACAGTTTTATACCAATCGTCGTCGAAGCCGT-ACCATTAAAACATTTTGAAGACTGATCCACTATAATACTCA---CAATATCATTAAGAAGC-TTTGAT--AGCACCAGCCTTTTAAGCTGAGGA--GGGAAACTAATA--TTTCCCTTAATGATATGCCACAACTCAATCCAG-CCCCTTGATTATTCATTTTGTTCATACTATGATTAACAGTATTAGTTGTTTTT-AAAACAAAA-ACATTATGCTCAA--CAT-CACTCAACACTATGACCCCGT-ATGATCAAACAACACAACACACAA--CATCATGAGATTGACCATGAACCTAAAC-TTCTTCGACCAGTTTTTGAGCCCAC--AAATCATAGGCAT-CCCACTGATCCTACTAGCAACACTCTTC-CCAGCCCTACTTATCTTTTCCTCAACAAATCGAGTGACCCCAAACCGCCTAACTAT-GCTCCAAACATGAGCAGTATTTTCCGTCACCAAACAACTAATAG--T-ACCACTAAATAAACCCGGACACAAATGAGCAATAATTCTTTTATCCATCATAA-TATTTTTAATATCATTAAACCTACTAGGACTTCTACCATACACATTTACCCCAACCACCCAACTCTCAATAAACATAGGATTAGCAA-T-CCCCCTTTGACTCGCAACTGTATTAATTGGT-ATACGAAATCAACCAACAATAGCACTAGGA-CACCTACTTCCAGAGGGAACACCAA-CACTGCTTATTCCAATTTTAATTCTTATTGAAACAATTAGCCTATTTATCCG-CCCCATC-GCCCTTGGCGTACGACTAACTGCTAATCTTACCGCGGGGCACCTCCTGATTCAGCTTATCTCAACAGCCGTATTTATTTTACTCCCGATCATAACAACAACTGCAACCCTGGCCTTCATTATTTTATTATTATTAATAGGGTTGGAGATTGCCGTCGCAATAATTCAAGCCTATGTTTTTACACTACTTTTAAGCCTATATTTACAAGAAAATGTTTAATGACCCACCAAGCACATGCCTACCACATAGTAGACCCCAGCCCTTGGCCACTCAC-AGGTGCCATCGCAGCATTACTAATGACATCCGGCTTAGCCATTTGATTTCACTTCAACAACCCTATTTTAATAAACATTGGACTAATAGTCCTATTATTAACTATATACCAATGATGACGCGATATTACACGTGAGGGTACGTTTCAAGGACACCACACAACCCTCGTACAAAAAGGATTACGCTACGGAATAATTCTTTTCATTACATCAGAAGTC-TTCTTTTTCATTGGGTTTTTCTGAGCATTCTACCACTCTAGCCTAGCCCCAACACCAGAACTA--GGCGGCTACTGA-CCACCAAGTGGAAT-TAA-TCCACTTAATCCCTTTGAGGT-CCCCCTGCTTAATACCGCCGTCCTGCTCGCCTCAGGTGTAACAGTAACATGGGCCCACCACTCTATTATAGA-AGGTACACGGAAAGAAACAATTCAAGCCCTAACACTTACTGTAATTCTAGGCCTCTA-TTTCACCGCACTTCAAGCTATAGAATATTATGAAG-CCCCTTTCGCCATCTCAGATAGCGTGTACGGGGCAACC-TTCTTTGTTGCAACAGGCTTCCATGGACTACATGTTATCATTGGCTCAAC-CTTCTTAATTGTTTGCCTCTTACGGCAAATAATATTCCATTTTACAACTGATCACCACTTTGGCTTCGAGGCGGCCGCATGATACTGACACTTTGTGGACGTTGTCTGACTTTTCCTTTATGTTTCAATTTACTGATGAGGTTCATG-TCCTTCTAGTATTAACCAGTACAAGTGACTTCCAATCACTAAGACTCAGT-TGTACCCTGAGG-AAGAACAATGAGCATAATAACAATATTCTTAATGACCTTATTAATTTCAACACTACTTGTAACCGTTAGTTTTTGACT-ACCCCAAACTACCCCCGACACAGAAAAATTAT-CTCCATACGAATGTGGCTTTGA-TCCACTGGGATCCGCCCGTCTGCCATTTTCACTCCGCTTCTTCCTGGTCGCTATTC-TATTTTTACTTTTTGACCTAGAAATTGCGTTATTATTACCAATTCCATGAGCAATAAACCTCCCACAACCCATTATTACATTGGCATGAACCTGCACCATCATTGTTTTATTAACACTTGGCTTAATCTACGAATGGTTAGC-AGGCGGACTAGAATGGGCAGAATAAATAGTTAGTTTAACAAAAACATCTGATTTCGACTCAGAAGTTTCA-AGCGAAAACCCTGAACTATTAT-ATGACTACCCCTTACTTTACCTTTAATATAGCCTTTATACTCGGCGTATTCGGCCTTGCTATACACCGAACGCACTTGGTATCGGCCCTATTATGTATTGAAGCCATAATATTAGCCTTATTTCTAGCCATAACAATATTTTCATCAAATATTCAACTGCCCTCCACTACTATACTACCAATTCTTCTATTGGCCTTCGCTGCTTGTGAGGCCGGCACCGGGTTGGCCTTATTAGTAGCAACGGCTCGAACCCATGGAACTGACCACAT-ACAAAACATAAACCTCCTACAATGCTAAAAATTTTATTACCCACTATACTACTTATTCCAACAGCACTCCTAACA-CACCCCAAAAACCTATTTTCTACCCTAACAATAAACTCCATA-CTACTAGCTTCAATTAGCCTTAACTGACTTAAATG-CCCGACTGATATAAACTTATCCTTTTTAT-CAAAGTATTTTAATATT-GATACCATTTCGG-CCCCTTTAATAGTCTTATCCTCCTGACTCCT-CCCATTAATAATTTTAGCAAGCCAAAATCATCTGCAAACAGAA-CCAAC-AACCCGTAAACAAATATTCCTAATTATACTTATTGCACTACAAACAGCCCTACTATTAACATTTTCGGCAACGAATTTACTGCTTTTCTATATTCTTTTCGAAACAACACTAATCCCAACCCTTATTATTATCACACGATGAGGGAACCAAACAGAACGACTCTCAGCCGGAATTTACTTCCTGTTTTATACATTAGCGGGCTCCCT-CCCCCTGCTTGTTGCACTACTATTTATAAACGCTCAACATCAAAATATATCTACCTTAGTCCTCCTATTA--AAC-CCGCCCC-AAA-TATTATTCTCCTGAACGAATAACATACTATGGGTGGCCTGCCTACTAGCCTTCTTAGTAAAAATACCACTCTATGGACTACACCTATGATTACCAAAAGCACATGTAGAGGCTCCAATCGCCGGCTCAATAGTATTAGCAGCCATTTTATTAAAACTT-GGGGGCTACGGCATTATTCGCATCA-CCAC--GGTACTTAACCCACTTATAAACAACCTTTACTACCCGTTTATTATTTTAGCATTATGAGGTATTATTATAACTAGCTCAATCTG-CCTCCGACAAACCGATTTAAAATCACTCATTGCCTACTCGTCAGTGGGCCACATGGGTTTAGTTATCGCCGCCTGCCTAATCCAAA-CCCAGTGAAGCATAACAGGTGCAATCATACTAATAATTGCCCATGGATTAACATCATCAATACTTTTCTGTCTAGCAAACACAAGCTACGAGCGGACACACAGTCGAACCCTACTACTAGCACGGGG--CCTACAACTAATTTT-ACCTTTAATAACCGCCTGATGACTTCTAGCTAATCTAATAAATATAGCCCT-A-CCCCCAACAATTAACTTAATGGGTGAATTAATTATTATAACATCTACATTCAATTGATCCTATCAAACCATTATTATAACAGGGCTTGGTACACTATTGACCGCCACCTACTCACTATTTATATTCCTAATAACCCAAC-GAGGAAAATTACCAAACCACACCCTCCAAATT-GAACCAACCCATACCCGAGAACACCTGTTAATATCCCTCCATATCTTACCGATACTACTCCTTATAATTAAACCTGAACTACTTATGGGCCCCTTTGCCTGTCAATATAGTTT--AAT-AAAACATTATGTTGT-GGACCTAAAAATAGAAGTTAAA---C---CCTTCTTTTTGACCGAAGGGTGTTTAAATATACAAAGAATTGCTAATTC-C-ACGCCCTGAGGTTAAATTC-CCC
Ateuchosaurus.chinensis_NC_057221 AATCCAGGTCGGTTTCTATCTATGCCGCCACCTTCTTCAGTACGAAAGGACAAAG-AAGGA-AGGACCTCTGTTACCAACACGTCCTCTACT--CTTAACTG-AACAAAACTAAAGTTAACCGGCTA----------CCCCGACAGCCAAAGATACATGGC--TTTTATTAGGGTGGCAGAGCCAGGTAAATGCA-AAAGGCCTAAGA-CCTT-TCTCCCAGATGTTCAAATCACCTCCCTAATAATGCCCAACATTTTAGTCCATCTAATTAA-CCCACTACTTTATATTGTCCCAATTCTAATTGCCGTTGCATTCTTAACCCTACTAGAACGAAAAATCCTAGGCTATATACAACTACGAAAAGGCCCAAACATTGTGGGCCCATACGGCCTGCTTCAACCCGTGGCAGACGGAGTAAAACTATTTATTAAAGAACCAGTACGACCATCCTCCTCTTCACCAACCCTCTTTATTATCACCCCAACACTAGCCCTTTTCTTGGCCCTAATAATTTGAA-CCCCAATTCCAATACCAGCCTCACTAGCCAACATAAACCTCGGACTACTCTTTATACTAGCCCTATCAAGCACTGCGGTCTACTCAATTCTCTGGTCTGGCTGGGCCTCAAATTCAAAATA-CCCCCTAATTGGGGCCCTCCGGGCTGTGGCACAAACCATTTCATATGAAGTCACACTAGGAATTATTCTA-CTAACCATTATTATCCTAAC---AGGGGGATTCACAATACAAACACTAACAATCACACAAGAACACCACTGACTGCTCCTATGCTCCTGACCTTTGGCTATAATATGATTTATCTCAACACTAGCAGAAACTAATC-GAGCCCCATTTGACTTAACAGA-GGGGGAGTCCGAATTAGTATCCGGCTTCAATGTTGAATACGCTGCCGGCCCATTTGCCCTATTCTTCCTAGCGGAATACGCCAACATTATAATAATGAATACACTAACCTGCATCCTCTTTTT-AAGCCC-TGGTTACCTAGCA-CACCCGGACATGTTTTCCATTAACCTAATACTAAAAACAATAACATTAACAGTACTTTTCCTATGAACCCGAGCATCATA-TCCACGATTTCGATATGATCAACTCATGCATCTTCTATGAAAAAACTTCCTGCCCCTCACCCTAGCCCTATTT-TTATGACACGCCTCATTCCCAACAACCCTATCAGGACTC-CCCCCCCAATAA-CA----AGGAAATGTGCCCGAA-------TAAAGGGCTACTTTGATAGAGTAGAACAAAGGGGTTTAAG-CCCCCTCAT--T-TCCTA----CCTAGAAAAACAGGACACGAACCTGCACCAAAGGGCTCAAAACCCTGCGTAC-TGCA-TTATACTACTCTCTAGTAAAGTCAGCTAATTAAGCTCTCGGGCCCATACCCCGAAAATGTTGGTTTAAACCCCTCCTCTACTAATGAA-CCCCATTATACTCTCAATTATTCTATCGAGCCTGGCCTTAGGCACCGTAATCACATTATCAAGCTTTCATTGACTACTTGCTTGAATTGGGCTAGAGCTAAATACTCTAGCAATTAT-TCCAATCATTGCAGAAAGCCACCA-CCCCCGAGCAACAGAAGCAACAACAAAATATTTCCTCACACAAGCCGCTGCCGCGGCCATAGTA-TTATTCGCAAGCACAACCAATGCCTGATATACTGGAAACTGAGATATTACCCAATTGACAAA--CTCCTACGCCTGTACGATACTTACCATGGCCTTATCAATAAAACTAGGCCTTG--CCCCCATACACTTTTGATTACCAGAAGTACTTCAAGGAACCCCCTTAAAAACAGCACTAATTATTGCCACATGACAAAAACTCG-CCCCCTTGTCCCTAA-TATACCTAATTAGCCCCTCCCTAAA-CCCCGCCGTCCTAATGACAATAGGACTCTTATCTACATTAACCGGAGGAT-G-G-GGAGGACTAAATCAAACCCAAACCCGAAAAATCATAGCATTTTCATCAATCGCACACCTAGGCTGAATGGTAACAGTACTAGCCCTGGCCCCAAACATCATACTATTGAGCCTCCTACTATATATCTTCTTAACAATCGCA-GTCTTCCTACCACTTATTGCCCTATCCTCTAAAACCATCCAAGACCTCGCTACAACATGAACTGCAT-CCCCAACAATAATAACCATAATACTCCTACTCTTAATGTCCCTA--GGAGGCTT--GCCCCCCATAACGGGATTCATACCAAAATGATTAATTTTACAAGAACTTGTCTACTACAATCT-CTCAACAACTGCCAC-CTTAATAGCCCTTTCCGCCCTCTTAAGCCTA-TTCTTTTACCTACGACTAGCCTATTTCACCGCCCTAACCATAT-TCCCCAGTC-ACACCAAAAACACCCACAAATGACGATTTCAACATAAACCAAATATGATCTTAGCA---ACAATATTTTCGCTATCAACCCTCCTCCTACCAATAA-CCCCCATACTAATTAACT-----AAGAAGCTTAGATTAA--TC-ATAAACCATGGGCCTTCAAAGCCCAAGATAAGAGTGCA-AAACTCTTAGCTTCTGCCTAAGGCCTGCAAATTTCTACTTCACATCTCTTGACTGCAAATCAAACACTTTTATTAAGCTAAA---------------------------------------------------------------------------------------------------------------------------------------------------ACCTTCTAGACAGACGGGCCTCGATCCCGTAAATTCCTAGTTAACAGCTAGGCGCCCAATCCAGCGGGCTTCCATCC--GCTTCTTCTTT------AAAAAAAAGAAGCCCCGGCACAC--T-TTAGTGTGCGTCTCTAGATTTGCACTCTAGCGT-GAAT--------------------CACCACGAGGC-------------------TTGATAAGAGTGGG-GCCAA-ACCCACATGCACAGGGCTACAACCTGCCGCTTT-----TGTCAGCCATC-------TTACCTGTGACCATCAATCGTTGATTCTTCTCAACCAATCATAAAGATATTGGCACCCTATACCTAATCTTCGGTGCCTGGGCAGGAATGGTCGGAACCGCCCTTAG-TCTCCTGATTCGAGCAGAGCTAAGCCAGCCGGGCACCCTGCTGGGTGATGATCAAATTTATAATGTTATCGTAACCGCCCACGCTTTTGTTATGATC-TTTTTTATGGTTATGCCTGTAATAATT-GGGGGGTTTGGAAATTGACTGGTTCCTTTAATAATTGGGG-CCCCAGATATAGCCTT-TCCACGAATAAACAACATGAGTTTTTGACTACT-T-CCTCCCTCCTTCCTTTTGCTACTTGCCTCCTC-TGGGGTAGAAGCCGGAGCCGGCACGGGTTGAACTGTTTA---CCCCCCT-CTGGCAGGAAACCTGGCCCATGCCGGAGCCTCCGTAGATCTCACAATTTTTTCACTTCACCTTGCCGGTGTATCCTCAATCTTAGGGGCAATCAACTTTATTACAACCTGTATTAATATAAAA-CCCCCAACAATAACTCAGTACCAAA--CCCCTCTGTTTGTTTGGTCTGTATTAATCACCGCAGTTCTCCTCCTTCTTTCCCTACCAGTACTCGCTGCTGGTATTACAATACTCCTAACAGACCGTAATTTGAACACATC-CTTCTTTGACCCTGCCGGA-GGGGGA-GACCCTGTTCTTTACCAACACCTATTTTGA-TTTTTTGGGCACCCAGAGGTATATATCTTAATTCTGCCTGGGTTTGGAATAATCTCACACATTGTAACGTACTACGCTGG-C-AAAAAAGAACCCTTTGGTTACATGGGGATAGTTTGGGCCATAATATCAATCGGATTCTTGGGCTTTATTGTGTGAGCCCATCACATATTTACAGTTGGCATGGACGTAGACACACGAGCCTACTTCACATCTGCAACAATAATTATTGCAATCCCTAC-GGGTGTTAAAGTATTTAGCTGACTAGCCACCCTACAT-GGCGGAATAATTAAATGAGATGCAGCAATGCTATGAGCACTT-GGATTTATCTTTTTATTCACCGTA---GGGGGCCTTACAGGAATCGTACTTGCAAACTCCTCATTAGATATTGTGCTCCACGACACTTACTACGTAGTCGCCCACTTCCACTATGTCCTGTCAATA-GGCGCTGTGTTTGCAATCAT-AGGGGGCTTTGTACACTGATT-CCCACTATTTTCAGGCTACACCCTGCACCAAACTTGAACAAAAATTCATTTCGGAGTAATATTCGCAGGCGTAAACCTGACC-TTTTTCCCACAACATTTCCTAGGCCTATCCGGAATGCCCCGACGATACTCAGATTACCCAGATGCATATACCATTTGAAACACAGTATCCTCAATCGGATCCCTTATCTCCTTAGTAGCCGTAATCATAATAATGTTTATTATTTGAGAGGCCTTCGCAGCCAAACGAGAAGTCCTCACCCTAGAACTATCAAGCACAAACTTAGAGTGGCTACATGGCTGCCCG--CCCCCTTACCACACGTATGAAGAGCCAACATTCGTCCAAACCAACTCAAGA-----------AA-GGGGGGAATTGAACCACCTTCTACTGGTTTCAAGCCAGACACATGACCATCATGCT----TCTTTCTCAATG----------------GAGCCCTAGTAAAAGA-ATTATATAGCCCTGTCAGAGCTAAGTTATAGG--TT--AACACCTGTGGGCTCCA-ATGGCACACCCATCACAACTTGGTTTTCAAGACGCAGCCT-CCCCAATCATAGAAGAGCTTCTTCACTTTCATGACCACGCAATTATAATTGTCTTTTTAATTAGCGCCCTAGTACTCTATATTATTTCCCTCATAATAACAACAAAACTCACACACACAAACACAATAGACGCCCAAGAAGTGGAAATAATTTGAACAATCTTACCCGCAATTATTTTAATCCTTATTGCGCTCCCTTCCCTACGAA-TTCTTTACCTAATAGATGAAATCAACAA-CCCGCACCTAACAATTAAAGCCCTAGGCCACCAATGGTATTGAAGCTACGAGTACACAGACTACGAGGACCTGTTGTTTGACTCTTATATGACTCCAACACAAGACCTTCAACAAGGC-CACTTCCGACTATTGGAAGTGGATCACCGAATAGTCATTCCAATAGAGTCTCCAATTCGAATGTT-AATCTCAGCAGAAGACGTTCTCCACTCGTGAGCCGTCCCTGCTCTTGGAATTAAAACCGACGCCATCCCAGGGCGACTAAACCAAACAACATTCATCACCTCTCATCCGGGCCTCT-TCTATGGACAGTGCTCAGAAATCTGTGGCTCAAACCACAGCTTTATGCCAATCGTAGTAGAAGCTGT-ACCACTAAAAAACTTTGAAGGATGATCAACCGCTATACTAA---CCGCCTCATTAAGAAGC-TTTTAT--AGCACTAGCCTTTTAAGCTAGGGAGGGGGGGTGCATGC-CCCCCCTTAATGA--ATGCCACAACTAAATCCCG-CCCCATGACTACTTATTATGCTCCTCTCATGAGCTGTTCTACTAATAATCTTC-AAAACAAAA-ACTACAGCCTCAA--CCC-AAATCAACACACCAACAACAC-TAGACTTTACAACACAACACACAA--CCCCATGACACTGACCATGAACGTAAGC-TTCTTCGACCAATTTGCCACCCCAC--AAATCATAGGAGT-CCCATTAGTTCTGCTAGCCATGACCTTA-CCCCCCCTTTTAATCATAACAACAACAACTCGAATCACACCAAACCGCCTAATCGC-ACTACAAACATGAGCAGTACACATATTTACAAAACAACTAATAC--T-GCCACTCAACAAGCCAGGCCACAAATGAGCCGCAATCCTATTATCACTCATGC-TATTTATTCTATCCCTCAACATACTAGGACTTCTCCCATATACATTCACACCCACAACACAACTATCGATGAATATAGGCCTAGCCG-T-ACCCCTATGGCTCGCCACTATCTTAATTGGA-ATACGAAACCAGCCAACCATATCCCTAGGC-CACCTATTACCAGAAGGCACTCCTA-CACCTCTAATCCCAATCTTAATTATTATTGAAACAATTAGCCTATTTATTCG-CCCCCTC-GCCCTAGGTGTTCGACTAACTGCCAACCTCACAGCAGGCCACCTATTAATTCAACTAATCTCCACTGCAGTATTTGTACTTATTCCAACAATAACAGTAACTGCAACCCTAACCCTCATTGTTCTACTATTGTTAACAGGACTAGAAATTGCAGTAGCAATAATCCAGGCCTATGTATTTACCCTACTACTAAGCCTGTACCTACAAGAAAACGTTTAATGACCCACCAAGCACACGCCTACCACATAGTAAACCCCAGCCCATGACCACTAAC-AGGAGCAATCGCAGCCCTACTAATAACATCCGGCCTCGCCATTTGATTTCATTTTAACAACATACTGCTAATAAATATTGGCTTAGTAGTCCTTCTACTAACGATATATCAATGGTGACGAGATATCACCCGCGAGGGCACATTTCAAGGCCATCACACATCACTAGTTCAAAAAGGGCTTCGCTACGGAATAGTCCTATTCATCACTTCCGAAGTG-TTCTTCTTTATCGGCTTTTTTTGAGCCTTTTATCACTCAAGCCTTGCCCCAACCCCAGAACTA--GGCGGCTGCTGA-CCTCCAAGCGGCAT-TAA-CCCGCTAAACCCATTTGAAGT-CCCACTGCTTAATACAGCCGTGTTACTGGCCTCTGGCGTTACCGTAACATGAGCACACCACTCTATCATAGA-CGGGGCACGGAAAGAAGCAAACCAGGCCCTCGCACTAACCATCACCCTCGGCCTATA-TTTTACAGCCCTACAAGCAATAGAGTACTATGAAG-CCCCATTTACAATTTCAGACAGCGTGTACGGCGCAACA-TTCTTTGTAGCAACCGGGTTCCACGGACTACACGTAATTATCGGCTCCAG-CTTCCTAATAGTCTGCCTCTTACGCCAAGTCATATTTCACTTCACAACAGGCCACCATTTCGGCTTTGAAGCCGCCGCATGATATTGACACTTTGTAGACGTGGTTTGACTATTCCTCTACGTATCAATCTACTGATGAGGCTCATG-TTCTTCTAGTATA-ACTCGTACAGGTGACTTCCAATCACCAGATCTCAACACAAGACTTGAGG-AAGAACAATGAATATCGCAACAATATTTATTGTAACAACTGTAATCACAACCGCCCTAATCATCATCAGCTTTTGAAT-ACCACAAACCCTCCCAGACACAGAAAAACTGT-CCCCCTACGAATGCGGGTTTGA-CCCCCTAGGAACCGCCCGCCTTCCCTTCTCACTTCGATTTTTCTTAGTCGCCATCC-TATTCTTGCTGTTTGACTTAGAAATCGCCCTTCTTCTACCAATCCCCTGGGCAATAAACCACCCACAGCCTGTACTAACCCTATTCTGGATCTGTGCTATCATCATTCTATTAACCTTCGGCCTCGTCTACGAATGACTATC-AGGGGGCCTAGAATGAGCAGAATAGGCAGTTAGTCTAACTAAGACACCTAATTTCGGCTTAGGAGACCCG-AATGAAACCCTCGGACCGCTAT-ATGACCACAACATATTTTACATTTAACGCCGCCTTTATACTAGGAATCCTGGGCCTATCAATGCACCGCACACATCTTGTGTCTGCCCTCCTATGCATTGAAGCTATAATACTAGCACTTTTCTTGGCCCTAACAATATTTTCATCAAACGCCCAGCTGCCTACCAACACAATGTTTCCAATTTTATTACTCGCATTTTCAGCCTGCGAAGCAGGAACGGGCTTAGCCCTACTAGTAGCAACCGCTCGAACTCATGGAACCGACCACAT-ACAGAACTTAAACCTCCTACAATGCTAAAAATTTTATTCCCAACACTATTATTAATCCCAACGGCACTCCTATCA-AAACCAAACACCCTCTTTATCACCTTTACGTCAAACTCTATA-ATCCTCGCCGCCCTCAGCCTAACCTGACTTAAAAA-CCCAATAGACTTAAGTTTATCCTTTATAT-CAAAACACTTAAACATT-GACATAATCTCCG-CTCCCCTTATAGTACTGGCCTGCTGACTATT-ACCTCTAATAGCAATTGCCAGCCAAAACCACCTGCAACATGAA-CCAAT-CAACCGAAAACGACTTTTTCTAGTCACCCTAGCCACACTACAAGCCACCCTGTTACTTTCCTTCTCCGCCACAGACTTCGCCCTATTTTACATTATATTTGAAACAACTCTAATTCCAACCTTAATTGTAATTACACGCTGGGGTAATCAAGCTGAACGGCTATCAGCAGGGATTTATTTTTTATTTTATACACTAACAGGCTCACT-CCCCCTGCTAATCGCTATTATCTACTTATACACAAAACACCACAATATGTCAATTCTCTTAACAACCCTC--CTC-CAGCCCG-AAC-TTACACACACATGAACAAACAACATACTATGATTAGCGTGCCTACTCGCTTTCTTAGTAAAAATGCCCCTCTATGGCCTACACCTATGACTACCAAAAGCACATGTAGAAGCCCCAATCGCCGGCTCAATAGTTCTTGCAGCCATCCTATTAAAACTA-GGCGGATACGGAATTATTCGAATCA-CCCC--CCTCCTAAACCCAACATCAACAGAACTATACTACCCCTTCATTATTCTAGCCCTGTGGGGTATCATTATAACTAGCTCAATTTG-CCTACGACAGACAGACCTAAAATCACTAATCGCTTACTCCTCAGTAAGCCACATGGGACTTGTTATTGCAGCCTGCCTTGTGCAAA-CCCAATGGGGACTAACAGGCGCAATCACCTTAATGGTAGCCCACGGACTCACATCCTCAATATTATTCTGCCTGGCCAATACAAACTATGAACGAACACACAGCCGAACCCTGCTATTGGCACGCGG--CCTCCAACTTATTCT-CCCCCTAATAACAACATGATGACTACTAACAAACTTAATAAACATAGCCCT-C-CCCCCAACCATCAACTTAACGGGGGAACTCATAGTTATTACGTCCATATTTAACTGAGCAACACCAACCATTGTCCTCACCGGATTCGGAACACTATTAACCGCTACTTACTCCCTACACATGTTTCTTATAACCCAAC-GGGGCAAACTACCAACCAACATTCTCCACACA-CAACCAACGCACACCCGAGAGCACACCTTAATAGTTCTACACACGCTCCCCATACTACTTCTAATAATAAAACCTGAAGTTATCATGGGCCCCCTATCCTGTCAACATAGTTT--AACAAAAACATTAGGCTGT-GGTCCTAAAAACAGAAGCTAAC---C---ACTTCTTGTTGACCAAAGGGTATAC-CATATACAAAGAACTGCTAATTC-C-ACGTCCTGGGGTTAAAATC-CCC
Isopachys.gyldenstolpei_NC_041147 AATCCAGGTCGGTTTCTATCTATGACGCTGCCCTCTTCAGTACGAAAGGACAAAG-AGAGC-GGGACCCCTGCAACAAAGCACGTCCCACCCAACATGACTG-AACAAAACTAAAGTTAAACCAGCAC-----CA-AACGGCCCAAAACCAAGACATCGG----CTTATTAAGGTGGCAGAGCCAGGCATAATGCAAAAGGCCTAAAA-CCTT-TCCTCCAGATGTTCAAATCATCTCCTTAATAATGCACGCCACCCTACTATACTTAATTAA-TCCACTACTATACATTATCCCTATTCTAGTAGCAGTTGCTTTCCTCACCTTACTAGAACGAAAGATTTTAGGCTACATACAACTACGAAAGGGGCCCAACATCGTAGGCCCATATGGCCTTCTCCAACCAGTCGCAGACGGTGTAAAATTGTTCATCAAAGAACCTTTACGCCCATCCTCTTCTTCCCCAACACTCTTCATTATTACCCCAACGCTAGCTCTGTTTCTCGCCTTAATAATTTGAG-CCCCAATACCAATGCCAGCCACAATAACAGACTTAAACCTCGGAATCCTATTTATGCTAGCCCTATCAAGCATAGCCGTATATTCCGTTCTCTGATCGGGGTGAGCCTCAAACTCAAAATA-TCCTTTAATTGGCGCTCTCCGGGCTGTGGCACAAACCATTTCATATGAGGTCACACTTGGAATTATTTTA-CTAGCAATCATCATCCTCGC---CGGGGGGTTTACAATACAAACACTCTCAACAACCCAAGATACCCACTGACTACTAATCTCCTCCTGACCCTTGACTATAATATGATTTATTTCAACCTTAGCCGAAACCAACC-GAGCCCCTTTCGACCTGACAGA-AGGTGAATCAGAACTAGTATCCGGATTCAACGTAGAATACTCAGCCGGCCCTTTCGCTCTCTTCTTTCTCGCCGAGTACACAAACATTATATTAATAAACACTCTAACATGTATTCTTTTCCT-AAACCC-AGGAAATATGCAC----CCAACCCTGTTCCCAATTAGCCTAATAGTAAAAACAACCACACTAACAGCCTTATTCTTATGGACCCGAGCCTCATA-CCCTCGATTCCGATACGACCAACTAATGCACCTACTATGAAAAAACTTTCTCCCTATTACCCTAGCAATATTT-ATATGACACATCACTTTCCCAACAACACTAGCAGGCCTG-CCCCCACAATAAGCCC--AAGGAAATGTGCCCGAAC----TTTTAAGGGCCACTTTGATAGAGTAAAACACAGAGGTTAAAA-TCCTCTCAT-TT-CCCC-----ACTAGAAAAACAGGAAACGAACCTGTACACAAGGGCTCAAAACCCTCCGTACTACCA-CTATACTATTTTCTAGTAAAGTCAGCTAACTAAGCTCTCGGGCCCATACCCCGAAAATGTTGGTTTAACTCCCTCCTTTACTAATGAA-CCCAATCATATTAACTCTCATCATTTCAAACCTAATACTCGGCACCATTATCACAATATCAAGCACTCATTGACTTACTGCCTGGGTGGGTTTAGAACTAAACACCTTAGCTATTAT-CCCAATTATTGCAAAACAACATCA-CCCACGAGCAACAGAAGCCGCCACAAAATACTTTCTAACACAGGCAGCCGCCTCGGCCACTATA-TTATTTTCCAGCACACTCAACGCCTGATCAACCGGAACCTGAGACATCACACAACTAACAAA--CCCTACAGCCACTGTTCTCATAACAACAGCCATGTCAATAAAACTCGGACTGG--CCCCACTTCATTTCTGATTACCAGAAGTACTTCAAGGAGCCTCCATAAAAACAGCACTAATCATCACCACCTGACAAAAACTTG-CCCCTCTCACCTTAC-TCTACCTTACACACCATTCACTACA-CCCTCCAACCCTACTAACACTTGGTCTCCTTTCAGCCCTAACTGGGGGCT-G-A-GGGGGCCTAAACCAAACACAAACACGAAAAATCATAGCCTACTCATCAATCGCCCACCTAGGCTGAATAGCCACAATCCTCACTCTATCTACAAACATCCTAATTCTAAGCCTAATACTTTATCTCTTGATAACAGTATCA-GCCTTTACCATGTTAATATTCTCCTCATCAAAAACAATTAAAGACATGACTACCACCTGAACAATCT-CCCCCACAGCAACAACCCTCATACTAATAATGCTAATATCCATA--GGCGGTCT--CCCACCCCTCACCGGATTTATGCCAAAATGACTTATCTTACAAGAACTAATCACACACAATTT-AGTCACAACAGCAAC-AATACTTGCTCTATCAGCACTTCTCAGCCTC-TTCTTCTATCTCCGAATTTCCTACATAACAGCCCTAACCTTGT-CTCCAACAA-CCCCACAAAACAAATTCAAATGACGATTTCAACCAAAAACACAAACAATGATAATAATAACAACAACAGCCCTAGCAACACTACTTTTGCCAATCA-CCCCCGCCC---TCCTCT----AAAGGGACTTAGGTTAG--AC-ACAAACCAGTGACCTTCAAAGTCACAAACAAGGACTAA-AACACCCTTAGCCCCTG--AAGACCTGTAAAACTTTAATCTACATCTCCTAATTGCAAATCAGGTGCTTTAACTAAGCTAAA---------------------------------------------------------------------------------------------------------------------------------------------------GCCTTCTAGACAGACGGGCCTTGATCCCGTAAAATCTTAGTTAACAACTAAACGCCCAATCCAGCGGGCTTCTATCCGGGCTTTCT-------------TAAAAAAAGCCACGGTACACCC---TAGTGTACGTCTCCGGATTTGCACTCCGGCGAATGCTCTTC----------------TACCTCGCGGC-------------------TTGATAAGAGCGGGATCGGC-TCCCGCCTGCACAGGGCTACAACCTGCCACCT------TCTCGGCCATC-------TTACCTGTGACCATCAATCGTTGACTCTTCTCAACCAATCACAAAGACATCGGCACCCTATACTTAATTTTCGGTGCCTGAGCAGGCATGGTCGGAACTGCCCTGAG-TCTTCTAATTCGCGCCGAGCTAAGCCAACCCGGCACCCTTCTGGGCGACGACCAAATTTACAACGTCGTCGTGACCGCCCATGCATTTGTAATAATT-TTTTTCATAGTTATACCCATCATGATC-GGCGGATTTGGCAACTGACTCGTTCCCCTAATAATTGGAG-CTCCTGACATGGCCTT-CCCCCGAATAAACAACATAAGCTTCTGACTGCT-T-CCCCCCTCTTTCCTACTCCTACTTGCCTCATC-AGGCGTGGAAGCAGGTGCCGGAACCGGCTGAACAGTTTA---CCCACCA-CTAGCCGGAAACCTCGCCCACGCCGGGGCCTCAGTAGACCTAACCATTTTTTCTCTCCATCTAGCAGGGGTATCTTCCATTTTAGGCGCAATCAACTTTATTACAACCTGCCTTAACATAAAA-CCCCCCGCCATAACCCAATACCAAA--CCCCTTTATTTGTATGATCAGTACTAATCACAGCAGTTCTTCTACTTTTGTCCCTTCCTGTTCTTGCAGCCGGCATTACAATATTACTTACAGACCGAAATTTAAACACATC-ATTCTTTGATCCTGCTGGA-GGGGGG-GACCCGGTCTTATACCAACACCTTTTTTGA-TTCTTCGGACACCCAGAAGTATATATCCTAATTTTACCAGGCTTCGGAATAATTTCTCACATTGTAACATACTATGCAGG-A-AAAAAAGAACCTTTTGGTTACATGGGCATAGTTTGGGCAATAATATCCATCGGCTTCCTAGGTTTTATTGTTTGAGCCCATCACATATTCACAGTAGGCATAGACGTCGACACACGAGCATACTTCACATCTGCAACCATAATTATCGCCATCCCCAC-TGGTGTAAAAGTATTTAGTTGACTGGCAACCCTGCAC-GGAGGGATAATCAAATGAGATGCCGCAATACTGTGGGCCCTC-GGCTTTATCTTCTTATTTACTGTA---GGAGGCCTAACGGGAATTGTCCTAGCCAACTCCTCATTAGACATCGTCCTACACGACACCTATTATGTGGTAGCCCACTTCCACTACGTGCTATCAATA-GGCGCTGTATTTGCAATCAT-GGGTGGGTTCGTCCATTGATT-TCCTCTTTTCTCAGGCTTCACCTTGCATCAAACCTGAACAAAGATCCACTTCGGGGTTATATTTGCAGGTGTTAACCTCACC-TTTTTCCCACAACACTTTCTTGGTCTGTCAGGAATGCCTCGTCGATATTCAGACTACCCAGATGCCTACACGGTTTGAAATACCGTATCCTCTGTTGGCTCCTTAATTTCCCTAGTAGCAGTAATCATGATAATATTTATTCTGTGAGAGGCCTTTGCAGCCAAACGAGAGGTTCTTGCCCTAGAGCTTACAAACACAAATCTAGAGTGACTTCACGGCTGTCCA--CCACCATATCACACATATGAAGAACCAACCCACGTTCAACCAAGCCCAAGA-----------GA-GGGAAGAATCGAACCCCCTTCTACTAGTTTCAAACTAGTCACATAACCAACATGCT----TCTCTCTTAATG----------------AGACCCTAGTAAAATA-ATTATATAGCCCTGTCAGAGCTAAGTAACAGA----ATAAAATCTGTGAGTCCCACATGGCACACCCATCTCAACTAGGTTTCCAAGACGCAGCAT-CCCCTATCATAGAGGAACTCCTACACTTTCACGATCACGCAATTATAATTGTTTTCCTAATTAGCGCCCTAGTTCTATATACCATTTCCCTAATAATATCAACAAAACTAACACACACAAACACAATAGACGCACAAGAAGTAGAGATGGTCTGGACCGTGCTGCCAGCAATTATCTTGATTCTTATCGCCCTTCCATCCCTTCGCA-TCTTATATTTAATAGACGAGATCAACAA-CCCACATCTTACCATCAAAGCACTAGGACACCAATGATATTGAAGCTACGAATATACAGACTACGAAGACCTGTTATTTGACTCATACATAATCCCAACCCAAGAGCTACAACCCGGA-CACTTTCGCTTACTAGAAGTCGACCACCACATAGTAATCCCAATAGAATCCCCAGTCCGAATGCT-CATCTCAGCAGAAGACGTACTACACTCATGAGCCGTTCCAGCCCTTGGCATTAAAACAGACGCTATCCCAGGCCGATTAAACCAAACAACCTTCATCACCTCTCACCCCGGCCTGT-TTTATGGACAATGCTCAGAAATCTGCGGCTCTAATCACAGCTTTATGCCTATCGTAGTAGAAGCCGT-ACCTCTAAAACATTTTGAAAGCTGGTCTTCAACCATACTTA---CAACATCACTAAGAAGC-TTTTAT--AGCACTAGCCTTTTAAGCTAGAGA--GGGAAGCTCGCG--CTCCCTTAGTGAA-ATGCCACAACTAAATCCTG-CCCCCTGGTTTTTTATTCTCTTACTGTCCTGGGCCGTTGTACTAATAATATTC-AAAACAAAA-GTCTTGCTAATTA--CCC-CACCAACCAGTCCCGCCGCCC-CCACTCAAACCCCCCAACACACAA--CCCCATGAAACTGACCATGAATCTAAGC-TTTTTCGACCAATTTATAAGCCCGC--AAATTATAGGCAT-CCCCCTAATCATGATAGCAATAACCCTG-CCTATCCTCCTGATCCTTACAACAACAAACCGATTAATCCCAAACCGCATCACCTC-CATCCAAACCATAACCCTACTCTCATTTACAAAACAATTAATAG--T-ACCGCTAAATAAACCAGGACATAAGTGGTCTTCTCCACTACTCTCCACCATAC-TATTTCTTCTTATATTAAACATTTTGGGGCTCCTGCCGTACACATTCACCCCAACCACTCAACTCTCTATGAACATGGCCCTAGCCA-C-CCCCCTCTGAATAGCAACAGTTCTAGTTGGC-ATGCGCAACCAACCAACAACATCCCTGGGC-CACCTATTGCCAGAAGGAACACCAA-CTCCTCTTGTACCCGCACTAATCATTATTGAAACAATCAGTCTATTTATCCG-ACCTCTC-GCGCTCGGTGTACGGCTGACCGCAAACCTAACTGCTGGCCATCTGCTAATTCAACTCATCTCTACCGCCACCTTTGTTCTACTACCAACAATAACCACAACAGCCTCCTTTGCCCTAATTGTTCTACTTCTCTTAACTGGCCTAGAAATTGCAGTAGCAATAATCCAGGCCTATGTATTTGTCCTTCTGTTAAGCCTGTATTTACAAGAAAACGTATAATGACACACCAAGCACACGCCTATCACATAGTAGATCCAAGTCCATGACCTATCAC-AGGAGCCATTGCAGCTCTGCTTATAACCTCTGGCCTGGCCATTTGATTTCACTTCAACAACACCTTCCTCATAAACACCGGACTCATCATTCTATTATTAACAATGTATCAATGGTGACGAGACATTACCCGAGAAAGTACATTCCAAGGCCATCACACAGCCCCTGTACAAAAAGGCTTACGATATGGTATAATTCTGTTCATCACATCCGAAGTC-TTTTTCTTCATCGGGTTCTTTTGAGCCTTCTACCACTCAAGCCTGGCTCCCACTCCCGAACTA--GGCGGCCACTGG-CCCCCAAGTGGAAT-CAA-CCCATTAAACCCATTCGAAGT-TCCCCTGTTGAACACAGCCGTCCTCCTTGCCTCAGGGGTTACAGTAACATGAGCCCACCACTCTATCATAGA-GGGTGCCCGAAAAGAGGCCATCCAAGCTCTAGCACTAACTGTCCTCCTTGGCCTGTA-CTTCACCGCACTGCAAGCCATAGAATATTATGAGG-CCCCATTCACAATCTCGGACAGCGTCTATGGATCAACA-TTTTTTGTTGCAACCGGCTTCCACGGCCTACACGTAATTATTGGCTCCAG-CTTCCTACTAGTCTGTCTTCTACGACAAACACTACATCACTTTACAACAAACCACCACTTTGGCTTTGAAGCCGCTGCGTGATACTGACACTTCGTAGACGTCGTATGATTATTCCTTTATGTCTCAATCTACTGATGAGGCTCATG-TTCTTCTAGTATTAAGCAGTACAGATGACTTCCAATCACCAGGCCTTGGC-AGCGCCCCAAGG-AAGAACAGTGACCATAGCAACAATGTTTCTCTTCACTTTAACGCTCACAACCTTGCTCATTATCATCAGTTTCTGACT-TCCTCAAACAACACCAGACACAGAAAAACTCT-CACCCTACGAATGTGGTTTTGA-CCCTCTCGGAACAGCTCGCCTTCCCTTCTCCCTTCGCTTTTTCCTAGTTGCCATTC-TTTTCTTGCTTTTTGATTTAGAGATTGCCCTTCTTCTTCCGACCCCCTGAGCAATAAACCACCCAACCCCAACACTGACAGTCACATGAACCTCCACAATTATTGTCCTCCTCACACTAGGCCTCATCTACGAGTGAGCGTC-GGGGGGCCTAGAGTGGGCCGAATAGGCAGCTAGTTTAAGCAAAACAACTAATTTCGACTTAGAAGACCCG-AGTTCAACTCTTGGGCCGCCAC-ATGACCACAACCTACTTTACATTCACCACGGCTTTCTTACTAAGCATCCTAGGCCTATCAATACACCGCACACACCTTGTATCTGCACTCCTGTGCATCGAAGCAATAATACTGGCCTTATTTTCTGCTCTGACAATATTTTCCACCAACATTCAACTACCCTCTATAACCATCCTCCCAATCGTGCTTTTGGCCTTTTCTGCCTGTGAAGCCGGTACCGGGCTGGCCCTACTAGTAGCAACCACCCGCACACACGGAACAGACCACAT-ACAAAACCTAAATCTCCTCCAATGTTAAAAATTCTTCTCCCAACAGCCCTACTTATCCCAACAGTACTCCTATCA-AACCCAAACAACCTCTTCACTACCTACACCGCCCACTCCCTG-CTCCTAGCCACAACAAGCCTGATCTGACTAAAACA-ACCCACAAACTTAAACTTATCTTACACCT-CTTCCTACCTAAACATT-GACTCAATCTCTG-CCCCCCTAATGGTTCTCTCCTGCTGATTACT-CCCCCTAATAGCTCTGGCTAGTCAAAACCACCTTCAAACAGAG-CCCAC-TAACCGAAAACGAACTTTTCTTATCACACTGACAACCCTACAGCTCACTCTTCTCCTAACTTTTTCAGCAACCAACCTCATATTATTTTATATCTTATTTGAAACCACCCTAATTCCCACCCTTATTATTATCACACGATGGGGCAACCAAGCAGAACGTCTATCGGCCGGAGTTTATTTCCTATTCTACACCCTAGCTGGATCTTT-GCCCCTTTTAGTTGCCCTATTACTATTAAACACAAAGCTATCAAACATATCGATGCTCACAATCAACCTC--ATT-CAGCCCC-AAA-CCCCCCACTCATGAACAAACAACACACTATGACTAGCCTGTCTCCTGGCCTTCTTAGTAAAAATACCACTTTATGGCCTACATCTCTGACTACCCAAAGCCCACGTAGAAGCCCCAATCGCCGGATCAATGGTGCTCGCAGCCGTACTCCTAAAGCTT-GGCGGATACGGCATTATTCGAATTT-CCCC--CCTTCTTAATCCACTAACCAACGACCTCTGCTACCCCTTTATTGTATTAGCCACATGAGGAATTATTATAACCAGCACCATCTG-CCTTCGACAAACAGACCTAAAATCGCTCATCGCCTACTCATCAGTAAGCCACATGGGCCTAGTAATTGCAGCATCCCTAATCCAAA-CCCCCTGAAGCCTTACAGGCGCCATTTTATTAATAGTCGCCCACGGACTAACCTCTTCGCTTCTTTTCTGCCTAGCAAACACAAACTACGAACGAACACACAGCCGAACCATACTTCTCGCTCGCGG--CCTACAACTAATTCT-GCCTTTGATGACAACCTGGTGACTCCTGTCAAACCTAATAAATATGGCCCT-G-CCCCCAACAATTAATCTAACAGGAGAATTACTAATTATAACCTCAACATTCAACTGGTCCAACCTAACAATTATTATGACCGGACTAGGCACCCTACTTACCGCAACATACTCTCTCCATATGTTCTTAACAACACAAC-GAGGAAAACTACCCACACACACCATCCAACTA-AACCCCACACACACACGAGAACACCTCTTAATAATTCTCCACATTTTACCTATATTACTCCTGCTTCTCAAACCACAGCTAGTAATAGGACCTTTTTCTTGTCAGCATAGTTT--AATAAAAGCACTAGGTTGT-GGACCTAGAAATAGAAGTTTAA------GCCTTCTTGCAGACCGAGGGGTGTGC--GCACACAAAGAGCTGCTAACTC-T-TTACGCCGAGGTTAAATTC-CCC
Scincella.huanrenensis_NC_030779 AATCCAGGTCGGTTTCTATCTATGATGCTATCTTCTTCAGTACGAAAGGAAAAAG-AAGAG-GGGGCCTATGCTATAAAGCACGCCCCTATAAATATGACTG-AAGAAAACTAAAGTCATATAG----------C--AGCCGATAGAGCCGAGATATCGA----CTTATTAAGGTGGCAGAGCCAGGTAAATGCA-TAAGTCCTAAGA-TCTT--CCATCAGATGTTCAAATCATCTCCTTAATAATGCACCCCACACTACTTTATCTAATTAA-CCCCTTATTATACATTATCCCAATTTTAATTGCCGTGGCTTTTCTTACACTACTAGAACGAAAGGTCCTCAGCTACATGCAACTACGAAAAGGGCCAAATATTGTAGGCCCATACGGCTTACTTCAACCCGTTGCTGACGGCGTAAAACTATTTATTAAAGAACCAGTGCGACCGTCATCCTCCTCCCCAACATTATTTATTATTACCCCAACATTGGCATTATTCCTAGCGCTTTTAATCTGAG-CCCCAATGCCAATGCCAGCTTCAATAACAGACCTCAACCTGGGACTACTATTTATATTAGCCTTATCAAGCACAGCCGTGTATTCCATCCTATGATCAGGCTGAGCCTCAAACTCAAAGTA-CCCATTAATTGGGGCTCTGCGGGCAGTAGCACAAACTATTTCATATGAAGTTACACTCGGAATTATTCTC-TTAACAATCATCATACTGAC---CGGCGGATTTACAATACACACACTAACAATTACCCAAAACTCAAACTGATTACTACTGCCCTCCTGACCCCTGGCAATAATGTGGTTCATCTCTACCTTAGCCGAAACTAACC-GCGCTCCGTTCGACCTAACAGA-GGGGGAATCAGAGCTTGTATCTGGTTTTAATGTGGAATACGCAGCTGGCCCGTTCGCATTGTTTTTTTTAGCCGAATACGCAAATATCCTAATAATAAATACCCTTACGTGTGTCTTATTTAT-TAACCC-AGGAAACACACAC----CCTGATTTATATCCAATTAACCTAATACTAAAAACGGTATTACTCACAATTCTATTCCTATGAACACGAGCATCATA-CCCCCGATTCCGATATGACCAACTAATACACCTCTTATGAAAAAACTTTCTGCCCATTACCCTAGTGTTATTC-CTATGACACACCTCATTCCCAATTATATTATCTGGTCTC-CCACCA-AGCAGC------TGGAAATGTGCCTGAAT----T-TTAAGGATTACTTTGATAGAGTAAGACACAGAGG-TTAAA-ACCCTCTCA-TT-TCTT------ATAGAAAAACAGGACACGAACCTGTACCAAAAGGCCCAAAACCCTTTGTAC-TTCA-TTATACTACTTTCTAGTAAAGTCAGCTAACTAAGCTTTCGGGCCCATACCCCGAAAATGTTGGTTCAACCCCTTCCCTTGCTAATGAA-CCCCTTAATATCCTCATTAACCCTCTCAAGCCTTGCTCTAGGGACAGTAATTACAATATCAAGCTACCACTGACTGTTAGCCTGAGTTGGACTAGAACTAAATACCCTTGCCATTAT-TCCCATTATTGCAAAACATCACCA-CCCACGAGCAACAGAAGCCACTACTAAGTATTTCCTGACCCAAGCAGCTGCCTCAGCCACACTT-CTATTTTCAAGCACAATTAATGCTTGATCAACAGGCACTTGAGATATTATACAACTCACAAA--CCAACCGGCCTGTATTATACTAACTATGGCCCTCTCAATAAAACTAGGCCTCG--CCCCATTACACTTCTGACTACCAGAAGTACTCCAGGGCACATCATTAAAAACAGCATTAATTATTGCAACCTGACAGAAGCTAG-CCCCCATAGCCCTAT-TATTCTTAACACATAATTCACTACA-CCCAACAACCCTACTAACAATAGGACTTATATCAACCCTCACTGGTGGGT-G-G-GGCGGCCTAAACCAAACACAGACACGAAAAATTATAGCATACTCATCAATCGCCCATCTCGGATGAATAGCAACAATTCTTGTACTAGCTCCAACTCTTTTAATTCTTAACCTAGTAATTTACCTAACAATAACACTATCA-ACATTCACCATACTTATCTTCTCTTCATCTAAAACTATTAAAGATCTAACAACATCATGAACAATTT-CCCCAATAATAACTACTTTAATAATAATGTCACTCATATCAATA--GGAGGACT--CCCACCCCTATCAGGCTTCATACCAAAATGATTAATCCTACAAGAACTAACCTTGCACGGCCT-ATCTATGGTTGCAAT-AATATTAGCCCTCTCTGCTTTATTAGGCCTA-TTTTTTTACCTACGACTATCCTATACAACAACCCTCACCCTAT-CCCCCACTA-CTACACAAAACAAACTAAAATGGCGCCTACAACCTAACCTAAAAACTACAATTTTAGCTACAACACTAATTTTAGCTACAATATTACTACCAATCA-CCCCATTAT---TAACTT------AGGGGCTTAGGCTAA--CA-CTAAACCAGCAGCCTTCAAAGCTTCAACCAAGAGCT-A-AAATCTCTTAGCCCCTG--AAAGCCTGTAAAACTTTAATTTACATCTCCTGATTGCAAATCAAGCACTTTTATTAAGCTAAA---------------------------------------------------------------------------------------------------------------------------------------------------ACCTCCTAGACAGACGGGCCTCGATCCCGTAAAAATTTAATTAACAGCTAAATACCCAATCCAGCGGGCTTCTGTCCGGCTTTTTTAT----------TAAAAAAAAGCCTCGGTACGCCGT-TTGGGGTACGTCTCTAGATTTGCACTCTAGTGTGAAAC--------------------CACCTCGAGGC-------------------CTGATAAGAGCGGGATA-GA-CCCCACGTGCACAGGGCTACAACCTGCTGCCT------TCTCGGCCATC-------TTACCTGTGACAATTAATCGTTGATTCTTCTCAACCAACCACAAAGATATTGGCACCCTTTATCTAATTTTTGGGGCCTGAGCAGGAATAGTCGGCACCGCCCTGAG-CCTGTTAATCCGAGCTGAGTTGAGCCAGCCTGGGGCTCTCCTGGGTGACGACCAAATTTATAATGTCATTGTAACAGCCCATGCTTTTGTGATAATC-TTTTTCATAGTAATGCCTGTAATAATC-GGCGGGTTTGGGAACTGACTCGTCCCATTAATAATTGGAG-CCCCAGACATAGCTTT-CCCCCGAATAAATAACATAAGCTTCTGACTACT-C-CCCCCTTCTTTCCTCTTACTTCTAACCTCATC-AGGCGTAGAAGCTGGGGCCGGCACAGGTTGAACCGTGTA---CCCCCCA-CTAGCTGGAAACCTAGCCCATGCAGGGGCATCCGTTGACTTAACCATCTTTTCACTTCATCTCGCCGGGGTTTCCTCGATTCTTGGGGCAATTAATTTTATTACAACCTGCATTAATATAAAA-CCCCCAGCTATAACCCAGTACCAGA--CCCCTTTATTTGTCTGGTCTGTATTAATTACAGCCGTCCTGCTACTACTCTCCTTACCCGTCCTTGCCGCCGGGATCACAATGCTGTTAACAGACCGAAATTTAAACACGTC-ATTTTTCGACCCTGCGGGA-GGGGGG-GACCCTATCTTATACCAACACCTGTTTTGA-TTCTTCGGACACCCTGAGGTCTACATCCTAATCTTACCTGGTTTTGGGATGATCTCACATATTGTGACGTATTATGCGGG-T-AAAAAAGAGCCTTTTGGCTACATGGGTATAGTGTGAGCAATAATATCAATCGGCTTCCTGGGGTTTATCGTCTGAGCTCACCATATATTTACAGTTGGTATAGATGTTGACACACGGGCATATTTTACGTCCGCAACAATAATTATCGCTATTCCAAC-CGGTGTAAAAGTATTTAGCTGGTTAGCCACCCTGCAC-GGCGGCATGATTAAATGAGATGCGGCAATACTTTGGGCCCTC-GGGTTTATTTTTCTATTTACAGTA---GGCGGACTAACGGGTATTGTCCTAGCCAACTCTTCATTAGACATCGTACTACACGATACTTATTATGTAGTAGCCCATTTTCACTATGTCCTATCCATA-GGCGCTGTGTTCGCTATTAT-GGGGGGCTTTGTCCACTGATT-CCCCCTCTTCTCAGGCTACACACTTCATCAAACCTGGACAAAGGTCCACTTTGGTGTAATATTTGCCGGCGTAAACTTAACC-TTCTTTCCTCAACACTTCTTGGGTTTATCCGGAATACCACGACGATACTCAGACTACCCAGATGCATACACTGTATGAAACACTATTTCATCTATTGGCTCATTAATCTCCCTTGTAGCAGTTATTATAATGATATTTATTATTTGAGAGGCCTTTGCAGCTAAACGAGAAGTATTAACCCTAGAACTTACAAGCACAAACCTTGAGTGGTTACACGGCTGCCCA--CCCCCATATCACACATACGAAGAGCCAACTTATGTCCAAACAAGTTCGAGA-----------AA-AGGGGGAATTGAACCACCTTCTACTAGTTTCAAGCTAGTAGCATGACCTAAATGCT----TCTTTCTCCATG----------------AGGCCCTAGTAAATTA-ATTACATAGCCCTGTCAGAGCTAAATTATAGA--CTT-AAACCCTGTGGGCCTCACATGGCACACCCCTCCCAACTAGGCTTTCAAGATGCAGCCT-CCCCCATTATAGAAGAACTCCTACACTTCCATGACCATGCAATTATAATCGTCTTCTTAATCAGCGCACTAGTACTATACGTTATTTCCCTAATAATATCAACAAAACTCACCCACACCAACACCATAGACGCCCAAGAAGTAGAAATAATTTGAACTGTTTTACCAGCAATTATCCTTATTTTAATTGCCCTACCATCACTTCGAA-TTCTTTACCTCATAGACGAAATTAATAA-CCCACACCTAACCATTAAAGCACTCGGCCACCAATGGTACTGAAGCTACGAATATACAGACTATGAAGACCTAATATTTGACTCCTATATAACACCCACACAAGAGCTTAACCCCGGA-TCATTTCGACTACTAGAGGTTGACCACCACATAGTTATTCCAATAGAGTCCCCAATTCGGGTATT-AATCTCAGCAGAAGATGTTCTTCACTCATGGGCTGTTCCGGCCTTGGGCATTAAAACAGATGCAATCCCCGGACGACTAAACCAAACAACCTTCATTACATCACACCCCGGCCTAT-TTTACGGACAGTGCTCGGAAATTTGCGGGTCTAATCATAGCTTTATACCAATTGTGGTAGAAGCCGT-ACCACTCGAACACTTCGAAAACTGGTCAACCCTTATACTAA---CAGCCTCATTAAGAAGC-TTTTAT--AGCACTAGCCTTTTAAGCTAGAGA--TGGAGACTAATG--CTCCCTTAATG-AAATGCCACAACTAAACCCCG-CCCCTTGACTTTTTATCTTTTTATTGTCCTGAGTAGTATTACTCCTAATCTTT-AAAACAAAA-GTTACACTTTTAT--CCC-CCATAAACAACCCATCAATAC-CCGCCCCCCTAATACACCAAACAG--CCCCTTGAAACTGACCGTGAGCCTAAAC-TTCTTTGATCAATTCTTAAGCCCAC--AAATCCTAGGCAT-CCCCTTAATTTTAATGGCCTTAATCCTT-CCTTCACTTATTGTTTTCATGACAACTAGCCGATTTACCCCAAATCGCACAGTAAT-AATCCAAACATGAGCCGTACTTATAGCCACAAAACAGCTTTTAC--T-ACCATTAAATAAACCTGGACATAAGTGGGCTACAATCTTATTATCCTTAATAC-TTTTCCTGCTCTCCCTAAATTTACTGGGCCTACTACCATACACATTTACACCAACCACACAATTATCAATAAACATAGGAATGGCTG-T-CCCACTATGGTTAACAACAGTTCTAGTTGGC-TTACGAAACCAACCAACTATATCACTAGGA-CACCTCCTGCCAGAGGGCACCCCAA-CTCCTTTAGTGCCTGTCTTAATTATTATTGAAACAATCAGCCTATTTATTCG-TCCATTA-GCCCTGGGTGTTCGACTAACTGCAAACTTAACTGCAGGTCATTTGCTTATCCAACTAATCTCAACCGCCGTATTCGTACTATTACCAACTATAACCGCCACCGCCTCTGTTACGCTGGTAGTCCTACTACTGTTAACCGGACTAGAGGTGGCAGTGGCAATAATTCAAGCCTACGTATTTATCCTACTACTGAGCCTATATTTACAAGAAAACGTATAATGACCCACCAAGCACACGCCTTCCACATAGTAGACCCAAGCCCTTGGCCCCTTAC-AGGGGCCATCGCAGCTTTACTAATAACCTCTGGCTTAGCCATATGATTTCACTTTAACAGCTCATTATTAATAAACATTGGACTCCTAGTACTTTTACTAACAATGTACCAATGGTGACGGGACATCACCCGAGAAGGGACATACCAAGGGCACCATACAACACTAGTACAAAAGGGCCTTCGATATGGCATAATTCTATTTATTACATCAGAAGTG-CTCTTCTTTGCAGGGTTCTTCTGGGCTTTCTACCACTCAAGCCTAGCTCCCACCCCTGAACTT--GGCGGCTACTGA-CCACCAAGCGGGAT-TAA-CCCATTAAACCCATTTGAAGT-GCCCTTATTAAACACAGCAGTATTGCTTGCCTCTGGGGTAACCGTAACATGAGCCCACCATTCAATTATAGA-AGGTACACGGAAAGAGGCAGTCCAAGCCCTATTTCTAACGGTTGTTCTAGGCCTATA-CTTTACCGCCTTACAAGCAATAGAATATCTCGAAG-CCCCTTTCACAATTTCTGACAGTGTATATGGGGCCACC-TTTTTCGTAGCAACCGGATTTCACGGCTTACATGTCATCATCGGCTCTAG-CTTTCTAGTCGTATGCCTACTACGACAAACCCTTTATCACTTCACCATAGACCACCACTTTGGCTTTGAAGCCGCTGCTTGATATTGACACTTTGTAGATGTCGTATGACTATTCCTTTATGTCTCGATCTACTGATGAGGATCATA-TTCTTCTAGTAT-AAACAGTACAAGTGACTTCCAATCACTAAGACTCAAA-CA-GCCCTGAGGAAGAGTAAATGGTAATAACAATAATACTACTTGTTGTCCTAATAATCACAACCTTATTAATTACTATCAGTTTCTGGCT-ACCCCAAACCACCCCAGATACAGAAAAACTCT-CACCATATGAGTGCGGGTTTGA-CCCCATAGGAACTGCCCGCCTCCCATTCTCCCTACGATTTTTCCTAGTCGCAATCC-TGTTCCTACTATTCGACCTAGAAATTGCCCTCTTATTACCCGTCCCTTGAGCAATAAACCAACAAGACCCAACCCTTACAACCACATGAACCTCTACTATTATTCTTCTCCTAACTATTGGCCTAATCTACGAATGGATAGA-AGGGGGACTAGAGTGGGCAGAATCAACAGCTAGTATAAACAAAACAATTAATTTCGGCTTAATAATTCCA-GGTTTAA-CCCTGGGCTGTTTT-ATGACTACAACATACTTTTTATTTACCACAGCCTTCCTATTAGGAATTACCGGCTTTTCAGCGCATCGCACGCATCTTGTGTCTGCCTTACTATGCATCGAAGCCATGATACTAGCCTTATTCTTAGCCATAACAACCCTCTCAACAAACATTCACCTGCCCGCTACAGCCATGATGCCCGTAATCCTTCTTGCATTTTCAGCCTGTGAAGCCGGCACCGGCCTCGCCTTACTGGTAGCAACTGCCCGAACCCACGGTTCAGACCACCT-ACAGAGCCTTAATCTCCTTCAATGCTAAAAATTCTTATTCCTACAATCTTACTCATTCCAACAACACTAATAGTC-AAACCAAAGAACCTGGTCTTCTCACTTACTATTAGCTCAATG-TTACTTGCTACAATAAGCCTAATTTGACTAAAACA-GCCCTTAAACCTTAACCTATCACACACAT-CAAACTATTTAAATATT-GACATAACCTCTG-CCCCACTAATAGTGCTATCATGCTGACTTCT-ACCATTAATAATTATTGCTAGCCAAAATCACCTACAACTAGAA-CCTGT-CAACCGCAAGCGCGGCTTCCTAATTACACTTATAGTACTGCACACAGCCTTATTATTAACCTTTTCTGCAACCGACCTCGTGTTATTCTTCATCCTGTTCGAAACTACACTAATTCCAACCCTTATCATTATCACACGATGGGGAAACCAAGCAGAACGGCTCTCTGCTGGGGTTTACTTTTTATTTTACACACTAGCGGGGTCTTT-ACCCTTATTAGTTGCCCTTCTATTTATTAACACAAAATACCTCAATATGTCAACCCTAATAATTGGCCTT--ACA-CAACCAT-GTA-CTGTATTAACTTGAACAAACAACCTGCTCTGGCTAGCATGCTTACTAGCATTTATAGTAAAAATGCCTTTATATGGCCTACACCTTTGACTACCCAAGGCACACGTAGAAGCCCCCATCGCCGGCTCTATAGTCCTAGCAGCAGTCCTACTAAAGCTT-GGAGGATACGGGATTATCCGAATTA-CCCC--CATCCTAAACCCACTAACTATAAACCTATACTACCCCTTTATTATTTTAGCAATATGAGGAATTATTATAACCAGCTCCGTTTG-TCTTCGACAAACAGACTTAAAATCACTAATTGCCTACTCGTCCGTAAGTCATATGGGGCTGGTAATTGCGGCCTCCTTAATCCAAA-CACACTGAAGCCTTACTGGGGCAGTTATGCTAATAGTCGCTCATGGACTAACTTCATCTATACTATTTTGCCTAGCAAATACAAACTATGAACGAACACATAGCCGAACACTACTGCTAGCACGAGG--CCTACAGCTAATTCT-TCCCTTAATAACAGCCTGGTGACTGTTGGCAAACCTAATAAATATAGCACT-C-CCACCAACAATTAACCTGGCCGGGGAACTATTGATCATAACATCAACTTTTAACTGATCAAACATAACAATCGTTATAACAGGGGTAGGCACACTGCTAACAGCAACCTATTCTTTACACGTGTTCCTAATAACACAAC-GAGGTAAATTACCCACACACTTAACTCAAACA-GAACCAACTCACACACGAGAACACTTATTAATAGCCCTACACACCCTACCAATACTACTATTATTACTAAAACCTCAGTTAATCATGGGGCCCTTTTCCTGTCAACATAGTTT--AA-CAAAACATTAGGTTGT-GGACCTAAAAATAGGGGTGAAA---C---CCCCCTTGCAGACCGAAGAGTGTTT--GTACATAAAGAACTGCTAATTC-C-TTACCCTGGGGTTAAACTC-CCC
Scincella.modesta_NC_048521 AATCCAGGTCGGTTTCTATCTATGATGCTGCCTTCTTCAGTACGAAAGGAAAAAG-AAGGA-CGGGCCCATGCTA-AAAGCACGCCCGAAC-AATATGACTG-AAGAAAACTAAAGTCATACAG----------C--AGCGGATAAAGCCGAGATATCGA----CTTATTAAGGTGGCAGAGCCAGGTTAATGCA-TAAGTCCTAAGA-TCTT-CCCGTCAGATGTTCAAATCATCTCCTTAATAATGCACCCCACACTACTTTACTTAATTAA-CCCCTTATTCTACATTATTCCAATTTTAATTGCGGTTGCCTTCCTCACCCTACTAGAACGAAAAGTCCTTGGTTATATACAACTACGAAAAGGCCCAAATATTGTAGGACCATATGGCCTACTTCAACCAATTGCTGATGGGGTAAAACTATTTATTAAAGAACCCGTACGACCCTCATCATCTTCTCCAACCCTATTTATTGCAACCCCAACAATAGCACTATTTCTAGCTCTTATAATCTGAA-CCCCGATGCCAATGCCTGCCTCAATAGCAGATTTAAACCTCGGACTTCTATTTATACTAGCCCTATCAAGCATAGCCGTATACTCTATTCTTTGATCCGGTTGAGCCTCAAACTCAAAATA-CCCACTGATTGGGGCCCTTCGGGCTGTAGCACAAACTATCTCATACGAAGTTACACTAGGAATCATTCTA-CTAGCGATCATCATTATAAC---AGGCGGCTTTACAATACATATGCTCACAATTACCCAAAACTCAACCTGACTCCTATTCTCCTCTTGACCTCTAGCAATAATATGGTTCATCTCTACTTTAGCTGAAACCAACC-GTGCCCCATTTGACCTAACAGA-AGGAGAATCAGAACTTGTATCAGGGTTCAATGTAGAATACGCAGCCGGACCATTCGCACTATTCTTCCTAGCCGAATACGCAAACATCATGATAATAAATACTCTTACATGCATTTTATTTAT-TAACCC-CGGAAACACCTAC----CCTGACATATTTCCAATAAACTTAATATTTAAAACAGCTCTTCTAACTGCCCTATTTTTATGGACACGAGCATCATA-CCCCCGGTTCCGATACGACCAACTAATACACCTATTATGAAAAAACTTTCTCCCAATCACCTTAGTTATATTC-TTATGACACACCTCATTTACTACAATACTGTCAGGCCTA-CCACCACAATAAC------TGGAAATGTGCCCGAAT----T-TTAAGGATTACTTTGATAGAGTAAAACACAGGGG-CTAAA-CCCCCTCAT-TT-CCTC------ATAGAAAAACAGGACACGAACCTGTACAAAAAGGCCCAAAACCTTTCGTAC-TCCA-TTATACTACTCTCTAGTAAAGTCAGCTAACTAAGCTTTTGGGCCCATACCCCAAAAATGTTGGTTTAACCCCTTCCTTCACTAATGAA-CCCTATCATACAATCAATCATTATTTCAAGCCTTGCCCTAGGTACAATAATCACAATATCAAGCTTTCACTGACTACTTGCCTGAGTCGGCCTAGAACTAAACACCCTAGCCATTAT-CCCAATTATTGCCAAACAACATCA-CCCACGAGCAACAGAAGCCACCACTAAATATTTCCTAATCCAAGCAGCTGCTTCAGCCACAGTA-CTATTTTCTAGTACAATCAATGCCTGATCTACAGGAACCTGAGACATCATACAACTCACAAA--TCCACCAGCCTGTATTATACTAACTATAGCCCTATCAATAAAACTCGGTTTAG--CCCCATTACACTTTTGACTACCAGAAGTATTACAGGGCACACCTCTAAAAACAGCACTAATCATTGCAACCTGACAAAAATTAG-CCCCTATAACCCTAC-TATTTTTAACTCACCACTCACTCCA-CCCAACAACCCTATTGACAATAGGACTCCTATCCACCCTTATTGGGGGAT-G-A-GGCGGCCTAAACCAAACACAAACACGAAAAATCATAGCATACTCATCAATCGCTCACCTAGGATGAATAGCAACAATTCTGACACTAACCCCTAAAATTATAATCCTCAACCTAATTATTTACCTATTAATGACACTATCA-GCATTCACCATACTTATTTTTTCATCATCTAAAACCATCAAAGATTTATCAACATCATGAACAATTT-CCCCAGTTATGACCCCTTTAATACTAATCTTACTAATATCTTTA--GGTGGCTT--GCCACCTCTCTCAGGCTTCATACCAAAGTGGTTAATCTTACAAGAACTTACTACCCATAACCT-CACCATACTCGCTAC-CACCCTAGCTCTATCGGCCTTACTTAGCCTC-TTTTTCTACCTACGAATATCATACATTACAACCCTTACTCTGT-CCCCCACCA-CCCTACAAAATAAACTTAAATGACGACTTCAACCAACCATAAAAACAGCTATCATAACCTCAACACTAGTACTTTCCACAATAATCTTACCAATCA-CCCCATTAT---TTGCCT------AGGGACTTAGGCTAAACAT-TTAAACCAGTAGCCTTCAAAGCTACAACCAAGAGCTAA-AAATCTCTTAGTCCCTG--AAAGTTTGCAGAACTTTAATCTGCATCTCCTGACTGCAAATCAAGCACTTTTATTAAGCTAAA---------------------------------------------------------------------------------------------------------------------------------------------------ACCTCCTAGATAGACGGGCCTTGATCCCGTAAAATTTTAGTTAACAGCTAAATACCCAATCCAGCGGGCTTCTATCCGGTCTTTTTCTA--------TAAAAAAAAAGCCCTGGTACACCGT-GGGGTGTACGTCTCTAGATTTGCACTCTAGTGTGGAAT--------------------CACCACAGGGC-------------------TTGGTAAAGGAGGGACT-AC-ACCCACGTGCACAGGGCTACAACCTGTTACCT------TCTCGGCCACC-------TTACCTGTGACAATCAACCGTTGATTCTTCTCGACAAACCATAAAGATATCGGCACCCTTTATTTAATTTTTGGGGCTTGGGCAGGAATAGTCGGCACCGCTTTAAG-CCTTTTAATTCGGGCTGAGTTAAGTCAGCCCGGCTCCTTACTAGGTGATGACCAAATTTATAACGTTATTGTTACTGCCCATGCCTTCGTAATAATC-TTCTTCATGGTCATACCGGTCATAATC-GGCGGGTTCGGAAACTGATTGGTGCCATTAATGATCGGGG-CCCCGGACATGGCATT-CCCACGAATAAATAACATGAGTTTCTGGTTACT-C-CCCCCTTCCTTTCTTCTACTATTAGCCTCTTC-TGGTGTGGAGGCAGGAGCTGGGACTGGTTGAACTGTTTA---CCCTCCT-TTAGCCGGAAACCTGGCACACGCCGGCGCCTCCGTTGATCTAACGATCTTTTCACTACACCTTGCTGGTGTTTCTTCTATTCTAGGGGCCATTAACTTCATTACAACCTGCATTAACATGAAA-CCCCCAGCTATAACCCAGTACCAAA--CCCCCTTATTTGTTTGATCCGTTTTAATTACAGCCGTCCTTCTACTGCTGTCTCTGCCAGTTCTCGCTGCTGGTATTACAATACTATTAACAGATCGTAACTTAAACACCTC-ATTTTTCGACCCTGCGGGG-GGCGGG-GACCCTATTCTCTACCAACACCTATTTTGA-TTCTTTGGCCACCCTGAAGTCTATATTCTAATTTTGCCGGGCTTCGGAATAATTTCACATATTGTGACATACTATGCGGG-T-AAAAAAGAGCCTTTCGGCTACATGGGTATAGTGTGAGCAATAATATCTATCGGCTTCCTAGGCTTTATTGTCTGAGCCCATCATATGTTTACTGTCGGCATAGATGTTGACACACGAGCATATTTTACGTCCGCAACAATAATTATTGCCATCCCAAC-TGGGGTTAAAGTCTTTAGCTGACTGGCAACCCTGCAC-GGCGGCATAATTAAATGAGACGCGGCAATATTATGAGCCCTT-GGCTTTATTTTCCTCTTCACAGTG---GGGGGTTTAACAGGTATTGTGTTAGCTAACTCCTCACTAGACATCGTACTACACGACACTTATTACGTAGTAGCCCACTTCCATTATGTGCTGTCTATA-GGAGCAGTGTTCGCAATTAT-GGGCGGCTTTGTCCACTGATT-CCCATTATTTTCAGGCTTTACCCTCCACCAAACCTGGACAAAAATTCACTTTGGGGTTATATTTGCAGGCGTAAACTTGACA-TTCTTTCCACAGCACTTCCTAGGTCTTTCCGGGATACCACGACGATACTCAGACTACCCAGACGCATATACCATTTGAAATACGGTGTCGTCTGTTGGCTCATTAATCTCCCTTGTAGCGGTCATTATAATGATATTTATTGTATGAGAAGCCTTTGCCACCAAACGAGAAGTGCTCACTCTTGAACTTACTAGCACAAATATTGAATGACTTCACGGCTGTCCC--CCACCATATCACACATATGAAGAACCGACTTACGTTCAAAC-AGCTCAAGA-----------AA-GGGGGGAATTGAACCACCTTCTACTAGTTTCAAACTAGTAACATAGCCAAAATGCT----TCTTTCTCCATA----------------GAACTCTAGTAAATTA-ATTACATAGCCCTGTCAGAGCTAAATTATAGA--C-T-AACCTCTATGAGTTCTGTATGGCACACCCATCCCAACTAGGTTTTCAAGACGCAGCCT-CCCCTATTATAGAAGAACTACTACACTTCCATGACCATGCTATCATAATCGTCTTCTTAATTAGTGCACTTGTACTTTACGTCATTTCCCTAATAATATCAACAAAGCTCACGCACACAAACACTATAGACGCACAAGAAGTCGAGATAATTTGAACAGTTCTACCGGCAATTATTTTAATTTTGATTGCCCTTCCATCCCTCCGGA-TTTTATACCTAATAGATGAAATCAACAA-CCCCCATCTCACCATTAAGGCCCTAGGCCACCAGTGATATTGAAGCTATGAGTATACAGACTATGAAGACCTAATATTTGACTCCTATATAGTACCAACACAAGAGCTACAACCCGGG-TCATTTCGACTATTAGAAGTCGATCACCACATAGTTATCCCAATAGAGTCCCCAATTCGAATGTT-AATTTCAGCAGAAGACGTACTTCACTCATGAGCCGTCCCAGCCCTAGGCATCAAAACAGACGCAATTCCAGGGCGCCTAAACCAAACAACATTCATTACTTCACACCCAGGGCTGT-TTTTTGGACAATGCTCAGAAATCTGCGGATCTAATCATAGTTTCATGCCAATTGTGGTAGAAACCGT-ACCCCTTGAACACTTCGAAAACTGATCAACTCTTATACTAA---CAGCCTCATTAAGAAGC-TTATAT--AGCACTAGCCTTTTAAGCTAGGGA--AGGGGCTTAACG--CCCCCTTAATG--AATGCCACAACTAAACCCTG-CGCCCTGGTTTTTTATTATACTATTATCATGAGTAACATTACTCCTTATCTTC-AAGATAAAA-ATCTTGTTTTTGA--CAC-CCTTAGATAGCCCTACAACAC-CAAACAATCTAACACACCATACAA--CCCCATGAGACTGACCATGAACTTAAAC-TTTTTTGACCAATTTTTAAGCCCGC--AGCTCATAGGTAT-CCCATTAATCCTAATAGCCCTAACTATC-CCATCACTCCTAATTTTTACAATAACAAGCCGACTAATCCCCAATCGCACTATTAT-AATCCAAACATGGACCATCTTTATATTCACAAAACAACTCTTAA--T-GCCCGTAAACAAACCAGGGCACAAATGAGCCACAGTCTTATTATCCCTTATAC-TTTTTCTATTATCCTTAAACATACTAGGATTGCTACCTTATACATTTACACCAACCACCCAACTATCAATGAACTTAGGAATAGCTG-T-ACCCCTGTGATTAGCAACAGTTCTAGTCGGA-CTACGAAACCAACCAACTCTATCTCTAGGC-CATCTTTTACCAGAAGGCACCCCAA-CTCTCTTAATCCCCATTCTAATCATTATTGAAACAATTAGTTTATTTATTCG-CCCATTA-GCCCTTGGTGTACGACTAACTGCAAATCTGACTGCCGGACACCTACTCATCCAACTTATTTCTACAGCCGTATTCGTTCTACTCCCAATTATAACCACAACTGCTTCTATGGCCCTGGTTGTTCTTTTACTTCTAACCGGGTTAGAAGTCGCAGTTGCAATAATTCAAGCTTACGTATTTACCCTACTATTAAGCCTATATTTACAAGAAAACGTATAATGACCCACCAAGCACACGCCTTTCACATAGTAGATCCAAGCCCATGACCCCTTAC-AGGGGCCATCGCAGCATTACTTATAACCTCTGGCTTAGCCATCTGATTTCACTTTAACAGCACACTACTAATAAACATCGGACTTATAGTACTTCTATTAACAATATATCAATGATGACGTGATATTACCCGAGAGGGCACATACCAAGGACATCATACAACATTAGTACAAAAAGGCCTGCGATACGGAATAATCCTATTTATTACATCAGAAGTA-CTTTTTTTCGTCGGGTTTTTCTGAGCCTTTTACCACTCAAGCCTTGCCCCAACCCCTGAACTA--GGCGGCTACTGA-CCCCCGAGCGGAGT-CAA-CCCATTAAACCCATTTGAAGT-CCCATTATTAAACACAGCAGTCTTGCTCGCCTCAGGGGTAACCGTAACATGAGCTCACCACTCAATTATAGA-AGGCACACGAAAAGAAACAGTCCAGGCCTTACTATTAACCGTTATCCTAGGTTTGTA-CTTTACTGCCCTTCAAGCAATAGAATACTATGAAG-CTCCTTTTGCAATCTCTGACAGTGTATATGGAGCCACA-TTCTTTGTAGCAACCGGTTTTCACGGCTTACATGTTATCATTGGTTCAAG-CTTCTTAATAGTTTGCCTACTACGACAAACCCTATACCACTTCACAACCACTCACCACTTTGGCTTCGAAGCCGCTGCCTGGTATTGGCACTTCGTAGACGTGGTTTGATTATTCCTTTATGTATCAATCTACTGATGAGGCTCTTA-TTCTTCTAGTATTAATTAGTACACGTGACTTCCAATCACTAAGACCCAGA-AA-AACCTGAGGAAGAAT-AATGACTATAATAGTAATATTTCTATTAACTACTACAATCACTGCCTTACTCATAACTGTTAGTTTTTGACT-CCCACAAACCACCCCAGACACAGAAAAACTAT-CCCCTTACGAATGTGGGTTTGA-CCCACTAGGAACAGCCCGCCTTCCATTTTCACTACGATTCTTTCTAGTTGCAATCC-TATTTCTCTTGTTTGACCTAGAAATTGCCCTTTTATTACCAATTCCTTGAGCAATAAATCAGCCAATTCCCACTCTTACAACCACTTGGACTTCCATTATTATTGCCCTTCTTACCCTCGGCCTTGTATATGAATGATTAGA-AGGGGGACTAGAATGGGCAGAATTAACAGCTAGTATAAACAAAACAATTAATTTCGGCTTAATAACTCCA-GGTTTAACCCCTGGGCTGCTTT-ATGACTACAACATACTTTTTATTCAACATGGCCTTTCTCCTGGGTATTCTAGGCCTTTCAATGCACCGCACACATCTTGTGTCTGCCTTACTATGTATTGAAGCTATAATACTAGCACTATTCTCAGCTATAACCATACTCTCAACGAACATTCAACTGCCCACTACAACCATACTACCCGTGATTCTCCTGGCTTTCTCCGCCTGTGAAGCCGGTACCGGCTTAGCCCTACTCGTAGCAACAGCTCGAACTCACGGCTCAGACCACCT-ACAAAACCTTAACCTCCTACAATGTTAAAAATTCTTCTGCCAACAATCTTACTAATCCCAACAGCACTTATAACA-AAACCAAAGACCCTAATCTTCACATTTACTGCCAACTCATTA-CTCCTTGCTGCTATAAGTCTTATTTGACTTAAACA-ACCCCTAAACCTTGGCCTATCCAACACAT-CAAGCTACCTAAACATT-GACATGACTTCCG-CACCACTAATGGTTCTATCATGCTGATTACT-TCCACTAATAGCTCTTGCCAGTCAAAACCACCTACAGTTGGAG-CCTAT-CAACCGTAAACGGGGCTTCTTAGTTACCCTTACAGTACTTCAAATTACCCTTCTACTAACCTTCTCAGCAACCGACCTTGTGCTATTTTTTATTTTATTTGAGACCACCTTAATCCCCACTCTTATTATTATTACACGATGGGGTAACCAAGCAGAACGCCTCTCTGCCGGAGTTTATTTTTTATTTTACACACTAGCAGGGTCTCT-TCCCTTATTAGTAGCCTTATTATTTCTAAACATGAAACACCTAAATATATCAACTTTAATTATAAACCTC--ACA-CAACCCT-ATA-TTGTACACACCTGGACGAACAACATGCTATGACTAGCATGCTTACTAGCATTCATAGTAAAAATACCACTATACGGCCTACACCTATGACTACCCAAAGCCCATGTAGAAGCTCCTATTGCCGGCTCCATAATTCTAGCAGCTGTTTTACTAAAACTA-GGCGGATACGGAATTATTCGAATCA-CCCC--CCTCTTAAACCCCCTTTCCTTAACCCTATACTACCCGTTTATTATTTTAGCAACTTGGGGAATCATTATAACCAGCTCAATTTG-CCTACGACAGGCCGATCTAAAATCACTAATCGCTTACTCCTCAGTAAGCCATATAGGACTAGTAATTGCAGCCTCCTTAATCCAAA-CACAATGAAGCCTAACAGGGGCAGTAATTTTAATGGTAGCACACGGATTAACCTCTTCAATACTTTTTTGCCTAGCCAATACAAACTACGAACGAACACACAGCCGAACCATATTACTGGCACGAGG--CCTACAATTAGTTCT-TCCCCTAATAACCTCTTGATGGTTATTAGCAAACCTAATAAATATGGCACT-T-CCCCCTACAATTAACCTAACCGGAGAACTATTAATTATGACATCAGCCTTCAATTGATCCAACCTAACAATCATTATGACAGGGCTCGGCACACTACTAACAGCAACTTATTCCCTATACATATTCCTAATAACACAAC-GCGGAAAACTACCTGCACATATTACCCAAACA-GAGCCCACACACACACGAGAACACCTTTTAATAGCTCTCCATATTTTACCCATACTACTCCTACTGCTAAAACCACAATTAATTATGGGCCCCTTTTCCTGTCAGCATAGTTT--AATTAAAACATTAGGTTGT-GGACCTAAAAATAGAAGCTAAA---G---CCTCCTTGCAGACCGAAGCGTGTTT--GTACACAAAGAACTGCTAATTC-C-TTGCCCTAGGGTTAAACTC-CCT
Scincella.vandenburghi_NC_030776 AATCCAGGTCGGTTTCTATCTATGATGCTGCCTTCTTCAGTACGAAAGGAAAAAG-AAGGA-CGGGCCCATGCTA-CAAGCACGCCCGAATAAAAATGACTG-AAGAAAACTAAAGTCATACAG----------C--AGCCGACAAAGCCGAGATATCGA----CTTATTAAGGTGGCAGAGCCAGGTTAATGCA-TAAGTCCTAAGA-TCTT-CCCATCAGATGTTCAAATCATCTCCTTAATAATGCACCCCCTACTTCTTTACTTAATTAA-CCCCTTATTCTACATCATCCCCATTCTGATTGCGGTCGCCTTTCTTACACTACTAGAACGCAAAATCCTTGGTTATATACAATTACGAAAAGGTCCAAATATTGTAGGACCATACGGCCTACTTCAACCAATCGCTGACGGAGTAAAACTGTTTATTAAAGAGCCAGTACGCCCCTCATCATCTTCTCCAGCCCTCTTTATTGCAACCCCAACAATAGCACTATTTCTAGCTCTTATAATCTGAA-CCCCAATACCAATACCTGCCTCAATAGCAGATTTAAACCTTGGACTTCTATTTATGTTAGCCCTATCAAGCATAGCCGTATATTCGATTCTTTGATCTGGTTGAGCCTCAAACTCAAAATA-CCCACTAATTGGGGCCCTTCGGGCTGTAGCACAAACTATCTCATACGAAGTCACACTAGGCATTATTCTT-CTAGCAATCATCATTATAAC---AGGGGGATTTACAATACACATACTCACAATTACCCAAAACTCAACCTGACTCCTTTTCTCCTCCTGACCTCTAGCAATAATATGATTTATCTCAACCCTAGCTGAAACCAACC-GCGCCCCATTTGACCTCACAGA-AGGAGAATCAGAACTCGTATCAGGGTTCAATGTAGAATACGCAGCCGGACCATTCGCATTGTTCTTCTTAGCCGAATACGCGAACATCTTAATAATAAACACTCTTACATGCATTTTATTTCT-TAACCC-AGGAAATACCTAC----CCTGACATATTTCCAATCAACTTAATATTAAAAACGATACTACTAACTGCCCTATTTTTATGGGCACGAGCATCATA-CCCCCGATTTCGATATGACCAACTAATACACCTGTTATGAAAAAACTTCTTACCGATCACCTTAGTCATGTTC-CTATGACACACTTCATTCACTACAATACTCTCAGGCCTC-CCACCACAATAAC------TGGAAATGTGCCCGAAT----T-TTAAGGGTTACTTTGATAGAGTAAAACACAGGGGTTTAAA-CCCCCTCAT-TT-CCCA------ATAGAAAAACAGGACACGAACCTGTACAAAAAGGCCCAAAACCTTTTGTAC-TCCA-TTATACTACTCTCTAGTAAAGTCAGCTAACTAAGCTTTCGGGCCCATACCCCGAAAATGTTGGTTTAACCCCTTCCTTCACTAATGAA-CCCCATCATACAATCAATTATTATCTCAAGCCTCGCCCTAGGTACAATAATCACAATATCAAGCTTTCACTGATTACTTGCTTGAGTTGGCCTAGAACTAAATACCCTAGCCATCAT-CCCAATTATTGCTAAACAACACCA-CCCACGTGCAACAGAAGCCACTACTAAATATTTCCTAATCCAAGCAGCTGCCTCAGCCACAGTA-TTATTTTCCAGCACAATCAATGCCTGATCCACAGGAACCTGAGACATCATACAACTCACAAA--TCCACCAGCCTGTATTATACTAACTATGGCCCTCTCAATAAAACTCGGTCTAG--CCCCGCTACACTTTTGACTACCAGAAGTATTACAGGGCACACCTCTAAAAACAGCATTAATTATTACAACCTGACAAAAATTAG-CCCCTATAACCCTAT-TATTTTTAACCCACCACTCACTCCA-CCCAACAACCCTCTTAACGATGGGACTCCTTTCCACCCTCATTGGTGGAT-G-A-GGCGGCCTAAACCAAACTCAGACACGAAAAATCATAGCATACTCATCAATCGCCCACCTAGGATGAATAGCAACAATTCTAACACTAGCCCCAAAAATTATAATCCTTAACCTAATTATTTACCTATTAATGACACTATCA-ACATTCACCATACTTATTTTTTCATCATCTAAAACCATCAAAGATTTATCAACATCATGAACAATCT-CCCCAGTTATAACCCCTTTAACACTAATCTTACTAATATCCCTG--GGAGGTTT--ACCACCCCTTTCAGGCTTCATACCTAAATGGTTAATCTTACAAGAACTAACTACCCACAACCT-CACCATACTCGCTAT-CACCATAGCCCTCTCAGCCTTACTCAGCCTT-TTTTTCTACCTACGAATATCATATATGACAACCCTTACCCTAT-CCCCAACCA-CCCTACAAAATAAACTAAAATGACGACTTCAACCAGCCATAAAAACAACCATTATAACCTCAACACTAGTACTTTCCACAATAATTTTACCGATCA-CCCCACTAT---TTACCT------AGGGACTTAGGCTAAACAT-TTAAACCAGTAGCCTTCAAAGCTACAACCAAGAGCTAA-AAACCTCTTAGTCCCTG--AAAGTTTGTAAAACTTTAATCTACATCTCCTGACTGCAAATCAAGCACTTTTATTAAGCTAAA---------------------------------------------------------------------------------------------------------------------------------------------------ACCTCCTAGATAGACGGGCCTTGATCCCGTAAAATTTCAGTTAACAACTAAATACCCAATCCAGCGGGCTTCTATCCGGTCTTTTTTT-----------TAAAAAAAGCCCTGGTACACCGT-GGGGTGTACGTCTCTAGATTTGCACTCTAGTGTGGAAT--------------------CACCTCGGGGC-------------------TTGGTAAAGGAGGGACT-GC-ACCCCCGTGCACAGGGCTACAACCTGTTACCT------ACTCGGCCACC-------TTACCTGTGACAATCAACCGTTGACTTTTCTCAACAAACCACAAAGATATCGGCACCCTTTATTTAATTTTTGGGGCCTGAGCAGGAATAGTCGGCACCGCTTTAAG-CCTTTTAATTCGGGCTGAACTGAGTCAACCTGGCTCCCTACTCGGTGACGACCAAATTTATAATGTTATTGTTACTGCTCATGCCTTCGTAATAATT-TTCTTCATGGTTATGCCAGTCATAATC-GGCGGGTTCGGAAACTGGTTAGTACCATTAATGATCGGGG-CCCCGGACATAGCATT-CCCACGAATGAACAACATGAGTTTCTGACTACT-C-CCACCCTCCTTTCTTCTACTATTAGCCTCTTC-CGGCGTAGAGGCAGGAGCTGGGACTGGTTGAACTGTTTA---CCCCCCT-TTAGCCGGAAACCTAGCGCACGCCGGCGCCTCCGTTGATTTAACAATCTTTTCGCTACACCTTGCCGGTGTTTCTTCTATTCTAGGGGCCATCAACTTTATTACAACCTGCATTAACATAAAA-CCTCCAGCTATAACCCAGTACCAAA--CCCCTTTGTTTGTATGATCCGTTTTAATCACAGCCGTTCTACTGCTATTATCTCTCCCAGTTCTCGCTGCTGGTATTACAATACTATTGACAGATCGTAATTTAAACACCTC-ATTTTTTGACCCCGCGGGA-GGGGGA-GACCCAATCCTCTACCAACACCTGTTTTGA-TTCTTTGGTCATCCTGAAGTTTATATCCTAATTTTACCGGGCTTCGGAATGATCTCACATATTGTGACATATTATGCGGG-T-AAAAAAGAACCTTTCGGCTACATAGGAATGGTTTGAGCAATAATATCTATCGGCTTCCTAGGCTTTATTGTCTGAGCCCATCATATATTCACTGTCGGCATGGATGTTGATACACGAGCATATTTTACGTCCGCAACAATAATTATTGCTATCCCAAC-CGGGGTTAAAGTATTTAGCTGACTGGCAACCCTGCAC-GGCGGCATAATTAAATGGGATGCAGCAATATTATGAGCCCTT-GGCTTTATTTTCCTCTTTACAGTA---GGGGGCTTAACGGGAATTGTATTAGCTAATTCCTCATTGGACATCGTGCTACACGACACTTATTACGTAGTAGCCCACTTCCATTATGTGCTGTCTATA-GGAGCAGTATTTGCAATTAT-AGGCGGCTTTGTCCACTGATT-TCCACTATTTTCGGGCTATACCCTTCACCAAACCTGAACAAAAATCCACTTCGGAGTAATATTTGCAGGCGTAAACTTAACA-TTCTTTCCACAACACTTCCTAGGTCTTTCCGGAATACCCCGACGATACTCGGACTACCCAGACGCATACACCATCTGAAATACGGTGTCGTCTGTTGGCTCATTAATCTCCCTTGTAGCTGTCATTATAATAATATTTATTATCTGAGAAGCCTTTGCCGCCAAACGAGAAGTTCTCACTCTTGAACTTACTAGCACAAATCTTGAATGACTTCACGGCTGTCCT--CCACCATATCACACATATGAAGAACCAACTTACGTTCAAACAAACTCAAGA-----------AA-GGGGGGAATTGAACCACCTTCTACTAGTTTCAAACTAGTAACATAGCCAAAATGCT----TCTTTCTCCATA----------------GGACTCTAGTAAATTA-ATTACATAGCCCTGTCAGAGCTAAGTTATAGA--C-T-AACCTCTATGAGTCCTATATGGCACACCCATCCCAATTAGGTTTTCAAGACGCAGCCT-CCCCTATTATAGAAGAACTACTACACTTCCATGACCACGCAATCATAATTGTTTTCTTGATCAGCGCACTTGTACTCTACATTATTTCTCTAATAATATCAACAAAACTCACACACACTAACACCATAGATGCACAAGAAGTCGAGATAATTTGAACAGTTCTACCGGCAATTATTTTAATTCTGATTGCCCTTCCATCCCTCCGAA-TCTTATATTTGATAGATGAAATCAACAA-CCCACATCTCACCATCAAAGCCCTAGGCCACCAGTGATATTGAAGCTATGAGTACACAGACTACGAAGACTTAATATTTGACTCCTATATAGTACCAACACAAGAACTACAACCCGGA-TCATTTCGACTATTAGAAGTCGATCACCACATAGTTATCCCAATAGAATCCCCGATCCGAATATT-AATTTCGGCAGAAGACGTACTTCACTCATGGGCCGTTCCAGCCTTGGGCATCAAAACAGACGCAATTCCAGGGCGCCTAAACCAAACAACATTCATTACCTCACACCCAGGACTGT-TTTTTGGACAATGCTCAGAAATCTGTGGGTCTAACCATAGTTTTATACCGATCGTAGTAGAAACTGT-GCCCCTTGAACACTTCGAAAACTGATCAACTCTTATACTAA---CAGCCTCATTAAGAAGC-TTATAC--AGCACTAGCCTTTTAAGCTAGAGA--AGGGGCTTATCG--CCCCCTTAATG--AATGCCACAACTAAACCCCG-CGCCCTGATTTTTTATTATACTATTATCATGAGTAACACTACTCCTTATCTTT-AAAATAAAA-ATCTTGTTTTTAA--CAC-CCTTAGATAATCCTACAACAC-CAAGCCATCTAGCACACCATACAA--CCCCGTGAAACTGACCATGAACTTAAAC-TTTTTTGACCAGTTCTTAAGCCCAC--AAATCATGGGTAT-TCCACTAATTCTAATAGCCCTGACCCTC-CAATCACTCCTAATTTTTACAATAACAAGCCGATTAATCCCTAATCGCACTATTAT-AATCCAAACATGAACCATCTTTATATTCACAAAACAACTCTTAA--T-GCCCATAAACAAACCAGGGCACAAATGAGCCGCAATCTTACTATCCCTTATAC-TTTTTCTACTGTCTTTAAACATACTAGGACTGTTACCCTACACATTTACGCCAACCACTCAACTATCAATGAACTTAGGAATAGCTG-T-ACCCCTATGATTAGCAACAGTTCTAGTCGGA-CTACGAAACCAACCAACTATATCACTAGGC-CATCTTTTACCAGAAGGCACCCCAA-CTCTTTTAATCCCAATTCTAATCATTATCGAAACAATTAGTTTGTTTATTCG-CCCGTTG-GCACTGGGTGTACGACTAACTGCAAATCTTACTGCCGGACACCTTCTCATCCAACTTATCTCCACAGCCGTATTCGTCCTACTCCCAATTATAACCACAACTGCTTCTTTAGCCTTGATTGTTCTCTTACTTCTGACCGGATTAGAAATCGCAGTCGCAATAATTCAGGCTTACGTATTTACCCTACTACTAAGCCTATACCTACAAGAAAACGTATAATGACCCACCAAGCACACGCCTTCCATATAGTAGACCCGAGCCCATGACCCCTTAC-AGGGGCCATCGCAGCATTACTTATAACCTCTGGCTTAGCCATCTGATTTCACTTTAACAGCACACTATTAATAAACATTGGACTTATTGTACTCCTGTTAACAATGTATCAATGATGGCGTGATATCACCCGAGAGGGCACATATCAAGGACACCACACAACACTGGTACAAAAAGGCCTACGATACGGGATAATCCTATTTATTACATCGGAAGTA-CTTTTTTTCGTAGGTTTTTTCTGAGCCTTTTACCACTCAAGCCTAGCCCCAACCCCAGAACTA--GGTGGTTACTGA-CCCCCAAGCGGAGT-CAG-CCCATTAAACCCCTTTGAGGT-ACCATTATTAAACACAGCAGTCTTGCTCGCCTCAGGAGTAACCGTGACATGGGCCCACCACTCAATTATAGA-AGGTACACGAAAAGAAACAATACAAGCCCTACTGTTGACCGTTATCTTAGGTTTATA-TTTTACTGCCCTTCAAGCAATAGAGTATTACGAAG-CCCCCTTTACAATCTCTGATAGTGTGTACGGGGCCACA-TTCTTTGTGGCAACCGGCTTTCACGGCCTACATGTTATCATCGGCTCAAG-CTTCTTAGTAATCTGCCTATTACGACAAACCCTATACCACTTCACGACTAACCATCACTTCGGTTTCGAAGCCGCTGCCTGATATTGACACTTCGTAGATGTAGTCTGATTATTCCTTTATGTATCAATCTACTGATGAGGCTCTTA-TTCTTCTAGTATCAATTAGTACGCGTGACTTCCAATCACTAAGACCCAGT-AA-AACCTGAGGAAGAAT-AATGACTATAACAGTAATATTTTTATTAACTATTACAATCACTGCCTTACTCATAACTATTAGTTTTTGACT-CCCACAAACCACCCCAGATACAGAAAAACTAT-CCCCATACGAGTGTGGATTTGA-CCCATTAGGGACAGCCCGTCTTCCCTTTTCACTACAATTCTTTCTAGTCGCAATCC-TGTTTCTGTTATTTGACCTAGAAATTGCCCTTTTATTACCGACTCCTTGAGCGATAAATCAACCAACCCCAACTCTTACAACTACTTGAACCTCCATTATTATCGTACTTCTCACCCTTGGCCTTGTATACGAATGATTAGA-AGGAGGACTAGAGTGAGCAGAATCAACAGCTAGTATAAATAAAACAATTAATTTCGGCTTAATAACTCCA-GGTTTAACCCCTGGGCTGCTTT-ATGACTACAACATATTTTTTATTCAACACAGCCTTTCTCCTAGGTATTCTAGGTCTTTCAATGCACCGTACACATCTTGTGTCTGCCTTACTATGTATTGAGGCTATAATACTAGCCCTATTTTCAGCTATAACGATACTTTCATCGAACATTCAACTGCCCACTACAACCATACTACCCGTGATCCTCCTGGCCTTCTCCGCCTGTGAAGCCGGAACCGGCTTAGCCTTGCTCGTAGCAACTGCTCGAACTCACGGCTCAGACCACCT-ACAAAACCTTAACCTCCTACAATGTTAAAAATTCTTCTACCTACAGCCTTACTAATCCCAATAGCACTTATAACA-AAACCAAAGGCCCTAATTTTCACATTTACTGCCAACTCATTA-CTCCTTGCTACTGTAAGTCTTATCTGACTTAAACA-ACCCCTAAACCTTGGCCTATCCAATACAT-CAAACTGTCTAAACATT-GACATGCTTTCCG-CACCATTAATAATTTTATCATGCTGACTCCT-CCCACTAATAACCCTTGCCAGCCAAAACCACCTACAACTCGAA-CCTAT-TAACCGTAAACGAGGCTTCTTAATTACCCTTACAGTACTTCAAATTACCCTCCTACTAACCTTCTCAGCAACCGACCTTATGCTATTCTTTATCTTATTTGAAACTACCTTAATCCCCACTCTTATTATTATTACACGATGGGGTAACCAGGCAGAACGTCTCTCCGCCGGAGTCTATTTTTTATTTTATACACTGACAGGGTCTCT-TCCCCTGTTGGTGGCCCTATTATTCCTAAACATGAAATACATGAATATATCAACTTTAATAATAAACCTC--ACA-CAACCCT-GTA-CTGTGTACACTTGAACGAACAACATACTATGATTAGCATGCTTAATGGCATTTATAGTAAAAATACCATTATACGGCCTACACTTATGATTACCCAAAGCCCATGTAGAAGCTCCTGTTGCCGGCTCCATGATTCTAGCAGCCGTTTTACTAAAACTT-GGAGGATACGGAATTATTCGAATTA-CCCC--CATCTTAAGCCCTCTTACCTTAAGCTTATATTACCCGTTTATTATTTTAGCGACTTGGGGAATCATTATAACCAGCTCAATTTG-CCTGCGACAAGCCGACCTAAAATCGTTAATCGCTTATTCCTCAGTAAGCCACATAGGACTAGTAATTGCAGCTTCCTTAATCCAAA-CTCAATGAAGCCTAACAGGAGCAGTAATCTTGATAGTAGCACACGGACTAACCTCCTCAATACTTTTTTGCTTGGCCAATACAAACTATGAACGAACACACAGCCGAACTATATTACTGGCACGGGG--CCTTCAATTAATCCT-CCCCTTAATAACCTCTTGATGGTTATTAGCAAACCTAATAAATATGGCACT-T-CCCCCTACAATCAACCTAACCGGAGAACTATTAATCATAACATCAACCTTCAACTGATCCAACCTAACAATTATTATGACTGGACTCGGTACACTACTAACAGCAACTTACTCCCTATACATATTCCTAATAACACAAC-GCGGGAAACTACCTACACATATTACCCAAACA-GAACCTACACACACACGAGAACACCTCTTAATAACCCTCCATACTCTACCCATACTACTTTTATTACTAAAACCACAATTAATTATGGGCCCCTTTTCCTGTCAGCATAGTTT--AATTAAAACATTAGGTTGT-GGACCTAAAAATAGAAGCTAGA---G---CCTCCTTGCAGACCGAAGCGTGTTT--GTACACAAAGAACTGCTAATTC-C-TTGCCCTGGGGTTAAACTC-CCC
Scincella.reevesii_NC_054206 AATCCAGGTCGGTTTCTATCTATGACGCCACCTTCTTCAGTACGAAAGGACAAAG-AAAGA-AGGACCTCTGTTA-ATAACACGTCCTTAT-TATACAACTG-AATAAAACTAAAGTTACATAGGCAA-----CC--TATGTCAGCCCGAGATACAGGGC----ATTATTAAGGTGGCAGAGCCAGGTTAATGCA-TAAGACCTAAAA-TCTT-CCCTCCAGATGTTCAAATCATCTCCTTAACAATGCACCCCATATTACTCTACCTTATTAA-CCCACTACTGTACATTATCCCCATCTTAATCGCAGTCGCCTTCTTAACTCTATTAGAACGAAAAGTCCTAGGCTACATACAACTACGAAAAGGGCCAAATATTGTGGGCCCATACGGCCTACTACAACCAATTGCTGATGGGGTAAAACTATTTATTAAAGAGCCCGTTCGCCCATCATCATCTTCCCCAACTCTATTTATTATCACCCCAACCCTGGCGCTTTTCCTAGCCCTAATAATCTGAA-CCCCTTTACCAATACCTGCATCAATAGCAGACCTTAACCTGGGAGTACTTTTCTTATTAGCCCTATCTAGCATAGCAGTCTATTCAATCCTTTGATCCGGGTGGGCCTCAAACTCAAAATA-CCCTCTTATTGGGGCCCTCCGGGCCGTCGCACAAACAATCTCATATGAGGTCACACTAGGAATTATCCTA-TTAACAATTATTATCTTAAT---TGGGAGCTTTACAATACACACACTCCTAATTACCCAAAATTACCACTGACTACTCCTATGCTCTTGACCCCTAGCTATAATATGATTTATCTCAACACTAGCCGAAACTAACC-GCGCCCCCTTTGACTTAACAGA-GGGGGAATCTGAACTTGTATCTGGCTTCAACGTAGAATATGCAGCCGGCCCATTCGCACTATTCTTTCTAGCAGAGTATGCCAACATCTTAATAATAAACACCTTAACATGCATTCTCTTCCT-TAACCC-CGGACTCACCAAC----CCAAACATGTTCTCAATAAATCTTATACTAAAAACAACCATATTAACCACCCTATTTCTATGAACACGAGCCTCATA-CCCACGATTTCGATACGACCAACTAATACACCTTCTATGAAAAAACTTCCTCCCTATCACCCTAGCTATATTC-TTATGACACACTACTTTCCCTATAGTATTAGCAGGCTTA-CCACCACAATAAC------TGGAAGCGTGCCCGAAT----C-TTAAGGAGTACTTTGATAGAGTATAATATAGGGGTTAAAA-TCCCCTCTC-TT-CCC--------TAGAAAAACAGGATACGAACCTGCACACAAGAGCTCAAAACCCTTCGTACTTCCA-TTATACTATTTCCTAGTAAAGTCAGCTAAAAAAGCTTTTGGGCCCATACCCCAAAAATGTTGGTTTAACCCCTTCCTCTACTAATGAA-CCCAATTATAACCTCCCTAATCCTTTCTAGCCTGGCCCTAGGCACAGTAATTACAATATCTAGCTTCCACTGACTGCTAGCCTGAGTCGGATTAGAACTCAACACCCTTGCCATTCT-CCCCATTATTGCAAAACAACACCA-CCCACGGGCAACAGAAGCCACTACTAAATACTTTCTAACCCAAGCAGCCGCCTCAGCTACCGTA-CTGTTCGCTAGTACAATCAATGCCTGAGCCACTGGAACCTGAGATATTATACATATTACAAG--CCAGCCCGCCTCCATTATGCTTACTATGGCCCTTTCAATAAAACTCGGACTAG--CCCCACTACACTTCTGACTCCCAGAAGTCCTACAAGGCTCACCACTAAAAACAGCACTAATCATTACCACCTGACAAAAACTAG-CCCCGTTAGCCCTAC-TATTTTTAACCTATAACTCATTACA-CCCTACAACACTACTAATGATAGGACTTATATCAACCCTAACCGGGGGTT-G-A-GGCGGCCTAAACCAAACACAAACCCGGAAAATCATAGCATACTCATCAATCGCCCACCTGGGCTGAATAGCGACCATCCTCATACTCTCCCCAAACATTATACTTCTTAACTTAACCATTTATCTAATAATAACGGTATCA-ACATTCATAGTACTAATATTTTCCACATCTAAAACCATCAAAGACCTTACAACAACCTGAACAATTT-CTCCAACAACATCAACTATAACACTAATTCTATTAATATCACTA--GGGGGACT--ACCACCACTAACAGGCTTCATACCAAAATGACTAATCTTACAAGAAATGACAACACACAACCT-TAATATTCTAGCAAT-CAGCCTCACCCTTTCCGCACTATTAAGCCTC-TTCTTTTACTTACGACTAACTTACATAACAACCCTCACGCTCT-CCCCACTAA-CAACACAAAACAAACTAAAATGGCGGTTCCAACCAAAACTAAAAACAACAACCATAGCAATAACCATGGTCCTCTCAATGTTTCTGCTACCAATTA-CCCCAACTC---TTATTT------AGGGACTTAGGTTAA--TC-ACAAACCAATAGCCTTCAAAGCTATAAACAAGAGCTAA-AACCCTCTTAGTCCCTG--AAGGCCTGTAAAACTTTAATTTACATCTCCTGATTGCAAACCAAGCACTTTAATTAAGCTAAA---------------------------------------------------------------------------------------------------------------------------------------------------ACCTCCTAGACAGACGGGCCTTGATCCCGTAAAATTTTAATTAACAACTAAACACCCAATCCAGCGGGCTTCTGTCCGGCTTTTCT------------TAAAAAAAAGCCTCGGTACACC-T-TTGGTGTACGTCTCTAGATTTGCACTCTAGTGTGAATCACCTCGAGACTTTGGGGGGACCCCTCATATG-------------------CTGATAAGGACGGGGCT-TG-ACCCGCCTACACAGGGCTACAACCTGCCACCT------TCTCGGCCACC-------TTACCTGTGACTATTAATCGTTGATTTTTCTCAACTAATCATAAAGATATTGGCACCCTTTACTTGATCTTTGGGGCCTGAGCAGGCATGGTTGGTACAGCCCTGAG-TTTATTAATCCGGGCTGAATTAAGCCAACCTGGAGCACTTCTTGGTGACGATCAAATCTATAATGTTATTGTAACGGCCCACGCCTTTGTGATAATC-TTCTTCATGGTGATACCCGTGATAATC-GGGGGTTTCGGTAATTGATTAGTACCTTTGATGATTGGTG-CCCCTGATATAGCATT-TCCCCGAATAAACAACATAAGCTTCTGGCTCCT-T-CCTCCTTCATTTTTATTACTTCTAGCCTCCTC-TGGGGTGGAGGCCGGAGCAGGGACCGGGTGAACAGTCTA---CCCGCCC-CTAGCGGGCAACTTAGCCCATGCTGGAGCTTCCGTAGATTTAACCATTTTCTCACTACATCTCGCTGGCATCTCTTCTATTTTAGGCGCAATTAACTTCATCACCACCTGCATTAACATAAAA-CCCCCCGCTATGACTCAGTATCAAA--CCCCTTTGTTTGTTTGGTCCGTCTTAATTACAGCTGTCTTACTACTCCTTTCGCTGCCTGTATTAGCCGCTGGTATTACAATACTTCTAACAGATCGTAATCTAAACACCTC-CTTTTTTGACCCCTCCGGA-GGGGGG-GACCCAATTTTATACCAGCACCTATTCTGA-TTCTTTGGTCACCCAGAGGTATATATTTTAATCTTACCTGGTTTCGGCATAATTTCCCACATTGTCACATATTATGCTGG-T-AAAAAAGAGCCTTTTGGCTACATAGGAATGGTTTGAGCAATAATATCAATTGGTTTCCTGGGCTTTATCGTCTGAGCCCACCACATGTTTACAGTAGGTATAGACGTAGACACCCGAGCATACTTTACCTCCGCTACAATAATTATTGCTATCCCAAC-GGGAGTAAAAGTATTTAGCTGACTAGCCACACTCCAT-GGGGGCATAATTAAGTGAGATGCAGCAATACTATGGGCCCTT-GGCTTCATCTTTCTATTCACAGTA---GGCGGACTAACCGGAATTGTCCTGGCCAACTCCTCACTTGATATTGTATTGCACGACACCTACTATGTTGTAGCCCACTTTCACTATGTCTTATCCATG-GGGGCCGTATTCGCAATTAT-AGGCGGTTTTGTGCACTGATT-TCCTCTGTTTTCAGGCTTTACCTTACACCAAACTTGGACAAAAATCCACTTCGGCGTAATATTTGCAGGCGTAAACCTAACC-TTTTTCCCACAACACTTTCTTGGTCTATCCGGAATACCTCGACGATACTCTGACTACCCAGACGCATACACAGTTTGAAACACTGTTTCATCTGTGGGCTCACTAATTTCCCTTGTAGCAGTTATTATAATAATATTTATCATCTGAGAGGCTTTCGCAGCCAAACGGGAGGTTTTAACCTTAGAACTAACAAGCACAAACATTGAATGACTTCATGGCTGCCCA--CCACCATACCACACATACGAAGAGCCAGCTTACGTCCAAACAAACACAAGA-----------AA-GGGGGGAATTGAACCACCATCTATTAGTTTCAAGCTAATAACATAACCAAAATGCT----TCTCTCTCTATG----------------GGGCCCTAGTAAATTA-ATTATATAGCCCTGTCAGAGCTAAGTTATAGA--C-T-AAAACCTATGAGCCCC-CATGGCACACCCATCTCAACTAGGATTCCAAGACGCAGCCT-CCCCCATTATAGAAGAATTATTACACTTCCATGACCATGCAATTATAATTGTTTTCCTAATTAGCGCCTTAGTGCTCTATATTATCTCCTTAATAATAACAACAAAACTTACCCATACTAATACTATAGATGCCCAAGAAGTAGAGATAATTTGGACTATTTTACCGGCAATTATCCTAATTTTAATCGCCTTACCCTCCCTTCGAA-TTCTCTACCTAATAGATGAGATCAACAA-CCCACACCTAACTATTAAAGCACTAGGACACCAATGATACTGAAGTTATGAATACACAGACTATGAGGACCTTGTATTTGACTCCTATATACTCCCCACACAAGAACTACAACCAGGA-ATATTCCGACTACTAGAAGTAGATCACCACATAGTAATCCCCATAGAATCCCCAGTTCGCATACT-TATTTCAGCAGAAGACGTCCTACACTCATGGGCGGTCCCGGCCCTTGGTATTAAGACAGACGCTATCCCAGGACGATTAAACCAAACAACCTTTATTGCATCTCACCCTGGCCTAT-ATTACGGGCAGTGTTCAGAAATCTGTGGGTCAAACCACAGTTTCATACCAATCGTGGTCGAAGCTGT-ACCCTTAAAACACTTCGAAAATTGATCTACTCTTATACTTA---CAGCCTCACTAAGAAGC-TTTTAT--AGCACTAGCCTTTTAAGTTAGAGA--GGAAGACCGCCG--CTTCCTTAGTG-AAATGCCACAACTAAACCCCT-CCCCTTGGTTTCTTATTCTACTATTATCATGAATCACCCTCCTTATTATTTTT-AAAACGAAA-ATCTTACTCTCAA--CCC-AACCAAATAACCCAACAACAC-CAAACCTCATAGCACATCACACCG--CCCCTTGAATTTGACCATGAGCCTAAGC-TTCTTTGACCAATTTTTAAGCCCAC--AAATCTTAGGCAT-CCCTTTAATTCTACTAGCATTAATTTTA-CCCCCCACTATTATTTTCACAACAACAAACCGATTGACCCCAAACCGCCTAATCAC-AATCCAAACATGGTTTCTACTCATGGCTACAAAACAACTCCTAC--T-ACCACTTAACAAACAAGGTCACAAATGAGCTACAATCCTTTTATCCCTAATAT-TTTTTCTGTTGTCATTAAACATACTCGGACTACTGCCCTACACTTTTACACCAACAACACAACTTTCAATAAACATGGGCTTAGCTA-T-TCCCCTTTGACTAGCGACAGTTTTAATTGGA-ATACGAAACCAGCCAACAATATCACTAGGA-CACCTCCTACCAGAAGGCACCCCAA-CCCTTTTAATCCCTGTCTTAATTATTATCGAAACAATTAGCCTATTTATTCG-ACCCTTA-GCACTGGGAGTACGACTTACCGCAAATTTAACCGCTGGTCATCTGTTAATTCAACTTATTTCCACAGCTGTATTTGTACTACTACCAACTATAACTATAACAGCCTCTATTACTTTTATTGTATTACTACTTTTAACGGGCTTAGAAATTGCAGTAGCAATGATCCAAGCCTACGTCTTTACCCTGCTCCTTAGCCTTTATCTACAAGAAAACGTATAATGACTCACCAAGCACACGCCTACCACATAGTAGACCCAAGCCCCTGACCCCTTAC-CGGGGCCATTGCAGCCCTATTAATAACATCTGGCCTAGCTATCTGATTTCACTTCAACAGCATACTGCTAATAAACATTGGACTAACTGTACTCCTTCTAACAATGTACCAGTGATGACGAGATATTACCCGAGAAGGAACATTTCAAGGACACCACACCACCCTAGTACAAAAAGGACTACGCTACGGCATAATCCTTTTTATCACCTCTGAAGTG-TTTTTCTTTATTGGATTTTTCTGGGCTTTCTACCACTCTAGTCTAGCCCCAACCCCAGAACTT--GGGGGCACCTGA-CCACCAAGCGGAAT-CAA-CCCGTTAAACCCATTTGAAGT-CCCCCTACTAAATACAGCAGTACTACTTGCCTCCGGAGTAACCGTCACATGGGCCCATCACTCAATCATAGA-AGGCATACGAAAAGAAACAACCCAGGCCCTTCTGCTTACAGTCCTCCTAGGACTCTA-CTTTACAGCTCTTCAAGCCATAGAGTATTATGAAG-CCCCTTTTACAATCTCTGATAGCGCCTATGGGGCTACA-TTTTTCGTAGCCACAGGCTTCCACGGCCTACATGTTATTATTGGCTCCAG-CTTCCTAATTATCTGCCTTCTACGACAAACCCAATTTCATTTCACAACAAACCACCACTTTGGCTTCGAAGCCGCTGCATGATATTGACACTTTGTAGATGTCGTCTGACTATTCCTCTACGTCTCAATCTACTGATGAGGCTCATG-TTCTTCTAATAT-AACTAGTATAGGTGACTTCCAATCACCCAGACTCAAT-CATACCTTGAGGAAGGACAAATGACAATAACAACAATATTCTCAATTACCACTATAATCATGACCCTGTTAGTGATTATTAGCTTCTGACT-CCCACAGACAACACCAGACACAGAAAAACTCT-CCCCCTACGAATGCGGATTTGA-CCCTCTTGGGTCCGCCCGACTCCCCTTTTCACTGCGCTTTTTTCTCGTGGCAATTT-TATTCCTACTCTTTGATCTAGAAATCGCCCTTCTATTACCAATCCCCTGAGCAATAAACCAACCAAACCCTGCCCTTATAACTATGTGGGCCACAATAATTATTAGCCTCCTCACCCTAGGCCTAATTTACGAGTGGCTAGA-GGGCGGACTAGAGTGAGCAGAATTAGCAGTTAGTATAGACAATATAATTAATTTCGACTTAAAAGCCCCA-GGTTTAAACCCCGGACTGCTCC-ATGACCACCCTATACTTTTTATTTACTACAGCCTTCCTACTCGGAATCCTGGGCCTATCAATGCATCGCACGCATCTTGTGTCTGCCTTACTGTGTATTGAAGCCATAATATTAGCCCTGTTTTCAGCCATAACAATATTCTCTACTAACTCTCAACTAGCAACTACAACCCTGCTTCCAATTTTATTACTGGCCTTCTCCGCATGTGAAGCAGGTACAGGCCTGGCTTTACTTGTAGCAACCGCCCGGACTCATGGATCTGATCACCT-ACAAAGCCTCAGCCTACTCCAATGTTAAAAATCCTTATCCCAACAATTCTACTAATTCCAACAACACTACTCTCT-AAACCAAAAAACTTATTTTCCACATTTACTATTAACTCCATA-TTACTAGCCCTAATTAGCCTAATTTGACTAAAACA-GCCCATAAATCTTGGCTTATCTCACACAT-CAAACTACCTTAATATT-GACTTAACCTCTG-CTCCTTTAATAGTTTTATCCTGTTGACTCCT-CCCATTAATAGCCCTTGCCAGCCAAAATCACCTACAACTCGAA-CCAAT-TAATCGTAAACGAACATTTCTAATTACCCTTACAGCACTACAAACTGCCCTACTCTTAACCTTTTCTGCAACTGACCTTATACTATTCTTTATTCTTTTTGAGACCACCCTAATTCCAACACTTATTATCATCACACGTTGAGGGAACCAAACAGAACGCCTCTCAGCTGGCATCTACTTTCTCTTCTATACACTAACGGGCTCACT-ACCCCTACTAGTAGCACTCCTATTCTTAACCACAAAACACCTAAACCTATCAACCCTAACAACGGCACTT--TCA-CAACCAC-AAG-TCCCACACTCCTGAACAAACAACATACTCTGACTAGCCTGCCTCCTAGCATTTCTAGTAAAAATACCATTATATGGCCTGCACTTATGACTCCCTAAAGCACACGTAGAGGCGCCAATCGCCGGGTCTATGGTCTTAGCGGCAATCCTACTAAAGCTT-GGAGGGTACGGCATTATTCGAATCA-CCCC--GATGCTGAACCCACTAACCACCAGCTTATACTACCCAGTTATTATTCTAGCAACCTGGGGTATTATTATAACAAGCTCAATCTG-CCTACGACAGGCCGACCTAAAATCACTAATTGCTTACTCATCAGTTAGCCACATAGGCCTAGTAATCGCAGCCTCATTAATCCAAA-CACAGTGAAGCCTCACAGGTGCAATCGTACTAATAGTGGCTCACGGCCTAACATCCTCCATACTATTCTGCCTAGCAAACACCAACTATGAACGAACCCATAGCCGAACCATACTTCTTGCACGAGG--CCTTCAACTAATTCT-ACCCTTAATAACAGCCTGATGATTACTAGTAAACCTAATAAATATAGCACT-C-CCACCAACTATTAACCTCACAGGGGAACTACTAATTATAACATCAGTGTTCAACTGATCCGGCTCAACAATCATTATAACAGGCGCCGGCACCTTATTAACCGCAACATACTCTCTACACATATTCCTAGTAACACAAC-GAGGAAAACTACCTACTCACATCACACACACT-GAGCCAACCCACACACGAGAACACCTGCTCATAGCACTTCATATTTTACCAATACTGTTATTGCTCCTAAAACCCCAACTAATTATAGGACCATTTTCTTGTCAGCATAATTT--AACCAAGATACTAGGTTGT-GGACCTAGAAATAGAAGTTCAA---C---CCTTCTTGCAGACCGAAGAGTG-TT--GTACACAAAGAACTGCTAATTC-CTTTGCCCTGAAGTTAAACTC-CTC
Sphenomorphus.indicus_NC_045408 AATCCAGGTCGGTTTCTATCTATGACGCACCCTTCTTCAGTACGAAAGGACAAAT-AAGGG-AGGGCCCCTGCTAGCAGCATGCCCTACACCAACATGACTG-AACACAACTAAAGTCACACCAGCAA-CCACAT--AGTCCTGTGGCCAAAGATAACGG----CTTATTAAGGTGGCAGAGCCGGGTTAATGCA-AGAGACCTAAGA-TCTC-TCACCCAGATGTTCAAATCATCTCCTTAATAATGCACTCAACCCTACTTTACTTAATCAA-TCCGCTACTTTACATCGTCCCAGTCCTAGTTGCAGTCGCCTTTCTCACCTTATTAGAACGAAAAGTCTTAGGCTACATACAATTACGAAAAGGCCCAAATATCGTTGGGCCATACGGCCTCCTACAACCAATCGCCGACGGTGTTAAACTCTTCATTAAAGAGCCACTACGACCTTCACCATCATCTCCAACACTATTTATTATTACCCCAACATTAGCCCTATTCCTAGCCCTGATAATTTGAA-TCCCAATTCCAATGCCAGCCCCAATGACAGACCTAAACCTCGGACTACTATTCATACTCGCCCTATCAAGCACCGCAGTCTACTCAATTCTCTGATCCGGATGAGCCTCAAATTCAAAATA-TCCCCTAATTGGTGCCCTCCGGGCCGTTGCTCAAACAATCTCCTATGAAGTTACACTAGGGATTATTTTA-CTTGCCATCATCATTTTAAC---CGGTGGCTTCACTATGCAAATACTCTCAATTACCCAAAATACCCATTGAATACTTTTATGCTCATGGCCTTTAGCCATAATATGATTTATCTCAACCCTAGCTGAAACAAACC-GTGCCCCCTTCGACCTAACAGA-AGGAGAATCAGAGCTTGTATCTGGGTTTAACGTAGAGTACGCAGCCGGCCCATTCGCACTTTTCTTCCTAGCCGAATATGCTAATATTATACTAATAAACACCCTTACATGCACCCTATTCCT-TAACCC-GGGGAACACCCCA----TCAAACATGTTTTCAATTAACCTCATACTTAAAACCATGCTATTAACAGGCCTTTTCTTATGAACCCGAGCATCATA-CCCCCGTTTCCGATATGACCAGCTAATACACCTTCTATGAAAAAACTTTCTTCCCATTACCCTGGCCATATTC-CTATGACATGCCTCCTTCCCAACAATACTAGCCGGCCTA-CCCCCACAATAAC------CAAGGAATTGTGCCCGA----A-CTAAGGATTACTTTGATAGAGTAAACTATAGAGGTTTAAA-CCCTCTCTT-TT-CCTT-----ATTAGAAAAACAGGACACGAACCTGCACCAAAGAGCTCAAAACCCTTCGTACTTCCA-CTATACTATTTTCTAGTAAAGTCAGCTAATTAAGCTTTCGGGCCCATACCCCGAAAATGTTGGTTTAAACCCCTCCTCTACTAATGAG-CCCAATAATAACATCCCTAATTCTATCGAGCATAGCCCTCGGCACAATCATTACAATATCAAGCCACCATTGATTGCTTGCCTGGATTGGATTAGAACTAAACACCCTAGCTATTAT-CCCAATTATCGCAAAACCCCACCA-CCCCCGTGCAACAGAGGCCACTACAAAGTACTTCCTGACACAAGCAGCGGCCTCCGCCACACTA-CTATTTTCAAGCACAATAAACGCCTGAGCAACGGGAACCTGAGACATTACACAACTAACAAA--CCAACCAGCCTGCATTATACTAACCATGGCGCTACTTATAAAACTAGGCTTAG--CCCCAGTACACTTCTGACTGCCAGAAGTCCTACAAGGTTCAACCCTAAAAACAGCACTAATTATTACCACCTGACAAAAACTAG-CCCCAACAGCCCTAC-TATACCTAACTCACCACTCACTACA-CCCAACAACCCTATTAACAATAGGGTTAATATCAACCCTCATTGGCGGCT-G-A-GGCGGACTAAATCAGACACAAACACGAAAAATTATAGCATACTCCTCAATCGCCCACCTAGGCTGAATAACATCGGTCCTAGTAATTTCCCCAAATATTATAATCTTAAACCTTGTACTTTACCTGCTAATAACATTTTCA-ATATTTATGTCCCTTATATACGCTTCATCAAAAACCATCAAAGACCTTACAACAACATGAACAATCT-CCCCAACAATCGCCACCTTAACACTTATTCTATTAATATCAATA--GGGGGCCT--CCCCCCATTGACAGGCTTTATGCCAAAATGATTAATCTTACAAGAACTAATCTCCCACAACCT-CACCACAATGGCAAC-CGCAATAGCACTTTCAGCCCTACTAAGCTTA-TTTTTCTATTTACGGTTATCCTACATCACAACACTAACAATAT-CCCCAACCT-CCTCACAAAATAAACTAAAATGACGACTTCAACCAAAAATCAAAACAGCACTAATGACCACAACACTAGCCCTCTCCATTCTTCTACTACCAACCA-CCCCTACGC---TCATTT------AGAGACTTAGGTTAA-----ATAAACCAGCAGCCTTCAAAGCTGCAAATAAGAGCTAA-AACCTCTTAGACTCTGG--AAGGCTTGTAAAACTTTAATTTACATCTCCTGACTGCAAATCAGACACTTTAATTAAGCTAAA---------------------------------------------------------------------------------------------------------------------------------------------------ACCTCCTAGACAGACGGGCCTTGATCCCGTAAAACTTTAGTTAACAGCTAAAAACCCAATCCAGCGGGCTTCTGTCCGGGCTTC--------------TTAAAAAAAGCCGCGGCACACC---CTGGTGTGCGTCTCTAGATTTGCATTCTAGTGTGGAA---------------------CACCACACGGC-------------------TTGATAAGAGTGGGGCT-TT-ACCCACCTGTACAGAGCTACAATCTGTCGTCT------TCTCGGCCATC-------TTACCCGTGACCATCAACCGTTGATTCTTCTCAACTAACCACAAAGATATCGGCACCCTCTACTTAATCTTTGGTGCCTGGGCAGGCATGGTCGGAACCGCCCTGAG-TCTCTTAATTCGCGCTGAGTTAAGCCAGCCAGGGACCCTCTTAGGCGACGACCAAATCTACAATGTAATCGTTACAGCCCATGCTTTCGTAATAATT-TTCTTCATGGTCATACCTGTTATGATC-GGAGGCTTCGGAAACTGGCTTGTTCCATTAATAATTGGGG-CCCCTGACATAGCGTT-TCCACGAATAAACAACATGAGTTTCTGACTACT-T-CCTCCCTCTTTTCTTCTTCTACTAGCCTCCTC-AGGGGTGGAGGCTGGCGCAGGAACCGGATGAACTGTATA---CCCCCCC-TTAGCCGGAAACCTGGCCCATGCAGGAGCATCCGTGGACTTAACCATTTTCTCGCTCCATCTTGCCGGGGTATCATCCATTCTTGGCGCAATTAATTTTATCACCACCTGCATCAATATGAAA-CCCCCCACAATAACCCAATATCAAA--CCCCTTTATTTGTTTGATCCGTGCTAATTACCGCAGTCCTACTGTTACTATCCCTACCTGTCCTAGCCGCTGGTATCACAATGCTATTGACGGACCGCAACCTAAACACATC-CTTTTTTGACCCTGCTGGA-GGGGGA-GACCCAATCTTATACCAACACCTATTCTGG-TTCTTTGGTCACCCAGAAGTATATATTCTAATTCTCCCAGGATTTGGGATAATCTCACACATTGTCACATACTATGCAGG-A-AAAAAAGAACCTTTTGGTTACATAGGCATGGTTTGAGCAATAATATCAATTGGCTTCTTGGGCTTCATTGTATGAGCACATCATATGTTTACTGTGGGAATAGATGTAGACACACGAGCATATTTTACATCCGCAACTATAATTATTGCAATCCCAAC-AGGAGTAAAAGTATTTAGCTGGTTAGCAACACTTCAT-GGCGGCATAATTAAATGAGACGCCGCAATACTATGGGCTCTT-GGTTTTATTTTCTTATTTACAGTC---GGCGGACTAACTGGTATTGTGCTTGCCAACTCATCATTAGACATTGTACTACATGACACTTATTACGTAGTAGCTCACTTCCACTACGTCCTATCAATA-GGGGCTGTATTTGCAATCAT-AGGAGGCTTCGTACACTGATT-CCCCTTATTTTCAGGCTACACCCTTCACCAAACTTGGACAAAAGTTCACTTTGGTGTAATATTCGCAGGGGTTAACCTGACA-TTCTTCCCACAACACTTTCTTGGCCTGTCGGGCATACCACGGCGATACTCAGACTACCCAGACGCATATACCATATGAAACACCGTCTCTTCAGTTGGGTCCCTAATCTCTCTTGTAGCGGTAATCATAATAATATTTATCATCTGAGAAGCCTTTGCAGCCAAACGAGAAGTTTTAACACTAGAGCTTACAAGCACAAACCTAGAGTGACTTCACGGCTGCCCG--CCACCATACCACACATATGAAGAACCAACCTATGTCCAAACGAACTCGAGA-----------GA-GGGGGGAATCGAACCACCTTCTACTAGTTTCAAGCTAATTACATAACCAATATGCT----TCTCTCTCATTG----------------GGACCCTAGTAAATTA-ATTATATAGCCCTGTCAGAGCTAAGTTACAGA--A-A-AAAGTCTGTGGGTCCC-AATGGCACACCCATCCCAACTAGGTTTTCAAGATGCAGCCT-CTCCAATCATAGAAGAACTACTACACTTCCATGACCACGCAATCATAATCGTCTTCCTAATTAGCGCCCTTGTCCTGTACATTATCTCACTCATAATAACAACAAAATTAACACACACTAACACTATAGACGCCCAGGAAGTCGAAATAATCTGGACAATTTTGCCTGCAGTTATCTTAATCTTAATCGCCCTTCCCTCACTCCGAA-TTTTATACCTAATAGATGAGATTAACAA-CCCCCACTTAACTATCAAAGCACTTGGACATCAATGGTACTGAAGTTATGAGTACACAGACTACGAAGACCTGATATTTGACTCCTACATAACCCCAACACAAGACCTACAGCCCGGA-TCATTCCGCTTACTAGAGGTAGATCATCACATAGTAATCCCAATAGAGTCCCCAGTTCGAATACT-AATTTCAGCAGAAGACGTACTCCACTCCTGAGCTGTCCCAGCCCTTGGAATCAAAACGGATGCAATCCCGGGCCGATTAAACCAGACAACTTTTATTACATCCCACCCCGGCTTAT-TCTACGGACAGTGTTCAGAAATCTGCGGGTCAAATCATAGCTTTATGCCCATTGTGGTAGAGGCAGT-ACCACTAAACCACTTCGAAAGCTGATCAACTGCAATACTAA---CCGCCTCACTAAGAAGC-TTTTAT--AGCACTAGCCTTTTAAGCTAGTGA--GGGAGAATTACA--CTCCCTTAGTGAAGATGCCACAACTGAACCCCG-CCCCCTGATTTTTTATCCTACTACTTTCTTGAATCACAATGCTCCTAATTTTT-AAAACAAAA-GTTTTATACTCGC--AAA-CACCAAATAAC---ACAACAC-CAAAACCTTTGGTACACCACATCG--CCCCTTGAAACTGACCATGAGCCTAAAC-TTCTTCGATCAATTCTTAAGCCCAC--AAATCTTAGGCAT-CCCATTAATCCTAATAGCAGTAACATTA-CCTGCATTATTAATCTTTACAAAAACAGACCGACTAACCCCAAACCGTATAAACAC-ACTACAAACCTGAGCGCTTTTTATGTTCACAAAACAACTTATGT--T-ACCAATAAACAAGCCAGGGCACAAGTGAGCACCGATATTATTATCACTAATAC-TATTTCTGTTATCCTTAAATATACTAGGACTACTACCATATACATTTACCCCAACCACCCAACTATCAATAAACATAGGACTAGCCA-T-CCCACTATGACTTGCAACAGTAATTATTGGC-ATGCGAAACCAACCAACCATATCACTAGGA-CACCTTTTACCAGAAGGCACCCCAA-CACCACTGGTACCAGTCCTAATTGTCATCGAAACAATTAGCCTGTTCATTCG-CCCTTTA-GCACTAGGAGTACGACTCACCGCAAACCTAACTGCCGGCCACTTATTAATTCAACTTATCTCTACTGCAGTGTTCGTCTTATTTCCAATAATAACTATAACCGCCACCATCGCTCTTCTTGTACTACTCCTACTTACCGGCCTAGAAATCGCAGTTGCAATAATTCAGGCATATGTCTTTACCCTTCTACTTAGCCTTTATCTACAAGAAAACGTATAATGACCCACCAAGCACACGCCTACCACATAGTAGACCCGAGCCCTTGGCCCCTGAC-GGGGGCCATCGCAGCCCTATTAATGACATCTGGCCTGGCCACCTGATTTCACTTTAACAACACCTTATTGATAAACATCGGACTTGTTGTCCTATTACTGACAATATACCAATGATGACGAGACATTACACGAGAAGGCACATTTCAAGGACACCATACAACACTAGTACAAAAAGGTCTTCGATATGGTATAATCTTATTCATCACATCAGAGGTA-TTCTTCTTCGTCGGATTCTTTTGAGCCTTTTATCACTCAAGCCTCGCCCCAACTCCCGAACTA--GGCGGTTGTTGA-CCACCAAGCGGAGT-AAA-CCCTTTAAACCCATTTGAAGT-CCCCCTACTAAACACAGCCGTCCTACTAGCCTCAGGGGTCACCGTAACCTGAGCCCACCATTCAATTATAGA-GGGGGCCCGAAAAGAAGCAATCCAGGCCTTAGCACTTACTGTGATTCTGGGCCTGTA-CTTCACCGCCCTTCAAGCCATAGAATATTATGAAG-CCCCCTTCGCAATTTCTGATTGCGTATACGGAGCAACC-TTTTTTGTTGCCACCGGTTTTCATGGCCTCCACGTTATTATTGGCTCAAG-CTTTCTTATCATCTGCCTACTACGTCAAACCCTGTACCATTTTACAACTAATCACCACTTTGGATTTGAAGCTGCCGCATGATACTGACATTTTGTAGATGTTGTATGACTATTCCTTTACGTGTCAATCTACTGATGAGGCTCATG-TTTTTCTAATAC-AAATAGTATAAGTGACTTCCAATCACTAAATCTCAAT-AA-AGCCTGAGGAAAAAC-AATGACGCTAATCATAATATTTTACATCACCCTTACGATCACAGCTCTTCTCATTACAATTAGCTTCTGAAT-GCCACAAACAACCCCTGACACAGAAAAACTTT-CCCCATATGAGTGCGGGTTCGA-CCCCCTGGGGTCGGCCCGCCTCCCATTTTCACTACGGTTCTTTCTTGTAGCCATTC-TATTTCTCCTATTTGACTTAGAAATTGCCTTACTTCTACCCGTCCCATGAGCAATAAATCTTCCAAGCCCAATCCAAACGGTCCTATGAGCCTCTGCTATTCTTATTCTACTCACACTTGGATTAATCTATGAGTGGGCAGC-CGGCGGGTTAGAATGGGCAGAATAAGCAGCTAGTTTAAACAAAACAATTAATTTCGGCTTAGTAACTCCA-GGCTCGGACCCTGGGCTGCTAA-ATGACTACAACATACTTTATATTTACAACAGCCTTCATACTGGGAATCCTAGGGCTATCAATACACCGCATACACCTTGTATCTGCCTTACTGTGCATTGAAGCCATAATACTTGCCCTGTTTACTGCCCTAACAATCTTCTCAACAAACACTCAACTTTCATCCACAGCTCTATCTCCAATCCTATTATTAGCCTTATCAGCCTGCGAAGCAGGCACCGGCCTCGCCTTATTGGTAGCAACCTCTCGCACACATGGTACAGACCACCT-AAAAAACCTTAACCTCTTACAATGCTAAAAATCCTCTTACCCACAATTATATTGATTCCAACAGCACTCTCATCA-AAACAAAACACCCTATTTATAACCTTTACTATTACCTCTATG-CTTCCAGCAATATTTAGCCTAACCTGGTTTAGCCA-ACCCATAAATTTTAATCTTTCAAGCACAT-CCAACTACACAAACACC-GACATGCTCTCTG-CCCCACTAATAATTATATCATGCTGACTCTT-ACCATTAACAGCTATCGCCAGTCAAAATCACTTAAAACTAGAG-CCCAT-TAATCGAAAACGGTTGTTTCTCGTCACCCTTACAGCCCTGCAAATCGCCCTGCTTCTAACATTCTCAACAACTGATTTAATCCTCTTTTTTATTCTTTTTGAAACCACCCTAATCCCAACTCTTATTATTATTACACGTTGAGGGAACCAGGCAGAGCGGCTATCCGCTGGGGTCTACTTCCTATTTTACACCTTAGCCGGCTCACT-CCCCCTGCTAGTCGCCCTATTATTTATAAACATAAAATATTCTAACATATCGACCCTAATAGTAAACCTC--ACA-CAACCAC-AAA-TCATGCACTCATGGACAAACAACGTACTCTGACTAGCCTGCCTATTAGCCTTTTTAGTAAAGATACCACTATATGGCCTTCACCTTTGACTGCCAAAAGCACACGTCGAGGCCCCAATCGCAGGCTCCATAGTTCTGGCCGCCGTTCTATTAAAACTA-GGGGGATATGGCATCATCCGTATTA-CTCC--AATACTGAACCCATTGACCACAGACCTATACTACCCCTTTATTACCCTCGCTACATGAGGAATCATTATAACTAGCTCTATCTG-TCTTCGACAAACAGACTTAAAGTCTCTAATTGCCTACTCATCCGTTAGCCACATGGGTTTAGTAATCACAGCAGCCCTTATCCAAA-CACAATGAAGCTTAACTGGGGCAGTTGTTCTAATGATCGCCCATGGTTTGACCTCTTCGATACTATTCTGCCTGGCAAATACAAACTATGAACGAACACACAGCCGAACCCTCCTGTTAGCACGAGG--ACTACAATTGATTTT-ACCCTTAATAACTTTCTGATGACTCATAGCAAACCTGATAAATATGGCACT-A-CCCCCAACAATTAATTTAGCCGGGGAACTTATAATTTTAACATCCGTATTCAACTGGTCCAACCCAACAATCATTATAACTGGCCTTGGAACACTATTAACAGCAACATACTCCTTACATATGTTCCTTATAACCCAAC-GAGGGAAGTTAACAACACATATTACCCAAATA-ATACCAACACACACCCGAGAGCACCTACTAATAACACTCCACATTATCCCCATACTACTACTACTACTTAAGCCCCAATTAATCATGGGCCCATTTTCTTGTTAACATAGTTT--AA-TAAAACACTAGGTTGT-GGACCTAGAAATAGAAGTTAAA---C---CCTTCTTGTAGACCGAGAGGTGTTC--GCACACAAAGAGCTGCTAACTC-C-TTGCCCTGAGGTTAAACTC-CAC
Sphenomorphus.incognitus_NC_041124 AATCCAGGTCGGTTTCTATCTATGTCGCACCTTTCCTCAGTACGAAAGGACAAGG-AAAGG-GGGACCTATGTCAACAACACGTCCTACGCCAACACAACTG-AACGCAACTTAAGTCACACGTGCAG-----CA--CGTACTTAGGCCATAGACAACGG----CTTATTAAGGTGGCAGAGCCGGGTTAATGCA-AAAGACCTAAGA-TCTT-TCACCCAGATGTTCAAATCATCTTCTTAATAATGCACCTAACACTACCCTATCTAATTAA-TCCACTACTATACATTATCCCAATCCTCGTTGCCGTCGCCTTCCTCACCCTTCTAGAACGAAAAGTCTTGGGCTATATACAACTACGAAAGGGCCCAAACATTGTGGGGCCATACGGCCTACTACAACCCGTCGCAGACGGTGTTAAACTATTCATCAAAGAACCAGTTCGACCATCATCCTCATCCCCAACATTATTTATTTTAACCCCAGCCTTGGCCTTATTTTTAGCGCTAATAATCTGAG-CCCCTATTCCAATACCAGCCCCACTAACAGACCTAAACCTTGGGCTTTTATTTATGCTAGCCCTATCAAGTACTGCCGTCTACTCAATCTTGTGGTCCGGGTGGGCTTCGAACTCAAAATA-CCCACTAGTTGGGGCCCTTCGAGCTGTAGCACAAACAATCTCTTATGAGGTCACACTAGGCATCATTCTG-CTAACAATTATTATCCTAGC---CGGGGGCTTTACTATACAAATGCTATCTACAACCCAAAGCACCCACTGACTACTGTTCTGCTCCTGACCCCTGGCCATAATATGGTTTATTTCAACCCTTGCCGAAACAAACC-GAGCCCCTTTCGACCTTACAGA-GGGGGAATCAGAGCTTGTATCCGGTTTTAACGTTGAATATGCGGCCGGCCCCTTCGCCCTTTTCTTCCTGGCCGAATACGCTAACATTATAATAATAAACACCCTAACATGCATCCTATTTAT-TAACCC-TGGAAATACACAG----GCAAATATCTTCCCAATAAGCCTCATATTAAAAACAACACTACTAACAGCCCTCTTTTTATGAATTCGAGCATCATA-CCCGCGTTTCCGATACGACCAACTCATACATCTTTTATGAAAAAACTTCCTACCCCTCTCCCTTGCATTATTC-CTATGACATACATCATTCCCAACAATATCTGCTGGACTA-CCACCACAATAAA------CGGAACTGTGCCCGAAT----TATTAAGGGTTACTTTGATAGAGTAAACTACAGAGGTTAAAA-TCCTCTCAC-TT-CCTT-------TAGAAAGACAGGACACGAACCTGCACTCGGGGGCTCAAAACCCCCCGTACTCCCA-CTATACTACTTCCTAGTAGGGTCAGCTAATTAAGCTTTCGGGCCCATACCCCGAAAATGTTGGTTTAAGCCCCTCCCCTACTAATGAA-CCCAATTATAGCCACCCTAATCATCTCAAGCCTTGCTTTAGGGACAGTCACCACAATATCAAGCTTCCACTGAATGCTCGCCTGGGTCGGATTAGAACTAAACACCCTAGCCATCAT-TCCAATCATTGCAAAACAACACCA-CCCCCGCGCAACAGAAGCAACCACAAAATACTTCCTAACACAAGCCGCAGCCTCCGCCACCCTC-CTATTTTCAAGCACAGTCAATGCCTGAACAACAGGAACCTGGGACATCACACAACTGACATA--CCCGCCAGCCTGCATTATACTAACCATAGCCTTGTCAATAAAACTAGGGTTGG--CCCCATTGCACTTTTGACTACCAGAGGTCCTACAGGGCTCCACCATAAAAACAGCATTAATCGTCGTCACCTGACAAAAACTAG-CTCCCGCAACCCTAT-TATTTTTAACACACCCCTCACTACA-CCCAACAACCCTGCTAACAATGGGCCTTCTATCAACCCTTACTGGGGGCT-G-A-GGCGGCTTAAACCAAACACAGACACGAAAAATTATGGCATATTCCTCAATCGCACATCTCGGTTGAATGGTCTCCGTCCTAACACTGTCCCCGAACATTATACTACTAAATTTAGCGCTCTACCTACTAATAACAACCTCA-ACATTCATAATCCTAATATTCTTCTCATCGAAAACAACCAAAGACCTTTCAACAACCTGAGCCATCT-CCCCAACAACAGCCGCTCTTTTATTGATCTTATTAWTATCCCTG--GGAGGCCT--TCCTCCGCTTACAGGGTTCCTACCAAAATGATTAATTCTACAAGAAATGGTCTCCCACAACTT-AACTGCAACTGCCAC-CGCCATAGCATTATCAGCACTACTAAGCTTA-TTCTTTTACCTACGACTTTCCTATACAACAGCCCTAACACTCT-CACCCGCCT-CATCACAAAACAAACTAAAATGACGCTTCCAACCAAAATTAAAAACACCTATTATAACCACAGCCCTTGCCCTATCCATTCTATTATTACCCATCA-CCCCAGCCC---TTATCT------AAGAAACTTAGGCTAAATC-TTAAACCAGTGGCCTTCAAAGCCACAAACAAGAGTT-A-AAACCTCTTAGTCTCTG--AAGACCTGTAGAGCTTTACACTACATCTTCTGACTGCAAATCAGACGCTTTAATTAAGCTAAA---------------------------------------------------------------------------------------------------------------------------------------------------ACCTCCTAGACAGACGGGCCTCGATCCCGTAAACTCTTAGTTAACAGCTAAACACCCAATCCAGCGGGCTTCTGTCCGGGCTTC--------------TAAAAAAAAGCCACGGCACACC---CTCGTGTGCGTCTCTAGATTTGCATTCTAGTGTGTAA---------------------CACCACATGGC-------------------TTGATAAGGGCGGGGCTAAG-ACCCGCCTGCACAGGGCTACAACCTGCTGCCT------TCTCGGCCACC-------TTACCCGTGACTATTAATCGTTGATTCTTCTCAACCAATCATAAGGATATCGGCACCCTTTATCTAATTTTTGGTGCCTGAGCAGGCATAGTGGGCACTGCATTAAG-CCTGCTAATCCGAGCCGAGCTTAGCCAACCCGGAACTCTACTGGGGGACGACCAAATCTATAATGTTATCGTAACAGCACATGCTTTTGTAATAATT-TTCTTTATGGTTATGCCCGTAATAATC-GGCGGGTTTGGAAATTGGCTGGTCCCCTTAATAATTGGGG-CCCCTGACATGGCATT-TCCGCGAATAAACAACATAAGCTTTTGATTACT-C-CCCCCTTCTTTTCTCCTCCTTTTAGCCTCATC-CGGTGTTGAGGCCGGGGCCGGAACAGGTTGAACTGTTTA---CCCCCCG-CTAGCCGGGAATCTTGCCCATGCTGGAGCATCTGTTGATTTAACCATCTTCTCTTTACACCTGGCAGGTGTTTCGTCTATTCTAGGGGCAATCAACTTTATTACAACCTGTATTAACATAAAA-CCACCGACAATAACTCAGTATCAGA--CCCCCTTGTTTGTTTGATCAGTCTTAATCACTGCAGTACTCCTTCTATTGTCCTTACCTGTCCTGGCTGCAGGGATCACCATGCTTTTAACCGACCGCAACCTAAACACCTC-CTTCTTTGATCCTGCAGGA-GGGGGA-GACCCTATCCTATATCAACACTTATTCTGA-TTTTTTGGCCACCCAGAAGTTTATATCCTCATTCTCCCTGGCTTTGGAATGATCTCACACATCGTTACATATTATGCTGG-T-AAAAAGGAGCCCTTCGGCTATATGGGCATGGTGTGAGCAATAATATCAATTGGCTTCCTTGGCTTTATCGTCTGAGCTCACCACATATTCACCGTTGGCATAGACGTCGACACACGAGCATACTTTACATCTGCAACCATGATTATTGCCATTCCAAC-CGGGGTAAAAGTGTTTAGCTGACTAGCAACACTGCAC-GGCGGTATGATCAAATGGGACGCCGCAATACTCTGGGCCCTA-GGCTTTATCTTTTTATTTACAGTC---GGCGGGTTAACCGGCATTGTTCTAGCCAACTCATCATTAGATATTGTTCTTCATGATACATACTATGTAGTAGCCCACTTCCACTATGTCTTGTCTATG-GGTGCTGTATTTGCTATTAT-GGGCGGTTTCGTCCATTGATT-TCCACTATTCTCGGGCTACACCCTACATCAAACCTGAACAAAAATCCACTTCGGCGTAATGTTTGCAGGGGTAAACCTGACC-TTTTTCCCTCAACACTTTCTGGGCCTATCAGGGATACCCCGACGATACTCAGACTACCCCGACGCATACACCATCTGAAACACCGTCTCATCAGTGGGGTCCCTGATCTCCCTTGTAGCCGTAATCATAATAATGTTTATTATTTGAGAGGCTTTTGCAGCCAAACGAGAAGTCTTAACCCTAGAATTAACTAGCACAAACATCGAGTGACTGCACGGCTGCCCA--CCCCCTTATCACACATATGAAGAGCCAACATACGTCCAAACAAACTCAAGA-----------AA-GGGAGGAATTGAACCGCCTTCTGTTAGTTTCAAGCTAACTACATAACCATTATGCT----TCTTTCTCCATG----------------GGGCCCTAGTAAATCA-ATTATATAGCCCTGTCAGAGCTAAGTTACAGA--T-A-AAAATCTGTGGTCCCC-AATGGCACACCCATCCCAACTAGGTTTTCAAGATGCAGCCT-CCCCTATTATAGAGGAACTACTTCACTTCCACGACCATGCAATCATAATCGTCTTCTTAATTAGCGCCCTAGTCCTATATATTATTTCCCTTATAATATCAACTAAACTAACTCACACTAACACAATAGACGCTCAAGAAGTAGAGATAATTTGAACCGTCCTCCCAGCAGTCATTTTGATCTTAATTGCCCTCCCCTCCCTTCGAA-TTTTATACCTAATAGACGAAATCAACAA-CCCACACCTAACCATTAAAGCCCTGGGCCACCAATGATACTGAAGCTACGAATACACAGACTACGAAGATTTAATATTTGACTCCTACATGATCCCAACACAAGAACTGAAGCCCGGG-TTCTTCCGATTGTTAGAGGTCGATCACCACATGGTGGTTCCAATAGAGTCCCCTATTCGAATGCT-CATCTCTGCAGAAGACGTACTTCACTCCTGAGCCGTTCCTGCCCTTGGCATTAAAACAGACGCAATCCCTGGCCGACTAAATCAAACAACCTTTATTACCTCCCACCCCGGCCTAT-TTTACGGACAGTGTTCAGAAATCTGCGGGTCCAATCACAGCTTTATACCCATCGTAGTAGAGGCCGT-CCCACTAAATAACTTTGAAAGCTGGTCAACCCTAATACTAA---CAGCCTCGCTGAGAAGC-TTCTAT--AGCACTAGCCTTTTAAGCTAGAGA--GGGGGGCTTATA--CTCCCTCAGTGAACATGCCACAACTGAACCCTG-CCCCTTGACTCTTTATTCTACTTCTTTCCTGAACCACAATTCTTCTAATCTTT-AAAACAAAA-ATCCTATCTTCAC--ACA-CCCTAAACAGCACTATAATGA-CAAGCCCCCTAAAACACCAACATA--CACCCTGAATCTGGCCATGAACTTAAGC-TTTTTTGACCAATTTTTAAGCCCCC--AAATCTTAGGCTT-CCCACTAATCCTACTAGCAACAACCCTT-CCTGCACTATTGTTTTTTATACAAACCAGCCGACTTTCCCCCAACCGCACTACAAT-ATTACAATCATGGGTGCTTCTTATATTTACAAAACAGCTCATAC--T-GCCAGTTAATAAACCAGGCCACAAGTGGGCCCTAATACTTCTTTCATTAATCC-TCTTCTTACTCTCCATAAACATACTTGGACTTTTACCATACACTTTTACCCCAACCACCCAACTATCCATGAACATAGGATTAGCAG-T-CCCATTATGACTATCTACTGTTATTATTGGG-ATACGAAACCAACCCACTGCATCACTAGGA-CACCTCCTCCCAGAAGGCACCCCTA-CCCCCTTAGTACCAATTCTAATTGTTATTGAAACAATTAGCTTGTTTATTCG-TCCGTTG-GCGCTCGGGGTTCGACTAACCGCCAACCTAACCGCAGGTCACCTTCTAATTCAACTAATCTCTACTGCCGTTTATGTCTTACTACCAATAATAACCCTCACCGCCTCTATTGCCTTCCTAGTCCTACTTCTTCTTACTGGCCTAGAGGTAGCAGTTGCAATAATCCAGGCCTATGTCTTCACACTATTATTAAGCCTCTACTTACAAGAAAACGTATAATGACCCACCAAGCACACGCATACCACATAGTAGACCCAAGCCCGTGACCACTTAC-AGGTGCCATTGCCGCCCTACTGATAACATCTGGCCTGGCCATTTGATTTCACTTCAACAGCATAGCACTAATAAACATTGGCCTTGTCGTTCTTCTACTAACAATACTTCAATGATGACGAGACATCACTCGAGAAGGCACGTTCCAAGGACATCACACAACACTTGTACAAAAAGGTCTCCGATACGGCATAATTCTGTTCATTACATCAGAAGTA-TTTTTCTTTATTGGGTTCTTTTGAGCCTTCTATCACTCAAGCCTCGCCCCCACCCCAGAACTA--GGCGGCTGCTGA-CCTCCAAATGGGGT-TAC-TCCTTTAAGCCCGTTTGAGGT-GCCCCTGCTAAACACAGCCGTTCTACTAGCCTCTGGTGTTACTGTTACCTGAGCACACCACTCATTAATAGA-AGGAACACGAAAAGCTACAATCCAGGCCTTATTATTAACCGTAATTCTTGGCCTTTA-TTTCACCCTTCTCCAAGCCACAGAGTACTACGAAG-CCCCTTTTACAATCTCTGACTGTGTCTACGGAGCAACC-TTCTTTGTCGCAACGGGGTTCCACGGCCTACACGTTATTATTGGCTCCAC-TTTTCTCCTAGTCTGCCTCCTCCGCCAAGCCCTATATCACTTTACAACCAACCACCACTTTGGCTTCGAAGCTGCTGCATGGTACTGACACTTCGTAGACGTCGTATGACTATTCTTATACGTCTCAATCTACTGATGAGGCTCATG-TTTTTCTAGTAT-AAACAGTACATGTGACTTCCAATCACTCAGCCCCAAC-ACAGGCCTTGGGGAAAAACAATGATATTAATAACAGTACTTTACACAATTCTGACCATTACAGCCCTACTTATTACCATTAGCTTCTGACT-TCCACAGAACACCCCTGATACAGAAAAACTGT-CGCCCTACGAATGCGGATTTGA-CCCGTTAGGGACGGCCCGCCTACCCTTTTCCATTCGTTTTTTCCTTGTAGCTATTC-TATTCCTGCTATTTGACCTAGAAATTGCCCTTTTACTCCCTATTCCATGAGCTATAAATCTCCCCAACCCCGCCCAAACAACCGCCTGAACTTTAGCCATTATCACCCTACTTACGCTCGGCTTAGTATACGAATGAATAGC-CGGCGGACTAGAATGAGCAGAATAAGCAGCTAGTATAAACAACACAACTAATTTCGACTCAGTAACTCCG-GGTTTAAGCCCCGGGCTGCTAT-ATGACCGCAACATATTTTATATTTACCGCCGCCTTTTTACTGGGTATCCTCGGCCTATCGATACATCGCACACACTTTGTATCCGCCCTACTCTGTATTGAGGCCATAATACTAGCCCTCTTTACAGCCCTAACCATTTTATCAGCAAACACACAACTGCCCTCAACAACCATACTTCCTGTCCTACTATTAGCCTTCTCAGCCTGCGAAGCAGGCACCGGACTTGCCCTATTAGTAGCAACAACTCGAACGCACGGAACAGACCACCT-ACAAAACCTTAGCCTACTACAATGTTAAAAATCATCCTGCCTACAATTATACTAATCCCAACAGCTCTCCTATCG-AAACAAAATAACCTGTTCTTAACCTTCACCACCACCTCCACC-CTTCCTGCCATTATAAGCCTTATCTGACTTAGCCA-GCCGTTAAATATAAACCTATCAAACACAA-CAAGCTACATAAACACC-GACACACTCTCCT-CCCCACTTATAATCCTATCCTGCTGACTTCT-ACCACTAATGGCCCTCGCCAGCCAAAACCACTTACAATTAGAG-CCACT-AAACCGTAAGCGGGTGTTCCTTATTACACTTACAACCCTACAAGCTACCCTACTTTTAACATTCTCAACAACTAACCTGGTCCTTTTCTTTATTCTATTCGAAACCACCCTAATCCCAACCCTTATTATCATCACACGCTGGGGTAATCAAGCAGAACGACTCTCTGCCGGGGTTTATTTTTTATTTTATACGCTAGCTGGGTCCCT-CCCCCTATTAGTTGCTTTATTGTTTATAAACTTAAAATGCTCCAGCACATCAATATTAATAATTAGCCTA--ACA-CAACCAC-AAA-TCCTATGCTCATGAACAAACAACATGTTATGACTAGCCTGCCTACTAGCCTTTATAGTTAAAATGCCCCTCTACGGCCTCCACTTGTGACTTCCAAAGGCACATGTAGAAGCACCAATTGCCGGCTCAATGGTTTTAGCAGCCATCTTATTAAAACTT-GGCGGGTATGGCATTATCCGAATCA-CCCC--TATATTAAACCCCTTAACCGCAGACCTCTACTACCCATTCATTATACTCGCAATGTGGGGTATTATTATAACCAGCATTATTTG-CCTGCGACAAACAGACCTAAAATCATTAATTGCCTATTCATCCGTAAGCCACATGGGATTAGTTATCGCAGCATCCCTAATTCAAA-CACAATGAAGCCTCACAGGTGCAACCCTATTAATAGTGGCCCACGGACTAACCTCTTCAATACTATTTTGCCTTGCAAATACAAACTACGAACGGACACACAGCCGAACCCTCCTCCTCGCACGAGG--CCTGCAACTAATTTT-ACCCCTAATAACCTCCTGATGACTTCTAGCAAACCTAATAAACATGGCACT-A-CCTCCAACAATCAACTTGACAGGAGAACTTATAATTCTAACATCAACATTCAACTGGTCTAACCTAACAATTATCATGACTGGCCTAGGCACCCTATTAACAGCAACATACTCATTACACCTCTTCCTAATAACCCAAC-GCGGTAAACTAACAACGCACATAGTACAAACA-ACCCCCACCCACACCCGAGAACACCTACTAATGGCCCTTCATACAATCCCAATGCTCCTCCTTCTATTAAACCCCAAGCTAATTATGGGGTCTTTTTCCTGTCAATATAGTTT--AATAAAAACACTAGGTTGT-GGACCTAGAAACAGGGGATAAG---CCCGCCCCCTTATAGACCGAGAGGTGTTT--GCACACAAAGAGCTGCTAACTC-T-TTGCCCTGTGGTTAAACCC-CAC
Tropidophorus.hangnam_NC_050664 AATCCAGGTCGGTTTCTATCTATGACGCCTCCCTCCTCAGTACGAAAGGACCAGA-AAGGA-AGGGCCCATACTAACAGCACGCCCTAACAT-ACATAACTG-AATCAAACTTAAGTTAAAC--------ACAGC--AAACCTCAGCCAAAGACAACGGC----TTTATTAGGGTGGCAGAGCCCGGTATATTGCAAAAGGCCTAAGA-CCTT-TCCACCAGATGTTCAAATCATCTCCCTAATAATGCCCAACACACTACTACACCTACTTAA-CCCCCTACTCTACATCATCCCCATCTTAGTTGCAGTCGCCTTCTTAACCCTTATAGAACGAAAAATTCTAGGATATATACAACTACGAAAAGGCCCAAACATCGTAGGCCCCTGCGGCCTACTTCAACCAATCGCAGACGGTGTAAAACTATTCATCAAAGAACCAATTCGACCCTCCCCCTCATCACCAACGTTATTTATTCTAACTCCAACATTAGCATTATTCCTAGCCTTAATAATCTGAA-CCCCAATACCAATACCCACCCCATTAGCAGACCTAAACCTCGGCCTACTGTTTATACTTGCCATTTCAAGCCTGGCTGTCTACTCAATCTTATGATCGGGCTGGGCCTCCAACTCAAAATA-TCCACTAATCGGAGCCCTCCGGGCCGTAGCACAGACAATCTCCTACGAAGTAACACTCGGAATCATCCTA-CTCACAGTGGTTATCCTTGC---AGGGGGGTTCACAATACAAACACTATCAACCACCCAAAACTCCCACTGAATACTATTCTGTACTTGACCCCTAACCATAATATGATTTATTTCAACCCTCGCCGAAACCAACC-GCGCCCCATTCGATTTAACAGA-GGGCGAGTCAGAACTGGTGTCGGGCTTCAATGTGGAGTACGCAGCAGGACCCTTCGCCCTATTCTTCCTAGCCGAATACACAAACATTTTAATAATAAACACCCTAACATGCATCTTATTCCT-AAACCC-AGGAAACTCAAGC----CCAGAAATATTTTCAACCAACCTAATACTAAAAACAACAATACTAACAATACTATTCCTATGGGTCCGAGCATCATA-CCCACGATTCCGATATGATCAACTAATACACCTATTATGAAAAAACTTCCTACCAATCACCCTAGCTATATTC-CTATGACACACCTCATTCCCAACAACACTGCTGGCCACCCCACCAATAACAT-------AGGAAATGTGCCCGAAC------TCAAGGACTACTTTGATAGAGTAACATACAGAGGTTAAAA-TCCCCTCAT-TT-CCTGC----ATTAGAAAGACAGGACACGAACCTGTACCAAAAGACTCAAAACCTCTTGTACTTCCA-CTATACTACTTCCTAGTAAAGTCAGCTAAATAAGCTTTCGGGCCCATACCCCGAAAATGTTGGTTTAAACCCCTCCTATACTAATGAA-CCCCATCATAACCTCCCTAATTATCTCAAGTCTTGCCCTAGGCACAATTATCACAATATCTAGCTCCCACTGACTACTAGCCTGACTTGGCCTAGAATTAAATACCCTGGCAATAAT-CCCAATTATCTCTAAACATCACCA-CCCCCGGGCAACAGAAGCTGCCACAAAATACTTCCTAACTCAAGCAGCAGCCTCCGCCACCATC-CTATTTTCCAGCACAATCAATGCCTGATCGACTGGAACATGAGACATCCTACACATTACAAA--CCAACCAGCCTGCATCATACTAACCATAGCCCTGGCCATAAAATTAGGCCTAG--CCCCCCTTCACTTCTGATTACCAGAAGTCCTACAGGGCTCCTCTATTAAAACAGCACTAATCATTACCACCTGACAAAAACTAG-CCCCGATGACCCTAC-TATACCTAACACACCACGCCCTGCA-CCAAACAACCCTACTAACAATCGGACTCTTATCAACCTTAGTCGGAGGCT-G-A-GGCGGATTAAACCAAACACAAACCCGAAAAATCATAGCATTTTCCTCAATCGCCCACCTTGGCTGAATAGCCATAGTACTAACACTATCCCCGAACCTTATACTCCTAAATTTACTACTTTATCTCCTAATAACCACCTCA-ATATTTTCACTACTCATATTCTCATCCTCAAAAACCGTACAAGACCTTACAACAACCTGGGCCATCT-CCCCAACAACAACAACCATGGCCCTAATACTACTAATATCCCTG--GGCGGCCT--ACCTCCCCTCACAGGCTTCATACCAAAATGATTAATCTTACAAGAACTAGTCGCACACAATCT-GACTACAACAGCAAC-ACTAGGCGCACTCTCTGCCCTCCTAAGCCTA-TTCTTCTACCTACGACTATCATACATAACAACCCTAACCCTTT-CCCCAACCG-CCACTCAAAGCAAGTTCAAATGGCGATTTCAACCAAAACTAAAAACAACAATACTAACCACAACACTAATGATGTCAACCCTAATACTTCCCTCAA-CACCCGCAC---TAATCT----AAAGGAACTTAGGTTAA-----ACAAACCAGTAGCCTTCAAAGCCACAAACGAGAGTTAA-AACCTCTTAGATCCT---GAAGGCTTGTAAAACTTTAACTTACATCAACTAACTGCAAATTAGACACTTTAATTAAGCTAAA---------------------------------------------------------------------------------------------------------------------------------------------------ACCTCCTAGACAGACGGGCCTCGATCCCGTAAAACTTTAGTTAACAGCTAAACACCCAATCCAGCGGGCTTCAGTCCGAGGCTTTA-------------AAAAAAAAGCCTCGGTACGCCT--TTAGTGTACGTTTCTAGATTTGCATTCTAGCGT-GAAT--------------------CACTACGAGGC-------------------TTGATAAGAATGGGACTCAG-ACCCACCTGCACAGGGCTACAACCTGCTGCCA------TCTCGGCCACC-------TTACCTGTGACTATTAACCGTTGATTCTTCTCAACCAACCACAAAGACATTGGCACCCTGTATCTAATCTTCGGCGCCTGGGCAGGAATGGTCGGCACCGCCCTCAG-CCTTTTAATCCGAGCCGAACTAAGTCAGCCGGGGGCCCTACTTGGGGACGACCAAATTTACAATGTCGTCGTTACAGCCCACGCCTTCGTAATGATT-TTTTTTATGGTGATACCTGTAATAATC-GGCGGGTTTGGAAATTGACTGGTCCCCTTAATAATTGGGG-CCCCCGACATGGCATT-CCCCCGAATAAACAACATAAGCTTCTGATTACT-C-CCCCCGTCACTCCTGCTACTATTGGCCTCCTC-CGGAGTAGAGGCGGGGGCAGGAACCGGGTGAACTGTCTA---CCCCCCG-CTAGCGGGGAACCTCGCTCACGCCGGAGCATCAGTTGATTTAACCATTTTCTCACTACATCTGGCCGGTGTGTCCTCTATTCTTGGGGCAATTAACTTTATTACAACCTGTATTAACATAAAA-CCACCAGCTATGACGCAGTACCAGA--CGCCTTTGTTTGTTTGATCAGTCTTAATTACAGCTGTCTTACTTCTACTATCACTACCAGTACTGGCTGCCGGTATTACAATACTTCTAACAGACCGAAACCTAAACACCTC-TTTCTTTGACCCCTCTGGA-GGGGGA-GACCCAATCCTATATCAACACCTATTCTGA-TTTTTTGGCCACCCAGAAGTGTATATTCTGATTTTGCCCGGGTTCGGAATAATTTCACACATTGTCACCTACTATGCCGG-T-AAAAAAGAGCCCTTCGGCTACATAGGAATAGTATGAGCAATGATATCAATCGGATTCCTAGGCTTCATTGTCTGAGCCCATCACATATTTACCGTGGGTATGGACGTGGACACACGAGCATATTTTACATCAGCAACTATAATTATCGCCATCCCCAC-AGGGGTAAAAGTGTTCAGCTGACTAGCCACCCTGCAT-GGCGGAATGATTAAATGAGATGCCGCAATACTATGGGCCCTC-GGCTTTATTTTCTTATTTACTGTT---GGCGGCCTTACAGGAATCGTCCTAGCGAACTCTTCATTAGATATTGTACTACACGACACCTACTACGTAGTAGCCCACTTCCACTATGTTCTGTCTATG-GGCGCCGTATTTGCAATTAT-AGGCGGATTCGTCCACTGGTT-TCCCCTTTTTTCAGGATATACTCTCCACCAAACCTGAACAAAAATTCACTTTGGCGTAATGTTTGCAGGCGTAAATTTAACA-TTTTTCCCACAGCACTTTCTTGGCCTGTCTGGCATGCCACGACGATATTCGGACTATCCAGATGCATACACCATTTGAAACACGATCTCGTCAGTTGGATCACTCATCTCTCTTGTAGCAGTAATTATAATAATATTTATCATCTGAGAAGCCTTTGCAACAAAACGAGAAGTCTTAGCCCTAGAGCTCACAAGCACAAACCTCGAATGACTTCACGGCTGCCCC--CCACCATACCACACCTATGAAGAACCAACCTACGTCCAAACAAACTCAAGA-----------GA-CGGGGGAATCGAGCCGCCTTCTACTAGTTTCAAGCTAGTTGCATAACCAATATGCT----TCTCTCTCCATG----------------AGGTCCTAGTAAACTA-ATTATATAGCCCTGTCAGAGCTAAGTAACAGG--TCA-AAACCCCGTGGACTTTACATGGCACACCCATCCCAGCTCGGCTTCCAAGATGCAGCCT-CCCCAATCATAGAAGAACTACTACACTTTCATGATCATGCAATCATAATTGTCTTCCTAATTAGCGCCCTAGTGCTCTACATTATTTCACTAATAATATCAACAAAATTAACGCACACGAACACGATAGACGCCCAGGAAGTAGAAATAATTTGAACGATCCTCCCAGCAGTTATTCTAATCCTAATCGCACTCCCCTCCCTTCGCA-TTCTATACCTAATAGATGAAATTAATAG-CCCACATCTAACCATCAAAGCAATAGGGCACCAATGATACTGAAGCTACGAATACACGGATTACGAAGACTTAATATTCGACTCATACATAACCCCAACTCAAGATTTGTCACCGGGG-TCATTTCGACTACTAGAGGTCGACCACCACATGGTAATCCCAATAGAATCACCAATCCGAATGCT-TATCTCCGCAGAAGATGTCCTACACTCATGAGCCGTGCCCGCCTTGGGCATTAAAACGGACGCAGTCCCCGGTCGATTAAACCAAACAACCTTCATCACATCACACCCGGGCCTTT-TTTTTGGTCAATGTTCAGAAATTTGCGGGTCCAACCACAGTTTTATACCAATCGTAGTAGAGGCCGT-CCCACTAAAACACTTTGAAGATTGATCCACTGCCATACTAA---CAACCTCATTAAGAAGC-TTCTAC--AGCACTAGCCTTTTAAGCTAGGGA-GGGAGACTCACCC-TCTCCCTTAATGA--ATGCCGCAATTAAACCCTG-CTCCTTGACTCTTTATCCTGCTATTATCATGAACAACACTACTCACCATATTC-AAAATAAAA-GTCTTATTCGCAA--CCC-CCCTTAACAACCCAATTATAT-CAAACCAACAAACAAGCCACGCAA--CCCCATGAAACTGACCATGAACCTAAGC-TTTTTCGACCAATTCCTCAGCCCAC--AAATCCTAGGCAT-CCCATTAATTCTAATAGCAATAACCCTG-CCATCCCTATTAATTCTAACAGCAACAAACCGACTCATTCCAAATCGCACAACCAC-CATCCAGACTTGAGCCATCTTTATAACCACTAAACAACTCATGG--C-CCCAATAAATAAGCCGGGACACAAATGAGCCCCAATCTTACTACCATTAATAC-TATTTCTACTCTCACTAAACATACTGGGACTGCTACCATATACATTTACCCCAACCACCCAACTTTCAATGAATATAGGACTGGCAA-T-TCCATTGTGACTAGCAACCGTACTAATTGGC-ATGCGAAATCAACCAACAATGTCCCTAGGA-CACCTCCTGCCAGAAGGAACCCCAA-CACTTCTTGTCCCCATGCTGATTATAATCGAAACAATCAGCCTGTTCATTCG-CCCCCTA-GCCTTGGGCGTGCGGCTCACTGCAAACCTAACAGCCGGCCACCTACTAATCCAACTCATCTCAACTGCTGTCTTCGTCCTAATTCCAACTATAACTGCAACCGCCTCCCTAGCCCTTATAGTGCTACTACTTCTCACAGGCCTAGAAATCGCAGTTGCAATGATTCAAGCCTATGTCTTCACCCTACTTCTAAGTCTCTACCTACAAGAAAATGTATAATGACCCACCAAGCACATGCCTACCACATAGTAGACCCGAGCCCTTGACCACTCAC-CGGGGCTATCGCAGCCTTACTAATAACCTCCGGCCTGGCTGTCTGATTCCACTTCAACAGCACCCTGCTTATAAACATCGGACTTGCCGTCTTACTACTAACAATATACCAATGATGACGTGACATCACCCGAGAAGGCACATTCCAGGGGCACCACACAGCACTAGTCCAAAAAGGCCTTCGATACGGAATAATTTTATTTATTACATCCGAGGTC-TTTTTTTTCATCGGGTTTTTCTGAGCTTTCTACCACTCCAGCCTTGCCCCCGCCCCAGAACTA--GGTGGCTGTTGG-CCCCCAAGCGGAAT-TAA-CCCACTAAACCCATTTGAAGT-CCCACTGCTAAACACAGCAGTCCTTTTGGCCTCTGGAGTAACCGTGACATGAGCTCACCACTCAATCATAGA-CGGCGCTCGTAAGGAGGCGATTCAAGCCCTTACACTAACAATCGTCCTGGGCCTATA-TTTCACCGCCCTACAGGCTATAGAATACTACGAAG-CCCCATTTTCAATCTCCGACAGCGTGTACGGAGCAACA-TTCTTTGTTGCAACCGGATTTCACGGCCTACATGTCATCATCGGATCAAC-CTTCCTAATTATTTGCCTTCTGCGCCAAACCCTGTTCCATTTCACAACAAACCACCACTTTGGCTTCGAAGCCGCCGCATGATATTGACATTTTGTAGACGTAGTATGACTCTTCCTCTACGTCTCAATCTACTGATGAGGATCATA-TCTTTCTAGTATAATCCAGTACAAGTGACTTCCAATCACTAAGACTCAGC-CATAAACCTGAGGAAAAATAATGACAATAATAATAATATTCATACTCACAGCCACAGTCTCATCCCTACTCATCACGATCAGCTTCTGACT-CCCACAAGCCTCCCCCGACACAGAAAAACTAT-CTCCATACGAGTGCGGATTTGA-CCCCCTCGGATCAGCCCGCCTTCCGTTCTCATTGCGATTCTTCCTAGTCGCAATCC-TGTTTCTCCTATTTGACTTAGAAATTGCCCTACTACTTCCAATTCCATGGGCAATAGGGCTGCCCCAGCCAACACTAACAATTACATGGGCCGCCTCCATTATCATCCTACTAACATTTGGCCTTATTTATGAATGAACAGC-AGGAGGACTAGAATGAGCAGAATAAACAGCTAGTATAATTAAAACACCTAATTTCGACTTAGTAACTCCG-AGTTTGAATCTCGGGCTGTTAT-ATGACCACAACGTACTTTTTATTTACCACAGCCTTTTCTCTAGGCATCCTCGGCCTATCAATACACCGCACCCATCTTGTATCCGCCCTACTATGCATTGAAGCCATGATGTTGGCCCTGTTCTCCGCCATAACAATATTTTCTACAACCACCCAACTACCATCTTCAACAATAATACCAATTCTGTTGTTGGCTTTTTCTGCCTGCGAAGCAGGCACCGGCCTCGCCCTACTAGTAGCAACCGCCCGAACTCATGGAACAGACCACCT-AAAAAACCTTAATCTCCTACAATGCTAAAAATTCTACTTCCAACAATAATATTAATTCCCACCGTCCTCCTATCA-AAACAGAATACCATTTTCTCAGTCTATACCATAAACTCCATA-CTACTAGCCTTAATTAGCCTTGCTTGGCTCAAACA-CCCAACAAACCTTGACCTATCTAACACAT-CAATCTTCTTAAACATC-GACATACTATCTG-CCCCACTTATAATCCTCTCCTGCTGACTACT-TCCACTCATAGCCCTGGCCAGCCAAAGCCACCTACAACCCGAA-CCATT-AAATCGAAAACGAATATTCCTTATCACCCTAACAACCCTGCAAACAGCCCTCTTACTAACCTTTTCGGCGACCAACTTCATGCTATTTTACATTATATTTGAAACCACATTAATTCCAACCCTAATTATCATCACGCGCTGGGGAAACCAGGCAGAACGCTTATCCGCCGGAATTTACTTTTTGTTCTACACACTAGCCGGCTCCCT-CCCCCTACTAGTTGCCCTCCTATACATAAACACAAAATACTTCAACATGTCAATTCTAATAACCAGCCTC--ACC-CAACCAC-AAA-TCACACACTCCTGAACAAACAACATACTATGACTATCCTGCATACTGGCCTTTCTAGTAAAAATGCCACTATACGGCCTACACCTCTGATTACCAAAAGCCCACGTAGAAGCCCCAATCGCCGGCTCAATAGTCCTAGCAGCCATCCTACTAAAGCTC-GGCGGATACGGAATCATTCGACTAA-CACC--GATATTAAACCCCATTACCATAGACCTCTGCTACCCATTCCTCATTCTTGCAACGTGGGGGGTCATTATGACTAGTTCAATTTG-TCTTCGTCAGACAGACCTAAAATCACTAATTGCCTACTCATCTGTTAGCCACATAGGACTAGTAATCACAGCCTCCCTAATCCAAA-CACAATGAAGCCTCGCCGGGGCAATCATACTAATAGTGGCCCATGGCCTTACCTCATCAATACTATTTTGCCTCGCAAACACAAACTATGAACGAACACACAGCCGAACCCTACTACTGGCCCGAGG--ACTCCAACTAATTCT-ACCACTAATGACATCCTGATGACTATTAGCAAATCTAATAAACATGGCACT-C-CCACCGACAATCAACCTAACAGGGGAACTTTTAATTCTAACTTCAACATTCAATTGATCTAACCCAACCATCATTATAACAGGGGCCGGAACACTACTCACAGCCACCTACTCCCTGTACATATTCCTAATAACACAAC-GAGGAAAACTACCAACACACATTCAACACATG-CCCACAACACACACACGAGAACATCTCTTAATAATCCTTCATATTCTACCAATACTACTACTCATACTGAAACCATGCCTAATCATAGGCCCTTTCTCCTGTTAACATAGTTT--AACAAAAACACTAGGTTGT-GGACCTAGAAATAGAAGTTTAA---C---CCTTCTTGTAAACCAAAGGGTGTAT--GAACACAAAGAACCGCTAATTC-C-ATGCCCTGGGGTTTAATTC-CCC
Plestiodon.chinensis_NC_029352 AATCCAGGTCGGTTTCTATCTATGAAGCC-CCTTCTTCAGTACGAAAGGACAAAG-AAGAG-AGGACCAATACTACAAGCACGTCCCAAACC--ACTGACTG-AACAAAACTAAAGTCAAACAGCTA----------CTACCACGACCAAAGAT-CGTGG---TCTTATTAGGGTGGCAGAGCCAGGTATATGCA-AAAGGCCTAAAA-CCTT-TACCTCAGACGTTCAAATCCTCTCCCTAATCATGCACTCATTCTTCACATATATTATTAA-TCCACTACTTTTTATTGTCCCAGTTTTAGTAGCCGTAGCTTTTCTAACACTCCTAGAACGAAAGATTCTCGGCTACATACAACTCCGCAAAGGCCCAAATATTGTCGGCCCATACGGCTTACTACAACCAATCGCAGACGGCGTAAAACTATTTATTAAAGAACCAGTACGCCCCTCATCCTCATCCCCAGCACTATTCATTATTACACCAACACTAGCCCTATTCCTAGCCCTCATAATCTGAA-CCCCCCTTCCAATACCAATAACACTTGCAGATATAAACCTCGGCCTCCTCTTTATATTAGCCCTTTCAAGCATGGCCGTATACTCAATTTTATGATCAGGCTGAGCATCAAACTCAAAATA-CCCCCTAATCGGGGCCCTACGGGCCGTAGCACAAACTATCTCCTACGAAGTAACCCTAGGAGTCATTTTA-CTTACCCTTATTGTTCTTAC---AGGGAACTTCACCCTACACACACTATCAACTACACAAGAACACACCTGACTCTTTTTATGCTCCTGACCACTAATAATAATATGATTTATTTCAACACTATCTGAAACTAACC-GAGCACCATTTGACCTAACCGA-GGGGGAGTCAAAATTAGTCTCAGGCTTTAACGTTGAATACGCAGCAGGCCCATTTGCTCTCTTCTTCCTAGCAGAGTACGCAAACATCCTCATAATAAACACCCTCACATGCATCCTATTTTT-TAATCC-CGGGGCAATAACA-CACCCAGATATATTTCCAATCAACCTCATACTAAAAGCCTCAACACTCACAATTTTATTCTTATGAACTCGAGCCTCCTA-CCCCCGCTTCCGATACGACCAGCTCATGCACCTACTATGAAAGAACTTCCTCCCCCTCACACTCGCCCTATTC-TTATGACACATCTCTTTCCCAACAACACTCTCCGGACTC-CCACCACAATAATCA----AGGAAACGTGCCCGAAA------TTAAGGGTTACTTTGATAGAGTAAAACACAGAGGTTAAAA-CCCTCTCGTCTC-CCCAT----ATTAGAAAAACAGGACCTGAACCTGCACTCAAGAGCCCAAAACCCTTTGTACTTCCA-CTATACTATTTTCTAGTAAAGTCAGCTAATTAAGCTTTCGGGCCCATACCCCGAAAATGTTGGTTTAAACCCCTCCTCTACTAATGAA-CCCAATCATATTATCAATCATCCTTTCAAGCCTAGCCCTAGGCACCATTATTACCATATCCAGCCACCACTGACTATTAGCCTGAATCGGGCTCGAATTAAACACACTAGCAATTAT-CCCCATCCTCGCTAAACAACATCA-CCCACGCGCAACAGAAGCCGCAACAAAATATTTTCTCACACAAGCTGCTGCCTCTGCCACACTA-CTATTCTCTAGCACCATCAATGCTTGATCAACAGGAACCTGAGATATCATACAACTAACAAA--CCAACCCGCATGTGTCATACTAACAATAGCCCTCTCAATAAAACTTGGGCTCG--CCCCACTTCACTTCTGACTACCAGAGGTACTACAAGGCACCCCATTAAAAACAGCACTAATTGTTGTAACATGACAAAAACTAG-CCCCACTAGCACTGC-TCTACCTAACACAAAACTCGCTATC-CACACCAACCCTCTTGGCAATGGGACTACTATCCACCTTAACAGGCGGTT-G-A-GGCGGGTTGAACCAAACTCAAACACGAAAAATCATGGCCTTTTCATCGATCGCCCACCTCGGATGAATAGCAGCAATTCTAACACTAGCCCCAAACATCATACTGCTGAACCTAGTACTCTACATCCTAATAACCACATCA-ACCTTTCTATCACTTATATATGCCTCAGCCAAAACAATTCAAGACCTAACAACAACATGAATAATTT-CACCCACAATATCAGCCTTCATACTCATACTACTTATATCATTA--GGCGGCCT--ACCCCCTCTTACCGGGTTCATGCCAAAATGACTGATCCTACAAGAACTTACAACACACAATCT-TTGCACAACCGCAAC-AATAATAGCACTATCCGCTCTACTAAGTCTA-TTCTTCTACCTACGACTATCATATATTTCAACCCTAACCCTAG-CCCAAAACT-CACCACAAAACGCACACAAGTGACGATTTCAACCTAACACAAAAGTTAACCCCACAACTACCATAATTATACTATCAACCCTTCTCCTACCCATTA-CACCAATAT---TTATTT-----AGAAACTTAGGTTAAA--TT-TCAAACCAGGAGCCTTCAAAGCCCCAAATAAGAGTTAA-ACTCTCCTAGTTTCTG---AAGGCTTGTAAAACTCTAATCTACATCTCCTGAATGCAACTCAAACACTTTAATTAAGCTAAA---------------------------------------------------------------------------------------------------------------------------------------------------GCCTCCTAGATAGACGGGCCTCGATCCCGTAAAATTTTAGTTAACAGCTAAATACCCAAGCCAGCGGGCCTCTATCCGCGCTTCTTCTGT------TAGAAGAAGAAGCCCCGGAACACC-T-TTAGGGTTCTTCTCAAGATTTGCACTCTTGCGTGGAAA--------------------CACCACAGGGC-------------------TTGGTAGGAGCGGG-TTTAA-CTCCGCCTGTGCAGGGCTACAACCTGCCGCCTAT---CCCTCGGCCATC-------CTACCTGTGACTATTAATCGTTGATTTTTCTCAACCAACCATAAAGATATCGGCACCCTGTATTTGATTTTCGGTGCCTGAGCAGGAATAGTGGGCACTGCCCTTAG-CTTACTAATTCGCGCTGAGCTAAGTCAACCGGGAACTTTACTAGGTGACGACCAAATTTATAACGTAATTGTTACCGCACACGCATTTGTAATAATT-TTCTTCATAGTAATGCCAGTTATAATC-GGAGGTTTTGGAAACTGATTGGTCCCCCTAATAATCGGGG-CCCCTGATATAGCATT-CCCCCGGATAAACAACATGAGCTTCTGATTATT-A-CCCCCATCATTCCTCTTACTTCTCGCATCCTC-TGGTGTAGAAGCTGGTGCGGGTACCGGGTGAACAGTCTA---CCCACCA-CTAGCCGGAAACCTGGCCCATGCAGGAGCCTCAGTTGACTTAACTATTTTTTCACTCCACCTTGCTGGGGTCTCATCAATTCTTGGCGCTATTAACTTCATTACAACTTGCATTAATATGAAG-CCCCCCACTATAACACAGTACCAAA--CACCCCTGTTTGTATGATCAGTGTTAATTACAGCCGTACTCCTACTTCTGTCCCTGCCCGTTCTTGCTGCCGGTATCACAATACTACTAACGGACCGAAATTTAAACACCTC-ATTCTTTGACCCTGCCGGA-GGGGGA-GACCCCGTATTATACCAACACCTATTTTGA-TTTTTCGGACACCCAGAAGTCTATATTCTAATCCTACCCGGCTTTGGGATAATTTCGCACATTGTAACCTATTATGCAGG-T-AAAAAAGAACCTTTTGGCTACATGGGCATAGTCTGAGCAATAATGTCAATCGGTTTTCTTGGCTTTATTGTATGAGCACACCACATATTCACAGTAGGCATAGACGTAGACACCCGAGCATATTTTACATCCGCTACCATAATTATTGCCATTCCAAC-AGGCGTAAAAGTCTTCAGTTGACTAGCAACACTACAC-GGGGGCATAATTAAATGAGACGCCGCAATACTGTGAGCCCTC-GGCTTTATTTTTTTATTCACTGTC---GGAGGTCTAACCGGAATTGTCCTTGCAAACTCATCACTAGACATTGTACTACACGATACCTACTACGTAGTAGCCCACTTCCACTACGTACTATCAATG-GGCGCTGTATTTGCAATTAT-GGGCGGATTCGTGCACTGGTT-CCCACTATTTTCAGGATATACGCTTCACCAAACTTGAACAAAGACCCACTTCGGCGTCATATTTGCTGGAGTAAATCTTACA-TTCTTCCCACAACATTTCCTAGGCCTATCTGGAATACCACGACGCTATTCGGACTACCCCGACGCTTACACAGTCTGAAACACAACATCATCAATCGGATCCCTAATTTCCCTGGTCGCAGTAATCATGATAATATTTATTATCTGAGAAGCCTTTGCAGCGAAACGAGAGGTAATAACCCTAGAACTAACAAGCACCAACCTAGAATGACTACACGGCTGCCCA--CCCCCATACCACACCTACGAAGAACCGACCTACGTCCAAGCAAACTCAAGA-----------AA-GGGGGGAATCGAACCGCCTATTGCCGGTTTCAAGCCAGCCACATAGCCATAATGCT----TCTTTCTCCATA----------------AGACCCTAGTAAATTA-ATTATATAGCCTTGTCAGAGCTAAGTAACAGG--AT--CACACCTGTGGGTCTTACATGGCACACCCATCCCAACTAGGTTTTCAAGATGCAGCCT-CCCCAATCATAGAAGAACTTCTACACTTTCACGACCACGCCATTATAATTGTCTTTCTTATTAGTGCCTTAGTCCTGTATATTATTTCCCTAATAATATCAACAAAATTAACCCATACTAACACAATAGACGCCCAAGAAGTCGAGATAATCTGAACCATTCTACCCGCCATTATCTTAATCTTAATTGCCCTACCATCCCTGCGCA-TTCTATATCTTATAGACGAAATCAACAA-CCCCCATCTCACAATTAAAGCCCTTGGCCACCAATGATACTGAAGCTACGAATACACAGACTACGAAGACCTTATATTTGACTCGTACATGATCCCAACGCAGGACCTACAACAGGGG-TCTTTCCGCCTATTAGAAGTAGACCACCGCATGGTAGTACCAATAGAATCCCCCATCCGAATACT-CATCTCAGCAGAAGACGTACTTCATTCCTGAGCCGTACCCGCCCTCGGAATTAAAACTGACGCTATCCCGGGACGACTAAACCAAACAACCTTTATCACCTCACACCCAGGACTAT-TCTACGGGCAATGCTCAGAGATCTGCGGTTCAAATCACAGCTTCATACCAATTGTGGTCGAAGCAGT-ACCGCTAAAACACTTTGAAGACTGATCTACTACTATACTAA---CAGCCTCTCCAAGAAGC-TTTTAC--AGCACTAGCCTTTTAAGCTAGAGAAGGGGACTA-AAAC--CCCCCTTGGTGA--ATGCCACAACTAAACCCTG-CCCCTTGGTTTCTAACCCTACTACTAGCATGAACACTAATCTTATTAATTTTC-AAAACTAAA-ATTCTATCTTCAG--CCT-CTTACAGTACCCCAACACCCA-AAGACCCCTCAACCCATCATACAA--CCCCATGAAACTGACCATGAACTTAAAC-TTCTTCGACCAGTTCTTAAGCCCAC--AACTACTAGGAGT-CCCACTAATTCTACTAGCAATAATCATC-CCACCAACATTAATCTTTACAACAACAAACCGCCTCGTCCCAAACCGCTTAATTAT-CCTCCAATCTTGAATAGTCTTTATATTCACAAAACAACTCATAA--C-CCCACTAAATAAGCCCGGCCATAAATGAGCCGCAATTCTATTATCATTAATAC-TATTTCTTCTATCTTTAAATATATTAGGACTACTCCCATACACATTCACACCAACAACCCAACTATCAATAAACATAGGACTAGCAG-T-GCCACTATGACTTGCCACCGTATTAATCGGA-CTACGAAACCAGCCTACAATTTCACTAGGG-CATCTGCTACCAGAGGGCACACCCA-CGCCACTCATCCCAATCTTAATTATTATCGAAACAATTAGCCTCTTTATTCG-CCCACTT-GCACTTGGGGTCCGACTGACAGCAAATTTAACAGCAGGACACCTTTTAATTCAACTCATTTCAACTGCCACCTTTGTTCTCCTCCCCACCATAACTACAACAGCAGCACTAACTTTTATTGTCCTACTATTGCTAACCGGCCTAGAAGTTGCCGTTGCTATAATCCAAGCATACGTATTCACCCTCCTACTAAGCCTTTACCTACAAGAAAACGTCTAATGACACACCAAGCACATGCCTACCACATAGTAGACCCAAGCCCATGACCACTAAC-AGGCGCAATTGCAGCCCTCTTAATAACATCCGGCCTAGCAATTTGATTTCATTTCAACAACATACTTTTAATAAATATTGGACTAGTAGTACTTCTATTAACAATGTACCAATGATGGCGTGATATTACCCGAGAAGGCACATTTCAAGGCCATCACACAACGTTAGTCCAAAAGGGATTACGCTATGGTATAATCCTATTTATCACATCCGAAGTG-TTCTTCTTTATTGGGTTCTTTTGAGCTTTCTACCACTCTAGCCTAGCCCCAACCCCAGAGCTC--GGAGGACATTGA-CCCCCAAGTGGTAT-TCA-CCCACTAAACCCGTTTGAAGT-ACCATTATTAAACACCGCAGTACTACTTGCCTCAGGCGTAACCGTAACATGAGCCCATCACTCCATTATAGA-AGGCACACGAAAAGAGGCCGTACAAGCACTAGCACTAACTATCATCCTAGGCCTATA-CTTTACCGCACTACAAGCCATAGAATACTACGAAG-CCCCTTTTGCAATCTCAGACAGCGTCTATGGTTCAACA-TTCTTTGTCGCCACCGGCTTCCACGGCCTACACGTAATTATTGGCTCAAC-CTTCCTAATTGTATGCCTAATACGACAAGTACTGTACCACTTCACAACAAACCACCACTTTGGGTTCGAAGCCGCCGCCTGATATTGGCACTTTGTAGATGTTGTATGGTTATTCCTATATGTATCAATCTACTGATGAGGTTCATA-TTCTTCTAGTATCAATCAGTACAAGTGACTTCCAATCACTAAGCCTCAGT-TAAGCCCTGAGG-AAGAATAATGAGCATAACCTCAATATTCATTGTTACCACCACTATTGCCATCTTACTTGTTACCATTAGCTTCTGGCT-GCCACAAACAGTGCCAGACACAGAAAAACTGT-CACCCTATGAATGCGGATTTGA-CCCACTAGGCTCTGCCCGCCTGCCCTTTTCACTCCGGTTTTTTCTCGTAGCAATCC-TATTCCTATTATTCGACCTAGAAATCGCCTTACTTTTGCCAGCCCCATGAGCAATTAACTCTACTTGTCCAACACTAACAACAATATGAACAAGCACCATTATCATCCTACTAACCCTAGGCCTCATTTATGAGTGACTAGC-AGGGGGACTAGAATGAGCAGAATTAGCAGCTAGTTTAACT-AAATAACTAATTTCGGCTTAGTCGTTCCG-GGTTTTAGCCCCGGGTTGCTCA-ATGACCACACCATATTTTACATTCAGTACCGCATTTATGCTGGGGATCATGGGTCTCTCGCTTCACCGCACTCATCTTGTCTCTGCCTTACTATGCATCGAAGCTATAATATTAGCCCTATTCACAGCCCTGACAATGCTTTCCTCAACCCTTCAACTACCCTCCACAACCATAATCCCAATTCTACTACTAACATTCTCTGCCTGCGAAGCAAGCACAGGCCTAGCCCTACTGGTGGCAACATCACGAACCCACGGAGCAGATCACTT-ACAGAACCTAAACCTCCTACAATGTTAAAAATCTTACTACCAACAGCCCTGCTTATTCCAACAGCACTCTTATCT-AAGCCAAATAAGCTATTTTTAACGTACACCACCAACTCAATA-ATCCTAGCAATAATTAGCCTAACATGACTAAAACA-CCCAATAGACCAGAATACATCCTTCGCCT-CCCAACACTTTAACATT-GACATGATCTCCG-CCCCATTGATAGTACTGTCTTGCTGACTCCT-TCCACTAATAGCAATAGCAAGCCAAAACCACCTACAACACGAA-CCAAC-CAACCATAAACGAACATTCTTAGTAACTCTCACAACACTTCAAATAGCCCTACTACTCACCTTCTCAGCAACAGAGTTCACAATATTCTACATTATATTTGAAACAACACTAATTCCCACGCTCATCATTATTACACGCTGAGGCAACCAAGCTGAACGGCTTTCAGCTGGAATCTATTTCCTATTTTACACTCTAGCCGGTTCCCT-CCCCTTGCTAGTCGCCATTCTCTACTTAAACACCAAGTACCTAAACATATCCCTCCCAATCCTACACACC--TTA-CAACCGG-AAA-TCAAATACTCATGAACAAATAACACATTATGATTAGCCTGCCTACTAGCCTTTTTAGTCAAAATACCTCTCTACGGACTCCATCTTTGACTACCAAAAGCCCATGTAGAGGCCCCAATCGCTGGCTCCATAGTCCTAGCAGCAATTCTTTTAAAACTA-GGCGGATACGGCATCATTCGCATCA-CCCC--AATCCTTAATCCTCTATCCACACAAATATCCTACCCATTTATTATCCTATCCATATGAGGCATTATTATAACCAGCTCAATCTG-CCTGCGACAAACAGACCTAAAATCACTAATCGCCTATTCCTCAGTAAGCCACATAGGCTTAGTAATTGCAGCATCTCTAATTCAAA-CCCCATGAAGCTTAACAGGCGCAATCGCTCTAATAATTGCCCATGGACTAACATCTTCAATACTTTTCTGCCTAGCAAACACAAACTATGAGCGAACACACAGCCGAACACTACTACTAGCACGAGG--ACTACAACTTATCCT-CCCCCTTATAACAGCATGGTGGCTTCTAGCTAACCTAACGAACATAGCCCT-C-CCACCAACAATTAACTTAACAGGTGAACTACTAATTATAGCCTCAATATTTAACTGATCTTCACCAACCATTATTATAACAGGGCTGGGTACGCTACTAACAGCCGCATACTCCCTACACATATTTCTAACAACACAAC-GAGGCAAACTCCCAACACACATACTTCGAATA-GAACCAACCCATACTCGAGAACACCTATTAATGACCTTGCACACCCTACCCATACTACTCCTGCTAGCTAATCCAGTACCTATTCTCGGCCTATTTTCGTGTCAATATAGTTT--AATAAAAACATTAGGGTGT-GGACCTAAAAAAAGAAGTTCGA---C---CCTTCTTCTTGACCGAGGGGTGTTC-AGCACATAAAGAACTGCTAATTC-T-TAACCCTAGGGTTAAACTC-CCT
Plestiodon.elegans_NC_024576 AATCCAGGTCGGTTTCTATCTATGTAGCCACCTTCTTCAGTACGAAAGGACAAAG-AAGAG-GGGACCAATGCTACAAGCACGTCCCAAACC--CCTGACTG-AACAAAACTAAAGTTAGACAGCTA----------CTACCACGACCAAAGAT-CGTGG---TTTTATTAGGGTGGCAGAGCCAGGTATATGCA-AAAGGCCTAAAA-CCTT-TACTTCAGATGTTCAAATCCTCTCCCTAATCATGCACTCATTTCTCACATACTTCATTAA-CCCACTACTCTACATTGTCCCTGTCTTAGTGGCCGTAGCCTTCCTAACACTCTTAGAACGAAAAATCCTTGGCTACATACAACTTCGAAAAGGCCCAAACATCGTCGGCCCCTACGGCCTACTACAACCAATCGCAGATGGTGTAAAACTCTTCATCAAGGAGCCAGTGCGCCCATCCTCTTCATCCCCAACACTATTTATCATTACCCCCACATTAGCCCTATTTCTAGCCCTCATGATCTGAA-CCCCCCTTCCAATGCCCATAACACTCGCAGACATAAACCTCGGACTACTCTTTATACTAGCCCTCTCAAGCATAGCTGTATACTCAGTACTATGATCCGGATGAGCATCAAACTCCAAGTA-CCCTTTAATCGGAGCCCTACGGGCCGTAGCACAAACCATCTCTTATGAAGTAACCCTGGGAATTATTTTA-CTCACCCTTATTATCCTTGC---AGGGGGCTTCACTCTACACACGCTATCTGCTACACAAGAGCACACATGACTAATATTATGCTCTTGGCCCCTAATAATGATATGATTTATCTCAACACTAGCTGAAACCAATC-GAGCACCATTTGACCTCACCGA-AGGAGAATCAGAGCTAGTCTCAGGCTTCAATGTCGAATACGCAGCAGGCCCATTCGCCCTGTTCTTCCTAGCAGAATACGCAAATATCCTTATGATAAACACCCTCACATGCACCTTATTCCT-CAGCCC-AGGAACAATAACA-CACCCAGACATATTCCCAACCAACCTCATACTAAAAGCAACAACACTCACAATCCTATTCTTATGAGCCCGAGCCTCATA-CCCACGCTTCCGATACGATCAGCTCATACACCTCCTATGAAAAAACTTTCTCCCCCTCACACTCGCCCTATTC-CTATGACATGTATCATTCCCAACAGCCCTCTCCGGGCTC-CCACCACAATAACCA----AGGAAATGTGCCCGAAA----C-TTAAGGATTACTTTGATAGAGTAAAACACAGAGGTTAAAA-CCCTCTCAT-TT-CCCAC----ATTAGAAAAACAGGGTACGAACCTGCACTAGAGAGCTCAAAACCCCCTGTACTTCCA-CTATACTATTTTCTAGTAAAGTCAGCTAATTAAGCTTTCGGGCCCATACCCCGAAAATGTTGGTTTAAACCCCTCCTCTACTAATGAA-CCCAATTATACTATCAATTATTCTCTCAAGCTTAGCCCTGGGCACCATCATCACCATATCTAGCTACCACTGACTACTAGCCTGAATCGGACTAGAACTGAACACACTAGCAATTGT-TCCAATTATCGCAAAACAACACCA-CCCCCGTGCAACAGAAGCCACAACAAAATACTTTCTCACACAAGCAGCTGCCTCTGCCACAGTG-CTATTCTCCAGCACTATTAATGCATGATCAACCGGAACCTGAGACATCACACAACTAACAAA--TCAACCAGCATGCATTATATTAACAATAGCCCTATCCATAAAACTCGGCCTCG--CCCCCCTTCACTTCTGACTACCAGAAGTTCTACAGGGCACCCCCCTAAAAACAGCACTAATTATTGTAACATGACAAAAACTGG-CCCCCCTAGCCCTAC-TTTACCTAACACAAAACTCACTACA-CACAACAATCCTACTAACAATAGGATTATTATCTACCCTGGTGGGCGGGT-G-G-GGCGGATTAAACCAAACACAAATACGAAAAATCATAGCATTCTCATCCATCGCCCACCTCGGCTGAATAGCAGCAATCCTAACACTAGCCCCAAACATCATACTACTCAACTTAGCACTCTACATCCTAATAACCGCCTCA-ACCTTCCTTCTACTAACACTGATCTCAGCCAAAACCATCCAAGACATAACAACAACATGAACGGTCT-CACCCACAGTATCGGCCTTTATACCCATACTGCTTATATCACTA--GGGGGCCT--ACCCCCCCTTACTGGATTTATGCCAAAATGACTGATCCTGCAAGAACTAACAGCACACAACTT-CTGCACAGCCGCAAC-AATAATAGCCCTTTCCGCCTTACTAAGCCTA-TTCTTCTACCTACGACTATCATATGTCTCAACCCTAACCCTCG-CCCAAAGCT-CCACCCAAAACTCCCACAAATGACGTTTCCAGCCAAACACAAAAACCACCCCAACAACCACCATAATCATTCTATCAACCCTTCTCCTACCAATCA-CACCCATAT---TTATCT-----AAGAAGCTTAGGTTAA--TC-TTAAACCAAAGGCCTTCAAAGCCTTAAACAAGAGTTAA-ACTCTCTTAGCTTCTG---AAGGCCTGTAAAACTCTAATCTACATCCCCTGAATGCAACTCAAGCGCTTTAATTAAGCTAAA---------------------------------------------------------------------------------------------------------------------------------------------------GCCTCCTAGATAGACGGGCCTCGATCCCGTAAAATTTTAGTTAACAGCTAAACACCCAATCCAGCGGGCCTCTATCCGCGCTTCTTCTAT------CAGAAGAAGAAGCCCCGGGACACC-T-TTAGGGTCCTTCTCAAGATTTGCACTCTTGCGT-GAAA--------------------CACCACGAAGC-------------------TTGATAGGAGCGGGACTCGA-CCCCGCCTATACAGGGCTACAACCTGCCGCCTGT---TTCTCGGCCATC-------CTACCTGTGACTATTAATCGTTGATTCTTCTCAACCAACCACAAAGATATTGGCACCCTTTACCTAATCTTCGGTGCTTGAGCAGGTATAGTGGGCACCGCCCTTAG-CTTATTAATTCGGGCCGAACTAAGTCAGCCCGGAAGCCTACTGGGTGACGATCAGATTTACAATGTAATCGTCACCGCACATGCATTCGTAATGATC-TTTTTCATAGTGATGCCGGTCATAATC-GGAGGCTTTGGAAACTGATTAGTTCCCCTGATAATCGGAG-CCCCTGATATAGCGTT-CCCTCGGATAAACAACATAAGTTTCTGACTTCT-T-CCCCCATCATTCCTCCTGCTTCTTGCATCTTC-CGGTGTAGAAGCTGGCGCCGGCACCGGGTGAACTGTATA---CCCCCCA-CTAGCTGGAAACTTAGCCCATGCAGGGGCCTCAGTCGACCTTACTATTTTTTCACTCCACCTTGCTGGGGTATCCTCAATCCTTGGCGCTATCAACTTCATCACAACCTGCATTAACATAAAA-CCCCCAACTATAACACAGTACCAGA--CACCCCTGTTTGTATGATCCGTATTAATTACAGCAGTGCTCCTACTTCTATCCCTGCCAGTTCTTGCTGCTGGTATCACAATGCTACTGACGGATCGAAATTTGAATACCTC-GTTCTTTGATCCCGCGGGA-GGGGGA-GATCCGGTGCTATATCAACACCTCTTTTGA-TTCTTCGGCCACCCAGAAGTCTATATTCTTATTCTACCCGGCTTTGGAATAATTTCACATATCGTGACCTATTATGCAGG-C-AAAAAAGAGCCATTTGGCTACATGGGCATAGTATGAGCAATAATGTCAATTGGCTTTCTAGGCTTCATCGTATGAGCACATCATATGTTTACAGTAGGCATAGACGTGGACACCCGAGCATACTTTACATCTGCCACCATAATCATTGCAATTCCAAC-AGGCGTAAAGGTCTTCAGCTGACTAGCAACACTACAC-GGGGGAATAATCAAGTGGGATGCCGCAATATTATGGGCCCTT-GGTTTTATTTTTTTATTTACTGTC---GGCGGTCTTACCGGGATCGTCCTTGCCAACTCATCCTTAGACATCGTATTACATGATACCTATTACGTAGTGGCCCACTTCCACTACGTCTTATCAATA-GGCGCCGTGTTTGCAATCAT-GGGCGGGTTTGTGCACTGGTT-CCCGCTGTTCTCAGGGTACACACTCCATCAAACCTGAACAAAAATTCACTTCGGCGTTATATTTGCTGGGGTAAACCTTACA-TTTTTCCCACAACACTTCCTTGGTCTGTCTGGTATACCACGACGATATTCAGACTACCCCGATGCCTACACAATCTGAAACACAATATCGTCAATCGGGTCCCTAATCTCCTTAGTCGCAGTAATCATAATGATATTTATTATTTGAGAGGCCTTTGCAGCCAAACGAGAAGTGTTAACACTAGAATTAACAAGCACCAACCTAGAATGACTACATGGCTGCCCA--CCCCCCTATCACACCTACGAAGAACCAACCTACGTTCAAACAAACTCAAGG-----------GA-GGGGGGAATCGAACCACCTATTACTGGTTTCAAGCCAATCGCACAACCATTGTGCT----TCTCTCTCCATG----------------AGACCCTAGTAAATTA-ATTATATAGCCCTGTCAGAGCTAAGTAACAGA--GT--AATGTCTGTGGGTTTCACATGGCACACCCAGCCCAATTAGGTTTTCAAGATGCAGCCT-CCCCAATCATAGAAGAACTACTACACTTTCACGACCACGCTATTATAATTGTGTTCCTCATTAGCGCCCTGGTTTTATATATTATCTCCCTAATGATATCAACAAAATTAACCCACACTAACACAATAGACGCCCAAGAAGTAGAAATAATCTGGACAATCCTGCCCGCTATTATTTTAATCCTAATCGCCCTGCCATCCCTTCGCA-TTCTTTATCTAATAGATGAAATCAACAG-CCCGCATCTTACCATTAAGGCCCTGGGCCATCAGTGATACTGAAGCTATGAATATACAGACTACGAAGACCTCATGTTTGACTCGTACATGGTTCCAACACAAGACCTACAACAAGGG-TTCTTTCGCCTCTTAGAAGTAGACCATCGTATAGTAGTACCAATAGAGTCCCCAATCCGAATACT-GATCTCAGCAGAAGACGTACTTCACTCTTGAGCCGTCCCCGCCCTAGGAATTAAAACTGACGCTATCCCAGGACGACTTAACCAAACAACCTTTATTACCTCGCACCCGGGACTGT-TCTACGGACAGTGCTCAGAAATCTGCGGCTCGAATCACAGCTTTATACCAATCGTGGTTGAAGCAGT-GCCATTAAAACACTTTGAAAACTGATCTACCACTATACTTA---CAGCCTCACCAAGAAGC-TTTTAT--AGCACTAGCCTTTTAAGCTAGAGAGGGGGACTA-AAGC-GCCCCCTTGGTGA--ATGCCACAACTAAACCCTG-CCCCTTGGCTCCTAATCCTCCTACTATCTTGAACCGTAGTCCTACTAATCTTT-AAAACAAAA-ATTCTATCGTCGG--CCT-CTTACAGCACCCCTTCAGCCC-CAGACCTGTCAACCCGCCACACAA--CCCCATGAAACTGACCATGAACTTAAAC-TTCTTTGACCAGTTCCTAAGCCCCC--AAATACTAGGAAT-CCCTTTAATTCTACTAGCAATAGTTATC-CCACCAATACTAATCTTTACAACAACAAACCGCCTCGTCCCAAACCGCCTCATCAC-CATCCAATCTTGGGCGGTCTTCGTGTTTACAAAGCAACTTATAC--T-ACCACTAAATAAGCCCGGCCACAAGTGAGCCGCAATTTTACTATCCCTAATGC-TATTTCTTTTATCTTTAAACATATTAGGGCTACTCCCGTACACATTCACACCAACTACTCAACTATCAATAAACATAGGACTAGCAG-T-GCCCCTTTGACTCGCCACCGTGCTTATCGGA-CTACGAAACCAACCTACAATCTCACTAGGA-CACCTCTTACCAGAAGGCACACCCA-CACTACTCGTTCCGGTTTTAATCATCATTGAAACAATTAGCCTTTTTATTCG-CCCACTT-GCACTAGGCGTTCGACTAACAGCAAATTTAACAGCCGGCCACCTTTTAATTCAACTTACCTCAACCGCCACATTCGTGCTTCTCCCAATTATAACTACAACAGCGAGCCTAACTCTAATTGTGCTCCTACTATTAACCGGCCTAGAAATCGCTGTCGCTATGATCCAGGCCTATGTCTTTACCCTCCTCCTAAGCCTATACCTACAAGAAAACGTTTAATGACACACCAAGCACATGCCTACCACATAGTAGACCCAAGCCCCTGACCACTAAC-AGGCGCAATTGCAGCCCTCTTAATAACATCCGGCCTAGCAATTTGATTTCACTTCAACAACACACTTCTAATAAACATCGGACTAGTTGTACTCCTACTAACAATATATCAATGATGACGAGACATCACCCGAGAAGGCACATTTCAAGGCCACCACACAACACTCGTCCAAAAAGGACTGCGTTATGGTATAATTCTATTCATCACATCTGAGGTG-TTCTTCTTTATCGGCTTTTTCTGGGCCTTCTACCACTCCAGCTTAGCCCCAACCCCTGAACTT--GGGGGGCACTGA-CCACCAAGCGGCAT-TCA-CCCATTAAACCCCTTTGAGGT-CCCACTGCTAAACACAGCAGTACTACTAGCCTCTGGCGTGACCGTAACATGAGCCCATCACTCCATCATAGA-AGGAGCACGAAAAGAGGCCGTACAGGCACTAGCACTAACTATTATCCTCGGCCTATA-CTTTACTGCACTACAAGCCATAGAATACTACGAAG-CCCCATTTGCGATCTCAGACAGCGTTTACGGCTCAACA-TTCTTTGTTGCCACCGGGTTCCACGGCCTACATGTCATCATCGGATCTTC-TTTCCTAATTGTCTGTTTAATACGACAAATCTTGTACCACTTCACAACAAACCACCACTTCGGATTTGAAGCCGCCGCCTGATATTGGCACTTTGTAGATGTCGTATGACTATTCCTTTATGTATCAATTTACTGATGAGGTTCATA-TTCTTCTAGTATTAACCAGTACAAGTGACTTCCAATCACTAAGTCTCAGC-TAAGCCCTGAGG-AAGAATAATGAGCATAACCTCAATATTTATCATCACCACTACCATCACCATCCTACTTGTCACCATTAGCTTCTGACT-ACCACAAGTGGTGCCGGACACGGAAAAACTCT-CACCATACGAGTGTGGCTTTGA-CCCACTAGGTACTGCCCGCCTACCCTTCTCACTTCGTTTCTTTCTTGTAGCAATTC-TCTTCCTACTATTTGACCTAGAAATCGCCCTACTCCTACCTATCCCGTGGGCAATTAACTCCCTACACCCCACCCTCACAATAATATGAACAGGCACCATCATCATTCTACTAACCCTTGGCCTCATCTATGAGTGACTCGC-AGGGGGACTAGAGTGGGCAGAATTAGCAGCTAGTTTAAC--AAACAACTGATTTCGGCTCAGTTATTCCA-GGTTTTAACCCTGGGCTGCTCA-ATGACCACACCATACTTTACCTTTAACGCCGCCTTTATGCTTGGAATCATGGGGCTTTCACTCCACCGCACACACCTTGTGTCTGCCTTACTCTGTATTGAAGCTATAATACTAGCCCTCTTTTCAGCCCTAACGATACTTTCATCAACCCTGCAACTACCGTCCACCACCATAGCCCCGATCTTACTGCTAACATTCTCCGCCTGTGAGGCGGGCACAGGACTAGCCCTGTTGGTAGCAACCTCACGAACTCATGGGACAGACCACCT-ACAAAACTTAAATCTACTACAATGCTAAAAATTTTACTACCAACAGCCCTACTTATCCCCATAGCACTCATATCC-AAGCCAAACAAACTATTCTTAACGTACACTATCAGCTCAATA-ACCCTAGCAGCAGTCAGCCTAACTTGACTAAAACA-CCCAATAAACCTAAATACGTCCTACGCCT-CCCCATACTTCAATATT-GACACAATCTCCG-CCCCCCTGATAGTCTTATCATGCTGACTCCT-CCCACTAATGGCAATAGCTAGCCAAAATCACCTACAACACGAA-CCCGC-TAATCGCAAACGAATGTTCTTAGTAACCCTCACTACACTTCAAATCGCCCTACTACTCACCTTCTCAGCAACAGAATTCACACTATTCTACATTATATTTGAAACAACGCTTATTCCAACGCTCATTATCATTACACGCTGAGGCAATCAAGCTGAGCGACTCTCAGCTGGCATCTACTTCCTGTTCTACACCCTAGCCGGCTCATT-ACCCCTGTTAGCCGCAATTCTTTACTTAAACACCAAATATATAAATATATCTATCCCGATTCTCCATGCC--CTA-CAACCAG-AAA-CCACACACTCATGAACAAACAATACACTATGGTTGGCCTGCCTACTGGCCTTTTTAGTTAAAATACCCCTCTACGGCCTACATCTCTGACTCCCTAAAGCTCATGTAGAGGCCCCTATCGCCGGCTCAATAGTCCTAGCAGCAATTCTTTTAAAGCTT-GGCGGATACGGCATTATTCGCATCA-CCCC--AATTTTCAGCCCCCTATCCACACAAATATCTTACCCATTCATTATCCTGTCCATGTGGGGTATTATTATAACTAGCTCAATCTG-CCTACGACAAACAGACTTAAAGTCACTAATCGCTTACTCGTCAGTGAGCCACATAGGCCTAGTAATCGCAGCATCCCTTATTCAAA-CCCCATGAAGCCTAACAGGCGCAGTTGTCCTAATGATCGCCCACGGACTAACATCCTCAATACTTTTTTGCCTGGCAAACACAAACTATGAACGAACACACAGCCGAACTCTATTACTCGCCCGAGG--CCTCCAACTTATTCT-CCCCCTCATAACAGCATGATGACTACTAGCTAACCTAACAAACATAGCCCT-T-CCACCAACAATTAATCTGACAGGCGAACTACTAATTATGGCCTCTATATTTAACTGATCTTCACCAACCATCATCATAACCGGACTCGGCACACTACTAACAGCCGCATACTCACTACACATGTTCTTAACAACACAAC-GAGGCAAACTCCCAACACATACAATTCAAATA-GAGGCAACCCATACACGAGAACACCTACTAATAGCCCTGCACACCCTACCCATACTGCTCCTGCTATTAAACCCGGCACCAATCCTCGGCTTATTCTCCTGTCAACATAGTTT--AATAAAAACATTAGGATGT-GGATCTAAAGAAAGAAGCTCAA---C---CCTTCTTGTTGACCGAGAGGTGTTT-GGCACACAAAGAACTGCTAATTC-T-TAACCCTGGGGTTAAACTC-CCC
Plestiodon.tunganus_NC_045232 AATCCAGGTCGGTTTCTATCTATGTAGCCACCTTCTTCAGTACGAAAGGACAAAG-AAGGG-CGGACCAATGCCACAAGCACGTCCAAACCC--ACTAACTG-AACAAAACTAAAGTTAGACAGCTAT---------CTACCACGACCAAAGAT-CGTGG----TTTATTAGGGTGGCAGAGCCAGGTATATGCA-AAAGGCCTAAAA-CCTT-TACTTCAGATGTTCAAATCCTCTCCCTAATCATGCACTCATTTTTCACATACATTATTAA-CCCACTACTCTATGTTATTCCCATCTTACTAGCTGTAGCTTTCCTGACCCTCCTCGAACGAAAAATCCTTGGCTACATACAACTCCGAAAAGGCCCAAATATTGTAGGCCCACACGGCTTACTGCAGCCAGTCGCAGACGGCGTAAAGCTCTTCACCAAAGAACCAGTACGCCCATCATCCTCATCCCCAACACTATTCATCATTACTCCAACACTAGCCTTATTCCTAGCCCTTATAATTTGAA-CACCACTCCCAATACCTATAACACTCGCAGATATAAACCTAGGACTACTCTTCATACTAGCCCTCTCAAGCATGGCAGTATACTCCGTACTTTGGTCTGGGTGAGCATCAAACTCCAAGTA-CCCTTTAATCGGAGCCCTACGGGCTGTAGCACAAACCATCTCATACGAGGTAACCCTAGGGATCATTTTA-CTCACACTCATTATCCTCGC---AGGGGGCTTTACCCTACACACACTAACCACTACACAAGAACATACATGGCTCTTACTATGCTCTTGACCGTTAATAATAATGTGGTTTATCTCAACACTGGCTGAGACCAATC-GAGCACCATTTGACCTCACCGA-AGGAGAATCCGAACTAGTCTCTGGCTTTAACGTGGAGTACGCAGCCGGCCCATTCGCCCTATTCTTCCTGGCAGAATACGCAAATATTCTCATAATAAACACCCTCACATGCACCCTGTTTTT-CAGCCC-AGGAACAATAACA-CACCCAGACATGTTCCCGATCAACCTTATATTAAAAGCGTCTGCACTCACAATTCTCTTTCTATGAACCCGAGCCTCTTA-CCCACGCTTCCGATATGATCAGCTCATACATCTTTTATGAAAAAACTTCCTCCCCCTCACACTCGCCCTGTTT-TTGTGACACGTCTCATTTCCAACAGCGCTCTCAGGACTT-CCTCCCCTGTAACTA----AGGAAATGTGCCCGAAA------TTAAGGGTTACTTTGATAGAGTAAAACACAGAGGTTAAAA-CCCTCTCAT----CTCCC----ACTAGAAACACAGGACCTGAACCTGTACCCAGGGGCTCAAAACCCCTTGTACTTCCA-TTATACTACTTTCTAGTAAAGTCAGCTAATTAAGCTTTCGGGCCCATACCCCGAAAATGTTGGTTTAAACCCCTCCTCTACTAATGAA-TCCAATTATATTATCAATTATTCTCTCAAGCCTCGCCCTAGGTACCATCATCACTATATCTAGTTACCACTGGCTATTAGCCTGAATCGGACTAGAATTAAACACACTAGCAATTGT-TCCAATCATCGCAAAACAACACCA-CCCCCGTGCAACAGAGGCCACAACAAAATACTTCCTCACACAAGCCGCTGCATCCGCCACAGTT-TTATTTTCTAGCACTATTAATGCATGATCAACCGGAGTCTGAGACATTACACAACTAACAAG--CCCACTAGCTTGTGTTACACTAACAACAGCCCTGTCAATAAAACTCGGCCTCG--CCCCCCTTCACTTCTGACTGCCTGAGGTCCTACAAGGCACCCCATTAAAAACAACACTAATCATTGTTACATGACAAAAATTAG-CCCCATTAGCACTAC-TTTACCTAACACAAAACTCACTATC-CACTACAATCCTACTAACAATAGGACTCCTCTCTACCTTAACAGGTGGAT-G-A-GGCGGACTAAATCAGACACAAACACGAAAAATTATAGCATTTTCATCAATCGCCCACCTAGGCTGAATAGCAGCGGTCCTTACACTATCCCCGCACATTATGCTACTAAACTTAACACTTTACATCCTTATGACCGCCTCG-ACACTTCTTCTGCTCATATTCTCCTCAGCCAAAACAATCCAAGACCTCACAACAACATGAATGATCT-CACCCACAGTATCAGCCTTTATGCTAATACTGCTTATATCACTA--GGGGGCCT--ACCCCCTCTTACCGGGTTTATACCAAAATGGCTAATCTTACAAGAACTAACAACACACAACTT-CTGCGCAGCTGCCAC-AATAATAGCACTATCCGCCCTACTAAGCCTA-TTCTTCTACCTACGACTATCATACATCTCAACTTTAACCCTCG-CCCAAAACT-CAACACAAGCCTCCCATAAATGACGGTTCCAACCAAAGACAATAACCACCCCAACAACCACCATAATTATCTTATCAACCCTCCTCCTACCAATCA-CACCAATAC---TCAGCT-----AAGAAGCTTAGGTTAG--AC-CTAAACCAAAGGCCTTCAAAGCCTTAAACAAGAATTAG-ACCCTCTTAGCTTCTG---AAGGCCTGTAAAACTCTAATTTACATCTCCTGAATGCAACTCAAACACTTTAATTAAGCTAAA---------------------------------------------------------------------------------------------------------------------------------------------------GCCTCCTAGATAGGCGGGCCTCGATCCCGCAAAGTTTTAGTTAACAGCTAAACACCCAATCCAGCGGGCCTCTATCCGCGCTTCTTCTAT------TAGAAGAAGAAGCCCCGGAACACC-T-TTAGGGTTCTTCTCAAGATTTGCATTCTTGCGTGAGGT--------------------CACCGCAGGGC-------------------TTGGTAGGAGCGGGACTCGG-ACCCGCCTATGCAGGGCTACAATCTGCCGCCTAT----TCTCGGCCATC-------CTACCTGTGACTATCAATCGTTGATTTTTCTCAACCAACCACAAAGACATTGGCACCCTTTACTTAATCTTCGGTGCTTGAGCAGGAATAGTGGGTACCGCCCTTAG-TCTGCTTATTCGAGCAGAACTTAGTCAACCAGGGAGCCTGTTGGGCGACGACCAGATTTATAATGTAATTGTTACCGCACACGCGTTCGTAATAATC-TTTTTTATGGTAATACCCGTTATGATC-GGGGGCTTTGGGAACTGATTGGTCCCCCTAATAATTGGAG-CCCCGGACATGGCATT-CCCTCGAATAAATAATATAAGTTTTTGACTGCT-G-CCCCCGTCTTTTCTACTACTTCTCGCATCTTC-CGGCGTAGAGGCGGGTGCTGGTACGGGGTGAACGGTGTA---CCCGCCA-CTAGCTGGAAATTTAGCACACGCCGGCGCCTCAGTCGACCTAACTATTTTTTCACTTCACCTTGCTGGTGTGTCGTCAATTCTCGGTGCCATTAACTTCATTACAACTTGCATTAACATAAAA-CCCCCTACCATAACACAATACCAAA--CACCCCTGTTTGTTTGATCAGTATTAATTACAGCAGTACTTCTATTACTATCGTTACCTGTTCTCGCTGCCGGTATCACAATGCTACTAACAGACCGAAATTTAAATACCTC-ATTCTTTGACCCTGCTGGC-GGGGGA-GACCCTGTACTGTATCAACACCTGTTCTGA-TTTTTTGGTCACCCAGAAGTCTACATTCTCATTCTACCAGGCTTTGGGATAATTTCACACATTGTGACCTACTACGCCGG-T-AAAAAGGAGCCATTCGGCTACATGGGCATGGTTTGAGCAATAATATCAATTGGCTTTCTGGGCTTCATCGTATGAGCACACCACATATTCACAGTGGGCATAGATGTGGACACCCGAGCATACTTTACATCTGCCACCATAATTATTGCAATCCCAAC-AGGGGTGAAAGTCTTTAGCTGATTAGCAACACTGCAC-GGGGGCATAATTAAGTGAGACGCCGCAATACTATGGGCCCTT-GGTTTTATTTTCTTATTCACCGTC---GGCGGCCTTACCGGAATCGTCCTTGCCAACTCATCACTGGATATTGTACTACACGACACTTACTATGTAGTAGCCCACTTCCACTACGTCCTATCCATG-GGCGCTGTTTTCGCGATTAT-GGGCGGATTTGTCCACTGGTT-CCCGCTATTTTCAGGATACACGCTCCATCAAACCTGGACAAAAATCCATTTCGGTGTTATGTTTGCCGGGGTAAACCTCACA-TTTTTTCCACAACACTTTCTCGGGCTGTCCGGAATACCACGTCGATACTCGGATTACCCAGATGCCTACACAATCTGAAATACAGTATCATCAATCGGGTCTTTAATCTCCCTGGTTGCAGTAACCATAATAATATTTATTATTTGAGAAGCTTTTGCGGCCAAACGAGAAGTAATAACACTAGAACTAACAAGCACCAACCTAGAATGGCTGCACGGCTGCCCG--CCCCCATATCACACCTACGAGGAGCCAACTTATGTTCAAACAAACTCAAGA-----------GA-GGGGGGAATCGAACCACCTACCACCGGTTTCAAGCCAGCCGCACGACCATTATGCC----TCTCTCTCCATA----------------AGACCCTAGTAAATTA-ATTATATAGCCCCGTCAGAGCTAAGTAACAGG--AT--AACACCTGTGGGTCTTACATGGCACACCCATCCCAACTAGGTTTCCAAGATGCAGCCT-CCCCTATCATAGAAGAGCTACTACACTTCCACGACCACGCTATTATAATTGTCTTCCTCATCAGCGCCCTGGTCTTATACATTATCTCCTTAATGATATCAACAAAACTAACACACACTAACACGATAGATGCCCAGGAAGTAGAGATAATCTGAACAATCTTGCCGGCCATTATTTTAATCTTAATCGCCCTACCATCCCTGCGAA-TTCTCTACCTAATAGATGAGATCAATAA-CCCACATCTTACAATTAAAGCCCTAGGCCACCAGTGATATTGAAGCTACGAGTATACAGACTATGAAGACCTTATATTTGACTCATACATACTTCCAACACAAGACCTAGAGCAGGGG-TTTTTCCGCCTCTTAGAGGTAGACCATCGTATGGTCGTACCAATAGAGTCCCCAATTCGAATACT-AATCTCAGCAGAAGACGTGCTCCACTCATGAGCGGTCCCGGCCCTAGGAATTAAGACTGATGCTATTCCAGGACGATTAAATCAAACAACCTTTATTACCTCTCACCCAGGCCTGT-TTTATGGACAATGCTCCGAAATCTGTGGCTCAAACCACAGCTTTATGCCAATTGTGGTCGAAGCTGT-GCCCTTAAAACACTTTGAAAACTGATCTACCACCATACTAA---CAGCCTCACCAAGAAGC-TTCTAC--AGCACTAGCCTTTTAAGCTAGAGAGGGAAACTA-AAAT-ATTCCCTTGGTGA--ATGCCGCAACTGAACCCCG-CCCCCTGGTTTCTAATCCTCCTGTTGTCCTGAACAGTACTCCTATTAATTTTT-AAAACTAAA-ATTCTAACATCAG--CCC-ATTACAACGCCCCCTTAGCCC-CAGACCTACTAACCCCACACACAA--CCCCATGAAATTGACCATGAATCTAAAC-TTCTTCGACCAATTCTTAAGCCCCC--AAATACTAGGAAT-CCCCCTCATTCTATTAGCAATAATCATC-CCCCCCATACTAATTTTTACAACAACAAACCGGCTCACCCCTAACCGCCTTGTCAT-CATTCAATCGTGATTGGTCTTTATATTCACAAAACAGCTTATAC--T-ACCACTAAACAAGCCCGGCCACAAATGGGCTGCAATCCTACTGTCGTTAATGC-TGTTCCTTTTATCCTTAAACATGCTAGGCCTACTCCCATATACATTTACGCCAACCACCCAACTCTCAATAAACATAGGACTAGCCG-T-GCCCCTATGACTCGCCACCGTACTAATCGGG-CTACGAAACCAACCCACAGCCTCCCTAGGA-CACCTTTTACCAGAAGGCACGCCGA-CCCCCCTCGTTCCAACCTTAATTATCATTGAAACAATCAGCCTTTTTATCCG-CCCCCTC-GCACTTGGTGTCCGACTAACAGCAAACTTAACAGCAGGGCACCTTTTAATTCAACTTATCTCAACCGCCGCATTTGTCCTCCTCCCAGTTATAACTACAACAGCAACTTTAACGCTAGTTGTACTTCTATTGTTAACCGGCCTAGAGATTGCTGTAGCCATAATCCAAGCCTACGTGTTCACCCTTCTGCTGAGCCTCTACCTACAAGAAAACGTCTAATGACACACCAAGCACACGCCTACCACATAGTAGACCCAAGCCCCTGGCCCCTAAC-GGGGGCCATTGCAGCCCTCTTGATAACGTCTGGCCTAGCAGTCTGATTTCACTTTAACAATACCCTTCTAATAAACATCGGACTTATCGTACTCCTGCTAACAATATACCAGTGATGGCGCGATATCACCCGAGAAGGCACATTCCAAGGCCATCATACAACGCTGGTCCAAAAAGGCCTACGCTATGGCATAATCCTATTCATCACATCTGAAGTG-TTCTTCTTTATCGGGTTTTTCTGAGCCTTCTACCACTCTAGCCTAGCCCCCACCCCAGAGCTT--GGGGGCCACTGG-CCCCCAAGCGGCAT-CCA-CCCACTAAACCCATTTGAAGT-CCCACTATTAAACACGGCCGTTTTATTGGCCTCAGGTGTAACCGTAACGTGAGCCCACCACTCCATCATAGA-GGGGCGGCGAAAAGAGGCCGTACAAGCACTAACACTAACTATTATCCTGGGCCTATA-CTTTACTGCACTTCAAGCCATAGAGTATTATGAAG-CTCCGTTTGCAATCTCCGACAGCGTATACGGCTCAACA-TTCTTTGTTGCTACCGGGTTTCACGGCCTGCATGTAATTATCGGCTCAAC-CTTCTTGATTGTTTGTTTAATGCGGCAAGTCCTATATCACTTCACAACGAACCACCACTTTGGCTTTGAGGCTGCCGCCTGATACTGACACTTCGTAGATGTCGTATGATTATTCCTTTATGTGTCAATCTACTGATGAGGTTCATA-TCCTTCTAGTATTAAGCAGTACGGGTGACTTCCAATCACTAAGTCTCAAC-TATGTCTTGAGG-AAGGATAATGAGCATAACCTCAATATTTCTTACCGCCACCACCATCACTATTTTACTTGTCACCATCAGTTTTTGACT-CCCACAAACAATGCCTGACACAGAAAAACTCT-CGCCCTATGAGTGCGGTTTCGA-CCCCCTAGGCACCGCCCGCCTGCCTTTTTCACTCCGTTTTTTCCTCGTGGCAATCC-TCTTCTTATTATTTGACCTAGAAATCGCCCTACTCTTGCCAATCCCATGAGCAATTAACGCCCCCAACCCAACTCTCACAATAGTATGAACAAGCACCCTCGTCCTTCTGCTAACGCTAGGCCTCATCTATGAGTGACTCGC-AGGAGGACTAGAGTGGGCAGAATTAGCAGCTAGTTTAAT--AAACAACCGATTTCGGCTCAGTAATTCCA-GGTTTTAACCCTGGGCTGCTCA-ATGACCACACCATACTTTACCTTTAACGCTGCCTTTATGCTTGGTATCCTCGGGCTCTCACTTCACCGCACACATCTTGTCTCTGCCTTGCTGTGTATTGAGGCTATAATATTAGCCCTTTTCTCCGCCCTAACAGTAATATCTTCAACTTTACAGCTGCCAGCCACAACCATAACCCCAATTCTTCTACTAACATTCTCTGCCTGTGAAGCGGGAACAGGACTCGCCTTATTGGTGGCAACATCACGAACCCATGGGACAGACCACCT-ACAAAACCTAAACCTACTACAATGTTAAAAGTCCTATTGCCAACAGCCCTGTTAATCCCAACAGCACTTATTTCC-AAACCTAACAAACTATTCTTAACATACACCACTAACTCGCTA-ATCCTAGCAACAATTAGCCTAACATGATTGAAACA-CCCAATAGACCAAAACATGTCCCATGTTT-CCCAGTACTTTAACATT-GACATGGTCTCCG-CCCCACTAATAGTCCTATCCTGCTGACTCCT-CCCACTAATAACAATAGCCAGCCAAAATCACCTGCAACTAGAG-CCAAC-TAACCGCAAACGAATATTCTTGGTGACCCTTACGACACTTCAAATCGCCCTGCTACTCACCTTTTCAGCAACAGAATTCACGCTATTCTATATCATATTTGAAACAACACTTATCCCGACACTCATCATCATCACACGCTGAGGTAACCAGGCCGAACGGCTTTCCGCTGGGGTTTACTTCCTATTCTACACACTAGCCGGCTCACT-ACCCCTATTAATCGCAATTCTCTATTTAAACACCAAATACCTAAATATAGCCGTCCCGATCCTACACATC--CTA-CAACCAG-AAA-CTACTCACTCATGAACAAACAGTATGTTATGATTGGCTTGCCTACTAGCCTTCTTGGTTAAAATGCCCCTTTATGGCCTGCACCTTTGACTTCCCAAAGCTCATGTAGAGGCCCCTATTGCCGGCTCAATAGTCCTAGCAGCAATCCTCTTAAAGCTT-GGTGGATACGGCATTATTCGCATCA-CCCC--AATTCTTAGCCCACTATCCACACAAATATCGTACCCATTCATTATTTTATCCATGTGGGGAATCATTATAACTAGCTCTATCTG-CCTACGACAAACAGACCTGAAATCATTAATCGCCTACTCATCAGTAAGCCACATGGGCCTAGTAATCGCAGCATCCCTCATCCAAA-CCCCGTGGAGCCTAACGGGCGCAATCATCCTAATAGTAGCTCACGGACTAACATCCTCAATACTCTTTTGCCTGGCAAACACAAACTATGAGCGAACACACAGCCGAACCCTACTATTAGCACGGGG--CCTACAACTCATTCT-ACCCCTTATAACAGCCTGATGACTGCTGGCTAACCTAACAAACATGGCCCT-T-CCACCAACAATTAACTTAACAGGCGAATTGCTAATTATAACCTCAATATTCAACTGATCCACCCCCACCATCATCATAACCGGGTTGGGCACACTATTAACAGCTGCATACTCACTACACATATTCTTAACAACACAAC-GAGGCAAACTCCCAATACATGCACTCCAAATA-GAAGCGACCCACACCCGAGAACACCTATTAATGGCCCTGCACACCCTGCCTATACTACTCCTGCTATTTAACCCAACACCAATCCTTGGCCCACTCTCCTGTCAACATAGTTT--AATAAAAACATTAGGATGT-GGATCTAAAAAAAGAAGCTCAA---C---CCTTCTTGTTGACCGAGAGGTGTTT-AGCACACAAAGAACTGCTAATTCTT-TAACCCTGGGGTTAAACTC-CCC
Plestiodon.liui_MT662111 AATCCAGGTCGGTTTCTATCTATGTAGCCACCCTCTTCAGTACGAAAGGACAAAG-AGGGG-GGGACCAATGCTACAAGCACGTCCCAGCCC--ATCAACTG-AACAAAACTAAAGTTAAACAGCTAT---------CAACCACGACCAAAGAT-CGTGGT--TTTTATTAGGGTGGCAGAGCCAGGTATATGCA-AAAGGCCTAAAA-CCTT-TACCTCAGATGTTCAAATCCTCTCCCTAATCATGTATTCACTTTTTACCTACATTATCAA-CCCCTTACTTTACATTATTCCCATCCTAATCGCCGTGGCCTTCCTGACACTCCTAGAACGAAAAATACTTGGTTATATACAACTTCGAAAAGGCCCGAATATTGTAGGCCCATACGGCCTATTACAACCGATCGCAGACGGCGTAAAACTCTTTATCAAAGAACCCGTACGCCCGTCATCCTCATCCCCAACATTATTCATTATTACCCCGACACTGGCCCTATTCTTAGCCCTTATGATTTGAA-CCCCACTCCCAATGCCTATAACACTCGCAGATATGAACCTTGGCCTGCTCTTTATGCTAGCCCTTTCAAGCATGGCAGTATACTCCGTACTTTGATCCGGATGAGCATCAAACTCCAAATA-CCCCTTAATCGGGGCCCTACGGGCCGTGGCACAAACCATCTCATACGAGGTAACCCTAGGAATTATTCTA-CTCACCCTCATTATTCTTGC---AGGGGGCTTTACCCTACACACACTAACCACCACACAAGAACACACTTGGCTCCTACTATCTTCTTGACCATTAATGATAATATGATTTATCTCAACACTAGCCGAGACCAATC-GAGCACCATTTGACCTATCCGA-GGGGGAATCAGAACTGGTCTCAGGCTTTAATGTTGAATACGCAGCTGGCCCATTCGCCCTGTTCTTCCTAGCAGAGTACGCTAACATTCTCATAATAAATACCCTCACATGTACCCTATTTCT-TAACCC-TGGTACAATAGTC-CACCCAAACATGTTCCCAATCAACCTCATATTGAAAGCATCTGTACTCACAATTTTATTTTTATGAACCCGCGCCTCCTA-CCCCCGCTTCCGATACGACCAACTCATACACCTTTTATGAAAAAATTTCCTCCCCCTTACACTCGCACTGTTC-CTATGACACGCCTCATTCCCAACAATACTCTCCGGACTC-CCACCCCAATAATCA----AGGAGGTGTGCCCGAAA------CTAAGGGTTACTTTGATAGAGTAAAACACAGAGGTTAAAA-CCCTCTCAC----CTCCC----ACTAGAAAAACAGGCCTCGAACCTGCACCTAAGAACTCAAAATCCTTTGTACTTCCA-CTATACTACTTTCTAGTAAAGTCAGCTAATTAAGCTTTCGGGCCCATACCCCGAAAATGTTGGTTTAAACCCCTCCTCTACTAATGAG-CCCCATTATATTATCAATTATTCTCTCAAGCCTTGCCCTAGGCACCATCATCACCATGGCCAGTTACCATTGGCTACTAGCTTGAATTGGGTTAGAGCTAAACACACTAGCGATTGT-CCCAATTATCGCAAAACAACACCA-TCCCCGTGCGACAGAAGCCACAACAAAATACTTTCTCACACAAGCCGCTGCCTCTGCCACAGTG-CTATTCTCTAGCACCATTAATGCCTGATCAACCGGAGCCTGGGACATCACACAATTAACAAA--TCAACCAGCATGTGTTTTACTAACAATAGCCCTATCAATAAAACTTGGCCTCG--CCCCCCTCCACTTCTGACTACCCGAAGTCCTTCAGGGCACCCCGTTAAAAACAGCACTAATTATTGTTACATGACAAAAGCTGG-CCCCCCTAGCACTAC-TATACCTAACTCAAAACTCATTGTC-CACAACAATCCTACTAACAATAGGACTCCTATCCACCCTGACCGGCGGAT-G-G-GGGGGATTAAATCAAACGCAGATACGAAAAATTATAGCATTTTCATCAATCGCCCACCTGGGCTGAATAACAGTAATTCTAACACTATCCCCGAACATTATACTACTGAACCTCGCGCTTTATATCCTAATGACTGCCTCA-ACATTTCTACTTCTCATGTTTTCCTCAGCCAAAACAATTCAAGACCTCACAACAACATGAATAATCT-CACCTACAATATCGGCCTTTATACTGATGCTGCTCATATCATTA--GGGGGCCT--GCCCCCCCTAACCGGATTTATGCCAAAATGATTAATCTTACAAGAGCTAACAACACACAGCTT-CTGCGCAACCGCCAC-AATAATGGCATTATCCGCCCTACTCAGCCTG-TTCTTCTACTTACGATTATCATACATTTCAACCCTAACCCTCG-CCCAGAGCT-CAACACAGGCCTCACACAAATGACGATTCCAACCGAACACAGTAACTACTCCAACAACCACCATGATTATCTTGTCAACCCTCCTCCTACCCATCA-CACCAATAT---TTACCT------AGAAGCTTAGGTTAA--AC-CTAAACCAAAGGCCTTCAAAGCCTTAAACAAGAGCTAG-ACCCTCTTAGCTTCTG---AAGGCCTGTAAAACTTTAATTTACATCTCCTGAATGCAACTCAAACACTTTAATTAAGCTAAA---------------------------------------------------------------------------------------------------------------------------------------------------GCCTCCTAGATAGACGGGCCTCGATCCCGTAAAATTTTAGTTAACAGCTAAACACCCAATCCAGCGGGCCTCTATCCGGGCTTCTTCTGT------TAGAAGAAGAAGCCCCGGGACACC-T-TTAGGGTCCTTCTCAGGATTTGCACTCCTGCGTGGAAA--------------------CACCGCGGGGC-------------------CTGGTAGAAGCGGGGCTCAG-ACCCGCCTGTGCAGGGCTACAACCTGCCGCCTA-----TCTCGGCCATC-------CTACCTGTGACTATTAATCGTTGATTTTTCTCAACTAACCACAAAGACATTGGCACCCTTTATTTAATCTTCGGTGCTTGGGCAGGGATAGTAGGCACCGCCCTTAG-CCTACTTATTCGGGCTGAGCTTAGCCAGCCAGGAAGCCTATTAGGCGACGACCAAATCTATAATGTAATTGTCACCGCACATGCATTTGTAATAATC-TTTTTCATAGTAATACCTGTTATAATC-GGGGGCTTTGGGAACTGGTTGGTCCCCCTGATAATCGGGG-CCCCGGATATAGCATT-CCCTCGAATAAATAATATAAGCTTCTGACTGCT-G-CCCCCATCATTCCTACTACTTCTAGCGTCATC-CGGCGTGGAGGCCGGTGCTGGCACCGGGTGAACAGTGTA---TCCCCCA-CTAGCTGGGAATTTAGCACACGCAGGCGCCTCGGTCGACCTAACTATTTTCTCACTTCACCTTGCCGGGGTGTCATCAATTCTTGGCGCCATTAACTTCATTACAACCTGCATTAACATGAAG-CCCCCGACTATAACCCAGTATCAGA--CACCCCTGTTCGTCTGGTCTGTTCTAATCACAGCAGTGCTTCTATTATTATCACTGCCGGTTCTTGCCGCCGGTATCACAATGTTACTAACAGATCGAAACTTAAACACCTC-ATTCTTTGACCCGGCTGGC-GGAGGG-GACCCGGTTCTATACCAACACCTATTTTGA-TTTTTTGGCCATCCGGAAGTTTACATCCTTATTCTACCAGGCTTTGGGATAATTTCCCACATTGTAACCTATTACGCCGG-T-AAAAAAGAACCATTTGGCTACATGGGTATGGTGTGGGCAATAATGTCAATTGGCTTTCTTGGCTTCATTGTATGAGCACACCACATGTTTACAGTAGGCATAGATGTGGACACCCGAGCATACTTTACATCTGCCACTATAATTATTGCAATCCCAAC-AGGTGTAAAAGTCTTTAGCTGACTAGCAACACTGCAC-GGCGGTATAATCAAATGAGATGCCGCAATACTATGAGCCCTT-GGTTTCATCTTCCTATTCACCGTC---GGAGGCCTAACCGGGATTGTCCTTGCCAACTCATCATTAGATATTGTATTACATGACACCTATTATGTAGTAGCCCACTTCCACTATGTCCTATCTATA-GGCGCCGTGTTCGCAATCAT-GGGCGGCTTTGTACATTGATT-CCCCCTATTCTCAGGATACACGCTCCATCAAACCTGAACTAAAATTCACTTCGGCGTCATATTTGCCGGAGTTAACCTTACA-TTTTTCCCACAGCACTTTCTTGGACTATCCGGAATGCCACGACGATACTCAGATTACCCTGATGCCTACACAATCTGAAATACAATGTCATCAATCGGGTCTTTAATTTCCCTGGTCGCAGTAATCATAATAATGTTTATTATTTGAGAAGCTTTTGCAGCCAAGCGCGAAGTAATAACACTAGAATTAACAAGCACCAACTTAGAGTGACTACACGGCTGCCCA--CCCCCATACCACACCTACGAAGAGCCAACTTATGTTCAAACAAACTCAAGA-----------GG-GGGGGGAATCGAACCACCTATTACTGGTTTCAAGCCAATCGCACAACCATTGTGCC----TCTCTCTCCATG----------------AGACCCTAGTAAATTA-ATTATATAGCCCCGTCAGAGCTAAGTAGCAGA--CC--AGCACCTGCGGGTCTTACATGGCACACCCATCCCAATTAGGTTTTCAAGATGCAGCCT-CTCCCATCATAGAAGAATTACTACACTTTCACGACCATGCTATCATAATTGTCTTCCTCATTAGCGCCCTAGTCTTATACATTATCTCCCTAATAATATCAACAAAACTTACACACACTAACACAATAGATGCCCAGGAGGTAGAGATAATCTGAACAATCCTGCCAGCCATTATTTTAATCCTGATTGCCCTCCCATCCTTGCGCA-TTCTTTACCTAATAGACGAGATTAACAA-CCCACACCTTACAATTAAAGCCCTGGGCCACCAATGGTATTGAAGCTACGAATACACAGACTACGAAGATCTTATATTCGACTCATACATAACACCAACACAAGACCTACAGCAAGGG-TTCTTCCGCCTTTTAGAAGTAGACCATCGCATAGTAGTACCAATAGAATCCCCGATTCGAATACT-AATCTCAGCAGAAGATGTACTCCACTCATGGGCTGTCCCCGCTTTGGGAATTAAGACTGACGCCATCCCGGGACGATTAAACCAAACAACCTTTATCACCTCTCACCCGGGCTTGT-TCTATGGCCAATGCTCCGAAATCTGCGGCTCAAACCACAGCTTTATGCCAATCGTGATCGAAGCGGT-ACCCCTAAAGCACTTCGAAAACTGATCTAACATCATACTAA---CAGCCTCACCAAGAAGC-TTCTAC--AGCACTAGCCTTTTAAGCTAGAGAGGGGGACT--AGAC-AACCCCTTGGTGA--ATGCCGCAACTGAACCCCG-CCCCCTGGTTCCTAATCCTCCTACTGTCATGAACAGTGCTCCTACTAATCTTT-AAAACCAAA-ATTTTGATATCCG--CCC-CGCACAGCGCTCCTTTAACCC-CAGACCTGTTAGCCCACCGTACAG--CCCCGTGAACCTGGCCATGAATTTAAAC-TTCTTCGATCAATTCTTAAGCCCAC--AAATACTGGGAGT-TCCCCTCATTCTTCTAGCAATAATCATC-CCCCCGATATTAATTTTTACAACAACAAACCGACTTATCCCCAACCGCCTTATTAC-CCTCCAATCATGAGTCGTTTTCATGTTTACAAAACAACTTATAC--T-ACCACTAAATAAACCCGGCCACAAGTGGGCCGCAGTTCTATTATCACTAATGC-TGTTCCTTTTATCCTTAAACATACTGGGCTTACTCCCATATACATTCACGCCAACCACCCAACTCTCAATAAATATAGGACTAGCAG-T-GCCCCTATGGCTCGCTACCGTACTAGTCGGC-CTACGAAACCAACCCACTATCTCCCTAGGG-CACCTCCTGCCAGAGGGCACCCCCA-CGCCCCTTGTTCCAATTTTAATTATCATTGAAACGATCAGCCTCTTTATTCG-CCCGCTC-GCACTTGGCGTCCGACTTACAGCAAACTTAACAGCAGGACACCTTTTAATTCAACTTATCTCAACCGCTACATTTGTTCTCCTCCCAATTATAACTACAACAGCAACTCTAACTTTAATTGTACTCTTACTGTTAACCGGACTAGAGATTGCCGTCGCCATGATCCAGGCCTATGTATTTACCCTCCTACTAAGCCTTTACCTACAAGAAAACGTTTAATGACACACCAAGCACATGCCTATCATATAGTAGACCCAAGCCCCTGACCCCTAAC-GGGTGCAATTGCAGCCCTACTAGTAACGTCTGGCCTTGCAATTTGATTCCACTTCAACAACACACTCCTAATAAATATCGGACTCATTATTCTTCTATTAACAATATACCAATGGTGACGGGATATTACCCGAGAAAGCACATTTCAAGGCCACCACACAACATTAGTTCAAAAAGGCCTACGTTATGGCATAATTTTATTCATCACATCCGAAATC-TTCTTCTTTATTGGGTTTTTCTGGGCCTTTTACCACTCTAGTCTGGCCCCCACCCCAGAGCTT--GGGGGCCACTGG-CCCCCAAGCGGCAT-CCA-TCCCCTAAACCCCTTTGAAGT-CCCCCTATTAAACACGGCCGTTTTACTGGCCTCAGGTGTAACCGTAACCTGAGCCCATCATTCCATCATAGA-CGGGGCACGAAAAGAGGCTGTACAAGCACTCACACTAACCGTCATCCTGGGCCTATA-CTTTACTGCACTACAAGCCATAGAGTACTACGAAG-CCCCCTTTGCAATCTCCGACAGCGTATACGGCTCAACA-TTCTTTGTCGCTACCGGATTTCACGGCCTGCATGTAATTATTGGATCAAC-CTTCTTAATTGTTTGCCTAATACGACAAATCTTATACCACTTCACAACAAACCACCACTTTGGGTTCGAAGCCGCTGCCTGATATTGACATTTCGTAGATGTTGTATGACTCTTCCTTTACGTGTCAATCTACTGATGAGGTTCATG-TCCTTCTAGTATTAATTAGTACAAGTGACTTCCAATCACTAAATCTCAAC-TGAGCCTTGAGG-AAGGATAATGAGCATAACCTCAATATTTATTGCCACCACCGCCATCGCCATTCTACTTGTAACTATCAGCTTCTGACT-GCCACAAACAACCCCGGACACAGAAAAACTTT-CACCTTACGAGTGTGGTTTCGA-CCCACTCGGCACCGCCCGCCTGCCCTTTTCGCTCCGTTTTTTTCTTGTGGCCATCC-TATTCCTACTATTCGACCTAGAAATTGCCCTACTTTTACCCATCCCGTGGGCCATTAACTCTGCCCACCCAACACTCACAATATTATGAATAAGCACCATTATCACTCTGTTAACCCTGGGCCTCATTTATGAGTGACTCGC-GGGAGGACTAGAATGGGCAGAATTAGCAGTTAGTTTAAC--AAACAATTGATTTCGACTCAGTTATTCCG-GGTTTAAGCCCCGGGCTGCTCA-ATGACCATAACATACTTTACCTTTAATGCCGCCTTCATGCTCGGAATCATGGGGCTCTCACTCCATCGTACACACCTTGTCTCCGCTTTACTGTGTATTGAGGCCATAATACTAGCCCTTTTTTCAGCCCTAGCAATAATCTCTTCAACCCTACAGCTCCCATCCACAACCTTGACCCCAATTTTATTACTAACATTTTCTGCTTGTGAAGCGGGCACAGGACTAGCCCTGCTAGTAGCAACATCACGAACCCATGGAACAGACCACCT-ACAAAACCTAAGTCTACTACGATGTTAAAAATCCTACTACCAACAGCCCTGCTAATTCCAACAGCACTTATATCT-AAGCCCAATAAATTATTCCTGACATACACCGTTAACTCAATA-GTCCTAGCAACAATTAGCCTAACATGACTGAAACA-CCCAATGGACCAAAACATGTCCCATGTGT-CCCAATACTTTAATATT-GACATAATCTCTG-CCCCATTAATAGTCCTATCGTGCTGGCTCCT-GCCACTAATAACAATGGCCAGCCAAAGTCATCTGCAACAGGAG-CCGCC-TAACCGCAAACGAATGTTCTTGGTAACCCTCACTACACTTCAAATCGCTCTATTACTCACCTTCTCAGCAACCGAGTTCACGCTGTTCTATATTATATTTGAAACAACACTCATCCCAACCCTCATTATCATCACGCGTTGAGGCAACCAAGCTGAACGGCTTTCAGCCGGCATTTACTTCCTATTCTACACGCTAGCCGGCTCACT-GCCCCTGCTGGTCGCAATCCTTTATTTAAACACCAAGTACCTAAATATATCAATCCCAACCCTGCACACC--CTA-CAACCAG-AAC-TTACTCACTCATGAACAAATAATACACTATGGCTGGCCTGCCTCCTGGCCTTCTTGGTCAAAATGCCCCTCTATGGCCTACACCTTTGACTCCCCAAAGCACACGTAGAAGCCCCCATTGCCGGCTCTATAGTCCTAGCAGCAATCCTTTTAAAACTT-GGCGGATACGGTATTATTCGTATTA-CCCC--CATTCTCAGCCCACTGTCTACACAAATGTCATATCCATTCATTATTTTATCTATGTGGGGCATCATCATAACCAGCTCAATCTG-CCTACGACAAACAGACCTAAAATCACTAATCGCCTACTCATCAGTAAGCCACATAGGCCTGGTAATTGCAGCATCCCTCATTCAAA-CCCCATGAAGCCTGACAGGCGCAATTGTTCTAATAATCGCCCACGGATTGACTTCCTCAATACTCTTTTGCCTAGCAAACACAAATTATGAACGAACACACAGCCGAACCCTGCTACTGGCACGAGG--CCTACAGCTCATCCT-TCCCATTATAACTGCCTGATGGCTTCTAGCTAATCTAACAAACATGGCCCT-T-CCACCAACAATTAATTTAACAGGCGAACTACTAATTATAACCTCAATATTTAACTGGTCTTCACCCACCATTATCATAACCGGATTGGGAACACTACTAACAGCTGCCTACTCACTACACATATTTTTAACAACGCAAC-GAGGCAAGCTCCCAACACACGTACTTCAAATA-GAAGCGACCCACACCCGAGAGCACCTGTTAATAGCCTTGCACACCCTGCCTATACTACTCCTTCTAGCAAACCCCGCCCCTGTCCTTGGCCTGTTCTCCTGTCAACATAGTTT--AACAAAAACATTAGGATGT-GGATCTAAAAAAAGAAGCTCAA---C---CCTTCTTGTTGACCGAGAGGTGTTT-AGCACACAAAGAACTGCTAATTC-T-TAGCCCTGGGGTTAAACTC-CCC
Plestiodon.egregius_NC_000888 AATCCAGGTCGGTTTCTATCTATGTAGCCACCCTCTTCAGTACGAAAGGACAAAG-AGGGG-GGGACCCATGCCACCGGCACGTCCTAAACC--ATTAACTG-AACAAAACTAAAGTTAAACAGCTA----------TTACCACGACTAAAGAT-CGTGG----TTTATTAGGGTGGCAGAGCCAGGTATATGCA-AAAGGCCTAAAA-CCTT-TACCTCAGACGTTCAAATCCTCTCCCTAATCATGCACCTACTTCTTACCCACATTATTAA-CCCCCTGCTCTATATTATTCCGGTTTTAGTAGCCGTAGCCTTCCTCACCCTCCTAGAACGAAAAGTTCTTGGCTATATACAACTTCGAAAGGGCCCAAATATTGTGGGCCCATACGGCCTCCTTCAACCAATCGCAGATGGCGTTAAACTTTTTATCAAGGAGCCCGTTCGCCCATCCTCCTCATCCCCTACACTTTTTATTATTACCCCCACACTAGCCCTATTCTTAGCCCTTATGATCTGAA-CCCCCCTCCCAATGCCTATAGCACTCGCAGACATAAACCTAGGACTACTCTTCATACTAGCCCTCTCCAGCATGGCCGTATACTCAATTCTATGGTCTGGATGAGCATCAAACTCCAAATA-CCCTCTAATCGGGGCCCTTCGGGCCGTAGCACAAACCATTTCCTATGAAGTAACCCTAGGGATTATTCTA-CTAACTATTATCATCCTCGC---AGGGGGGTTTTCCCTACACACATTAACCACCACACAAGAGCACACTTGACTACTATTGTGCGCTTGACCCTTAACAATAATATGGTTCATTTCAACACTAGCTGAAACCAACC-GAGCCCCATTTGACCTTACAGA-GGGGGAATCAGAGCTCGTCTCGGGCTTCAATGTTGAATACGCAGCAGGCCCCTTCGCCCTTTTCTTCCTAGCAGAATATGCAAACATCCTCATAATAAACACACTCACGTGCATTTTATTTAT-TAACCC-TGGGACCGCAATT-CACCCAGACATGTTTCCGATTAACCTCATGCTAAAAGCATCGGCACTCACAGCCCTATTTTTATGGACCCGAGCCTCTTA-CCCCCGTTTTCGTTATGACCAACTAATACACCTCTTATGAAAAAACTTTCTCCCTATCACGCTTGCCGTATTT-ATATGACACGCCTCATTTCCAACAACGCTCTCCGGGCTC-CCACCACAATAGTCA----AGGAAATGTGCCCGAAG----C-CCAAGGGCTACTTTGATAGAGTAAAACACAGAGGTTAAAA-TCCTCTCAT-TT-CCCAT----ACTAGAAAAACAGGACCTGAACCTGCACCAAGAGGCTCAAAACCCCTCGTACTTCCA-CTATACTATTTTCTAGTAAAGTCAGCTAATTAAGCTTTCGGGCCCATACCCCGAAAATGTTGGTTTAAACCCCTCCTCTACTAATGAA-CCCAGTCATATTATCAATTTTTATTTCAAGTTTAGCCCTCGGCACTATTATTACTATATCCAGCCACCATTGACTATTAGCCTGAATCGGACTAGAACTAAACACATTAGCAATTAT-TCCCATTATCGCAAAACAGCACCA-CCCCCGCGCAACCGAAGCCACAACTAAGTACTTCCTCACACAAGCTGCAGCCTCCGCCACTGTA-TTATTCTCCAGCACCATCAATGCCTGATCAACAGGGACCTGAGACATTTTACAGCTAACTAA--CCAGCCCGCATGCATCATATTAACAATAGCACTATCAATAAAACTAGGACTGG--CCCCCCTACACTTCTGATTACCAGAAGTACTACAAGGTACCCCCCTAAAAACAGCACTCATTATTGTTACATGACAAAAGCTGG-CCCCCTTAGCACTAC-TATACCTCACACAAAATTCACTATC-CACAACCACCCTCCTAATAATAGGACTACTATCAACCCTAATCGGGGGCT-G-A-GGGGGCTTGAACCAAACACAGACACGAAAAATCATAGCATTTTCATCAATCGCCCACCTAGGCTGAATAGCAGCAATCTTAACACTAGCCACAAACATTATATTACTAAACCTAGCACTCTACATCCTAATAACAGCCTCA-ACATTTATACTACTAATAAGCACCTCAGCTAAAACTATCCAAGACCTAACAACAGTATGACCAATTT-CACCTATAATATCGGCCCTCATACTAATACTACTTATATCCCTG--GCAGGCCT--ACCCCCATTTACAGGGTTCATGCCAAAATGACTAATTCTGCAAGAACTAACAACGCATAGCCT-CTCCACAACCGCAAC-AATAATAGCACTGTCCGCCCTACTAAGCTTG-TTCTTTTATCTACGACTATCGTACATCTCAACCCTAACCCTCG-CCCAAAGCT-CAACACAAACCCCCCACAAATGACGATTCCAACCAGCCATAAAAACAGCCCCAACAGCCACTATAATCGTTCTATCAACCCTGCTCCTCCCCTTAA-CACCGATAC---TTATTT-----AAAGAAACTTAGGTTA--AT-TTAAACCGGGGGCCTTCAAAGCCCCAAACGAGAGCTAG-CCCCTCTTAGTTTCTG---AAGGCCTGTAGAGCTCTAATCTACATCTCATGAATGCAACTCAAACACTTTAATTAAGCTAAA---------------------------------------------------------------------------------------------------------------------------------------------------GCCTCCTAGATAGACGGGCCTTGATCCCGTAAAATTTTAGTTAACAGCTAAACACCCAATCCAGCGGGCCTCTATCCGCGCTTCTTCTGT------TAGAAGAAGAAGCCCAGGAGCACCTT-TTGGGGCTCTTCTCAAGATTTGCACTCTTGCGT-GAAA--------------------CACCTCTGGGC-------------------CTGATAGGGGCAGG-ATTAA-ACCCGCCTATGCAGGGCTACAACCTGCCGCCTAA---TTCTCGGCCACC-------CTACCTGTGACTATTAATCGTTGATTCTTCTCAACCAACCATAAAGACATTGGCACCCTGTATTTAATCTTCGGTGCCTGAGCAGGCATGGTAGGCACGGCCTTGAG-CCTATTAATCCGAGCGGAACTAAGCCAGCCCGGAACCCTGCTGGGCGATGACCAGATCTATAATGTGATTGTTACCGCACACGCATTCGTAATAATT-TTCTTCATGGTAATGCCCGTTATAATT-GGGGGGTTTGGAAACTGACTAGTTCCCTTAATAATCGGAG-CCCCAGACATAGCATT-CCCCCGAATAAATAACATAAGCTTTTGATTACT-C-CCCCCGTCGTTCCTACTACTCCTAGCATCTTC-AGGCGTAGAGGCGGGTGCAGGAACTGGCTGAACTGTTTA---TCCCCCA-CTAGCTGGGAATTTGGCCCATGCGGGAGCCTCCGTTGACCTAACTATTTTTTCACTCCACCTGGCCGGGGTATCCTCAATTCTTGGTGCTATTAACTTTATTACAACCTGCATTAACATAAAG-CCCCCAACCATAACACAGTACCAAA--CCCCCTTGTTCGTATGGTCTGTATTAATTACAGCGGTACTCTTACTGCTATCACTACCCGTCCTTGCTGCCGGCATCACCATACTATTAACAGATCGAAACTTAAATACCTC-TTTCTTTGACCCTGCCGGA-GGGGGA-GACCCGGTACTATACCAACACCTCTTCTGA-TTTTTTGGACACCCAGAAGTCTACATTCTTATCCTTCCCGGTTTTGGGATAATCTCACACATTGTAACCTATTATGCGGG-T-AAAAAAGAGCCCTTTGGCTACATGGGCATGGTCTGAGCAATAATATCAATTGGCTTTCTGGGCTTCATCGTGTGGGCACACCACATATTCACAGTAGGTATAGATGTAGACACCCGAGCATACTTTACATCTGCCACAATAATCATCGCGATTCCTAC-TGGCGTAAAAGTTTTTAGCTGGTTAGCAACGCTACAC-GGGGGGATAATCAAATGGGACGCCGCAATACTGTGAGCCCTT-GGCTTTATTTTCTTATTTACTGTA---GGGGGTCTCACCGGAATTGTCCTCGCTAACTCCTCCCTTGACATTGTACTGCATGATACCTACTACGTAGTAGCCCACTTCCACTATGTCCTGTCAATG-GGTGCCGTATTCGCGATTAT-GGGGGGTTTTGTTCACTGATT-CCCACTATTCTCAGGCTACACTCTTCATCAAACCTGAACAAAAATCCACTTCGGTGTTATATTCGCCGGTGTCAACCTTACA-TTTTTCCCCCAGCACTTCCTCGGTTTATCCGGAATACCGCGACGATACTCAGACTACCCAGACGCTTACACAGTCTGAAACACGATATCGTCTATCGGGTCATTAATCTCCCTTGTTGCAGTAATTATAATAATATTTATTATCTGAGAGGCTTTTGCCGCCAAACGAGAGGTATTAACACTAGAATTAACAAGCACCAACCTAGAATGACTACACGGCTGCCCA--CCTCCGTACCACACCTACGAAGAGCCAACTTATGTTCAAACGAACCCAAGA-----------AA-GGGAAGAATCGAACCCCCTACTGCTGGTTTCAAGCCAGCCGCACGGCCATCGTGCT----TCTTTCTCCATA----------------AGACCCTAGTAAATTG-ATTATATAGCCCTGTCAGAGCTAAGTAACAGG--AT--AACACCTGTGGGTCTTACATGGCACACCCATCCCAACTTGGTTTTCAAGACGCAGCCT-CCCCCATTATAGAAGAGCTCCTACACTTTCATGACCACGCCATTATAATTGTATTCCTTATTAGCGCCCTTGTCTTGTACATTATTTCTTTAATAATAACGACAAAACTAACCCATACTAACACAATGGACGCCCAGGAGGTGGAGATAATCTGAACAATTCTTCCCGCTATTATCTTAATCTTAATTGCCCTTCCATCCTTGCGCA-TCCTCTATCTAATAGACGAGATCAACAA-CCCCCACCTCACAATTAAAGCCCTAGGTCACCAATGGTACTGAAGCTATGAATATACGGACTACGAGGACCTTATATTTGACTCGTACATAGTCCCAACACAAGACCTGCAACAAGGA-GCCTTTCGCCTCTTAGAAGTAGACCACCGCATGGTCGTCCCAATAGAGTCCCCAATTCGAATATT-AATCTCAGCAGAAGACGTACTTCACTCATGAGCCGTGCCAGCCTTAGGAATTAAAACCGATGCCATCCCAGGCCGACTTAACCAAACAACCTTTATTACCTCTCACCCGGGCCTGT-TTTACGGACAGTGCTCAGAGATCTGCGGGTCAAATCACAGCTTTATACCAATTGTGGTCGAAGCCGT-GCCACTAGAATACTTTGAAAATTGATCCACCACCATACTAA---CAGCCTCACCAAGAAGC-TTTTAC--AGCACTAGCCTTTTAAGTTAGAGAGGGAGACTC-GAGC-GCTCCCTTGGTGA--ATGCCACAGCTGAACCCAG-CTCCCTGACTCCTGATCCTACTACTATCATGAACAGTACTTATATTTATCTTC-AAAACTAAG-ACTCTATCATCTA--CCC-CCCACAACACCCCAACAGCCC-CAGACTTGTTAACCCACCACACAA--CCCCATGAAACTGACCATGAACCTAAAC-TTCTTTGACCAATTCTTAAGCCCAC--AACTACTAGGCAT-TCCTCTCATCCTGCTCGCTATAACCGTT-CCACCAATATTAATCTTTATAACAACAAACCGCCTTATCCCCAACCGACTGACTGC-CCTCCAATCCTGATTTGCTTTTCTATTTACAAAGCAACTTATAA--T-ACCACTAAATAAGCCGGGCCACAAGTGAGCCGCAATCCTAATGTCATTGATAC-TATTTCTCCTCTCCTTAAATATACTAGGACTTCTCCCATACACGTTCACACCAACCACACAACTATCAATAAATATGGGACTCGCCG-T-GCCCTTATGGCTCGCCACTGTTCTAATTGGC-CTACGAAACCAACCCACAATTTCACTAGGA-CATCTACTACCAGAGGGGACGCCCA-CACCATTAGTCCCTATCTTAATCACTATTGAAACAATTAGCCTCTTTATTCG-CCCATTA-GCCCTGGGCGTACGACTAACAGCAAACCTAACAGCAGGCCACCTTTTAATCCAACTTATCTCAACTGCCACATTCGTGCTTCTGCCAATCATGACAACCACCGCAACCCTGGCTCTAATTGTTCTACTACTTCTAACTGGACTAGAAATTGCTGTCGCCATAATTCAAGCCTATGTGTTCACCCTCTTATTAAGCCTGTACTTACAAGAAAACGTTTAATGACACACCAAGCACACGCCTACCACATAGTAGACCCAAGCCCTTGACCACTAAC-AGGCGCAATCGCAGCCCTTTTAATAACATCTGGGCTAGCAATTTGATTTCATTTCAACAGCACGCTCCTAATAAATATTGGGCTGGCCGTACTCCTACTAACAATATACCAATGATGACGGGATATTACCCGAGAAGGCACATTCCAAGGTCACCACACAACCCTTGTCCAAAAGGGCTTACGCTATGGCATAATTTTGTTCATCACATCAGAGGTC-TTCTTTTTTATTGGGTTCTTCTGGGCCTTCTACCACTCAAGCCTGGCCCCAACCCCTGAACTA--GGAGGTCATTGG-CCCCCGAGCGGAAT-TCA-CCCATTAAACCCATTTGAAGT-GCCACTATTGAACACAGCAGTCCTCCTGGCCTCCGGGGTGACCGTAACATGAGCTCACCACTCCATTATAGA-GGGTGTACGAAAAGAGGCCGTACAAGCACTAACACTGACAATTATCTTGGGCCTATA-TTTTACCGCCTTGCAAGCCATAGAGTATTATGAAG-CCCCTTTCGCAATCTCAGATAGCGTTTATGGGTCAACA-TTCTTTGTAGCCACCGGATTTCATGGCCTACATGTAATTATTGGGTCTAC-TTTTCTAATCGTCTGCCTTATGCGACAAGTCCTGTACCACTTTACAACAGCCCACCATTTTGGGTTTGAAGCCGCAGCCTGGTACTGACACTTTGTAGATGTCGTATGATTATTCCTCTACGTATCAATCTACTGATGAGGTTCATA-TTCTTCTAGTATT-ATTAGTACAAGTGACTTCCAATCACTAAGTCTCAGC-TTAACCCTGAGG-AGGAATAATGAGCATAACTACCATATTTATCACCGCTACCACCATTACCGCCCTACTTGTTATCGTTAGCTTTTGACT-ACCACAAACAACCCCCGACACAGAAAAGCTAT-CACCATACGAATGCGGCTTTGA-CCCACTTGGGTCCGCCCGTCTACCTTTTTCCCTCCGCTTCTTCCTGGTAGCAATCC-TATTTCTATTATTTGACTTAGAGATCGCCCTACTTCTACCAGTCCCCTGGGCAATTAATACCCCCCACCCAACCGCCGCTGTCATATGAACAAGCGCCATTATTATTCTACTAACACTGGGCCTCATTTATGAGTGACTTGC-CGGAGGACTGGAGTGGGCAGAATTAGCAGCTAGTTTAAT--AAACAACTAATTTCGGCTTAGTCGTTCTA-GGTTTTAATCCTTGGCTGCTCA-ATGACTATACCTTATTTTACCTTTAACACCGCCTTCCTACTTGGAATCTTGGGGCTGTCACTCCATCGTACGCATCTTGTCTCTGCCTTACTATGCATTGAGGCCATAATATTGGCCCTTTTCACCGCCTTAACAATGTTTTCCTCCTCTCTTAACCTCCCATCCACAGCTATGTCCCCCATCCTACTGTTAACATTCTCTGCCTGCGAAGCAGGCACAGGCCTCGCACTACTAGTCGCAACAGCCCGAACCCACGGGGCAGACCACCT-GCAAAACCTGAACCTACTACAATGCTAAAAATTCTGCTACCAACAACCCTACTTATCCCAACAGCGCTTCTATCC-AAACCAAACACCCTGTTCTTAACATACACCGCCCACTCAATA-ATTCTAGCAGCAATCAGCCTATCGTGACTAAAATG-CCCAACAGACCAAAACATGACCTTCGCCT-CCCAATACTTTAACATC-GATATGGTCTCTG-CCCCACTAATAGTGCTCTCCTGCTGACTTCT-CCCCTTAATAGCAATTGCTAGCCAAAATCACTTACACCAAGAA-CCAGT-TAACCGCAAACGAATATTCCTGGTAACACTCACAACACTTCAAGTCGCCCTATTACTCACTTTTTCAGCAACAGAATTTACAATATTTTACATTATATTTGAGACAACATTAATTCCAACACTCATTATCATCACGCGGTGGGGAAACCAAGCGGAACGTCTTTCAGCCGGAATTTATTTTCTATTTTACACCCTGGCCGGGTCACT-CCCCCTATTAGTCGCAATTCTTTACCTGAATAATAAATACTCAAACATATTTATCCCAATTTTACATACC--CTA-CAACCAG-AAA-TAACACACACATGAACAAACAACATACTATGATTAGCCTGCTTAATAGCCTTCCTGGTAAAAATGCCCATATATGGTTTACATCTTTGACTCCCCAAAGCCCACGTAGAGGCCCCCATTGCCGGGTCAATGGTCCTAGCAGCAATTCTTTTAAAGCTT-GGCGGATATGGCATTATTCGCATCA-GCCC--GATCCTCAGCCCAATATCCACACAAATATCATACCCCTTCATTATTTTATCTATGTGAGGCATTATTATAACCAGCTCCATCTG-CCTGCGGCAAGCAGACCTAAAATCATTAATCGCCTACTCCTCAGTAAGTCATATAGGATTGGTAATCGCAGCATCCCTTATCCAAA-CCCCATGAAGCCTAACAGGCGCGATAGCCCTTATAATCGCCCACGGGTTAACCTCCTCCATGCTTTTTTGCCTAGCAAACACAAACTATGAACGAACACATAGCCGAACCCTACTACTAGCACGGGG--CCTACAGCTTATTCT-CCCACTTATAACAGCATGATGGCTACTAGCAAATCTAACAAACATGGCACT-C-CCCCCAACAATTAACTTAACAGGCGAACTACTAATTATAGCCTCAATATTTAACTGATCGTCACCTACCATCATCATAACAGGACTTGGCACACTATTAACAGCCGCATATTCATTACACATATTCTTAACAACTCAAC-GGGGCAAACTTCCAACCCATATAATCCAAATA-GAAGCAACCCACACCCGAGAACACCTATTAATAACCCTGCACACCCTGCCCATACTGCTACTACTACTGTGCCCGGCCCCGATTCTCGGCCTATTCTCTTGTCAACATAGTTT--AATAAAAACATTAGGATGT-GGATCTAAAAAAAGAAGTTTAA---A---CCTTCTTGTTGACCGAGAGGTGTTT-GACGCACAAAGAACTGCTAATTC-T-TTACCCTGGGGTTAAACTC-CCC
Eutropis.multifasciata_MN938934 AATCCAGGTCGGTTTCTATCTATGAGTT-ATCTTCTTCAGTACGAAAGGACAAAG-AAGAA-AGGACAAACATTAGGCACACGTCCTAAACT-GACAGGCTG-AATAAAACTAAAGCCAACA--------AAACT--CTACAACAGCCGCAGATAACGGC----TTTATTAGGGTGGCAGAGCCAGGTATATGCA-TTAGGCCTAAGA-CCTA-CACATCAGATGTTCAAGTCATCTCCCTAATAATGCGAAGCTTTTTATTATACGCAATAAA-CCCACTTCTATATATTATTCCCATCCTAGTCGCAGTCGCTTTCCTGACCTTATTGGAACGAAAAGTACTTGGCTACATGCAACTACGAAAAGGCCCAAACATCGTTGGACCTTACGGCCTCCTACAACCAATTGCCGATGGTGTTAAACTCTTCATTAAAGAACCACTACGTCCATCCTCCTCATCTCCAACACTATTTATTATTACTCCAACTCTTGCCCTATTCTTAGCCCTAATAATCTGAA-CCCCACTACCCATACCAAGCACCCTAGCAGACATAAACCTCGGCCTACTATTTATATTAGCCCTATCTAGCATAGCTGTCTACTCAATCCTATGGTCAGGCTGAGCATCAAACTCAAAATA-CCCACTAATCGGGGCCCTCCGTGCAGTAGCCCAAACAATCTCATACGAAGTGACATTAGGAATTATCCTA-CTAACGATCATCATTTTAAC---AGGCGGCTTCACCATAAAAATACTCTCAACCACACAAGAACACCACTGACTGTTATTATCCTCCTGACCACTAGCAATAATATGATTTATCTCTACCCTAGCAGAGACAAACC-GAGCCCCATTTGACCTCACAGA-AGGAGAATCTGAACTAGTCTCCGGGTTTAATGTAGAATATGCAGCAGGCCCGTTCGCCCTTTTCTTCTTAGCAGAGTACGCAAATATCATAATGATAAACACACTCACATGCATTCTCTTCCT-AAACCC-CGGAGACCAAGGT-CCTCCAGACATATTTACAATAAACCTCATATTAAAGACAACAGTACTAACCACCATATTCCTATGAACACGAGCATCCTA-CCCACGATTTCGATACGACCAATTAATGCACCTCCTATGAAAAAATTTCCTCCCCCTAACCCTAGCCCTGTTT-CTATGACACACCGCCTTCCCGACAATACTGTCTGGGTT-ACCCCCACAATAAC------TGGAAATGTGCCTGAA-----C-TCAAGGACTACTTTGATAGAGTAGAAAATAGGGGTTAAAA-TCCCCTCAT-TT-CCTTCTAACACTAGAAAAACAGGACACGAACCTGCACCTCAGGGCCCAAAACCCTCCGTACTACCT-TTATACTATTTCCTAGTAAAGTCAGCTAATTAAGCTTTCGGGCCCATACCCCGAAAATGTTGGTTTAAACCCCTCCTCTACTAATGAA-CCCAATCATACATTCACTCATTTTATCAAGCGTAGCCACTGGCACAATTATCACCATATCAAGCTTCCACTGACTACTGGCATGAATTGGCCTAGAACTAAACACGCTCGCAATCAT-TCCTATCATTGCAAAACAACATCA-CCCTCGAGCAACAGAGGCAACAACAAAGTACTTCCTCACCCAGGCCGCAGCCTCCGCCATAATT-CTCTTTGCCAGCACAACAAACGCCTGAACAACGGGAACATGAGACATTTCACAGCTAACTAA--CCAACCAGCATGCGTTATACTAACCCTCGCACTAACAATAAAACTGGGTCTCG--CCCCACTTCACTTCTGATTACCAGAAGTTCTACAAGGCACATCACTAAAAGCAGCATTAATCATTGCAACATGACAAAAACTAG-CCCCAACAGCTCTAC-TATTCATAACACATGACTCAATCAA-CCCAACAATTCTACTCACAATAGGTATTATATCGACCCTAACTGGCGGTT-G-G-GGCGGCCTAAACCAAACACAAACACGAAAAATCATAGCATTTTCATCCATTGCCCACCTCGGATGAATAGCAAGCATCCTAACACTAAACCCAAACATTATATTATTAAACCTCACCCTCTACATTATCATAACAACACCA-ATATTCATAATATTAATGTTTACCTCATCAAAAACCATTAAAGACCTCACAACAGCCTGATCAATTT-CACCCCAAATAACTGCCTTAATACTGATACTATTAATATCACTA-GGCGGACT---ACCACCAATAACCGGCTTCATACCAAAATGACTAATTCTGCAAGAAATAACAACACACACCCT-GACCACAACCACAGT-AATGCTAGCCCTATCCGCACTACTAAGTCTA-TTTTTTTACCTACGACTATCCTACATCTCAGCCCTAACCACAT-TCCCAATAA-CAACAAAAACCACCTACAAATGACGATTTCAGCCAAAACTAATAACAACACCAATGGCTATCACCATTTCACTATCCCTGCTACTACTCCCAATAA-CCCCAATCC---TACT---ATTATAAAAGCTTAAGTTAA--A--ATAAACTAAGGGCCTTCAAAGCCCTAAACAAGGACTAA-TACCCCTTAGCTTTTGT--AAGGCTTGTAGAACTTTAAACTACATCTTCTGAATGCAACTCAAACACTTTAATTAAGCTAAA---------------------------------------------------------------------------------------------------------------------------------------------------ACCTCCTAGACAGACGGGCCTCGATCCCGTAAACTCTTAGTTAACAGCTAAGCACCCAATCCAGCGGGCTTCAATCTGGCTTCTATTTT-------TC-AAAAAGAAGCCCCGGAACACCT---CCGTGTTCGTCTCTAGATTTGCACTCTAGCGT-GAAG--------------------CACCGCAGGGC-------------------TTGGAAAGAGCGGGATTTAA-ACCCGCCTGCACAGGGCTACAACCTGCCGCCTAA---CAATCGGCCATC-------TTACCTGTGACCATCAACCGTTGATTCTTCTCAACCAACCACAAAGATATCGGCACCCTCTATCTAATCTTCGGTGCCTGAGCAGGCATAGTCGGGACAGCCCTAAG-CTTACTAATCCGGGCTGAACTAAATCAACCGGGGACTCTTTTAGGGGACGATCAGATTTATAATGTTATTGTTACAGCTCATGCTTTCGTCATAATT-TTCTTCATGGTTATGCCTGTTATAATC-GGGGGCTTTGGCAACTGACTTGTTCCACTAATAATTGGAG-CACCTGACATGGCCTT-CCCACGAATAAACAACATAAGCTTCTGACTTCT-G-CCACCCTCCTTCCTACTACTACTCGCCTCCTC-CGGGGTCGAAGCCGGGGCCGGGACAGGCTGAACTGTATA---CCCACCA-CTTGCAGGAAACTTAGCCCACGCTGGGGCCTCAGTCGATCTAACCATCTTTTCACTACATCTGGCGGGGGTGTCCTCAATTTTAGGGGCAATCAACTTTATCACTACGTGCATTAACATAAAA-CCCCCTACTATAACCCAATACCAGA--CACCACTTTTTGTTTGATCCGTACTAATTACAGCCGTACTACTACTACTCTCACTGCCCGTTCTGGCAGCAGGGATTACAATGCTCCTTACAGACCGAAACCTAAACACATC-CTTTTTCGACCCCGCAGGA-GGAGGG-GACCCAATTCTTTACCAACACCTCTTCTGA-TTCTTTGGCCACCCAGAAGTCTACATTCTTATTCTACCCGGCTTCGGAATAATCTCCCACATCGTAACTTACTACGCGGG-C-AAAAAAGAACCTTTCGGCTATATGGGAATAGTCTGAGCCATAATGTCAATCGGCTTCCTAGGCTTCATTGTTTGAGCCCATCACATGTTTACGGTCGGAATAGACGTAGACACCCGAGCATACTTTACATCTGCTACAATAATTATTGCCATTCCCAC-CGGTGTTAAAGTGTTCAGCTGATTAGCAACACTACAC-GGGGGCATAATTAAGTGAGATGCTGCAATATTGTGGGCCCTC-GGGTTTATCTTCCTGTTTACTGTC---GGAGGTCTCACTGGCATCGTGCTGGCCAACTCCTCACTAGACATCGTACTACATGACACATACTATGTTGTTGCCCATTTTCACTATGTCCTGTCAATA-GGCGCCGTGTTTGCAATTATG-GGGGGCTTCGTACATTGATT-CCCGCTATTTTCGGGCTATACTCTCCATCAGACTTGAACAAAAATCCACTTCGGAGTGATATTCGCCGGGGTTAATCTAACC-TTTTTCCCACAACACTTCTTAGGGCTGGCTGGCATACCTCGTCGATACTCGGACTACCCAGACGCCTACACAATCTGAAACACCCTTTCATCAATTGGGTCCCTAATCTCACTCGTAGCTGTAATTATAATAATGTTCATTATCTGAGAGGCCTTCGCAGCTAAGCGAGAAGTATCAACCCTAGAACTAACAAGCACAAATCTAGAGTGGCTTCACGGCTGTCCA--CCTCCATACCACACCTATGAAGAACCAACCTACGTCCAAACAAATACAAGA-----------AA-GGGGGGAATCGAACCACCTTCTAATGGTTTCAAGCCAATTACATAACCAAAATGCT----TCTTTCTCTAAT-----------TCCTAAGGCCCTAGTAAATTA-ATTATATAGCCCTGTCAGAGCTAAGTAACAGA--TTA-AACATCTGTGGGCCTCGAATGGCACACCCCTCTCAACTAGGTTTTCAAGACGCAGCCT-CTCCAATCATAGAAGAACTACTCCACTTTCACGACCACGCAATCATAATCGTTTTTTTAATCAGCGCCTTAGTACTATATATTATTTCCCTTATAATAACAACAAAACTAACTCATACAAACACCATAGACGCCCAAGAAGTAGAAATAATCTGAACAATTATACCCGCAATTATCTTAATTCTCATTGCACTACCGTCCCTACGAA-TTCTTTACCTCATGGACGAAATTAACAA-CCCGCACCTAACAATCAAAGCCTTAGGACATCAATGATACTGAAGCTATGAATACACAGACTATGAAGACTTAATATTTGACTCCTATATAACCCCAACACAGGAACTACAAAATGGA-AGCTTCCGACTTCTAGAGGTAGACCATCGAATGGTTGTCCCAATAGAATCCCCAATTCGAATACT-AATCTCAGCAGAAGATGTCCTACATTCATGAGCCGTGCCTGCACTAGGAATCAAAACAGACGCCATCCCCGGACGACTAAACCAAACAACCTTCATCACATCCCACCCTGGTTTAT-TCTACGGACAATGCTCAGAAATCTGCGGGTCAAACCACAGTTTTATGCCAATCGTAGTAGAGGCCGT-ACCACTAAAACACTTTGAAAACTGATCTACAACAATACTTACAGCCGCCTCATTAAGAAGC-TTTTAC--AGCATTAGCCTTTTAAGCTAAAGA-GGGGGA-CCAGTA-ATCCCCCTTAATGAAATGCCACAATTGAACCCAA-GCCCTTGATTCCTGATCCTACTGCTATCATGAATAACCCTACTAATGATGTTT-AAAACCAAA-GCCCTCTCCATCG--CGC-AAGAAAACACACCCGTTCCAC-CAACAACCACAAAACAACAAACAA--CATCCTGAACTTGACCATGAACTTAAGC-TTTTTTGACCAATTTTCAAGCCCAC--AAATTCTAGGCAT-CCCTTTAATCTTCTTAGCCATACTTCTC-CCTATTCTGCTAGTTGTCACAAACACCAACCGACTTGTCCCCAACCGAATCACAAC-AATGCAGACCTGACTAGCCCTATTATTTACTAAACAACTAATAC--T-ACCTATAAACAAGACCGGGCACAAGTGGGCCGCAATTCTTCTATCCTTAATAC-TATTCTTACTGTCATTAAATATACTTGGACTGCTGCCCTATACATTTACACCAACTACCCAACTGTCCATAAATATGGGACTTGCAA-T-CCCCCTATGACTGGCAACAGTACTAATCGGC-CTGCGAAACCAACCAACAATGTCCTTAGGC-CACCTCCTACCAGAGGGGACACCAA-CCCCCCTAGTACCAGTTCTAATTATTATTGAGACAATCAGCCTATTCATCCG-CCCACTT-GCACTTGGAGTACGACTAACCGCAAACCTCACAGCAGGCCACCTACTAATTCAACTAATCTCCACCGCTGTATTTGTTCTACTACCCATCATAACAACAACAGCATCAATCACCTATGTTGTCCTACTTTTACTCACCGGCCTAGAAGTAGCAGTAGCCATAATTCAAGCCTACGTATTTACACTACTACTAAGCCTATACCTACAAGAAAACGTCTAATGACCCACCAAGCCCACGCCTACCACATAGTAGACCCAAGCCCCTGACCTCTCAC-AGGGGCAATCGCCGCCCTGTTGATAACATCCGGCCTCGCAATCTGATTCCACTTCAACAATACCCTACTAATAAATATCGGACTTGTTATCCTTCTCCTAACAATATACCAATGATGACGAGACATTACACGAGAAGGCACATTCCAAGGACACCACACAACACTAGTACAAAAGGGCCTACGATACGGAATAATCCTGTTCATCACATCCGAAGTC-TTTTTCTTCATCGGATTTTTCTGAGCATTCTACCACTCAAGCCTGGCCCCAACCCCAGAACTA--GGCGGACACTGG-CCTCCAAGCGGAGT-ACA-CCCACTAAACCCATTTGAAGT-CCCCCTATTAAATACAGCCGTACTACTAGCTTCAGGTGTAACAGTCACATGAGCCCACCACTCCCTTATAGA-GAATAATCGTAAAGAGGCAATTCAGGCCCTAATACTAACCGTGCTTCTTGGACTCTA-CTTTACTGCCCTACAGGCCATAGAATACTACGAAG-CCCCATTTTCTATTTCTGACAGCGTCTATGGGTCCACA-TTCTTTGTAGCTACAGGATTCCACGGACTACACGTTATTATTGGCTCAAC-ATTCCTAATTGTGTGCCTATCCCGACAAATGCTCTACCACTTTACTACAAACCACCACTTCGGATTTGAAGCAGCCGCATGATATTGGCACTTCGTAGACGTAGTATGACTGTTCTTATACGTCTCCATCTACTGATGAGGTTCCTATTCTTCTAGTATC-AACTAGTACAAATGACTTCCAATCATTTAGTCTCAAT--TAACCCTGAGG-AAGAATAATGAGCATATCAATAATATTTCTTATCACAACAACTATCACGGTCGTACTCATTATCATCAGCTTCTGACT-CCCACAAACAACCCCGGACACAGAGAAACTTT-CCCCTTACGAGTGCGGATTCGA-CCCATTAGGGACAGCCCGGCTGCCATTTTCCCTCCGATTCTTCTTAGTGGCCATCC-TTTTCCTACTTTTCGACTTAGAAATCGCACTCCTACTCCCAATCCCCTGAGCAATAAACCAAC---AGCCTACAACAACAGTAATTTGAACCTCTACTATCATCACGCTACTTACCCTGGGGCTGGTATACGAGTGGATAGA-AGGGGGGTTAGAGTGAGCAGAATCGGCAGTTAGTCTAACTAAAACAACTAATTTCGACTTAGTTACTCTA-GGTTTAAACCCTAGACTGCCAT-ATGACAATAACACACTTCACATTTAGCACAGCATTCCTGCTAGGTGTAATAGGACTCTCCCTCCATCGAACCCACCTGGTATCCGCCCTCCTCTGCATCGAATCAATAATGCTCGCCCTATTCACAGCCATAACAGTATTCTCTTCCACCATGCAACTGCCATCAGCAGCCATCTCCCCAATCCTCCTACTAGCCTTCTCCGCATGTGAAGCTGGAACCGGATTAGCACTGCTAGTAGCAACATCTCGGACACACGGCTCCGACCACCT-GCAAAACTTAAACCTCCTACAATGCTAAAAATCTTACTCCCAACAGTCATACTCATCCCGACAGCTTTGATACTA-AAACCAAAACCCTTATTAACGACCTACACCACATACTCCCTG-CTCCTAGCACTAATAAGCCTATCATGACTGAAATA-CCCAGTAGAACAAAACATATCCTTTACGT-CAGCCTACTACAATATT-GATATAATCTCAG-CCCCGTTAATGATCTTATCCTGCTGGCTTCT-ACCAATAATAGCAATAGCAAGCCAAAATCACCTTCAACACGAA-CCCAT-TAACCGAAAACGAATTTTTTTAGTCACAATCTCAATTCTCCAAGTAGCCCTACTACTGACCTTCTCAGCAACCGAATTCACTATATTCTACATCATATTCGAAGCAACCCTAATTCCGACTCTAATTGTGATCACCCGCTGAGGAAACCAGGCAGAACGTCTATCCGCAGGCATCTATTTTCTATTTTATACCCTGGCAGGCTCCCT-TCCACTACTAATTGCCATCCTTTACCTAAACACAAAGCACTTCAACATGTCAATGCTCATACTTAATCTT--CTC-CAGACAG-AGG-CACAACAATCATGAACAAACAATATGCTCTGACTGGGCTGCCTGCTAGCCTTCCTAGTAAAAATACCTCTTTATGGACTACACCTATGACTCCCAAAAGCACATGTGGAGGCCCCCATTGCAGGGTCGATAGTACTTGCTGCAGTCCTCCTAAAGCT-CGGCGGATACGGCATTCTGCGGATCA-CGCC--GATACTAAACCCGCTATCAACAACCCTATGTTACCCCTTTATCATACTTGCAATATGGGGAATTATCATGACAAGCTCAATCTG-TCTACGACAAACTGACCTAAAATCCTTAATCGCTTACTCCTCCGTGAGCCACATGGGGCTGGTAATTGCAGCCTCATTAATCCAAA-CCCCATGAAGCCTAACAGGCGCAATCGTCTTGATAGTAGCCCACGGACTAACCTCCTCAATACTATTCTGCTTGGCAAATACAAACTACGAACGAACCCACAGCCGCACCCTCTTGCTAGCACGAGG--ACTACAACTTATCCT-CCCACTAATAACAGCATGATGACTACTAATCAATCTGATAAACATAGCCCT--TCCTCCAACAATCAACCTTGCAGGAGAATTACTAATCATAACCTCAATATTCAACTGATCCCCAATAACAATTATTTTAACCGGGGTCGGAACCCTACTGACAGCTACATATTCACTCTATATGTTCCTCATGACTCAGC-GAGGAAAACTACCAACGCATATAACTCAAATT-GCCCCAACACACACCCGAGAACACCTACTAATAACCTTGCACATCCTACCAATAGTACTGTTACTGATAAAACCAGAACTAACAATAGGACCGATAGCCTGTTAGCATAGTCT--AGTAAAGACGTTAGAATGT-GAGTCTAAAAACAGAAGTTCAA---C---CCTTCTTGCCAACCGAGGAGTGTCT-AAGACACGAAGAACTGCTAATTC-C-AAGCCCTGTAGTTAAAATC-CAC
Smaug.warreni_NC_005962 AATCCAGGTCGGTTTCTATCTATGAGCC-TTCTTATTCAGTACGAAAGGACAACT-AAGAA-AGGACCAAAACCAGCCAAGTCCTCCTAACC---ACAGCTG-ACATCAACTCAACTAAAATCTAGGG--------CCCCCCCCAGGCCAAGACAAGGCCA--TTTATTTAGGGTGGCAGAGCCAGGTTAAACTGTAAAAGGCCTAAG-CCCT-TTCCACAGATGTTCAAATCATCTCCCTAATAATGCACCAACTAACCATCTCAGTAATTAA-CCCCCTGCTATATATTATCCCAATCCTCCTGGCTGTAGCCTTCCTAACCCTCCTAGAACGAAAAGTCATTGGATACATACAACTTCGAAAAGGTCCTAATATTGTAGGGCCTTTCGGCCTTCTCCAACCCATTGCGGACGGAGTAAAACTATTTATTAAAGAACCAATTCGACCAACACAATCCTCACAAACACTATTTTTACTAGCCCCAACACTAGCCCTTACATTGGCCATAATACTATGAA-CCCCAATACCTATGCCCTACTCACTAGCGGACATAAACCTTGGGCTCCTCTTTATCCTCGCACTATCGAGCATAGCTGTTTACTCCACCCTCTGATCAGGGTGGGCCTCAAACTCAAAATA-CCCGCTCATAGGGGCCCTACGAGCAGTAGCACAAACCATCTCCTACGAGGTCACACTAGGAATTATCATA-CTGGCAACCATTATACTAGC---AGGGGGATTCACCCTCCAAACCCTATGCACAACACAAGAACACACATGACTCCTACCATGCACCTGACCTCTCATAATAATATGATTTATCTCAACACTAGCAGAAACGAACC-GCGCCCCATTTGACCTCACAGA-AGGAGAGTCAGAACTTGTATCCGGGTTCAATGTTGAGTACGCAGCCGGCCCCTTCGCCCTATTTTTTCTAGCCGAATACATAAACATTATCATAATAAACACACTCTCATGCTTCCTATTTAT-TAACCC-GGGAAACACCCAG----CCAGAACTGTTCTCAACCAACATAATACTAAAAACAATAGCCCTCTCAACCCTATTCCTATGAATTCGAGCCTCATA-CCCGCGCCTACGATACGACCAACTAATACACCTCTTATGAAAAAACTTCCTACCCCTAACCCTCGCCCTATGC-CTCCTCCACATCTCACTACCCATCTCCCTCTCAGGGCTC-CCCCCACAACACT------AGAAACTGTGCCTGAAT------TAAAGGACTACTTTGATAGAGTAGAACATAGGGACCCACA-ACCCCTCAG-TT----------TCTAAAAAAACAGGAATTGAACCTATACTTGAGAACCCAAAATTCCCCGTACTTCCA-TTATACTGTTTCCTAGTAAAGTCAGCTAAATAAGCTTTCGGGCCCATACCCCAAAAATGTTGGTTTAAACCCCTCCTTTACTAATAAA-CCCATTTATTATATCTCTATTACTGTCAAGCCTGGCCTTCGGCACAATAATTACAATATCCAGTACTCACTGATTAATTGCCTGAACAGGACTAGAAGTTAATACTCTAGCAATTAT-TCCAATTATAACACAACCCCACCA-CCCTCGAGCAACAGAAGCAGCAACTAAATACTTCCTCACACAAGCAGCTGCCTCCGCAATAATC-CTATTATCAAGCACAATAAATGCCTGACACACGGGCTTATGAGACATCACACAACTAACAAA--CCCAACCGCCTGCGCCCTTATAACCGCCGCCCTAGCCATAAAACTGGGACTAG--CCCCCGCACACTTCTGACTCCCAGAGGTGGTACAAGGAACAACAATTAAAACAACGATAATCATTACAACATGAATAAAATTAG-CCCCAATAACTCTTC-TTCTCTTGGCCCACAACTCCATCAA-CCCAACAATCATAGCAACCATAGGCGTACTATCAATCTTAATCGGTGGCT-G-A-GGGGGGTTAAACCAAACACAACTCCGTAAGATCATAGGCTTCTCATCAATCTCCCACCTAGGCTGAATAACTACAGTTATTACACTAGCCCCAACCCTCACAATTCTAAACCTAACAATCTACATTACCATAACACTAACA-ATATTTCTCCTATTAATCCCCACCCAATCAAAAACCACCCAAAACATGACAACCTGGACAACCA----CCCCGCTTACAACAGCCCTAACCACAATAACCCTGTTGTCCTTG--GGGGGGCT--TCCCCCCCTCACAGGATTCATACCAAAATGACTTATCCTACAAGAGCTAATCACCCAACAAAC-CACACTTATTGCAAC-TCTAGCAGCAATCGCATCACTTCTAAACCTA-TTCTTCTACCTTCGACTATCATACATCACCACCCTAACCATCT-CACCAAACA-CCACTCCACTATCTTCTAAATGACGCTTCAAACCACCCTCCTATACAACAACAAT---CACAATATTTATCTTATCAACCCTTGCCCTACCAATTA-CCTTCACCC---TAGCCT------AGAAACTTAGGATAAC-CATTTAAACCAAGGGCCTTCAAAGCCCTAAATAAGAGCGAA-ACCCTCTTAGTTTCTGC-CAAGGCTTGTAGAACTCTACTCCACATCTTTTGAATGCAACTCAAATACTTTAATTAAGCTAAA--------------------------------------------------------------------------------------------------------------------------------------------------ACCTCACTAGATAGACAGGCTTCTATCCTGCAAACAATTAGTTAACAACTAATCACCCAATCCAGCGGGCTTCTATCTACCCTTCTCCCGTTCGAAAAAACGGGAGAAGCCCCGGCATCAC----TACGATGCTTCTTCAAATTTGCAATTTGCTGT-GGAT--------------------CACCTCAAGGC-------------------TTGATAAGAGTAGGCCTG---GCCTACGTCTTCAGGGCTACAACCTGCCGCCTAA----TCTCGGCTATC-------TTACCTGTGACCTTTACCCGCTGATTTTTCTCCACTAACCACAAAGACATCGGCACCCTTTATCTTATCTTTGGGGCCTGAGCTGGCATAGTAGGCACCGCCCTAAG-TCTTTTAATTCGCACAGAATTAAGCCAACCTGGCATATTCATTGGCGACGACCAGATCTACAATGTAGTAGTAACCGCCCATGCATTTGTAATAATT-TTCTTTATAGTAATACCCATTATAATC-GGAGGCTTCGGAAACTGACTCGTACCATTGATAATTGGTG-CCCCAGACATAGCATT-TCCCCGTATAAACAACATAAGCTTCTGACTTCT-C-CCGCCGTCCCTTCTACTACTACTTGCCTCCTC-CGGGGTAGAAGCCGGCGCAGGGACCGGATGGACAGTGTA---TCCCCCA-CTAGCCGGAAACCTTGCCCACGCAGGAGCATCGGTAGATCTTACAATCTTTTCTCTCCACCTAGCAGGCGTATCATCAATTTTAGGCGCAATTAACTTTATTACCACGTGCATCAACATGAAA-CCCCCCTCCATGTCCCAATATCAAA--CACCATTATTTGTTTGATCTGTTCTGATCACAGCTGTTTTACTCCTGTTGTCACTACCAGTCCTTGCTGCAGGCATTACAATACTACTAACAGACCGAAACCTAAACACATC-ATTCTTCGACCCCGCCGGA-GGTGGA-GATCCGGTACTGTACCAACACCTATTCTGA-TTTTTTGGCCACCCAGAAGTATACATCCTTATTCTCCCTGGGTTTGGAATAATCTCACATATCGTCACATATTATGCAGG-T-AAAAAAGAGCCCTTTGGCTACATGGGCATAGTTTGAGCCATAATATCAATTGGCTTTCTCGGATTCATCGTATGAGCCCACCACATGTTTACCGTAGGCATAGATGTAGATACCCGCGCCTACTTTACATCCGCCACAATAATCATCGCAATCCCAAC-AGGTGTAAAAGTATTTAGCTGACTAGCAACCCTTCAC-GGAGGCACAATCAAATGAGATGCCGCAATACTCTGAGCTCTC-GGCTTTATTTTTTTATTTACAGTA---GGCGGCCTCACAGGGATCGTCCTAGCAAACTCTTCCCTAGACATTGTCCTCCACGACACCTACTATGTAGTAGCCCACTTCCACTATGTCTTATCAATG-GGGGCTGTCTTTGCAATCAT-AGGGGGATTCGTCCACTGATT-CCCACTATTTTTTGGCTTTACACTTAACCAAGCCTGAACAAAAATCCACTTCATAATAATATTTGTTGGTGTAAACCTTACA-TTCTTCCCACAACACTTCTTGGGGCTTGCCGGAATGCCACGGCGATACTCAGACTATCCAGATGCCTACACAATCTGAAACACAGTTTCATCAATCGGCTCTATAATTTCCCTAGTCGCAGTAATTACAATAATATTCATTATTTGAGAGGCCTTTGCAGCAAAACGAACAGTTTCGGCTCTCGAACTAACAACCACAAACATAGAGTGACTAAACGGATGCCCT--CCACCATTCCATACCTACGAAGAACCGGCTTTCCTACAACAACCACCAAGCCACATAACAAGACAGGGCGGAATCGAACCACCTTCTATTGGTTTCAAGCCAATAGCATAACCACCATGCT----CCTCTCTTTATG----------------AGGTCCTAGTAAATCA-ATTACATAGCACTGTCGTAGCTAAGTTATAGG--CT--TAACCCTATGGACCTAACATGGCCTACCCCTCCGAACTAGGATTTCAAGATGCCGCTT-CCCCCATCATAGAAGAACTAATCCACTTCCACGACCATGCTTTAATAATTGTCTTTCTCATTAGTGCTCTAGTTCTCTATATTATTCCCCTTATACTGACGACCAAACTCACACACACCAGCACCATAGACGCCCAAGAAGTAGAGATAGTTTGAACCATCCTGCCAGCAGTCATCCTTATCTTAATTGCCCTCCCATCTTTACGAA-TTCTCTACATAATAGATGAGGTTGATAA-CCCACATCTTACAATTAAAGCACTCGGACATCAATGATTCTGAAGCTACGAATACACAGACTATGAAAACCTATTATTTGACTCCTATATAACACCAACGAACGAGTTATCAAACGGC-ACCTTCCGCCTACTAGAAGTCGACCACCGAATAGTCGTACCAATAAGCTCTCCAATTCGAGTCCT-AGTTTCCGCAGAAGACGTCCTCCACTCTTGAGCAGTACCTGCCATAGGGATTAAAACTGACGCCATCCCAGGACGATTAAACCAAACAACATTCATCACATCCCACCCCGGCCTCT-TCTATGGCCAATGCTCAGAAATCTGCGGCGCAAACCACAGTTTTATGCCAATCGTGGTAGAATCAAC-ACAATTAAAACACTTCGAAAATTGATCTTCCTCAATACTCT---CTGCATCACTTAGAAGC-TTGTTG--AGCACTCAGCCCTTTAATCTGAGA--AAGGGGATACCT--TCCCCCTTAGTGATATGCCACAACTAATCCTAA-ACCCTTGGTTCTTAACTTTTTTATTCTCATGACTAATCATCCTCTTTGTCTTC-AAACCAAAG-GCCATCCGACTAA--CCTACGAAAACCCACGAAAGGCCTA-CGAACACCACCAAAAGACACACTA------CTGAAACTGACCATGACCTTAGCC-CTGTTCGATCAATTCTTAAGCCCAA--AACTTTTATTCAT-TCCCCTCCTCCTGCCCGCCATGACTCTT-CCGGCACTCTTACTTCCCACACCTAATAACCGCCTTTCCAAACCCCGACTCTTATC-CCTATACCTATTCATCACCAAACCCTTTATTAAGCAACTAATAT--C-ACCAGTAAACACACCAGGACATAAATGAACCCCCCTCCTACTAGTATTAATAC-TATACCTGACAACACTAAACACCCTAGGACTTCTCCCCTACACATTTACACCAACAACTCAACTATCAATAAACATAGGACTTGCCA-T-TCCACTATGACTTGCTACAGTCTTCATTGGA-CTACGAAACCAACCAACAACCTCATTAGCC-CACTTTCTACCAGAAGGAACACCAA-CACCCCTAGTACCAATTCTTGTCCTAATCGAAACGGTCAGCCTATTCATCCG-ACCAGTT-GCCCTAGGAGTCCGACTAACCGCTAACCTCACAGCAGGACACTTGCTTATCCAACTGATTTCACTGACTATCTTCACACTCAGCACCTCAATAAACATAATAGCAATCCCAGCCATTTTAATTCTTTTCCTCCTCTCAATCCTAGAAGTCGCCGTAGCCATTATTCAAGCCTACGTCTTTACTCTCCTTTTAAGCCTCTATTTACAAGAAAACGTATAATGACACACCAATCCCACGCGTTCCATATAGTCGACCCGAGCCCGTGACCCCTCAC-AGGTGCAACAGCAGCCCTACTTATGACATCTGGCCTAGCCATCTGATTTCACTTTAACAACAAAACCCTAATATATCTAGGACTACTTATCCTACTACTAACCATATTCCAATGATGGCGGGATATTATCCGCGAAGGCACCTATCAAGGCCACCATACAACCCCGGTCCAAAAGGGACTCCGCTACGGAATAATCTTATTTATTACATCCGAAGTA-TTCTTTTTCCTGGGCTTTTTCTGAGCCTTCTATCACTCCAGCCTTGCCCCCACACCAGAACTT--GGCGGACATTGA-CCCCCACAAGGCAT-TAA-CCCGCTCAACCCCTTCGAAGT-ACCACTACTCAACACCGCAGTCTTACTGGCATCAGGCGTGACAGTCACCTGAGCACACCACTCTATCATGGA-GGGGGCACGAAAAGAGGCGGTTCAAGCCCTCGCCCTCACCCTTCTCCTAGGCCTCTA-CTTCACAGCCCTTCAAGCTATAGAATACTACGAAG-CACCATTTACTATTTCTGACTCAGTTTACGGCTCAACC-TTCTTTGTTGCAACCGGCTTCCACGGCCTACACGTTATTATTGGCTCAAC-CTTTCTTCTTGTATGCCTTCTCCGCCAAGTCATGTTTCACTTTACAACCAACCACCACTTTGGCTTCGAGGCAGCTGCCTGATATTGACACTTCGTAGACGTTGTTTGGCTCTTCCTTTATGTTTCAATCTACTGATGAGGCTCTTA-TTCTTCTAGTAT-TAATAGTACAAGTGACTTCCACTCACTAAGACTCAGC-CCACCCCTGAGG-AAGAACAATAAACATCAATACCATACTTCTAACTACCACCCTAATTTCCACACTCCTTATCTCAATTAACTTCTGACT-ATCACAAATAACCCCCGACCATGAAAAACTCT-CACCATATGAGTGTGGCTTTGA-CCCAGTAGGAACCGCACGTCTCCCGTTTTCCCTTCGATTTTTCCTTATCGCCATCC-TCTTCCTCTTATTCGACCTAGAAATTGCCCTTCTTCTACCAACCCCTTGGGCCATTAATCTACAATCCCCAACAACCACAATATCCTGAATCTCCACCATCCTAGTACTACTTACCCTAGGCCTCATCTATGAGTGACAAAA-AGGTGGACTAGAGTGGGCCGAATTAGAGACTAGTTTAACAAAAACTACTAATTTCGACTTAGTAAATCTC-GCTAAACCTGCGAGGACTCTAA-ATGACCCCTACTGCCTTTTCCCTACTTTCAGCCTTCTTACTTTGCGTAGTTGGCCTCTCACTTCACCGAACCCACTTCATATCGGCCCTTCTATGCATTGAGGGGATAATACTTACAATATTCATACTACTAGCCCAGCTCACAACAACCCAACAATCCACAATCTTAGCAACAAGCCCGATCATTATTTTATCTTTCTCGGCCTGCGAAGCCGGTATAGGCCTAGCACTGCTAGTTGCAACATCTCGCACACACGCAACAGATCACCT-CAAAAACCTCAGCCTCCTACAATGCTAAAAATCATTATCCCAACACTCCTAATAATTCCCATAGCCTCCCTCCTA-AAACCAAGCCTGCTCTTTAATGCAACCACCACCTACTCAATT-TTACTAACCACAATTAGCCTTACCTGACTTAATCA-CCCAATACCCTCCAACCTGTCATTTTTAA-GCCCATTCCTGGGACTT-GACATAATCTCCA-CCCCACTTACCATTTTATCATGCTGACTTCT-CCCCCTCATAATTATGGCAAGCCAACACCACCTTAATTCCGAA-CCCTT-ATCACGCAAACGAACCTTTTTAATAACCCTTATCCTACTACAAACAACCCTCATCCTAACATTCTCAGCCACAGAACTAACCCTATTCTACATCCTATTTGAAACCACCCTAATCCCAACCCTCATCCTCATTACCCGCTGAGGCGGACAAGCTGAACGCCTAACAGCCGGAATTTACTTCCTATTTTACACCCTTTTAGGCTCTAT-ACCCCTTCTCGTCGCAATCCTGTATTTTTACACCACAAAAATAACCACCTCAATAGACATAATACCACTG--CTA-CAAACAA-ACA-CCAACACCCCTAAATCATTCTCACTCCTATGAACAGCCTGCATACTAGCCTTCCTAGTAAAAATACCCCTATATGGCTTTCACCTGTGACTTCCAAAAGCCCACGTAGAGGCACCAATCGCTGGCTCAATGGTCCTTGCAGCTATTTTGCTAAAACTT-GGAGGATACGGCATTATACGAATTA-TTCC--AAACTTTATACCCCCAACGTCAACACTCTGCTACCCATTTATTACCCTTGCACTATGAGGCCTTATTATAACTAGTGCAACCTG-CCTACGCCAAACTGACCTAAAGTCCCTAATTGCCTACTCATCGGTAGGCCACATAGGCCTAGTTATTAGCGCCTCAATAATTCAAA-CACCATGAAGCATCTCAGGTGCAATTGCCCTAATAATTGCCCACGGCCTTACATCATCTGCACTTTTTTGCCTCGCCAACACCAACTACGAACGAACCCAAAGTCGTACCCTCTTATTTGCTCGAGG--CATACAACTTATCCT-CCCCCTTATGGCAACCTGATGACTACTCACCTGTCTTATAAACCTGGCCCT-C-CCACCAACCATCAACCTTATCAGTGAACTAACAATTATATCCTCCCTGTTCAACTGATCACCCCCCACAATTATTCTCACAGGCCTTGGAACCCTTCTCACCGCTACCTACTCCCTATACATATTCCTATCCACACAAC-GTGGAAAACCCACCCCAAACGCCCTCATGTCA-CACCCTACACACACTCGTGAACACCTGCTTCTAACCTTACATGTCCTCCCAATACTAGCCCTCATGTTAAAACCAGGGCTAGTCTTTGGCTAG-------ATCAGCATAGTTT--AACAAAAACATTAGGCTGT-GGCCCTAAAGACAGAAGATAAA------ATCTTCTTGCAGATCAAGGGGTGTTC--ACACACAGAGAACCGCTAACTC-T-CTCCACTGGAACCAAACCT-TTC
Lepidophyma.flavimaculatum_NC_008775 AATCCAGGTCGGTTTCTATCTATGAAACGTGCCTTACCAGTACGAAAGGAAAGTA-TGGCA-GGGGCCAATACTATAAAGGTATGCCCCCCTCTAAAAACAC-TGATAACCTAAAGTGATATAAGAGC--AATCT--TGCTTCCGCCTCAAGGAAGATCACTTTGTTGTTGGGGTGGCAGAGACAGGTGACTGCA-AAAGATCTAAGC-CCTT-TAAATCAGATGTTCAAATCATCTCCCCAACCATGATTTTTCTGACCAGCTACGTCATCAA-CCCACTACTATATATTATCCCAGTTCTGGTAGCCGTTGCATTTCTTACCCTTATGGAACGAAAAATTATTGGATACATACAACTCCGCAAGGGCCCCAATATTGTAGGCCCCTATGGCATCTTACAACCAGTGGCAGACGGTGTAAAACTATTCCTCAAGGAGCCCCTACGACCCTCCGCCTCCTCCCCAACACTTTTTATTATTACACCCACCATAGCCCTTACGCTTGCACTAATTATTTGAG-CCCCAATACCCATACCAAACACCCTGACTGATATAAACCTAGGACTTCTATTCATATTAGCCCTGTCTAGTATGACAGTGTATTCAATCCTTTGGTCTGGCTGGGCCTCAAACTCAAAATA-TGCCCTAATAGGCGCGATTCGTGCTGTAGCACAGACTATCTCATATGAGGTGACCCTAGGAATTATTCTA-TTGTCAACTATTATCTTATC---AGGAGGTTTTACCCTCCATACCCTATCCACCACCCAAGACAACCTATGACTAATAGCCCCCTCTTGGCCTCTAACAATAATATGATTTATCTCTACCCTTGCAGAGACAAACC-GAGCACCATTTGACCTAACAGA-GGGCGAGTCTGAGCTTGTCTCCGGCTTTAATATTGAATATGCCGCCGGCCCCTTTGCCCTCTTCTTCCTAGCGGAGTATGCCAACATCATTATAATAAACGCCCTAACCTCCATTCTATTTAT-TAACCC-TGGCAGCCTCCTC-CACCCTCCCATTTTTACCACTAATATTATATTAAAAACTATAGTTCTCACCATACTATTTTTATGGGTCCGATCATCCTA-CCCCCGATTCCGCTATGACCAACTCATACACCTATTATGAAAAAGCTTCCTCCCCCTAACACTAGCCTTATGC-CTATGACACATCTCATTTCCAATCACACTAACCGGACAC-CCCCCACACTAGCCCGCACAGGAACTGTGCCCGAAA---AC-CCAGGGACTACTTTGATAGAGTAGATTATAGGGGTTCAAC-CCCCCTCAT-TT---------CCTTAGACAGCCAGGATCCGAACCTGTACCTAAGAGCCCAAAACTCCTCGCACAACCTATTATACTTCTGCCTAGTAAAGTCAGCTAATAAAGCTCTCGGGCCCATACCCCGAAAATGTTGG-TCAACCCCCTCCTTTACCAATGAG-CCCAATCACCCAGTCACTTATCTTGTCCAGCCTAGCAGCCGGCACTATTATCACAATATCTAGCCAAAGCTGAATTACCATCTGAGCCGGCCTAGAACTAAACACACTAGCCATCCT-TCCTATTATCTCAAAAAACCACCA-CCCCCGGGCAACTGAGGCCACCACAAAATATTTTCTAACCCAGGCAGCTGCCTCAGCCATAATT-CTAATAGCAAGCACCCTCAATGCCTGACATACCGGACAATGAGATATTACACAACTAACAAC--AAGCCCCGCCCCAACCCTGCTAACAATAGCACTGGCCATAAAACTAGGACTCG--CACCAACACACTTCTGACTCCCAGAAGTACTCCAAGGCACGACCCTTATGACCGCCTTACTTATTACAACCTGACAAAAACTGG-CCCCAATGGCGGTTC-TTATAATAGCACACAATAATCTCCA-GCCCTCGCTTCTTCTAATACTTGGCCTGGCCTCGGCCCTCTGAGGAGGGT-G-G-GCAGGACTTAATCAGACACAACTACGAAAAATCATAGCATACTCATCAATCGCTCACCTAGGCTGAATTATCGCAGCCGCCTCTATAAGCCCCCCCATTACACTCCTTATGCTCTGAGTCTATATTCTACTAACCACGGCC-ATATTTACATCAATGGCCACCCTCTACCTAAAAACAGTTAAAGACCTATCAACAGCATGAACGCTCT-CCCCCGGACTGGTCGCCCTTCTCCTCCTTACCCTCCTCTCACTA--GCCGGGCT--CCCCCCACTCACAGGGTTTTTGCCTAAATGACTAATTCTGCAAGAACTAACCACCCACCGCCT-AACCGCCATCGCCGC-CCTATTCGCCGCATTTTCACTACTTAGCCTT-TACTTCTACCTACGGCTTTCCTACACCTCCGCCATCACCCTCC-ACCCTACCC-CAACCCCCACTAAAAACAAATGACGACAAAGCCGCCACAAATATACTAAACTAATCTCCCCCCTCACACCAATCAACACCGCTGCCATCCCTTTAA-TCCCAACCA---TGCTTT------AGAAACTTAGGATAAA----ATAAACCAAGGGCCTTCAAAGCCCAAAATAAGGGCCC--AGCCTCTTAGTTTCT---GAAGATCTGTAGAGCTTTAA-CCACCTCTTCTAACTGCAACTCAGACGCTTTAACTAAGCTAAG--------------------------------------------------------------------------------------------------------------------------------------------------ATCTCCCTGGATAGGCGGGCCTCGATCCCGCAATCTATTAATTAACAGCTAATCACCCAATCCAACAGGCCTCTACCC-------------------------AATAAGTCCCGGCGCCTAT---TACAACGCTTCTCCAGATTTGCACTCTGGCATGATAA--------------------CACCACAAAAC-------------------TTGATAGGGACAGGAATTTA-ACCCGCCTAAATGGGACTACAGCCCACCGCCTATTAACACTCAGCCACC-------CTACCTGTGACTATTACCCGTTGATTCTTCTCAACCAACCACAAAGACATCGGCACCCTCTACCTAATCTTCGGTGCCTGAGCAGGAATAGTTGGTACTGCACTAAG-TCTTCTCATTCGATCAGAGCTAAGTCAGCCTGGCACTCTCCTTGGAGACGACCAGCTATACAACGTAATTGTAACCGCCCACGCCTTCGTCATAATC-TTTTTCATGGTTATGCCCGTCATAATT-GGAGGATTTGGAAACTGACTAGTACCACTAATAATTGGTG-CCCCCGACATAGCATT-CCCACGAATAAACAATATAAGCTTCTGACTACT-G-CCCCCTTCCCTCCTCCTACTACTTGCCTCCTC-TGGTGTAGAGGCCGGCGCCGGAACCGGATGAACAGTCTA---CCCCCCT-TTAGCTGGAAACCTAGCCCATGCCGGACCCTCTGTCGACTTGGCAATCTTTTCACTTCATCTAGCAGGAGTGTCCTCCATCCTAGGGGCTATTAACTTCATTACTACCTGCATTAATATAAAA-CCCCCAACCATGACTCAATACCAAA--CCCCCTTATTCGTCTGATCCGTCCTAATCACAGCAGTATTACTCCTCCTCTCCCTCCCTGTCCTGGCTGCCGGCATTACTATACTCCTAACCGACCGAAATCTTAACACATC-ATTTTTTGACCCCGCAGGA-GGAGGA-GACCCCGTGCTTTACCAACACCTCTTCTGA-TTTTTTGGTCATCCAGAGGTCTACATCCTAATCCTTCCCGGCTTTGGGATAATCTCACACATTGTTACATATTATTCAAG-C-AAAAAAGAGCCATTTGGCTATATAGGCATAGTTTGAGCTATAATATCTATTGGGCTACTAGGTTTTATCGTCTGAGCACACCATATATTTACCGTTGGTATAGACGTAGACACCCGCGCCTACTTTACCTCTGCAACCATAATTATCGCAATTCCTAC-AGGCGTCAAAGTATTTAGTTGACTAGCTACCTTACAC-GGAGGGCCCATTAAATGAAACGCCGCAATGCTCTGAGCCCTC-GGCTTTATCTTCCTGTTCACTGTT---GGTGGCCTCACTGGCATTATCCTCGCCAACTCCTCCCTAGACATCGTATTACACGACACATACTACGTAGTAGCCCACTTCCACTATGTTCTCTCAATA-GGAGCAGTATTTGCCATCAT-AGGCGGATTCGTACACTGATT-CCCATTACTATCGGGTTACGAATTAAGCCAAGCCTGGGCTAAAACACAATTCAGCGTTATATTTCTTGGGGTAAATATAACC-TTCTTCCCCCAACACTTTCTTGGTTTAGCTGGCATACCACGACGATATTCTGATTATCCCGATGCTTATACAATATGAAATGCTGTCTCATCCGTTGGGTCCATAATTTCAATGATTGCCATTATAATAATAATATTTATTATCTGAGAGGCCTTCGCCTCAAAACGAAAAGTCCTAACACTAGAACTGCCATCAACAAACCTAGAATGATTACACGGCTGCCCT--CCTCCATATCACACCTATGAAGAACCTGTGTTCGTTCAACAAATCAAGAAA--------------AGGTGGAGTCGAACCACCATA-ACTGGTTTCAAGCCAACCGTACAGCCACCTATACT---CATTTCTCCGTGGA--------------GGTGCTAGTAAAACCAGATTACATAGCCCTGTCAGAGCTAAATTACAGA--------CCTCTGTGCACCTCCCATGGCCTACCCACAACAAATAGGACTTCAAGATGCCGCTT-CACCAATCATAGAAGAGCTCCTCCACTTCCACGACCACGCGTTAATAATCGTCTTTTTAATTAGCACCCTCGTATTATATATTATTACCCTAATAATATCTACCACTCTTACACACACAAATACAATAAACGCCCAAGAAGTAGAAGCAATCTGAACTGTAATACCTGCCGTCATTCTTATTCTAATTGCCCTGCCATCACTACGAA-TCCTCTACCTCATAGATGAAATTAATAA-CCCACACCTTACAATCAAGGCCATAGGCCACCAATGGTACTGAAGCTATGAATATACTGACTATCAAGACCTGTCATTTGACGCATATATAACACCCACCTCCGACCTAAAACAGGGA-CACCTTCGACTACTAGAAGTGGATAACCGAACAGTAGTTCCAATAGAGTCCCCCATTCGACTGCT-AATCTCAGCAGAAGACGTCCTCCACTCATGAGCCGTTCCAACAATAGGGATTAAAACGGACGCCATCCCAGGACGCCTAAACCAAACAACCTTTATCGCATCCTACCCGGGATTAT-TCTATGGACAGTGCTCAGAGATCTGTGGGTCAAACCACAGCTTTATGCCTATCGCACTAGAAATTGT-CCCCCTCCAATACTTTGAAACCTGGGCCACAAAACTTTTAA---CCTAATCTCCAAGAAGCTTTCTACGTAGCATTAGCCTTTTAAGCTAAAGAAGGAGACCATCGCC--CCTCCCTTAGAGATATGCCCCAATTAAACCCCG-CGCCCTGGTTTCTCATCTTATTAATAACCTGATTATCACTACAACTAATGAGT-ACCATAAAA-ACCCTTAGCGTAC--CCA-CTCAAAACTCACTAGACACTT-CAACTTCCTCTCTAGAAGAAAGCC--ACCCTTGACCCTGACCATGATATTAAGT-CTCTTTGATCAATTTGCCAGCCCTA--AAATCATAGGCCT-CCCCCTCATCTTAATCGCCACACTATTC----CCAATTATAATTTTCTTTACCTCCAACCGGCTCATCTACAACCGACTATCCAC-CACACAAGCATGACTCACCATAACCATTACCAAACAACTACTCC--T-CCCAATCAATACTAATGGACATAAATGAGCAACCCCCCTCATCTCTGTAATAA-TACTTCTAATCTCAATCAACCTGCTAGGGCTGCTCCCATATACCTTTACACCAACCACCCAGCTCTCAATAAACATAGCACTAGCCA-C-CCCGCTGTGACTTGCCACAGTCTTAATAGGA-CTAAAAAATCAGCCCTCCACATCATTGGGA-CACCTCCTACCAGAAGGAACGCCGC-CCCCTCTCATCCCAGCACTAATTATTATTGAGACAATTAGCCTCTTCATCCG-CCCAATT-GCCCTTGGAGTTCGACTAACTGCCAACCTAACCGCAGGCCATCTATTAATACACCTAATCTCCACTGCCGCCTTCAATATAGCCCTGACAATACCAACCGTCTCCTTATTTACGCTTGTTCTCCTACTACTCCTAACCGGCCTAGAAATCGCCGTTGCTATAATCCAAGCCTATGTCTTCACCCTTCTTCTAAGCCTGTACCTACAAGAAAACGTCTAATGACCCACCAAGCACACGCCTTCCACATAGTAGACCCAAGCCCATGACCACTAAC-CGGAGCAATTGCAGCCCTCCTGTTGACCTCTGGGCTAGCAATATGATTTCACCTCAATGATAAAACCATTTTAGCCCTTGGCTTAATAACAACCCTAATAACAATATACCAATGATGACGAGATGTTATCCGAGAAAGCACCTTCCAAGGCCACCACACAGACCTCGTACAAAAAGGCTTACGATATGGCATAATCCTTTTCATTACGTCAGAAGTC-TTCTTCTTTTTAGGGTTCTTTTGAGCCTTTTATCACTCAAGCCTAGCGCCAACCCCAGAGCTA--GGTGGATGCTGA-CCCCCAACAGGAGT-CTG-CCCGCTTAACCCCTTTGAGGT-CCCACTGCTAAATACCGCCGTATTATTAGCCTCGGGCGTGACAGTCACCTGGGCCCACCATTCAATTATAGT-TGGAAACCGAAAAGAGGCCCTACAAGCCCTTACCTTCACCATCCTGCTAGGCGGATA-CTTCACCGCCCTCCAAGCAATAGAATATTATGAGG-CCCCTTTCACTATTTCCGACAGCGTCTACGGCACAACC-TTCTTTGTAGCCACCGGATTCCACGGCCTACATGTTATCATCGGAACCAC-TTTCCTTCTAGTCTGCCTATGACGACAAACAGTATTCCATTTCACAACAAGCCACCACTTCGGCTTCGAGGCCGCTGCCTGATACTGACACTTCGTAGACGTAGTGTGGCTCTTTCTATATATCTCAATCTATTGATGAGGCTCTTA-CCTTTTTAGTAT-TACCAGTACAAACGACTTCCAATCATTAAGCCTCAGC-ATAAGCCTGAGA---AAAGGTATATGATCAGCATAGTTATCCTCACCTCCTCCATTATTACCCTAATCCTCATTACTATTAGCTTCTGACT-TCCACAACTTAATCCAGACACAGAAAAACTGT-CCCCCTACGAATGTGGCTTTGA-TCCCCTCGGAAATGCTCGCTTACCCTTCTCCTTACGATTCTTCCTAGTCGCTATTC-TCTTCCTCCTGTTCGATTTAGAAATTGCACTACTTCTACCCACCCCATGGGCCATCAACCTCTGCACCCCCACCATAGTATTATTATGAACTTCTCTAATCCTGATTCTACTAACAATAGGCCTTGTATATGAATGAATACA-AGGCGGGTTAGACTGGGCAGAATCAGTAGCTAGTCCAACTAGGACGACTAATTTCGGCTTAGAAAATCCAAACTTTAACCTTTGGGCTACTAA-ATGACTATCCTATCATATATCCTCAACACAGCCTTCATACTAGGCCTAGTCGGCCTATCAACCCACCGAACACACCTAATATCCGCCCTTCTCTGTCTAGAGAGCATAATACTTGCCCTCTTCATTATAATAGTCACACTCAATACAAACCAACAAACCACAACCTCTGCAATAATACCAATCATCCTCCTTGCCTTCTCAGCCTGCGAAGCCAGCACAGGCCTAAGCATCCTAGTAGCAACTGCTCGCACCCACGGGATAGATAATAC-AAAAAACTTTAACCTCCTAAAATGCTAAAAATCATTATATCAACAATAATACTTATCCCAACAATCATATTGTCA-AAACCAAATTATCTGTTTTCAACCCTGATTCCCCTGTCCATC-TTCCCAGCCCTTTTAACCACACAACTTCTCTATTA-TCCAATAAATTTAGACCACCAACACATCT-CCCCCTACCTTAAAACT-GACACAACTTCAA-CCCCCTTGATTATTTTATCCGCCTGACTGCT-ACCTCTCATAATATTAGCAAGCCAAAACCACCTGCAACAAGAG-CCAAC-AACACGGAAACGCACCTTCTTACTTACCATAGTAATCCTCCAATCCGCCCTGCTGCTCACCTTTTCTGCCTCAGACCTAATTATATTTTTTATCCTATTTGAAACAACCCTAATCCCAACACTCATTATTATCACCCGATGAGGGACCCAAGCCGAACGCCTTACCGCAGGAACCTATTTCCTCTTCTATACCCTAGCCGGCTCACT-CCCCCTACTTGTCACAATTCTATATATAGCCAATACTACAATAAATACCTCCATAATTTTATTTATGGTC--ACC-ACACAAC-ATA-CCCCTACCACATGGACGGCCAACCTCATATGACTTACCCTCCTCCTTGCATTTATAGTAAAAATGCCCCTATATGGCCTCCACCTCTGACTTCCAAAAGCACACGTAGAGGCCCCCATCGCAGGATCAATAGTTCTAGCCGCCGTCCTCCTAAAACTT-GGGGGTTACGGAATCCTCCGTGTAT------CATCAGCCATAACCCCAACATCAACCTTACACTACCCCTTTATTGTCTTAGCATTATGAGGTATTATCATAACAAGTACTATCTG-CCTCCGCCAAACTGACTTAAAGGCCCTAATCGCATATTCATCTGTCAGCCACATGGGCCTGGTTATCGCTGCCGCTCTTATTCAAA-CACCCTGAAGCACCACAGGCGCCCTAATTATAATAATTGCCCACGGACTTACATCCTCAATATTGTTCTGCTTGGCAAACATCAACTACGAACGGATACACACACGAACACTCCTCCTCACCCGGGG--CCTCCAACTATTACT-TCCACTAATAACCACATGATGACTCTTGGCCAACCTCATAAACCTAGCACT-C-CCGCCAACAATAAACCTACTAGCAGAACTAATAATTATTGCCTCAATATTCAACTGATCAAGCACAACAATTATTATCCTAGGATTTGGCACCCTATTAACAGCAACATACTCCCTCTCACTCTTTCTTCTAGTTCAAC-AAGGAAAGCTTCCAAAACACCTAACAAACATT-GAACCAATCAACACACGAGAGCATATGTTAATGTCATTACACTTAATCCCAACTCTCCTCTTACTACTAAAGCCCGAAGTCCTTGT-----CTTTTAGTGGTTTTTGTAGTTT--AAAAAAAACGCTAGGCTGT-GAATCTAGCAATAGGGACCTTC-----AACCCCCTTTAAAACCGAGGGGCGTAC-AACACAAAAAGACCTGCTAAGTC-T-TCCTACTGTGGTTAACCCC-C-C
JAM11303 AATCCAGGTCGGTTTCTATCTATGATGC-TTTTTCTTCAGTACGAAAGGACAAAG-AAAAA-CGGACCTATATTGACAACACGTCCGACCAT--CACGACTG-ATCACAACTAAAGTCATATTAGCAA-----CC--ACATGCTAGACCAAAAATAATGG----TTTATTAAGGTGGCAGAGCCGGGTAATTGCA-CAAGACCTAAGT-CCTT-CTCCTCAGATGTTCAAATCATCTCCTTAATAATGTACTCAATCCTTTTATATCTCATCAA-CCCACTCCTATATATCATTCCGGTCCTAATTGCAGTAGCATTCTTAACCTTATTAGAACGAAAAGTGCTAGGTTACATACAAATACGAAAGGGCCCAAACATCGTAGGCCCATATGGCCTCCTTCAACCAATCGCTGATGGAGTAAAACTGTTTATTAAAGAACCAGTACGACCTTCCTCATCATCACCGAGCCTATTTATTGCTACTCCTACACTAGCACTGTTCCTCGCACTAATAATCTGGA-CCCCTATACCAATGCCTGCCCCAATAACAGACTTAAACCTAGGCCTTTTATTTATACTTGCCCTATCCAGCATAGCTGTCTACTCTATCCTTTGATCTGGTTGGGCCTCAAACTCAAAATA-CCCTCTAATCGGCGCCCTACGAGCTGTCGCACAAACAATCTCATACGAAGTTACCCTTGGAATCATCCTG-CTAACAATTATTATCCTAGT---AGGCAGCTTTACCATACAAACACTAACACTAACTCAAAACTCCCACTGACTACTCCTATCCTCATGACCACTAGCCATAATATGATTTATCTCTACCTTAGCAGAAACCAACC-GAGCTCCATTTGACCTAACAGA-AGGAGAATCAGAACTTGTCTCCGGATTTAATGTAGAATACGCAGCCGGCCCATTCGCACTTTTCTTTCTAGCTGAGTACGCCAACATTATAATAATAAACACCCTAACATGCATCCTATTCTT-AAACCC-AGGAAACACCCAC----CCTGACATGTTCCCAATAAATCTTATACTAAAAACAACCCTCCTGACCATTTTATTCTTATGAACCCGAGCCTCATA-CCCACGCTTCCGATACGACCAGCTTATACACCTTCTATGAAAAAATTTCCTACCAATCACCCTGGCTATATTC-TTATGACACGCATCCTTCCCCACCACTCTAGCAGGACT-ACCCCCACAATAA-------CGGAACTGTGCCCGAAT----T-TTAAGGTTTACTTTGATAGAGTAACACACAGAGGTTAAAA-TCCTCTCAT-TT-CCT------ATTAGAAAGACAGGACTCGAACCTGCACCAAAAGACTCAAAATCCAATGTACTCCCA-TTATACAACTCTCTAGTAAAGTCAGCTAATTAAGCTTTCGGGCCCATACCCCGAAAATGTTGGTTTAAACCCCGCCTCTACTAATGAA-CCCCATTATAACCTCACTAATTATTTCAAGCCTGGCTCTGGGCACAATAATCACAATATCAAGCTTCCACTGACTACTTGCTTGAATTGGATTAGAACTAAATACCCTAGCAATCAT-CCCAATCATCGCAAAACAACATCA-CCCCCGCGCAACAGAAGCCGCCACAAAATACTTCCTTATCCAAGCCGCAGCCTCAGCAACCCTT-CTCTTCTCAAGCACAATCAATGCTTGAACCATTGGAACCTGAGATATCACACAACTAACTAA--CCAACCCGCCTGCATTATATTAACCATAGCACTATCAATAAAACTAGGCCTAG--CCCCACTACACTTTTGACTACCAGAAGTGCTACAGGGATCAACACTAAAAACAGCACTAATCATTGCCACCTGACAAAAACTAG-CCCCTGCAGCCCTAT-TATTTTTAACACATAACTCACTACA-CCCAACAACCCTCCTTACAATAGGCCTATTATCAACAATTATCGGCGGTT-G-A-GGCGGACTAAACCAAACACAAACACGAAAAATTATAGCATATTCCTCAATCGCTCACCTAGGATGAATAGCATCAGTCCTAACTCTCGCCCCGAACATCATAATTCTAAATCTAACACTATACATCCTAATAACCCTGCCA-ACATTTATACTACTAATATTCTCATCATCTAAAACCATTAAAGACCTAACAATAACATGAACCATCT-CCCCAACAATGGCCGCCCTCCTACTAATTCTACTTATATCAATA--GGCGGACT--TCCACCACTCACAGGCTTCATTCCAAAATGATTTATCCTTCAAGAACTAATCTCCCACAACTT-AACCGCCATGGCCAC-AGCCATAGCCCTGTCAGCCTTATTAAGTCTA-TTCTTTTACCTTCGCCTATCATATACTACAGCACTAACCCTAG-CCCCCACCT-CACCACAAGGCAAACTAAAATGACGCCTACAGCCCAAATTAAAAACAACAGCCATATCAACAATACTAGCCATATCTACCTTACTCCTTCCAATCT-CCCCGGCCC---TAATAT------AGAGACTTAGGTTAA--CA-TAAAACCAGTGGCCTTCAAAGCCACAAACAAGAGCTAA-GCCCTCTTAGCCTCTGG--AAAGCCTGTAAAACTTTAATTTACATCTTCTGACTGCAAATCAGACACTTTCATTAAGCTAAA---------------------------------------------------------------------------------------------------------------------------------------------------GCTTCCTAGACAGACGGGCCTCGATCCCGTAAAATTTTAGTTAACAGCTAAACACCCAATCCAGCGGGCTTCTGTCCGGGCTTTAT------------AAAAAAAAAGCCGCGGCACACCC---TAGTGTGCGTCTCTAGATTTGCATTCTAGCGT-GAAA--------------------CACCACACGACTT----------------ATTGATAAGAGTGGGGCTG-A-ACCCACCTACACAGGGCTACAACCTGCCACCT------TCTCGGCCATC-------TTACCCGTGACTATTAACCGTTGATTCTTCTCAACTAACCACAAAGACATTGGCACCCTATACCTGATTTTTGGTGCCTGAGCAGGAATGGTGGGAACCGCACTAAG-CCTTTTAATCCGTGCTGAACTAAGCCAACCTGGCACACTACTGGGCGATGACCAAATCTACAATGTTATCGTTACAGCCCATGCCTTCGTAATAATT-TTCTTTATGGTCATACCCGTAATGATTGGGGGGGTTCGGAAACTGACTCGTACCCTTGATAATTGGGG-CCCCAGACATAGCATT-TCCACGCATGAATAACATAAGCTTCTGACTACT-G-CCCCCATCCTTCCTACTTCTTTTAGCATCCTC-TGGTGTGGAGGCGGGTGCAGGCACCGGGTGAACAGTATA-C-CCCCCCA-CTAGCCGGAAACCTCGCCCATGCCGGAGCCTCTGTTGACTTAACCATTTTCTCATTACATTTAGCCGGTGTATCCTCTATCTTAGGGGCAATTAATTTTATTACAACCTGCATCAATATAAAACCCCCCCGCAATAACCCAATACCAAA--CCCCTTTATTCGTCTGGTCTGTGTTAATCACAGCCGTCCTACTACTATTATCCCTCCCGGTCCTCGCTGCCGGCATCACAATACTACTAACAGACCGCAACCTCAACACATC-TTTTTTTGACCCCGCAGGT-GGAGGC-GACCCCATCTTATATCAACACCTATTCTGA-TTCTTCGGTCACCCAGAAGTTTACATTCTTATTTTACCAGGATTTGGGATAATCTCACATATTGTGACCTACTATGCAGG-G-AAAAAAGAACCCTTCGGCTACATGGGCATAGTATGAGCAATAATATCTATCGGTTTCCTGGGCTTCATCGTCTGAGCCCATCACATATTTACAGTTGGTATAGACGTTGACACACGAGCATACTTTACATCAGCAACCATGATCATCGCTATCCCAAC-AGGCGTAAAAGTATTCAGCTGATTGGCCACTCTACAT-GGCGGCATAATCAAATGGGACGCCGCAATACTATGGGCCCTA-GGCTTTATTTTCCTATTCACAGTC---GGTGGACTAACTGGCATCGTCCTAGCTAACTCATCACTAGACATTGTCCTACACGACACTTACTACGTAGTAGCCCACTTCCACTATGTACTCTCAATA-GGCGCTGTCTTTGCAATTAT-GGGCGGCTTTGTCCACTGATT-CCCACTATTTTCAGGATACACCCTACACCAAACATGAACAAAGATTCATTTCGGTGTAATATTCGCAGGCGTGAACTTAACA-TTTTTCCCCCAACACTTCTTAGGCCTATCAGGAATGCCACGGCGATACTCAGATTACCCTGATGCATATACTGTTTGAAACACTGTCTCATCAGTAGGCTCCCTTATCTCGCTAGTAGCTGTAATCATAATAATGTTTATTATCTGAGAAGCTTTTGCAGCCAAACGAGAAGTCCTAACTCTTGAGCTAACAAGCACCAACCTAGAGTGACTACACGGCTGCCCG-CCCCCCTTATCACACATATGAGGAACCAACATATGTTCAGACAAATTCAAGA-----------AA-GGGGGGAATCGAACCACCTTCTTCTGGTTTCAAGCCAACTGCATAGCTAATATGCT----TCTTTCTCCATA----------------GGACCCTAGTAAATTA-ATTATATAGCCCTGTCAGAGCTAAGTTACAGG--TTA-AAATCTGTGGGCCCTAATATGGCACACCCCTCTCAGCTCGGATTTCAAGATGCAGCCT-CCCCAATCATAGAAGAACTCTTACACTTCCATGACCACGCAATTATAATTGTCATTCTAATCAGCGCCCTTGTACTATATATCATTTCTCTTATAATGTCAACAAAATTAACACACACTAACACAATAGACGCCCAAGAAGTAGAAATAATCTGAACAATTTTACCAGCAGTTATCCTAATCTTAATTGCCCTCCCTTCTCTACGTA-TTCTTTACCTAATAGACGAAATCAACAA-CCCCCACTTAACCATCAAAGCCCTAGGACACCAATGATATTGAAGCTACGAATATACCGATTATGAAGACCTCCTCTTCGACTCATATATAGTACCAACCCAAGACCTAAAACCCGGA-TTTTTCCGACTACTAGAAGTTGATCACCACATAGTTATCCCGATAGAGTCCCCAATTCGAATGCT-AATCTCAGCAGAAGATGTTCTCCATTCATGGGCTGTCCCAGCCCTTGGGATCAAAACTGATGCCATTCCAGGACGATTAAACCAAACAACCTTCATTACATCACACCCTGGACTAT-TCTATGGTCAATGCTCAGAAATTTGCGGGTCAAATCATAGCTTCATACCCATCGTAGTAGAAGCTGT-ACCATTAAACCACTTCGAAAACTGGTCTACCACAATACTTA---CAGCTTCACTAAGAAGC-TTTTAC--AGCACTAGCCTTTTAAGCTAGAGA--AGGAGAATAACT--CTCCCTTAGTGAATATGCCACAACTAAACCCCG-CCCCCTGATTCTTTATTCTCCTACTCTCATGAGCCACACTTCTCCTGATTTTT-AAAAAAAAA-GTTTCACTATCCCCCCCC-CCCTTAATCACACAACCCTAG----ACGAGACTTCACATCACACCG--CCCCATGAAACTGACCATGAGCTTAAAC-TTCTTCGACCAGTTTCTAAGCCCAC--AAATTATAGGTAT-TCCACTTATCCTCTTAGCAATAACTGCA-CCAGCACTATTAATCTCTACAAAAACAAACCGCCTAACACCAAACCGAATAACAAT-ACTTCAAACGTGAGCATTACTCGCCTTTACAAAGCAACTAATAA--C-CCCACTAAACAAACCAGGGCATAAATGAGCTATAATACTGTTATCTCTAATAT-TCTTCCTGCTTTCCCTAAATATATTAGGCCTTTTACCATATACTTTTACCCCAACTACACAACTCTCAATAAACATAGGTCTAGCCG-T-ACCCCTATGGCTTGCAACAGTCCTAATAGGA-ATGCGAAACCAACCAACTATATCACTAGGC-CATCTTCTGCCTGAAGGAACCCCAA-CACCCCTAGTCCCAGTACTAATCATTATCGAAACAATTAGTCTACTTATTCG-CCCATTA-GCGCTCGGAGTACGACTAACCGCAAATCTAACCGCTGGCCACCTCCTAATTCAACTAATTTCAACAGCAGTATTCGTCCTGCTTCCAACAATAACCCTTACTGCCTCTATCACCGCAATCGTTCTACTATTATTAACCGGCTTAGAAGTTGCCGTCGCAATAATCCAAGCCTACGTCTTCACCCTCCTATTAAGCCTCTACCTACAAGAAAACGTTTAATGACCCACCAAGCACACGCCTACCATATAGTAGACCCAAGCCCTTGGCCCCTAAC-TGGTGCCATCGCCGCCCTATTAATAACATCTGGCCTAGCCGTATGATTTCACTTTAACAACACAACACTAATAAATATTGGCCTCATCGTGCTACTTCTAACAATATATCAGTGATGACGAGATATCACACGTGAAGGAACATTCCAAGGACACCATACAACACTAGTACAAAAAGGCCTTCGATACGGAATAATCCTCTTCATTACATCAGAAGTG-TTTTTCTTCATCGGGTTCTTCTGAGCTTTCTACCACTCAAGCCTAGCCCCAACCCCCGAACT--GGGGGGATGCTGA-CCACCAAGCGGGGT-AAA-CCCATTAAACCCATTCGAAGT-ACCACTATTAAACACCGCTGTTCTACTTGCCTCCGGTGTAACTGTTACATGAGCCCACCACTCAATTATAGA-CGGCGCCCGAAAAGAAGCAATTCAAGCCCTAATATTAACAGTAGTCTTAGGGTTGTA-CTTCACCGCACTCCAAGCCATAGAATACTATGAAG-CCCCCTTTGCAATTTCAGACTGTGTCTACGGGGCAACC-TTCTTCGTCGCAACTGGCTTCCATGGACTCCACGTTATTATTGGCTCCAG-TTTCTTAATTATCTGCCTACTACGACAAACCATATACCACTTCACAACCGGCCACCACTTCGGCTTTGAAGCCGCCGCCTGATACTGACACTTTGTAGATGTAGTCTGACTCTTCCTTTACGTATCAATCTACTGATGAGGCTCATG-TTTTTCTAGTAC-AATTAGTATAAGTGGCCTCCAACCACTAGACCCTAAT-ATAAATTTAGGG-AAAAACAATGGTCTTAACAATAATATTTTACATCGCCCTTACAATCACAACCCTTCTTGTGACAATTAGCTTTTGACT-TCCACAAACAACCCCCGACACAGAAAAGCTCT-CCCCATATGAATGTGGGTTTGACCCCCCTAGGGTCAGCCCGATTACCTTTTTCCCTTCGATTCTTTCTTGTAGCCATCC-TCTTTCTCCTATTTGACTTAGAAATTGCCTTACTTCTCCCAATCCCATGAGCAATAAACCTGCCGAGCCCAACCATAACCATCTCCTGAGTATCAACTATTGTTGCCCTACTTACACTTGGACTAGTATATGAGTGAGCAGC-AGGAGGATTAGAATGAGCAGAATAGGCGGCTAGTATAAACAATACAACTAATTTCGGCTTAGTCGACCTG-GGTTTGACCCCTAGGCCACCAT-ATGACTTCAACATACTTCACATTCACCGCAGCCTTCATGATCGGAATTACAGGCCTTTCAATACATCGCACACATCTTGTGTCTGCCCTACTATGCATCGAGGCCATAATACTAGCCCTATTTACGGCACTAACAGCCTTATCTGAAAACACCCAACTGCCACATATAACAGTGCTCCCCATCCTTCTTTTAGCCTTTTCTGCCTGCGAGGCAGGCACAGGCCTAGCCCTATTAATCGCAACTGCCCGAACTCATGGCACAGACCACCT-ACAAAACCTCAATCTTCTACAATGCTAAAAGTCCTACTCCCAACTATTTTTCTAATCCCAACAGCACTATTATCT-AAAAAAAACAGCCTCTTCTTAAATTACACAGTCAGTTCTATA-CTCCCAGCCCTCCTCAGCCTTATATGACTAAACCA-CCCATTAAACCTTAACCTGTCCGCCTCTT-CTAACTACACTAACATT-GACACCATATCTG-CCCCATTAATAGTTTTATCCTGCTGACTACT-ACCATTAATAGCTATTGCCAGCCAAAACCACCTTCAAACAGAA-CCTAT-CAGCCGCAAACGAACCTTTTTAATTACAATCTCAACCTTACAGGTCGCCCTCTTACTAACATTTTCGGCAACCAACCTCGTATTATTCTTCATCCTATTTGAAACAACATTAATCCCCACTCTTATTATCATCACCCGTTGAGGGAACCAAGCAGAGCGCCTATCTGCAGGAACCTACTTTTTATTCTACACGCTAGCCGGCTCACT-TCCACTGCTAGTTGCACTCCTCCTTATTAACACACAACACTTTAACACATCTATCATAATAAACAGCCTA--ACC-CAACCCC-AAA-TCGAACTGTCATGAACTAACACCCTACTATGACTCGCCTGCCTGCTTGCCTTCCTGGTAAAAATACCACTATATGGTCTGCACCTGTGATTGCCGAAAGCCCATGTAGAAGCCCCAATTGCCGGCTCAATGGTTCTTGCAGCTGTACTATTAAAACTCGGGGGGCTACGGAATCATCCGAATTA-CCCC--CATATTAAACCCACTGACCACAAGCTTATACTACCCATTCATTATTCTCGCAATATGGGGCATTATTATAACAAGCTCAATCTG-CCTACGACAAACAGACCTAAAATCACTAATTGCCTACTCATCAGTCAGCCACATAGGCCTGGTCATTGCAGCAGCCCTAATCCAAA-CACAATGAAGCCTTACCGGCGCAATCATTCTAATAGTAGCACACGGCCTCACATCATCAATACTATTCTGCCTAGCAAACACCAACTATGAACGAACCCACAGTCGTACCCTACTACTAGCACGAGG--CCTTCAACTAATCCTCCCCCCTCATGACTACATGATGGTTGGTGGCCAACCTTATAAACATAGCACT-G-CCCCCAACAATTAACCTCGCCGGGGAACTTATAATCTTAACCTCAACATTCAACTGATCTTACTTAACTATTATCATAACCGGACTAGGCACCCTTCTAACAGCAACATACTCCCTTCACATGTTCCTGATAACCCAAC-GCGGCAAACTAACAACACATGTCACACAAATA-ATGCCAACACATACCCGAGAACACCTCCTCATAGCCCTTCACATGATCCCCATACTACTATTAATACTAAACCCGCAACTAATCATGGGCCCTTTCTCTTGTCAACATAGTTT--AA--AAAATATTAGGTTGT-GGACCTAAAGATAGAAGTTAAA---C---CCTTCTTGTAGACCGAAAAGTGTTT--GTACACAAAGAACTGCTAATTC-C-TTGCCCTGAGGTTAAACTC-C-C
JAM11335 AATCCAGGTCGGTTTCTATCTATGATGC-TTTTTCTTCAGTACGAAAGGACAAAG-AAAAA-CGGACCTATATTGACAACACGTCCGACCAT--CACGACTG-ATCACAACTAAAGTCATATTAGCAA-----CC--ACATGCTAGACCAAAAATAATGG----TTTATTAAGGTGGCAGAGCCGGGTAATTGCA-CAAGACCTAAGT-CCTT-CTCCTCAGATGTTCAAATCATCTCCTTAATAATGTACTCAATCCTTTTATATCTCATCAA-CCCACTCCTATATATCATTCCGGTCCTAATTGCAGTAGCATTCTTAACCTTATTAGAACGAAAAGTGCTAGGTTACATACAAATACGAAAGGGCCCAAACATCGTAGGCCCATATGGCCTCCTTCAACCAATCGCTGATGGAGTAAAACTGTTTATTAAAGAACCAGTACGACCTTCCTCATCATCACCGAGCCTATTTATTGCTACTCCTACACTAGCACTGTTCCTCGCACTAATAATCTGGA-CCCCTATACCAATGCCTGCCCCAATAACAGACTTAAACCTAGGCCTTTTATTTATACTTGCCCTATCCAGCATAGCTGTCTACTCTATCCTTTGATCTGGTTGGGCCTCAAACTCAAAATA-CCCTCTAATCGGCGCCCTACGAGCTGTCGCACAAACAATCTCATACGAAGTTACCCTTGGAATCATCCTA-CTAACAATTATTATCCTAGT---AGGCAGCTTTACCATACAAACACTAACACTAACTCAAAACTCCCACTGACTACTCCTATCCTCATGACCACTAGCCATAATATGATTTATCTCTACCTTAGCAGAAACCAACC-GAGCTCCATTTGACCTAACAGA-AGGAGAATCAGAACTTGTCTCCGGGTTTAATGTAGAATACGCAGCCGGCCCATTCGCACTTTTCTTTCTAGCTGAGTACGCCAACATTGTAATAATAAACACCCTAACATGCATCCTATTCTT-AAACCC-AGGAAACACCCAC----CCTGACATGTTCCCAATAAATCTTATACTAAAAACAACCCTCCTGACCATTTTATTCTTATGAACCCGAGCCTCATA-CCCACGCTTCCGATACGACCAGCTTATACACCTTCTATGAAAAAATTTCCTACCAATCACCCTGGCTATATTC-TTATGACACGCATCCTTCCCCACCACTCTAGCAGGACT-ACCCCCACAATAA-------CGGAACTGTGCCCGAAT----T-TTAAGGTTTACTTTGATAGAGTAACACACAGAGGTTAAAA-TCCTCTCAT-TT-CCT------ATTAGAAAGACAGGACTCGAACCTGCACCAAAAGACTCAAAATCCAATGTACTCCCA-TTATACAACTCTCTAGTAAAGTCAGCTAATTAAGCTTTCGGGCCCATACCCCGAAAATGTTGGTTTAAACCCCGCCTCTACTAATGAA-CCCCATTATAACCTCACTAATTATTTCAAGCCTGGCTCTGGGCACAATAATCACAATATCAAGCTTCCACTGACTACTTGCTTGAATTGGATTAGAACTAAATACCCTAGCAATCAT-CCCAATCATCGCAAAACAACATCA-CCCCCGCGCAACAGAAGCCGCCACAAAATACTTCCTTATCCAAGCCGCAGCCTCAGCAACCCTT-CTCTTCTCAAGCACAATCAATGCTTGAACCATTGGAACCTGAGATATCACGCAACTAACTAA--CCAACCTGCCTGCATTATATTAACCATAGCACTATCAATAAAACTAGGCCTAG--CCCCACTACACTTTTGACTACCAGAAGTGCTACAGGGATCAACACTAAAAACAGCACTAATCATTGCCACCTGACAAAAACTAG-CCCCTGCAGCCCTAT-TATTTTTAACACATAACTCACTACA-CCCAACAACCCTCCTTACAATAGGCCTATTATCAACAATTATCGGCGGTT-G-A-GGCGGACTAAACCAAACACAAACACGAAAAATTATAGCATATTCCTCAATCGCTCATCTAGGATGAATAGCATCAGTCCTAACTCTCGCCCCGAACATCATAATTCTAAATCTAACACTATACATCCTAATAACCCTGCCA-ACATTTATACTACTAATATTCTCATCATCTAAAACCATTAAAGACCTAACAATAACATGAACCATCT-CCCCAACAATGGCCGCCCTCCTACTAATTCTACTTATATCAATA--GGCGGACT--TCCACCACTCACAGGCTTCATTCCAAAATGATTTATCCTTCAAGAACTAATCTCCCATAACTT-AACCGCCATGGCCAC-AGCCATAGCCCTGTCAGCCTTATTAAGTCTA-TTCTTTTACCTTCGCCTATCATATACTACAGCACTAACCCTAG-CCCCCACCT-CACCACAAGGCAAACTAAAATGACGCCTACAGCCCAAATTAAAAACAACAGCCATATCAACAATACTAGCCATATCTACCTTACTCCTTCCAATCT-CCCCGGCCC---TAATAT------AGAGACTTAGGTTAA--CA-TAAAACCAGTGGCCTTCAAAGCCACAAACAAGAGCTAA-GCCCTCTTAGCCTCTGG--AAAGCCTGTAAAACTTTAATTTACATCTTCTGACTGCAAATCAGACACTTTCATTAAGCTAAA---------------------------------------------------------------------------------------------------------------------------------------------------GCTTCCTAGACAGACGGGCCTCGATCCCGTAAAATTTTAGTTAACAGCTAAACACCCAATCCAGCGGGCTTCTGTCCGGGCTTTAT-------------AAAAAAAAGCCGCGGCACACCC---TAGTGTGCGTCTCTAGATTTGCATTCTAGCGT-GAAA--------------------CACCACACGACTT----------------ATTGATAAGAGTGGGGCTG-A-ACCCACCTACACAGGGCTACAACCTGCCACCT------TCTCGGCCATC-------TTACCCGTGACTATTAACCGTTGATTCTTCTCAACTAACCACAAAGACATTGGCACCCTATACCTGATTTTTGGTGCCTGAGCAGGAATGGTGGGAACCGCACTAAG-CCTTTTAATCCGTGCTGAACTAAGCCAACCTGGCACACTACTGGGCGATGACCAAATCTACAATGTTATCGTTACAGCCCATGCCTTCGTAATAATT-TTCTTTATGGTCATACCCGTAATGATT-GGGGGGTTCGGAAACTGACTCGTACCCTTGATAATTGGGG-CCCCAGACATAGCATT-TCCACGCATGAATAACATAAGCTTCTGACTACT-G-CCCCCATCCTTCCTACTTCTTTTAGCATCCTC-TGGTGTGGAGGCGGGTGCAGGCACCGGGTGAACAGTATA-C-CCCCCCA-CTAGCCGGAAACCTCGCCCATGCCGGAGCCTCTGTTGACTTAACCATTTTCTCATTACATCTAGCCGGTGTATCCTCTATCTTAGGGGCAATTAATTTTATTACAACCTGCATCAATATAAAA-CCCCCCGCAATAACCCAATACCAAA--CCCCTTTATTCGTCTGGTCTGTGTTAATCACAGCCGTCCTACTACTATTATCCCTCCCGGTCCTCGCTGCCGGCATCACAATACTACTAACAGACCGCAACCTCAACACATC-TTTTTTTGACCCCGCAGGT-GGAGGC-GACCCCATCTTATATCAACACCTATTCTGA-TTCTTTGGTCACCCAGAAGTTTACATTCTTATTTTACCAGGATTTGGGATAATCTCACATATTGTGACCTACTATGCAGG-G-AAAAAAGAACCCTTCGGCTACATGGGCATAGTATGAGCAATAATATCTATCGGTTTCCTGGGCTTCATCGTCTGAGCCCATCACATATTTACAGTTGGTATAGACGTTGACACACGAGCATACTTTACATCAGCAACCATGATCATCGCTATCCCAAC-AGGCGTAAAAGTATTCAGCTGATTGGCCACTCTACAT-GGCGGCATAATCAAATGGGACGCCGCAATACTATGGGCCCTA-GGCTTTATTTTCCTATTCACAGTC---GGTGGACTAACTGGCATCGTCCTAGCTAACTCATCACTAGACATTGTCCTACACGACACTTACTACGTAGTAGCCCACTTCCACTATGTACTCTCAATA-GGCGCTGTCTTTGCAATTAT-GGGCGGCTTTGTCCACTGATT-CCCACTATTTTCAGGATACACCCTACACCAAACATGAACAAAGATTCATTTCGGTGTAATATTCGCAGGCGTGAACTTAACA-TTTTTCCCCCAACACTTCTTAGGCCTATCAGGAATGCCACGGCGATACTCAGATTACCCTGATGCATATACTGTTTGAAACACTGTCTCATCAGTAGGCTCCCTTATCTCGCTAGTAGCTGTAATCATAATAATGTTTATTATCTGAGAAGCTTTTGCAGCCAAACGAGAAGTCCTAACTCTTGAGCTAACAAGCACCAACCTAGAGTGACTACACGGCTGCCCG-CCCCCCTTATCACACATATGAGGAACCAACATATGTTCAGACAAATTCAAGA-----------AAGGGGGGGAATCGAACCACCTTCTTCTGGTTTCAAGCCAACTGCATAGCTAATATGCT----TCTTTCTCCATA----------------GGACCCTAGTAAATTA-ATTATATAGCCCTGTCAGAGCTAAGTTACAGG--TTA-AAATCTGTGGGCCCTAATATGGCACACCCCTCTCAGCTCGGATTTCAAGATGCAGCCT-CCCCAATCATAGAAGAACTCTTACACTTCCATGACCACGCAATTATAATTGTCATTCTAATCAGCGCCCTTGTACTATATATCATTTCTCTTATAATGTCAACAAAATTAACACACACTAACACAATAGACGCCCAAGAAGTAGAAATAATCTGAACAATTTTACCAGCAGTTATCCTAATCTTAATTGCCCTCCCTTCTCTACGTA-TTCTTTACCTAATAGACGAAATCAACAA-CCCCCACTTAACCATCAAAGCCCTAGGACACCAATGATATTGAAGCTACGAATATACCGATTATGAAGACCTCCTCTTCGACTCATATATAGTACCAACCCAAGACCTAAAACCCGGA-TTTTTCCGACTACTAGAAGTTGATCACCACATAGTTATCCCGATAGAGTCCCCAATTCGAATGCT-AATCTCAGCAGAAGATGTTCTCCATTCATGGGCTGTCCCAGCCCTTGGGATCAAAACTGATGCCATTCCAGGACGATTAAACCAAACAACCTTCATTACATCACACCCTGGACTAT-TCTATGGTCAATGCTCAGAAATTTGCGGGTCAAATCATAGCTTCATACCCATCGTAGTAGAAGCTGT-ACCATTAAACCACTTCGAAAACTGGTCTACCACAATACTTA---CAGCTTCACTAAGAAGC-TTTTAC--AGCACTAGCCTTTTAAGCTAGAGA--AGGAGAATAACT--CTCCCTTAATGAATATGCCACAACTAAACCCCG-CCCCCTGATTCTTTATTCTCCTACTCTCATGAGCCACACTTCTCCTGATTTTT-AAAAAAAAA-GTTTCACTATCCT-CCCC-CCCTTAATCACACAACCCTAG----ACGAGACTTCACATCACACCG--CCCCATGAAACTGACCATGAGCTTAAAC-TTCTTCGACCAGTTTCTAAGCCCAC--AAATTATAGGTAT-TCCACTTATCCTCTTAGCAATAACTGCA-CCAGCACTATTAATCTCTACAAAAACAAACCGCCTAACACCAAACCGAATAACAAT-ACTTCAAACGTGAGCATTACTCGCCTTTACAAAGCAACTAATAA--C-CCCACTAAACAAACCAGGGCATAAATGAGCTATAATACTGTTATCTCTAATAT-TCTTCCTGCTTTCCCTAAATATATTAGGCCTTTTACCATATACTTTTACCCCAACTACACAACTCTCAATAAACATAGGTCTAGCCG-T-ACCCCTATGGCTTGCAACAGTCCTAATAGGA-ATGCGAAACCAACCAACTATATCACTAGGC-CATCTTCTGCCTGAAGGAACCCCAA-CACCCCTAGTCCCAGTACTAATCATTATCGAAACAATTAGTCTACTTATTCG-CCCATTA-GCGCTCGGAGTACGACTAACCGCAAACCTAACCGCTGGCCACCTCCTAATTCAACTAATTTCAACAGCAGTATTCGTCCTGCTTCCAACAATAACCCTTACTGCCTCTATCACCGCAATCGTTCTACTATTATTAACCGGCTTAGAAGTTGCCGTCGCAATAATCCAAGCCTACGTCTTCACCCTCCTATTAAGCCTCTACCTACAAGAAAACGTTTAATGACCCACCAAGCACACGCCTACCATATAGTAGACCCAAGCCCTTGGCCCCTAAC-TGGTGCCATCGCCGCCCTATTAATAACATCTGGCCTAGCCGTATGATTTCACTTTAACAACACAACACTAATAAATATTGGCCTCATCGTGCTACTTCTAACAATATATCAGTGATGACGAGATATCACACGTGAAGGAACATTCCAAGGACACCATACAACACTAGTACAAAAAGGCCTTCGATACGGAATAATCCTCTTCATTACATCAGAAGTG-TTTTTCTTCATCGGGTTCTTCTGAGCTTTCTACCACTCAAGCCTAGCCCCAACCCCTGAACT--GGGGGGATGCTGA-CCACCAAGCGGGGT-AAA-CCCATTAAACCCATTCGAAGT-ACCACTATTAAACACCGCTGTTCTACTTGCCTCCGGTGTAACTGTTACATGAGCCCACCACTCAATTATAGA-CGGCGCCCGAAAAGAAGCAATTCAAGCCCTAATATTAACAGTAGTCTTAGGGCTGTA-CTTCACCGCACTCCAAGCCATAGAATACTATGAAG-CCCCCTTTGCAATTTCAGACTGTGTCTACGGGGCAACC-TTCTTCGTCGCAACTGGCTTCCATGGACTCCACGTTATTATTGGCTCCAG-TTTCTTAATTATCTGCCTACTACGACAAACCATATACCACTTCACAACCGGCCACCACTTCGGCTTTGAGGCCGCCGCCTGATACTGACACTTTGTAGATGTAGTCTGACTCTTCCTTTACGTATCAATCTACTGATGAGGCTCATG-TTTTTCTAGTAC-AATTAGTATAAGTGGCCTCCAACCACTAGACCCTAAT-ATAAATTTAGGG-AAAAACAATGGTCTTAACAATAATATTTTACATCGCCCTTACAATCACAACCCTTCTTGTGACAATTAGCTTTTGACT-TCCACAAACAACCCCCGACACAGAAAAGCTCT-CCCCATATGAATGTGGGTTTGA-CCCCCTAGGGTCAGCCCGATTACCTTTTTCCCTTCGATTCTTTCTTGTAGCCATCC-TCTTTCTCCTATTTGACTTAGAAATTGCCTTACTTCTCCCAATCCCATGAGCAATAAACCTGCCGAGCCCAACCATAACCATCTCCTGAGTATCAACTATTGTTGCCCTACTTACACTTGGACTAGTATATGAGTGAGCAGC-AGGAGGGTTAGAATGAGCAGAATAGGCGGCTAGTATAAACAATACAACTAATTTCGGCTTAGTCGACCTG-GGTTTGACCCCTAGGCCACCAT-ATGACTTCAACATACTTCACATTCACCGCAGCCTTCATGATCGGAATTACAGGCCTTTCAATACATCGCACACATCTTGTGTCTGCCCTACTATGCATCGAGGCCATAATACTAGCCCTATTTACGGCACTAACAGCCTTATCTGAAAACACCCAACTGCCACATATAACAGTGCTCCCCATCCTTCTTTTAGCCTTTTCTGCCTGCGAGGCAGGCACAGGCCTAGCCCTATTAGTCGCAACTGCCCGAACTCATGGCACAGACCACCT-ACAAAACCTCAATCTTCTACAATGCTAAAAGTCCTACTCCCAACTATTTTTCTAATCCCAACAGCACTATTATCT-AAAAAAAACAGCCTCTTCTTAAATTACACAGTCAGTTCTATA-CTCCCAGCCCTCCTCAGCCTTATATGACTAAACCA-CCCATTAAACCTTAACCTGTCCGCCTCTT-CTAACTACACTAATATT-GACACCATATCTG-CCCCATTAATAGTTTTATCCTGCTGACTACT-ACCATTAATAGCTATTGCCAGCCAAAACCACCTTCAAACAGAA-CCTAT-CAACCGTAAACGAACCTTTTTAATTACAATCTCAACCTTACAGGTCGCCCTCTTACTAACATTTTCGGCAACCAACCTTGTATTATTCTTCATCCTATTTGAAACAACATTAATCCCCACTCTTATTATCATCACCCGTTGAGGGAACCAAGCAGAGCGCCTATCTGCAGGAACCTACTTTTTATTCTACACGCTAGCCGGCTCACT-TCCACTGCTAGTTGCACTCCTCCTTATTAACACACAACACTTTAACACATCTATCATAATAAACAGCCTA--ACC-CAACCCC-AAA-TCGAACTGTCATGAACTAACACCCTACTATGACTCGCCTGCCTGCTTGCCTTCCTGGTAAAAATACCACTATATGGTCTGCACCTGTGATTGCCAAAAGCCCATGTAGAAGCCCCAATTGCCGGCTCAATGGTTCTTGCAGCTGTACTATTAAAACTC-GGGGGCTACGGAATCATCCGAATTA-CCCC--CATATTAAACCCACTGACCACAAGCTTATACTACCCATTCATTATTCTCGCAATATGGGGCATTATTATAACAAGCTCAATCTG-CCTACGACAAACAGACCTAAAATCACTAATTGCCTACTCATCAGTCAGCCACATAGGCCTGGTCATTGCAGCAGCCCTAATCCAAA-CACAATGAAGCCTTACCGGCGCAATCATTCTAATAGTAGCACACGGCCTCACATCATCAATACTATTCTGCCTAGCAAACACCAACTATGAACGAACCCACAGTCGTACCCTACTACTAGCACGAGG--CCTTCAACTAATCCTCCCCCCTCATGACTACATGATGGTTGGTGGCCAACCTTATAAACATAGCACT-G-CCCCCAACAATTAACCTCGCCGGGGAACTTATAATCTTAACCTCAACATTCAACTGATCTTACTTAACTATTATCATAACCGGACTAGGCACCCTTCTAACAGCAACATACTCCCTTCACATGTTCCTGATAACCCAAC-GCGGCAAACTAACAACACATGTCACACAAATA-ATGCCAACACATACCCGAGAACACCTCCTCATAGCCCTTCACATGATCCCCATACTACTATTAATACTAAACCCGCAACTAATCATGGGCCCTTTCTCTTGTCAACATAGTTT--AA--AAAATATTAGGTTGT-GGACCTAAAGATAGAAGTTAAA---C---CCTTCTTGTAGACCGAAAAGTGTTT--GTACACAAAGAACTGCTAATTC-C-TTGCCCTGAGGTTAAACTC-C-C
JAM11336 AATCCAGGTCGGTTTCTATCTATGATGC-TTTTTCTTCAGTACGAAAGGACAAAG-AAAAA-TGGACCTCTGTTACTAATATGTCCGACCAT--TACGACTG-AACGCAACTAAAGTCACA-TAGCAA-----CC--AACCACTAAACCAAAAATAATGG----TTTATTAAGGTGGCAGAGCCGGGTAATTGCA-CAGGGCCTAAGA-CCCT-CTCCCCAGATGTTCAAATCATCTCCTTAATAATGCACTCAACCCTCTTATACGCCATTAA-CCCGCTCCTGTACATTATCCCCGTTCTAATTGCAGTTGCATTCTTAACCCTTTTAGAACGAAAAGTCCTAGGATATATGCAAATACGAAAAGGTCCAAACATCGTAGGCCCATACGGCCTCCTTCAACCAATTGCTGACGGTGTAAAATTATTTATTAAAGAACCGGTACGGCCCTCCTCGTCATCACCCGCCCTGTTTATTGCCACCCCAACGTTAGCATTATTCCTCGCACTAATAATCTGAG-CTCCCATACCCATGCCTGCCCCAATAACGGACTTAAACCTAGGCCTTTTATTTATGCTTGCTCTATCCAGCATGGCCGTTTACTCAATCCTCTGATCAGGCTGAGCCTCAAATTCAAAATA-CCCACTAATCGGCGCCCTACGAGCTGTAGCACAAACAATCTCATACGAAGTTACCTTAGGAATTATTATT-CTAACCATTATTATTCTAGCC--GGGGGGGTTTACCATACAAACACTAACCTTTACCCAAAACTCCCACTGACTACTTCTATCCTCATGACCCCTGGCCATAATATGGTTTATTTCTACCCTAGCAGAAACCAATC-GGGCCCCCTTCGACCTTACAGA-GGGGGAATCCGAGCTGGTCTCCGGGTTTAATGTAGAATACGCAGCAGGCCCCTTCGCACTATTTTTCCTGGCCGAATACGCCAACATCCTAATAATAAACACCCTAACATGCATCCTATTTTT-TAACCCGGGGGGGTACGCAC----CCGGACATATTCCCCATAAACCTGATACTAAAAACAACCCTACTAACCACACTATTCCTGTGAACCCGCGCTTCATA-CCCCCGCTTCCGATACGACCAACTCATGCACCTCCTATGAAAAAACTTCCTACCAATTACCCTAGCTATACTC-TTATGACACGCATCTTTCCCCACTACCCTGGCAGGACTT-CCCCCACAATAA-------CGGAACTGTGCCCGAAT----T-TTAAGGCTTACTTTGATAGAGTAATAAACAGAGGTTAAAA-CCCTCTCAT-TT-CCT------ATTAGAAAGACAGGACTCGAACCTGCACCAAAGGACTCAAAATCCAATGTACTCCCA-TTATACGACTCTCTAGTAAAGTCAGCTAATTAAGCTTTCGGGCCCATACCCCGAAAATGTTGGTTTAAACCCCGCCTCTACTAATGAA-CCCCCTTATAACCTCGCTAATCATCTCAAGCCTGGCCCTAGGCACAATTATTACAATATCAAGCTTCCATTGATTGCTTGCCTGAATCGGACTAGAACTTAATACCCTAGCAATCAT-CCCAATCATCGCAAAACAACACCA-CCCCCGTGCAACAGAAGCTGCCACAAAATACTTTCTAATTCAAGCCGCGGCCTCTGCTACCCTA-TTATTCTCCAGCACAATCAACGCCTGAACTACTGGAACCTGAGATATTACACAACTAACCAA--CCTGCCAGCCTGTCTTATACTAACCGCGGCATTATCAATAAAACTAGGCCTAG--CCCCTCTTCACTTTTGACTCCCAGAAGTACTACAAGGGTCAACACTAAAAACAGCACTAATCATCACCACATGACAAAAACTGG-CCCCAGCAACCCTCC-TATTCCTAACACACAGCTCACTACA-CCCCCCGACCCTTCTCACAATAGGCCTATTCTCGACCCTTGTTGGCGGCT-G-A-GGCGGGTTAAACCAGACACAAACACGAAAGATTATAGCATATTCCTCAATCGCTCATCTTGGATGAATAGCGTCCGTCCTAACCCTTGCCCCGAACATCATACTTCTAAATCTAACGCTATACATCCTAATAACCCTACCC-ACATTCATACTGCTAATATTTTCATCGTCCAAAACTATCAAAGACCTAACAACAACTTGAGCCATCTCCCCCCACAATAGCCGCCCTTTTACTAATTCTCCTAATATCAAT--AGGAGGGCT--TCCACCACTTACGGGCTTCCTACCAAAATGATTAATCCTACAAGAGCTCGTCTCACACAACCT-CACTGCTATAGCTGT-AGCCATGGCCCTCTCAGCCCTACTAAGCCTG-TTCTTCTACCTTCGTCTATCCTACACCACAGCACTAACCCTAC-CCCCAACCT-CACCTCAAGACAAACTAAAATGACGTCTACAGCCCAAATTAAAAACAGCAGCCATATCAACAATACTAGCCCTTTCCACCATGCTCCTCCCAATTT-CCCCAGCCC---TAATGT------AGAGACTTAGGTTAA--CA-TTAAACCAGTGACCTTCAAAGCCACAAACAAGAGCTAA-ACCCTCTTAGCCTCT-G--AAAGCCTGTAAAACTCTAATTTACATCCTCTGATTGCAAGTCAGACACTTTTATTAAGCTAAA---------------------------------------------------------------------------------------------------------------------------------------------------GCCTCCTAGACAGACGGGCCTTGATCCCGTAAAATTTTAGTTAACAGCTAAATACCCTATCCAGCGGGCTTCTGTCCGGGCTTTAT------------AAAAAAAAAGCCGCGGCACACCC---TAGTGTGCGTCTTTAGATTTGCATTCTAACGT-GGAA--------------------CACCTCACGACTC----------------TTTGATAAGAGTGGGGTTGA--ACCCACCTGCACAGGGCTACAACCTGCCACCT------TCTCGGCCATC-------TTACCCGTGACTATTAATCGTTGATTCTTCTCAACTAACCACAAAGACATTGGCACCCTGTATTTGATTTTTGGTGCCTGAGCAGGCATAGTGGGAACCGCCCTGAG-CCTATTAATCCGAGCCGAACTAAGCCAGCCAGGCACACTGCTGGGCGACGACCAGATCTATAATGTTATCGTAACAGCCCACGCATTCGTGATAATT-TTCTTCATGGTCATACCAGTAATGATCGGGGGGTTTTGGAAACTGACTAGTCCCCTTAATAATCGGAG-CCCCAGACATGGCATT-TCCACGCATAAATAATATAAGCTTCTGACTACT-G-CCTCCATCCTTTCTCCTCCTTTTAGCCTCCTC-CGGGGTAGAGGCGGGCGCCGGAACCGGCTGAACAGTATA---CCCGCCA-CTAGCTGGCAACCTCGCCCATGCCGGAGCATCCGTCGACTTAACCATCTTTTCACTACATTTAGCCGGCGTATCCTCCATCCTAGGGGCAATTAATTTTATTACAACCTGTATTAATATAAAACCCCCCGGCAATGACCCAATACCAAA--CCCCTTTATTTGTGTGGTCTGTCCTAATTACCGCCGTACTACTCCTCTTGTCTCTCCCAGTCCTAGCGGCTGGTATTACGATACTACTAACAGACCGCAACCTAAACACGTC-TTTTTTTGACCCGGCGGGC-GGAGGA-GACCCAATCCTATACCAACACCTGTTCTGA-TTTTTTGGCCACCCGGAGGTTTACATTCTCATTCTACCGGGATTCGGGATAATCTCACATATTGTAACCTACTATGCAGG-G-AAGAAAGAACCCTTCGGCTATATGGGGATAGTGTGGGCAATAATGTCTATCGGCTTTCTAGGCTTCATCGTCTGAGCCCACCATATATTCACAGTAGGCATGGACGTTGACACACGAGCATACTTTACATCTGCAACCATGATCATTGCTATCCCAAC-AGGGGTCAAAGTCTTCAGCTGGCTGGCCACCCTGCAT-GGGGGCATGATTAAATGGGATGCCGCAATACTGTGGGCCCTT-GGCTTTATTTTCCTGTTCACAGTT---GGCGGACTAACTGGCATCGTTCTGGCTAACTCTTCATTAGACATTGTCCTACACGACACCTACTACGTAGTGGCCCACTTTCACTATGTGTTATCAATG-GGTGCTGTCTTTGCAATTATAGGGGGGCTTTGTTCACTGATT-CCCATTATTTTCAGGGTACACCCTACACCAAACATGAACAAAAATTCATTTCGGTGTAATATTCGCAGGCGTAAACTTAACA-TTTTTCCCTCAGCACTTCCTAGGTCTTTCAGGTATACCACGGCGGTACTCAGATTACCCTGACGCATATACTGTTTGAAACACTGTCTCATCCGTAGGCTCCCTTATCTCGTTAGTGGCTGTGATCATAATAATGTTTATTATCTGAGAAGCTTTTGCAGCTAAACGAGAAGTCCTAACACTTGAACTAACAAGCACCAACCTAGAATGACTACACGGCTGCCCG--CCACCATATCATACATATGAAGAACCAACATATGTTCAAACAACTCAAGAA-----------AG-GGGGGGAATCGAACCACCTTATTCTGGTTTCAAGCCAACTGCATAGCTAATATGCT----TCTTTCTCCATA----------------GCGCCCTAGTAAATTA-ATTATATAGCCCTGTCAGAGCTAAGTTACAGG--CTA-AACCCTGTGGGCCCTAATATGGCACACCCCTCCCAGCTCGGATTTCAAGACGCAGCCT-CCCCAATCATAGAAGAACTCTTACACTTCCATGACCACGCAATCATAATTGTCCTTCTAATTAGCGCCCTCGTTCTATACATTATCTCTCTTATGATGTCAACAAAACTAACACACACTAATACGATAGACGCCCAAGAAGTAGAAATGATCTGAACAATTTTACCAGCAGTTATTCTGATCCTAATTGCCCTCCCCTCCCTTCGTA-TCTTATACCTAATAGATGAAATCAACAA-TCCACACCTAACCATCAAAGCCCTCGGCCACCAATGGTACTGAAGCTATGAGTACACCGACTATGAAGACCTCCTATTCGATTCGTATATGGTGCCCACCCAAGACCTAAAGCCCGGC-TCCTTCCGACTGCTAGAAGTAGACCATCACATGGTCATCCCAATAGAGTCCCCGATTCGAATATT-AATTTCAGCAGAAGATGTCCTCCACTCATGAGCTGTGCCGGCCCTAGGAATTAAAACTGACGCCGTCCCTGGGCGACTAAACCAGACAACCTTCATTACATCCCATCCAGGGCTGT-TCTATGGTCAATGCTCAGAAATTTGCGGGTCAAACCACAGCTTTATGCCCATCGTAGTAGAAGCCGT-ACCCCTAAACCACTTCGAAAACTGATCAACCACGATACTAA---CCGCCTCACTAAGAAGC-TTCTAC--AGCACTAGCCTTTTAAGTTAGAGA--GGGAGAATGGCT--CTCCCTTAGTGAATATGCCGCAACTAAACCCCG-CCCCTTGACTCTTTATCCTCTTACTATCGTGAGCCACACTTCTTCTGATCTTT-AAAAAAAAA-GTTTCAATATCTT--CAC-CACTTAATTATACAACCCTAG----ATCGGGCTTCACACCACACCA--CCCCATGACCTTGACCATGAGCTTAAAC-TTTTTCGACCAATTTCTAAGCCCCC--AAGTTTTAGGCAT-CCCCCTTATCCTCCTAGCAATAACTGCA-CCAGCCATGCTAATCTATACAAAAACAAGTCGCCTAGCGCCAAACCGAATAACAGC-CCTTCAAACATGGGCATTATTTTCATCTACAAAGCAATTAATGG--C-TCCACTAAACAAACCAGGACACAAATGAGCCCCTATGCTCCTATCATTAATAC-TCTTCTTACTTTCCCTGAACATGCTCGGCCTCTTACCATATACTTTTACCCCAACCACACAGTTATCGATAAACATGGGGTTAGCCA-T-CCCACTGTGGCTCGCAACAGTCCTCATTGGA-CTACGAAACCAACCGACAATATCACTTGGA-CACCTTCTGCCCGAAGGAACTCCAA-CACCCTTGATCCCAGTATTAATTATGATCGAAACAATCAGCCTATTTATTCG-CCCCTTA-GCACTTGGAGTACGACTAACCGCAAACCTAACCGCAGGCCACCTCCTAATCCAACTCATCTCAACCGCCGCCTTTGTACTACTACCAACAATAACCCTTACCGCCTCTGTCACCATGATTGTACTACTTTTACTAACAGGCCTGGAAATTGCCGTAGCAATAATTCAGGCCTATGTTTTTACCCTCTTATTAAGCCTATACCTACAAGAAAACGTTTAATGACCCACCAAGCACACGCCTACCACATAGTAGACCCAAGCCCCTGACCTCTAAC-TGGGGCCATCGCTGCCCTATTAATAACATCCGGCCTGGCCGTCTGATTTCACTTTAACAACACAACACTAATAAACATTGGCCTAGTCGTGCTTCTCCTAACAATATACCAATGGTGACGAGATATCACACGAGAGGGCACATTTCAAGGACACCACACAACACTAGTACAAAAAGGCCTTCGATATGGAATAATTCTATTCATTACATCAGAGGTA-TTTTTTTTCATCGGCTTCTTCTGAGCTTTCTACCACTCTAGCCTGGCCCCAACCCCAGAACTG--GGCGGGTGCTGA-CCACCAAGCGGGGT-TAA-CCCATTAAACCCATTCGAAGT-CCCACTTCTAAACACCGCTGTCTTACTTGCCTCTGGTGTAACAGTTACATGAGCCCACCACTCAATCATGGA-CGGGGCCCGAAAAGAGGCAATTCAAGCCCTAGTATTAACAGTCATATTGGGCTTATA-CTTTACCGCACTCCAAGCCATAGAGTATTATGAGG-CCCCTTTTGCAATCTCAGATTGTGTCTACGGGGCCACC-TTCTTTGTAGCAACAGGCTTCCATGGACTACACGTTATCATCGGCTCTAG-CTTTTTAATTATCTGCCTCTTTCGGCAAACCCTGTATCACTTCACAACAGGTCACCACTTCGGCTTTGAAGCCGCCGCATGATATTGACACTTTGTAGATGTAGTCTGACTCTTCCTTTACGTATCAATCTACTGATGAGGCTCATG-TTTTTCTAGTAT-AACCAGTATAAGTGGCTTCCAACCACTAGGCCCTAAT-ATAAACTTAGGG-AAAAACAATGGTCTTAACAACAATATTTTACATCACCTTAGCAATCACAGCCCTACTCATAACTATTAGCTTTTGACT-CCCACAAACAACCCCTGACACAGAAAAGCTTT-CCCCATATGAGTGCGGATTTGA-CCCCCTTGGGTCCGCACGCCTTCCTTTCTCCCTTCGGTTCTTTCTTGTGGCCATTC-TCTTTCTTCTATTTGACTTAGAAATTGCCTTGCTCCTTCCCATCCCCTGGGCAATAAACCTGCCCAACCCAACCATAACCATTGCCTGAGTTTCAATTATCATCGCCCTTCTGACCTTCGGCTTAGTCTATGAGTGGGCCGC-AGGCGGACTAGAATGGGCAGAATAGGCGGCTAGTATAAACAAAACAACTAATTTCGGCTTAGTTACTCTA-GGTTTAACCCCTGGGCCGCCAT-ATGACTTCAACCTACTTTACCTTCACTATAGCCTTTATGCTAGGAATTATGGGCCTTTCAATACATCGCACACATCTTGTGTCTGCCTTACTGTGCATTGAAGCCATAATACTCGCCCTCTTTACAGCCTTAACAGCCTTCTCTGAAAACGCCCAACTGCCGCACATAGCAGCGCTACCTATCCTACTACTAGCCTTCTCTGCCTGCGAGGCAGGCACAGGGCTGGCCCTACTGGTGGCAACCACCCGAACACACGGCACAGACCACCT-ACAAAACCTCAACCTCCTACAATGCTAAAAATTCTACTTCCAACAATCCTTCTAATCCCAACAGCACTGCTCTCT-AAAAAAAACAGCCTTTTCTTAAACTTTACAGTAGCCTCTATG-CTGCCAGCACTAATAAGCCTAGTATGACTAAACCA-CCCATTAAACCTCAACCTATCAGCCACCT-CCAACTATACCAACATT-GACACTATGTCCG-CACCTCTAATAATCTTGTCCTGCTGGCTGCT-CCCACTAATAGCTATCGCCAGCCAAAATCACCTACAGTTAGAG-CCTGC-CGGCCGCAAACGAACCTTTTTAATTACAATTTCAACTTTACAGGTTGCCCTACTTCTAACATTTTCCGCAACTAACCTAGTATTATTCTTCATCCTTTTCGAAACAACATTAATTCCAACTCTTATTATTATTACCCGCTGAGGGAACCAAGCAGAACGCCTGTCTGCGGGAACCTATTTCTTATTTTACACACTGGCGGGATCACT-CCCGCTCCTAGTCGCACTTATCCTTATTAACACCCAGCTCTTTAACGCATCAATCATAATAAACAACCTA--TCC-CAGCCCC-AAC-TTGGAGCCTCATGAACTAATGCCCTACTATGACTTGCCTGCCTGCTAGCATTTCTAGTAAAAATACCACTCTATGGGCTGCACCTTTGATTACCAAAAGCCCATGTAGAGGCCCCAATTGCTGGCTCAATAGTCCTTGCAGCTGTACTGCTAAAACTA-GGAGGTTACGGCATTATCCGAGTTA-CCCC--AATACTAAACCCACTAACAACAAACCTGTGCTACCCCTTCATTATTTTAGCCATCTGAGGTATTATTATAACAAGCTCAATTTG-CCTGCGACAAACAGACCTAAAATCACTAATCGCCTACTCGTCTGTCAGCCACATAGGCCTAGTTATTGCAGCAACCCTAATCCAAA-CGCAATGAAGCCTCACAGGCGCAATCGTTCTAATAGTGGCCCATGGCCTTACATCATCCATACTATTCTGCCTGGCAAACACTAACTACGAACGGACCCACAGCCGCACTCTACTTCTAGCCCGGGG--CCTACAGCTAGCTCT-CCCACTTATGACTACGTGATGACTTCTAGCCAACCTCATAAATATGGCACT-A-CCCCCAACAATCAACCTTACAGGCGAACTTATAATTTTAACCTCATCATTCAACTGATCCTACCAAACCATTATCATAACCGGACTAGGCACCCTTCTAACAGCAACATACTCTCTCCACATGTTTCTGATAACCCAGC-GGGGAAAACTAACAACGCACATCACACAAATA-CTGCCAACACACACCCGAGAACACCTTCTCATAGCCCTACACATAATCCCCATGCTACTATTAATACTAAACCCCCAACTAATCATGGGCCCTTTCTCCTGTCAACATAGTTT--AAC-AAAATATTAGGTTGT-GGACCTAAAGATAGAAGTTCAA---C---CCTTCTTGTAGACCGAAAAGTGTGC--GCACACAAAGAACTGCTAATTC-C-TTGCCCCGGAGTTAAACTC-C-C
JAM11355 AATCCAGGTCGGTTTCTATCTATGATGC-TTTTTCTTCAGTACGAAAGGACAAAG-AAAAA-TGGACCTCTGTTACTAATATGTCCGACCAT--TACGACTG-AACGCAACTAAAGTCACA-TAGCAA-----CC--AACCACTAAACCAAAAATAATGG----TTTATTAAGGTGGCAGAGCCGGGTAATTGCA-CAGGGCCTAAGA-CCCT-CTCCCCAGATGTTCAAATCATCTCCTTAATAATGCACTCAACCCTCTTATACGCCATTAA-CCCGCTCCTGTACATTATCCCCGTTCTAATTGCAGTTGCATTCTTAACCCTTTTAGAACGAAAAGTCCTAGGATATATGCAAATACGAAAAGGTCCAAACATCGTAGGCCCATACGGCCTCCTTCAACCAATTGCTGACGGTGTAAAATTATTTATTAAAGAACCGGTACGGCCCTCCTCGTCATCACCCGCCCTGTTTATTGCCACCCCAACGTTAGCATTATTCCTCGCACTAATAATCTGAG-CTCCCATACCCATGCCTGCCCCAATAACGGACTTAAACCTAGGCCTTTTATTTATGCTTGCTCTATCCAGCATGGCCGTTTACTCAATCCTTTGATCAGGCTGAGCCTCAAATTCAAAATA-CCCACTAATCGGCGCCCTACGAGCTGTAGCACAAACAATCTCATACGAAGTTACCTTAGGAATTATTATT-CTAACCATTATTATTCTAGCC--GGGGGGGTTTACCATACAAACACTAACCTTTACCCAAAACTCCCACTGACTACTTCTATCCTCATGACCCCTGGCCATAATATGGTTTATTTCTACCCTAGCAGAAACCAATC-GGGCCCCCTTCGACCTTACAGA-GGGGGAATCCGAGCTGGTCTCCGGGTTTAATGTAGAATACGCAGCAGGCCCCTTCGCACTATTTTTCCTGGCCGAATACGCCAACATCCTAATAATAAACACCCTAACATGCATCCTATTTTT-TAACCCGGGGGGGTACGCAC----CCGGACATATTCCCCATAAACCTGATACTAAAAACAACCCTACTAACCACACTATTCCTGTGAACCCGCGCTTCATA-CCCCCGCTTCCGATACGACCAACTCATGCACCTCCTATGAAAAAACTTCCTACCAATTACCCTAGCTATACTC-TTATGACACGCATCTTTCCCCACTACCCTGGCAGGACTT-CCCCCACAATAA-------CGGAACTGTGCCCGAAT----T-TTAAGGCTTACTTTGATAGAGTAATAAACAGAGGTTAAAA-CCCTCTCAT-TT-CCT------ATTAGAAAGACAGGACTCGAACCTGCACCAAAGGACTCAAAATCCAATGTACTCCCA-TTATACGACTCTCTAGTAAAGTCAGCTAATTAAGCTTTCGGGCCCATACCCCGAAAATGTTGGTTTAAACCCCGCCTCTACTAATGAACCCCCCTTATAACCTCGCTAATCATCTCAAGCCTGGCCCTAGGCACAATTATTACAATATCGAGCTTCCATTGATTGCTTGCCTGAATCGGGCTAGAACTTAATACCCTAGCAATCAT-CCCAATCATCGCAAAACAACACCA-CCCCCGTGCAACAGAAGCTGCCACAAAATACTTTCTAATTCAAGCCGCGGCCTCTGCTACCCTA-TTATTCTCCAGCACAATCAACGCCTGAACTACTGGAACCTGAGATATTACACAACTAACCAA--CCTGCCAGCCTGTCTTATACTAACCGCGGCATTATCAATAAAACTAGGCCTAG--CCCCTCTTCACTTTTGACTCCCAGAGGTACTACAAGGGTCAACACTAAAAACAGCACTAATCATCACCACATGACAAAAACTGG-CCCCAGCAACCCTCC-TATTCCTAACACACAGCTCACTACACCCCCCCGACCCTTCTCACAATAGGCCTATTCTCGACCCTTGTTGGCGGCT-G-A-GGCGGGTTAAACCAGACACAAACACGAAAGATTATAGCATATTCCTCAATCGCTCATCTTGGATGAATAGCGTCCGTCCTAACCCTTGCCCCGAACATCATACTTCTAAATCTAACGCTATACATCCTAATAACCCTGCCC-ACATTCATACTGCTAATATTTTCATCGTCCAAAACTATCAAAGACCTAACAACAACTTGAGCCATCT-CCCCCACAATAGCCGCCCTTTTACTAATTCTCCTAATATCAAT--AGGAGGGCT--TCCACCACTTACGGGCTTCCTACCAAAATGATTAATCCTACAAGAGCTCGTCTCACACAACCT-CACTGCTATAGCTGT-AGCCATGGCCCTCTCAGCCCTACTAAGCCTG-TTCTTCTACCTTCGTCTATCCTACACCACAGCACTAACCCTAC-CCCCAACCT-CACCTCAAGACAAACTAAAATGACGTCTACAGCCCAAATTAAAAACAACAGCCATATCAACAATACTAGCCCTTTCCACCATGCTCCTCCCAATTT-CCCCAGCCC---TAATGT------AGAGACTTAGGTTAA--CA-TTAAACCAGTGACCTTCAAAGCCACAAACAAGAGCTAA-ACCCTCTTAGCCTCT-G--AAAGCCTGTAAAACTCTAATTTACATCCTCTGATTGCAAGTCAGACACTTTTATTAAGCTAAA---------------------------------------------------------------------------------------------------------------------------------------------------GCCTCCTAGACAGACGGGCCTTGATCCCGTAAAATTTTAGTTAACAGCTAAATACCCTATCCAGCGGGCTTCTGTCCGGGCTTTAT-------------AAAAAAAAGCCGCGGCACACCC---TAGTGTGCGTCTTTAGATTTGCATTCTAACGT-GGAA--------------------CACCTCACGACTC----------------TTTGATAAGAGTGGGGTTGA--ACCCACCTGCACAGGGCTACAACCTGCCACCT------TCTCGGCCATC-------TTACCCGTGACTATTAATCGTTGATTCTTCTCAACTAACCACAAAGACATTGGCACCCTGTATTTGATTTTTGGTGCCTGAGCAGGCATAGTGGGAACCGCCCTGAG-CCTATTAATCCGAGCCGAACTAAGCCAGCCAGGCACACTGCTGGGCGACGACCAGATCTATAATGTTATCGTAACAGCCCACGCATTCGTGATAATT-TTCTTCATGGTCATACCAGTAATGATCGGGGGGTTTTGGAAACTGACTAGTCCCCTTAATAATCGGAG-CCCCAGACATGGCATT-TCCACGCATAAATAATATAAGCTTCTGACTATT-G-CCTCCATCCTTTCTCCTCCTTTTAGCCTCCTC-CGGGGTAGAGGCGGGCGCCGGAACCGGCTGAACAGTATA---CCCGCCA-CTAGCTGGCAACCTCGCCCATGCCGGAGCATCCGTCGATTTAACCATCTTTTCACTACATTTAGCCGGCGTATCCTCCATCCTAGGGGCAATTAATTTTATTACAACCTGTATTAATATAAAACCCCCCGGCAATGACCCAATACCAAA--CCCCTTTATTTGTGTGGTCTGTCCTAATTACCGCCGTACTACTCCTCTTGTCTCTCCCAGTCCTAGCGGCTGGTATTACGATACTACTAACAGACCGCAACCTAAACACGTC-TTTTTTTGACCCGGCGGGC-GGAGGA-GACCCAATCCTATACCAACACCTGTTCTGA-TTTTTTGGCCACCCGGAGGTTTACATTCTCATTCTACCGGGATTCGGGATAATCTCACATATTGTAACCTACTATGCAGG-G-AAGAAAGAACCCTTCGGCTATATGGGGATAGTGTGGGCAATAATGTCTATCGGCTTTCTAGGTTTCATCGTCTGAGCCCACCATATATTCACAGTAGGCATGGACGTTGACACACGAGCATACTTTACATCTGCAACCATGATCATTGCTATCCCAAC-AGGGGTCAAAGTCTTCAGCTGGCTGGCCACCCTGCAT-GGGGGCATGATTAAATGGGATGCCGCAATACTGTGGGCCCTT-GGCTTTATTTTCCTGTTCACAGTT---GGCGGACTAACTGGCATCGTTCTGGCTAACTCTTCATTAGACATTGTCCTACACGACACCTACTACGTAGTGGCCCACTTTCACTATGTGTTATCAATG-GGTGCTGTCTTTGCAATTATAGGGGGGCTTTGTTCACTGATT-CCCATTATTTTCAGGGTACACCCTACACCAAACATGAACAAAAATTCATTTCGGTGTAATATTCGCAGGCGTAAACTTAACA-TTTTTCCCTCAGCACTTCCTAGGTCTTTCAGGTATACCACGGCGGTACTCAGATTACCCTGACGCATATACTGTTTGAAACACTGTCTCATCCGTAGGCTCCCTTATCTCGTTAGTGGCTGTGATCATAATAATGTTTATTATCTGAGAAGCTTTTGCAGCTAAACGAGAAGTCCTAACACTTGAACTAACAAGCACCAACCTAGAATGACTACACGGCTGCCCG--CCACCATATCATACATATGAAGAACCAACATATGTTCAAACAACTCAAGAA-----------AG-GGGGGGAATCGAACCACCTTATTCTGGTTTCAAGCCAACTGCATAGCTAATATGCT----TCTTTCTCCATA----------------GCGCCCTAGTAAATTA-ATTATATAGCCCTGTCAGAGCTAAGTTACAGG--CTA-AACCCTGTGGGCCCTAATATGGCACACCCCTCCCAGCTCGGATTTCAAGACGCAGCCT-CCCCAATCATAGAAGAACTCTTACACTTCCATGACCACGCAATCATGATTGTCCTTCTAATTAGCGCCCTCGTTCTATACATTATCTCTCTTATGATGTCAACAAAACTAACACACACTAATACGATAGACGCCCAAGAAGTAGAAATGATCTGAACAATTTTACCAGCAGTTATTCTGATCCTAATTGCCCTCCCCTCCCTTCGTA-TCTTATACCTAATAGATGAAATCAACAA-TCCACACCTAACCATCAAAGCCCTCGGCCACCAATGGTACTGAAGCTATGAGTACACCGACTATGAAGACCTCCTATTCGATTCGTATATGGTGCCCACCCAAGACCTAAAGCCTGGC-TCCTTCCGACTGCTAGAAGTAGACCATCACATGGTCATCCCAATAGAGTCCCCGATTCGAATATT-AATTTCAGCAGAAGATGTCCTCCACTCATGAGCTGTGCCGGCCCTAGGAATTAAAACTGACGCCGTCCCTGGGCGACTAAACCAGACAACCTTCATTACATCCCATCCAGGGATGT-TCTATGGTCAATGCTCAGAAATTTGCGGGTCAAACCACAGCTTTATGCCCATCGTAGTAGAAGCCGT-GCCCCTAAACCACTTCGAAAACTGATCAACCACGATACTAA---CCGCCTCACTAAGAAGC-TTCTAC--AGCACTAGCCTTTTAAGCTAGAGA--GGGAGAATGGCT--CTCCCTTAGTGAATATGCCGCAACTAAACCCCG-CCCCTTGACTCTTTATCCTCTTACTATCGTGAGCCACACTTCTTCTGATCTTT-AAAAAAAAA-GTTTCAATATCTT--CAC-CGCTTAATTATACAACCCTAG----ATCGGGCTTCACACCACACCA--CCCCATGACCTTGACCATGAGCTTAAAC-TTTTTCGACCAATTTCTAAGCCCCC--AAGTTTTAGGCAT-CCCCCTTATCCTCCTAGCAATAACTGCA-CCAGCCCTGCTAATCTATACAAAAACAAGTCGCCTAGCGCCAAACCGAATAACAGC-CCTTCAAACATGGGCATTATTTTCATCTACAAAGCAATTAATGG--C-TCCACTAAACAAACCAGGACACAAATGAGCCCCTATGCTCCTATCATTAATAC-TCTTCTTACTTTCCCTGAACATGCTCGGCCTCTTACCATATACTTTTACCCCAACCACACAGTTATCGATAAACATGGGGTTAGCCA-T-CCCACTGTGGCTCGCAACAGTCCTCATTGGA-CTACGAAACCAACCGACAATATCACTTGGA-CACCTTCTGCCCGAAGGAACTCCAA-CACCCTTGATCCCAGTATTAATTATGATCGAAACAATCAGCCTATTTATTCG-CCCCTTA-GCACTTGGAGTACGACTAACCGCAAACCTAACCGCAGGCCACCTCCTAATCCAACTCATCTCAACCGCCGCCTTTGTACTACTACCAACAATAACCCTTACCGCCTCTGTCACCATGATTGTACTACTTTTACTAACAGGCCTGGAAATTGCCGTAGCAATAATTCAGGCCTATGTTTTTACCCTCTTATTAAGCCTATACCTACAAGAAAACGTTTAATGACCCACCAAGCACACGCCTACCACATAGTAGACCCAAGCCCCTGACCTCTAAC-TGGGGCCATCGCTGCCCTATTAATAACATCCGGCCTGGCCGTCTGATTTCACTTTAACAACACAACACTAATAAACATTGGCCTAATCGTGCTTCTCCTAACAATATACCAATGGTGACGAGATATCACACGAGAGGGCACATTTCAAGGACACCACACAACACTAGTACAAAAAGGCCTTCGATATGGAATAATTCTATTCATTACATCAGAGGTA-TTTTTTTTCATCGGCTTCTTCTGAGCTTTCTACCACTCTAGCCTGGCCCCAACCCCAGAACTG--GGCGGGTGCTGA-CCACCAAGCGGGGT-TAA-CCCATTAAACCCATTCGAAGT-CCCACTTCTAAACACCGCTGTCTTACTTGCCTCTGGTGTAACAGTTACATGAGCCCACCACTCAATCATGGA-CGGGGCCCGAAAAGAGGCAATTCAAGCCCTAGTATTAACAGTCATCTTGGGCTTATA-CTTTACCGCACTCCAAGCCATAGAGTATTATGAGG-CCCCTTTTGCAATCTCAGATTGTGTCTACGGGGCCACC-TTCTTTGTAGCAACAGGCTTCCATGGACTACACGTTATCATCGGCTCTAG-CTTTTTAATTATCTGCCTCTTTCGGCAAACCCTGTATCACTTCACAACAGGTCACCACTTCGGCTTTGAAGCCGCCGCATGATATTGACACTTTGTAGATGTAGTCTGACTCTTCCTTTACGTATCAATCTACTGATGAGGCTCATG-TTTTTCTAGTAT-AACCAGTATAAGTGGCTTCCAACCACTAGGCCCTAAT-ATAAACTTAGGG-AAAAACAATGGTCTTAACAACAATATTTTACATCACCTTAGCAATCACAGCCCTACTCGTAACTATTAGCTTTTGACT-CCCACAAACAACCCCTGACACAGAAAAGCTTT-CCCCATATGAGTGCGGATTTGA-CCCCCTTGGGTCCGCACGCCTTCCTTTCTCCCTTCGGTTCTTTCTTGTGGCCATTC-TCTTTCTTCTATTTGACTTAGAAATTGCCTTGCTCCTTCCTATCCCCTGGGCAATAAACCTGCCCAACCCAACCATAACCATTGCCTGAGTTTCAATTATCATCGCCCTTCTGACCTTCGGCTTAGTCTATGAGTGGGCCGC-AGGCGGACTAGAATGGGCAGAATAGGCGGCTAGTATAAACAAAACAACTAATTTCGGCTTAGTTACTCTA-GGTTTAACCCCTGGGCCGCCGT-ATGACTTCAACCTACTTTACCTTCACTATAGCCTTTATGCTAGGAATTATGGGCCTTTCAATACATCGCACACATCTTGTGTCTGCCTTACTGTGCATTGAAGCCATAATACTCGCCCTCTTTACAGCCTTAACAGCCTTCTCTGAAAACGCCCAACTGCCGCACATAGCAGCGCTACCTATCCTACTACTAGCCTTCTCTGCCTGCGAGGCAGGCACAGGGCTGGCCCTACTGGTGGCAACCACCCGAACACACGGCACAGACCACCT-ACAAAACCTCAGCCTCCTACAATGCTAAAAATTCTACTTCCAACAATCCTTCTAATCCCAACAGCACTGCTCTCT-AAAAAAAACAGCCTCTTCTTAAACTTTACAGTAGCCTCTATG-CTGCCAGCACTAATAAGCCTAGTATGACTAAACCA-CCCATTAAACCTCAACCTATCAGCCACCT-CCAACTATACCAACATT-GACACTATGTCCG-CACCTCTAATAATCTTGTCCTGCTGGCTGCT-CCCACTAATAGCTATCGCCAGCCAAAATCACCTACAGTTAGAG-CCTGC-CGGCCGCAAACGAACCTTTTTAATTACAATTTCAACTTTACAGGTTGCCCTACTTCTAACATTTTCCGCAACTAACCTAGTATTATTCTTCATCCTTTTCGAAACAACATTAATTCCAACTCTTATTATTATCACCCGCTGAGGGAACCAAGCAGAACGCCTGTCTGCGGGAACCTATTTCTTATTTTACACACTGGCGGGATCACT-CCCGCTCCTAGTCGCACTTATCCTTATTAACACCCAGCTCTTTAACGCATCAATCATAATAAACAACCTA--TCC-CAGCCCC-AAC-TTGGAGCCTCATGAACTAATGCCCTACTATGACTTGCCTGCCTGCTAGCATTTCTAGTAAAAATACCACTCTATGGGCTGCACCTTTGATTACCAAAAGCCCATGTAGAGGCCCCAATTGCTGGCTCAATAGTCCTTGCAGCTGTGCTGCTAAAACTA-GGAGGTTATGGCATTATCCGAGTTA-CCCC--AATACTAAACCCACTAACAACAAACCTGTGCTACCCCTTCATTATTTTAGCCATCTGAGGTATTATTATAACAAGCTCAATTTG-CCTGCGACAAACAGACCTAAAATCACTAATCGCCTACTCGTCTGTCAGCCACATAGGCCTAGTTATTGCAGCAACCCTAATCCAAA-CGCAATGAAGCCTCACAGGCGCAATCGTTCTAATAGTGGCCCATGGCCTTACATCATCCATACTATTCTGCCTGGCAAACACTAACTACGAACGAACCCACAGCCGCACTCTACTTCTAGCCCGGGG--CCTACAGCTAGCTCT-CCCACTTATGACTACGTGATGACTTCTAGCCAACCTCATAAATATGGCACT-A-CCCCCAACAATCAACCTTACAGGCGAACTTATAATTTTAACCTCATCATTCAACTGATCCTACCAAACCATTATCATAACCGGACTAGGCACCCTTCTAACAGCAACATACTCTCTCCACATGTTTCTGATAACCCAGC-GGGGAAAACTAACAACGCACATCACACAAATA-CTGCCAACACACACCCGAGAACACCTTCTCATAGCCCTACACATAATCCCCATGCTACTATTAATACTAAACCCCCAACTAATCATGGGCCCTTTCTCCTGTCAACATAGTTT--AAC-AAAATATTAGGTTGT-GGACCTAAAGATAGAAGTTCAA---C---CCTTCTTGTAGACCGAAAAGTGTGC--GCACACAAAGAACTGCTAATTC-C-TTGCCCCGGAGTTAAACTC-C-C
JAM11389 AATCCAGGTCGGTTTCTATCTATGATGC-TTTTTCTTCAGTACGAAAGGACAAAG-AAAAA-CGGACCTATATTGACAACACGTCCGACCAT--CACGACTG-ATCACAACTAAAGTCATATTAGCAA-----CC--ACATGCTAGACCAAAAATAATGG----TTTATTAAGGTGGCAGAGCCGGGTAATTGCA-CAAGACCTAAGT-CCTT-CTCCTCAGATGTTCAAATCATCTCCTTAATAATGTACTCAATCCTTTTATATCTCATCAA-CCCACTCCTATATATCATTCCGGTCCTAATTGCAGTAGCATTCTTAACCTTATTAGAACGAAAAGTGCTAGGTTACATACAAATACGAAAGGGCCCAAACATCGTAGGCCCATATGGCCTCCTTCAACCAATCGCTGATGGAGTAAAACTGTTTATTAAAGAACCAGTACGACCTTCCTCATCATCACCGAGCCTATTTATTGCTACTCCTACACTAGCACTGTTCCTCGCACTAATAATCTGGA-CCCCTATACCAATGCCTGCCCCAATAACAGACTTAAACCTAGGCCTTTTATTTATACTTGCCCTATCCAGCATAGCTGTCTACTCTATCCTTTGATCTGGTTGGGCCTCAAACTCAAAATA-CCCTCTAATCGGCGCCCTACGAGCTGTCGCACAAACAATCTCATACGAAGTTACCCTTGGAATCATCCTA-CTAACAATTATTATCCTAGT---AGGCAGCTTTACCATACAAACACTAACACTAACTCAAAACTCCCACTGACTACTCCTATCCTCATGACCACTAGCCATAATATGATTTATCTCTACCTTAGCAGAAACCAACC-GAGCTCCATTTGACCTAACAGA-AGGAGAATCAGAACTTGTCTCCGGGTTTAATGTAGAATACGCAGCCGGCCCATTCGCACTTTTCTTTCTAGCTGAGTACGCCAACATTATAATAATAAACACCCTAACATGCATCCTATTCTT-AAACCC-AGGAAACACCCAC----CCTGACATGTTCCCAATAAATCTTATACTAAAAACAACCCTCCTGACCATTTTATTCTTATGAACCCGAGCCTCATA-CCCACGCTTCCGATACGACCAGCTTATACACCTTCTATGAAAAAATTTCCTACCAATCACCCTGGCTATATTC-TTATGACACGCATCCTTCCCCACCACTCTAGCAGGACT-ACCCCCACAATAA-------CGGAACTGTGCCCGAAT----T-TTAAGGTTTACTTTGATAGAGTAACACACAGAGGTTAAAA-TCCTCTCAT-TT-CCT------ATTAGAAAGACAGGACTCGAACCTGCACCAAAAGACTCAAAATCCAATGTACTCCCA-TTATACAACTCTCTAGTAAAGTCAGCTAATTAAGCTTTCGGGCCCATACCCCGAAAATGTTGGTTTAAACCCCGCCTCTACTAATGAA-CCCCATTATAACCTCACTAATTATTTCAAGCCTGGCTCTGGGCACAATAATCACAATATCAAGCTTCCACTGACTACTTGCTTGAATTGGATTAGAACTAAATACCCTAGCAATCAT-CCCAATCATCGCAAAACAACATCA-CCCCCGCGCAACAGAAGCCGCCACAAAATACTTCCTTATCCAAGCCGCAGCCTCAGCAACCCTT-CTCTTCTCAAGCACAATCAATGCTTGAACCATTGGAACCTGAGATATCACACAACTAACTAA--CCAACCCGCCTGCATTATATTAACCATAGCACTATCAATAAAACTAGGCCTAG--CCCCACTACACTTTTGACTACCAGAAGTGCTACAGGGATCAACACTAAAAACAGCACTAATCATTGCCACCTGACAAAAACTAG-CCCCTGCAGCCCTAT-TATTTTTAACACATAACTCACTACA-CCCAACAACCCTCCTTACAATAGGCCTATTATCAACAATTATCGGCGGTT-G-A-GGCGGACTAAACCAAACACAAACACGAAAAATTATAGCATATTCCTCAATCGCTCACCTAGGATGAATAGCATCAGTCCTAACTCTCGCCCCGAACATCATAATTCTAAATCTAACACTATACATCCTAATAACCCTGCCA-ACATTTATACTACTAATATTCTCATCATCTAAAACCATTAAAGACCTAACAATAACATGAACCATCT-CCCCAACAATGGCCGCCCTCCTACTAATTCTACTTATATCAATA--GGCGGACT--TCCACCACTCACAGGCTTCATTCCAAAATGATTTATCCTTCAAGAACTAATCTCCCACAACTT-AACCGCCATGGCCAC-AGCCATAGCCCTGTCAGCCTTATTAAGTCTA-TTCTTTTACCTTCGCCTATCATATACTACAGCACTAACCCTAG-CCCCCACCT-CACCACAAGGCAAACTAAAATGACGCCTACAGCCCAAATTAAAAACAACAGCCATATCAACAATACTAGCCATATCTACCTTACTCCTTCCAATCT-CCCCGGCCC---TAATAT------AGAGACTTAGGTTAA--CA-TAAAACCAGTGGCCTTCAAAGCCACAAACAAGAGCTAA-GCCCTCTTAGCCTCTGG--AAAGCCTGTAAAACTTTAATTTACATCTTCTGACTGCAAATCAGACACTTTCATTAAGCTAAA---------------------------------------------------------------------------------------------------------------------------------------------------GCTTCCTAGACAGACGGGCCTCGATCCCGTAAAATTTTAGTTAACAGCTAAACACCCAATCCAGCGGGCTTCTGTCCGGGCTTTAT-------------AAAAAAAAGCCGCGGCACACCC---TAGTGTGCGTCTCTAGATTTGCATTCTAGCGT-GAAA--------------------CACCACACGACTT----------------ATTGATAAGAGTGGGGCTG-A-ACCCACCTACACAGGGCTACAACCTGCCACCT------TCTCGGCCATC-------TTACCCGTGACTATTAACCGTTGATTCTTCTCAACTAACCACAAAGACATTGGCACCCTATACCTGATTTTTGGTGCCTGAGCAGGAATGGTGGGAACCGCACTAAG-CCTTTTAATCCGTGCTGAACTAAGCCAACCTGGCACACTACTGGGCGATGACCAAATCTACAATGTTATCGTTACAGCCCATGCCTTCGTAATAATT-TTCTTTATGGTCATACCCGTAATGATTGGGGGGGTTCGGAAACTGACTCGTACCCTTGATAATTGGGG-CCCCAGACATAGCATT-TCCACGCATGAATAACATAAGCTTCTGACTACT-G-CCCCCATCCTTCCTACTTCTTTTAGCATCCTC-TGGTGTGGAGGCGGGTGCAGGCACCGGGTGAACAGTATA-C-CCCCCCA-CTAGCCGGAAACCTCGCCCATGCCGGAGCCTCTGTTGACTTAACCATTTTCTCATTACATTTAGCCGGTGTATCCTCTATCTTAGGGGCAATTAATTTTATTACAACCTGCATCAATATAAAACCCCCCCGCAATAACCCAATACCAAA--CCCCTTTATTCGTCTGGTCTGTGTTAATCACAGCCGTCCTACTACTATTATCCCTCCCGGTCCTCGCTGCCGGCATCACAATACTACTAACAGACCGCAACCTCAACACATC-TTTTTTTGACCCCGCAGGT-GGAGGC-GACCCCATCTTATATCAACACCTATTCTGA-TTCTTTGGTCACCCAGAAGTTTACATTCTTATTTTACCAGGATTTGGGATAATCTCACATATTGTGACCTACTATGCAGG-G-AAAAAAGAACCCTTCGGCTACATGGGCATAGTATGAGCAATAATATCTATCGGTTTCCTGGGCTTCATCGTCTGAGCCCATCACATATTTACAGTTGGTATAGACGTTGACACACGAGCATACTTTACATCAGCAACCATGATCATCGCTATCCCAAC-AGGCGTAAAAGTATTCAGCTGATTGGCCACTCTACAT-GGCGGCATAATCAAATGGGACGCCGCAATACTATGGGCCCTA-GGCTTTATTTTCCTATTCACAGTC---GGTGGACTAACTGGCATCGTCCTAGCTAACTCATCACTAGACATTGTCCTACACGACACTTACTACGTAGTAGCCCACTTCCACTATGTACTCTCAATA-GGCGCTGTCTTTGCAATTAT-GGGCGGCTTTGTCCACTGATT-CCCACTATTTTCAGGATACACCCTACACCAAACATGAACAAAGATTCATTTCGGTGTAATATTCGCAGGCGTGAACTTAACA-TTTTTCCCCCAACACTTCTTAGGCCTATCAGGAATGCCACGGCGATACTCAGATTACCCTGATGCATATACTGTTTGAAACACTGTCTCATCAGTAGGCTCCCTTATCTCGCTAGTAGCTGTAATCATAATAATGTTTATTATCTGAGAAGCTTTTGCAGCCAAACGAGAAGTCCTAACTCTTGAGCTAACAAGCACCAACCTAGAGTGACTACACGGCTGCCCG--CCCCCTTATCACACATATGAGGAACCAACATATGTTCAGACAAATTCAAGA-----------AAGGGGGGGAATCGAACCACCTTCTTCTGGTTTCAAGCCAACTGCATAGCTAATATGCT----TCTTTCTCCATA----------------GGACCCTAGTAAATTA-ATTATATAGCCCTGTCAGAGCTAAGTTACAGG--TTA-AAATCTGTGGGCCCTAATATGGCACACCCCTCTCAGCTCGGATTTCAAGATGCAGCCT-CCCCAATCATAGAAGAACTCTTACACTTCCATGACCACGCAATTATAATTGTCATTCTAATCAGCGCCCTTGTACTATATATCATTTCTCTTATAATGTCAACAAAATTAACACACACTAACACAATAGACGCCCAAGAAGTAGAAATAATCTGAACAATTTTACCAGCAGTTATCCTAATCTTAATTGCCCTCCCTTCTCTACGTA-TTCTTTACCTAATAGACGAAATCAACAA-CCCCCACTTAACCATCAAAGCCCTAGGACACCAATGATATTGAAGCTACGAATATACCGATTATGAAGACCTCCTCTTCGACTCATATATAGTACCAACCCAAGACCTAAAACCCGGA-TTTTTCCGACTACTAGAAGTTGATCACCACATAGTTATCCCGATAGAGTCCCCAATTCGAATGCT-AATCTCAGCAGAAGATGTTCTCCATTCATGGGCTGTCCCAGCCCTTGGGATCAAAACTGATGCCATTCCAGGACGATTAAACCAAACAACCTTCATTACATCACACCCTGGACTAT-TCTATGGTCAATGCTCAGAAATTTGCGGGTCAAATCATAGCTTCATACCCATCGTAGTAGAAGCTGT-ACCATTAAACCACTTCGAAAACTGGTCTACCACAATACTTA---CAGCTTCACTAAGAAGC-TTTTAC--AGCACTAGCCTTTTAAGCTAGAGA--AGGAGAATAACT--CTCCCTTAGTGAATATGCCACAACTAAACCCCG-CCCCCTGATTCTTTATTCTCCTACTCTCATGAGCCACACTTCTCCTGATTTTT-AAAAAAAAA-GTTTCACTATCCTCCCCC-CCCTTAATCACACAACCCTAG----ACGAGACTTCACATCACACCG--CCCCATGAAACTGACCATGAGCTTAAAC-TTCTTCGACCAGTTTCTAAGCCCAC--AAATTATAGGTAT-TCCACTTATCCTCTTAGCAATAACTGCA-CCAGCACTATTAATCTCTACAAAAACAAACCGCCTAACACCAAACCGAATAACAAT-ACTTCAAACGTGAGCATTACTCGCCTTTACAAAGCAACTAATAA--C-CCCACTAAACAAACCAGGGCATAAATGAGCTATAATACTGTTATCTCTAATAT-TCTTCCTGCTTTCCCTAAATATATTAGGCCTTTTACCATATACTTTTACCCCAACTACACAACTCTCAATAAACATAGGTCTAGCCG-T-ACCCCTATGGCTTGCAACAGTCCTAATAGGA-ATGCGAAACCAACCAACTATATCACTAGGC-CATCTTCTGCCTGAAGGAACCCCAA-CACCCCTAGTCCCAGTACTAATCATTATCGAAACAATTAGTCTACTTATTCG-CCCATTA-GCGCTCGGAGTACGACTAACCGCAAATCTAACCGCTGGCCACCTCCTAATTCAACTAATTTCAACAGCAGTATTCGTCCTGCTTCCAACAATAACCCTTACTGCCTCTATCACCGCAATCGTTCTACTATTATTAACCGGCTTAGAAGTTGCCGTCGCAATAATCCAAGCCTACGTCTTCACCCTCCTATTAAGCCTCTACCTACAAGAAAACGTTTAATGACCCACCAAGCACACGCCTACCATATAGTAGACCCAAGCCCTTGGCCCCTAAC-TGGTGCCATCGCCGCCCTATTAATAACATCTGGCCTAGCCGTATGATTTCACTTTAACAACACAGCACTAATAAATATTGGCCTCATCGTGCTACTTCTAACAATATATCAGTGATGACGAGATATCACACGTGAAGGAACATTCCAAGGACACCATACAACACTAGTACAAAAAGGCCTTCGATACGGAATAATCCTCTTCATTACATCAGAAGTG-TTTTTCTTCATCGGGTTCTTCTGAGCTTTCTACCACTCAAGCCTAGCCCCAACCCCCGAACTG-GGGGGGATGCTGA-CCACCAAGCGGGGT-AAA-CCCATTAAACCCATTCGAAGT-ACCACTATTAAACACCGCTGTTCTACTTGCCTCCGGTGTAACTGTTACATGAGCCCACCACTCAATTATAGA-CGGCGCCCGAAAAGAAGCAATTCAAGCCCTAATATTAACAGTAGTCTTAGGGTTGTA-CTTCACCGCACTCCAAGCCATAGAATACTATGAAG-CCCCCTTTGCAATTTCAGACTGTGTCTACGGGGCAACC-TTCTTCGTCGCAACTGGCTTCCATGGACTCCACGTTATTATTGGCTCCAG-TTTCTTAATTATCTGCCTACTACGACAAACCATATACCACTTCACAACCGGCCACCACTTCGGCTTTGAAGCCGCCGCCTGATACTGACACTTTGTAGATGTAGTCTGACTCTTCCTTTACGTATCAATCTACTGATGAGGCTCATG-TTTTTCTAGTAC-AATTAGTATAAGTGGCCTCCAACCACTAGACCCTAAT-ATAAATTTAGGG-AAAAACAATGGTCTTAACAATAATATTTTACATCGCCCTTACAATCACAACCCTTCTTGTGACAATTAGCTTTTGACT-TCCACAAACAACCCCCGACACAGAAAAGCTCT-CCCCATATGAATGTGGGTTTGACCCCCCTAGGGTCAGCCCGATTACCTTTTTCCCTTCGATTCTTTCTTGTAGCCATCC-TCTTTCTCCTATTTGACTTAGAAATTGCCTTACTTCTCCCAATCCCATGAGCAATAAACCTGCCGAGCCCAACCATAACCATCTCCTGAGTATCAACTATTGTTGCCCTACTTACACTTGGACTAGTATATGAGTGAGCAGC-AGGAGGATTAGAATGAGCAGAATAGGCGGCTAGTATAAACAATACAACTAATTTCGGCTTAGTCGACCTG-GGTTTGACCCCTAGGCCACCAT-ATGACTTCAACATACTTCACATTCACCGCAGCCTTCATGATCGGAATTACAGGCCTTTCAATACATCGCACACATCTTGTGTCTGCCCTACTATGCATCGAGGCCATAATACTAGCCCTATTTACGGCACTAACAGCCTTATCTGAAAACACCCAACTGCCACATATAACAGTGCTCCCCATCCTTCTTTTAGCCTTTTCTGCCTGCGAGGCAGGCACAGGCCTAGCCCTATTAGTCGCAACTGCCCGAACTCATGGCACAGACCACCT-ACAAAACCTCAATCTTCTACAATGCTAAAAGTCCTACTCCCAACTATTTTTCTAATCCCAACAGCACTATTATCT-AAAAAAAACAGCCTCTTCTTAAATTACACAGTCAGTTCTATA-CTCCCAGCCCTCCTCAGCCTTATATGACTAAACCA-CCCATTAAACCTTAACCTGTCCGCCTCTT-CTAACTACACTAACATT-GACACCATATCTG-CCCCATTAATAGTTTTATCCTGCTGACTACT-ACCATTAATAGCTATTGCCAGCCAAAACCACCTTCAAACAGAA-CCTAT-CAACCGCAAACGAACCTTTTTAATTACAATCTCAACCTTACAGGTCGCCCTCTTACTAACATTTTCGGCAACCAACCTCGTATTATTCTTCATCCTATTTGAAACAACATTAATCCCCACTCTTATTATCATCACCCGTTGAGGGAACCAAGCAGAGCGCCTATCTGCAGGAACCTACTTTTTATTCTACACGCTAGCCGGCTCACT-TCCACTGCTAGTTGCACTCCTCCTTATTAACACACAACACTTTAACACATCTATCATAATAAACAGCCTA--ACC-CAACCCC-AAA-TCGAACTGTCATGAACTAACACCCTACTATGACTCGCCTGCCTGCTTGCCTTCCTGGTAAAAATACCACTATATGGTCTGCACCTGTGATTGCCGAAAGCCCATGTAGAAGCCCCAATTGCCGGCTCAATGGTTCTTGCAGCTGTACTATTAAAACTCGGGGGGCTACGGAATCATCCGAATTA-CCCC--CATATTAAACCCACTGACCACAAGCTTATACTACCCATTCATTATTCTCGCAATATGGGGCATTATTATAACAAGCTCAATCTG-CCTACGACAAACAGACCTAAAATCACTAATTGCCTACTCATCAGTCAGCCACATAGGCCTGGTCATTGCAGCAGCCCTAATCCAAA-CACAATGAAGCCTTACCGGCGCAATCATTCTAATAGTAGCACACGGCCTCACATCATCAATACTATTCTGCCTAGCAAACACCAACTATGAACGAACCCACAGTCGTACCCTACTACTAGCACGAGG--CCTTCAACTAATCCTCCCCCCTCATGACTACATGATGGTTGGTGGCCAACCTTATAAACATAGCACT-G-CCCCCAACAATTAACCTCGCCGGGGAACTTATAATCTTAACCTCAACATTCAACTGATCTTACTTAACTATTATCATAACCGGACTAGGCACCCTTCTAACAGCAACATACTCCCTTCACATGTTCCTGATAACCCAAC-GCGGCAAACTAACAACACATGTCACACAAATA-ATGCCAACACATACCCGAGAACACCTCCTCATAGCCCTTCACATGATCCCCATACTACTATTAATACTAAACCCGCAACTAATCATGGGCCCTTTCTCTTGTCAACATAGTTT--AA--AAAATATTAGGTTGT-GGACCTAAAGATAGAAGTTAAA---C---CCTTCTTGTAGACCGAAAAGTGTTT--GTACACAAAGAACTGCTAATTC-C-TTGCCCTGAGGTTAAACTC-C-C
JAM11391 AATCCAGGTCGGTTTCTATCTATGATGC-TTTTTCTTCAGTACGAAAGGACAAAG-AAAAA-CGGACCTATATTGACAACACGTCCGACCAT--CACGACTG-ATCACAACTAAAGTCATATTAGCAA-----CC--ACATGCTAGACCAAAAATAATGG----TTTATTAAGGTGGCAGAGCCGGGTAATTGCA-CAAGACCTAAGT-CCTT-CTCCTCAGATGTTCAAATCATCTCCTTAATAATGTACTCAATCCTTTTATATCTCATCAA-CCCACTCCTATATATCATTCCGGTCCTAATTGCAGTAGCATTCTTAACCTTATTAGAACGAAAAGTGCTAGGTTACATACAAATACGAAAGGGCCCAAACATAGTAGGCCCATATGGCCTCCTTCAACCAATCGCTGATGGAGTAAAACTGTTTATTAAAGAACCAGTACGACCTTCCTCATCATCACCGAGCCTATTTATTGCTACTCCTACACTAGCACTGTTCCTCGCACTAATAATCTGGA-CCCCTATACCAATGCCTGCCCCAATAACAGACTTAAACCTAGGCCTTTTATTTATACTTGCCCTATCCAGCATAGCTGTCTACTCTATCCTTTGATCTGGTTGGGCCTCAAACTCAAAATA-CCCTCTAATCGGCGCCCTACGAGCTGTCGCACAAACAATCTCATACGAAGTTACCCTTGGAATCATCCTA-CTAACAATTATTATCCTAGT---AGGCAGCTTTACCATACAAACACTAACACTAACTCAAAACTCCCACTGACTACTCCTATCCTCATGACCACTAGCCATAATATGATTTATCTCTACCTTAGCAGAAACCAACC-GAGCTCCATTTGACCTAACAGA-AGGAGAATCAGAACTTGTCTCCGGGTTTAATGTAGAATACGCAGCCGGCCCATTCGCACTTTTCTTTCTAGCTGAGTACGCCAACATTATAATAATAAACACCCTAACATGCATCCTATTCTT-AAACCC-AGGAAACACCCAC----CCTGACATGTTCCCAATAAATCTTATACTAAAAACAACCCTCCTGACCATTTTATTCTTATGAACCCGAGCCTCATA-CCCACGCTTCCGATACGACCAGCTTATACACCTTCTATGAAAAAATTTCCTACCAATCACCCTGGCTATATTC-TTATGACACGCATCCTTCCCCACCACTCTAGCAGGACT-ACCCCCACAATAA-------CGGAACTGTGCCCGAAT----T-TTAAGGTTTACTTTGATAGAGTAACACACAGAGGTTAAAA-TCCTCTCAT-TT-CCT------ATTAGAAAGACAGGACTCGAACCTGCACCAAAAGACTCAAAATCCAATGTACTCCCA-TTATACAACTCTCTAGTAAAGTCAGCTAATTAAGCTTTCGGGCCCATACCCCGAAAATGTTGGTTTAAACCCCGCCTCTACTAATGAA-CCCCATTATAACCTCACTAATTATTTCAAGCCTGGCTCTGGGCACAATAATCACAATATCAAGCTTCCACTGACTACTTGCTTGAATTGGATTAGAACTAAATACCCTAGCAATCAT-CCCAATCATCGCAAAACAACATCA-CCCCCGCGCAACAGAAGCCGCCACAAAATACTTCCTTATCCAAGCCGCATCCTCAGCAACCCTT-CTCTTCTCAAGCACAATCAATGCTTGAACCATTGGAACCTGAGATATCACACAACTAACTAA--CCAACCCGCCTGCATTATATTAACCATAGCACTATCAATAAAACTAGGCCTAG--CCCCACTACACTTTTGACTACCAGAAGTGCTACAGGGATCAACACTAAAAACAGCACTAATCATTGCCACCTGACAAAAACTAG-CCCCTGCAACCCTAT-TATTTTTAACACATAACTCACTACA-CCCAACAACCCTCCTTACAATAGGCCTATTATCAACAATTATCGGCGGTT-G-A-GGCGGACTAAACCAAACACAAACACGAAAAATTATAGCATATTCCTCAATCGCTCACCTAGGATGAATAGCATCAGTCCTAACTCTCGCCCCGAACATCATAATTCTAAATCTAACACTATACATCCTAATAACCCTGCCA-ACATTTATACTACTAATATTCTCATCATCTAAAACCATTAAAGACCTAACAATAACATGAACCATCT-CCCCAACAATGGCCGCCCTCCTACTAATTCTACTTATATCAATA--GGCGGACT--TCCACCACTCACAGGCTTCATTCCAAAATGATTTATCCTTCAAGAACTAATCTCCCACAACTT-AACCGCCATGGCCAC-AGCCATAGCCCTGTCAGCCTTATTAAGTCTA-TTCTTTTACCTTCGCCTATCATATACTACAGCACTAACCCTAG-CCCCCACCT-CACCACAAGGCAAACTAAAATGACGCCTACAGCCCAAATTAAAAACAACAGCCATATCAACAATACTAGCCATATCTACCTTACTCCTTCCAATCT-CCCCGGCCC---TAATAT------AGAGACTTAGGTTAA--CA-TAAAACCAGTGGCCTTCAAAGCCACAAACAAGAGCTAA-GCCCTCTTAGCCTCTGG--AAAGCCTGTAAAACTTTAATTTACATCTTCTGACTGCAAATCAGACACTTTCATTAAGCTAAA---------------------------------------------------------------------------------------------------------------------------------------------------GCTTCCTAGACAGACGGGCCTCGATCCCGTAAAATTTTAGTTAACAGCTAAACACCCAATCCAGCGGGCTTCTGTCCGGGCTTTAT------------AAAAAAAAAGCCGCGGCACACCC---TAGTGTGCGTCTCTAGATTTGCATTCTAGCGT-GAAA--------------------CACCACACGACTT----------------ATTGATAAGAGTGGGGCTG-A-ACCCACCTACACAGGGCTACAACCTGCCACCT------TCTCGGCCATC-------TTACCCGTGACTATTAACCGTTGATTCTTCTCAACTAACCACAAAGACATTGGCACCCTATACCTGATTTTTGGTGCCTGAGCAGGAATGGTGGGAACCGCACTAAG-CCTTTTAATCCGTGCTGAACTAAGCCAACCTGGCACACTACTGGGCGATGACCAAATCTACAATGTTATCGTTACAGCCCATGCCTTCGTAATAATT-TTCTTTATGGTCATACCCGTAATGATTGGGGGGGTTCGGAAACTGACTCGTACCCTTGATAATTGGGG-CCCCAGACATAGCATT-TCCACGCATGAATAACATAAGCTTCTGACTACT-G-CCCCCATCCTTCCTACTTCTTTTAGCATCCTC-TGGTGTGGAGGCGGGTGCAGGCACCGGGTGAACAGTATA-C-CCCCCCA-CTAGCCGGAAACCTCGCCCATGCCGGAGCCTCTGTTGACTTAACCATTTTCTCATTACATTTAGCCGGTGTATCCTCTATCTTAGGGGCAATTAATTTTATTACAACCTGCATCAATATAAAACCCCCCCGCAATAACCCAATACCAAA--CCCCTTTATTCGTCTGGTCTGTGTTAATCACAGCCGTCCTACTACTATTATCCCTCCCGGTCCTCGCTGCCGGCATCACAATACTACTAACAGACCGCAACCTCAACACATC-TTTTTTTGACCCCGCAGGT-GGAGGC-GACCCCATCTTATATCAACACCTATTCTGA-TTCTTTGGTCACCCAGAAGTTTACATTCTTATTTTACCAGGATTTGGGATAATCTCACATATTGTGACCTACTATGCAGG-G-AAAAAAGAACCCTTCGGCTACATGGGCATAGTATGAGCAATAATATCTATCGGTTTCCTGGGCTTCATCGTCTGAGCCCATCACATATTTACAGTTGGTATAGACGTTGACACACGAGCATACTTTACATCAGCAACCATGATCATCGCTATCCCAAC-AGGCGTAAAAGTATTCAGCTGATTGGCCACTCTACAT-GGCGGCATAATCAAATGGGACGCCGCAATACTATGGGCCCTA-GGCTTTATTTTCCTATTCACAGTC---GGTGGACTAACTGGCATCGTCCTAGCTAACTCATCACTAGACATTGTCCTACACGACACTTACTACGTAGTAGCCCACTTCCACTATGTACTCTCAATA-GGCGCTGTCTTTGCAATTAT-GGGCGGCTTTGTCCACTGATT-CCCACTATTTTCAGGATACACCCTACACCAAACATGAACAAAGATTCATTTCGGTGTAATATTCGCAGGCGTGAACTTAACA-TTTTTCCCCCAACACTTCTTAGGCCTATCAGGAATGCCACGGCGATACTCAGATTACCCTGATGCATATACTGTTTGAAACACTGTCTCATCAGTAGGCTCCCTTATCTCGCTAGTAGCTGTAATCATAATAATGTTTATTATCTGAGAAGCTTTTGCAGCCAAACGAGAAGTCCTAACTCTTGAGCTAACAAGCACCAACCTAGAGTGACTACACGGCTGCCCG--CCCCCTTATCACACATATGAGGAACCAACATATGTTCAGACAAATTCAAGA-----------AA-GGGGGGAATCGAACCACCTTCTTCTGGTTTCAAGCCAACTGCATAGCTAATATGCT----TCTTTCTCCATA----------------GGACCCTAGTAAATTA-ATTATATAGCCCTGTCAGAGCTAAGTTACAGG--TTA-AAATCTGTGGGCCCTAATATGGCACACCCCTCTCAGCTCGGATTTCAAGATGCAGCCT-CCCCAATCATAGAAGAACTCTTACACTTCCATGACCACGCAATTATAATTGTCATTCTAATCAGCGCCCTTGTACTATATATCATTTCTCTTATAATGTCAACAAAATTAACACACACTAACACAATAGACGCCCAAGAAGTAGAAATAATCTGAACAATTTTACCAGCAGTTATCCTAATCTTAATTGCCCTCCCCTCTCTACGTA-TTCTTTACCTAATAGACGAAATCAACAA-CCCCCACTTAACCATCAAAGCCCTAGGACACCAATGATATTGAAGCTACGAATATACCGATTATGAAGACCTCCTCTTCGACTCATATATAGTACCAACCCAAGACCTAAAACCCGGA-TTTTTCCGACTACTAGAAGTTGATCACCACATAGTTATCCCGATAGAGTCCCCAATTCGAATGCT-AATCTCAGCAGAAGATGTTCTCCATTCATGGGCTGTCCCAGCCCTTGGGATCAAAACTGATGCCATTCCAGGACGATTAAACCAAACAACCTTCATTACATCACACCCTGGACTAT-TCTATGGTCAATGCTCAGAAATTTGCGGGTCAAATCATAGCTTCATACCCATCGTAGTAGAAGCTGT-ACCATTAAACCACTTCGAAAACTGGTCTACCACAATACTTA---CAGCTTCACTAAGAAGC-TTTTAC--AGCACTAGCCTTTTAAGCTAGAGA--AGGAGAATAACT--CTCCCTTAGTGAATATGCCACAACTAAACCCCG-CCCCCTGATTCTTTATTCTCCTACTCTCATGAGCCACACTTCTCCTGATTTTT-AAAAAAAAA-GTTTCACTATCCT-CCCC-CCCTTAATCACACAACCCTAG----ACGAGACTTCACATCACACCG--CCCCATGAAACTGACCATGAGCTTAAAC-TTCTTCGACCAGTTTCTAAGCCCAC--AAATTATAGGTAT-TCCACTTATCCTCTTAGCAATAACTGCA-CCAGCACTATTAATCTCTACAAAAACAAACCGCCTAACACCAAACCGAATAACAAT-ACTTCAAACGTGAGCATTACTCGCCTTTACAAAGCAACTAATAA--C-CCCACTAAACAAACCAGGGCATAAATGAGCTATAATACTGTTATCTCTAATAT-TCTTCCTGCTTTCCCTAAACATATTAGGCCTTTTACCATATACTTTTACCCCAACTACACAACTCTCAATAAACATAGGTCTAGCCG-T-ACCCCTATGGCTTGCAACAGTCCTAATAGGA-ATGCGAAACCAACCAACTATATCACTAGGC-CATCTTCTGCCTGAAGGAACCCCAA-CACCCCTAGTCCCAGTACTAATCATTATCGAAACAATTAGTCTACTTATTCG-CCCATTA-GCGCTCGGAGTACGACTAACCGCAAATCTAACCGCTGGCCACCTCCTAATTCAACTAATTTCAACAGCAGTATTCGTCCTGCTTCCAACAATAACCCTTACTGCCTCTATCACCGCAATCGTTCTACTATTATTAACCGGCTTAGAAGTTGCCGTCGCAATAATCCAAGCCTACGTCTTCACCCTCCTATTAAGCCTCTACCTACAAGAAAACGTTTAATGACCCACCAAGCACACGCCTACCATATAGTAGACCCAAGCCCTTGGCCCCTAAC-TGGTGCCATCGCCGCCCTATTAATAACATCTGGCCTAGCCGTATGATTTCACTTTAACAACACAACACTAATAAATATTGGCCTCATCGTGCTACTTCTAACAATATATCAGTGATGACGAGATATCACACGTGAAGGAACATTCCAAGGACACCATACAACACTAGTACAAAAAGGCCTTCGATACGGAATAATCCTCTTCATTACATCAGAAGTG-TTTTTCTTCATCGGGTTCTTCTGAGCTTTCTACCACTCAAGCCTAGCCCCAACCCCCGAACTG-GGGGGGATGCTGA-CCACCAAGCGGGGT-AAA-CCCATTAAACCCATTCGAAGT-ACCACTATTAAACACCGCTGTTCTACTTGCCTCCGGTGTAACTGTTACATGAGCCCACCACTCAATTATAGA-CGGCGCCCGAAAAGAAGCAATTCAAGCCCTAATATTAACAGTAGTCTTAGGGTTGTA-CTTCACCGCACTCCAAGCCATAGAATACTATGAAG-CCCCCTTTGCAATTTCAGACTGTGTCTACGGGGCAACC-TTCTTCGTCGCAACTGGCTTCCATGGACTCCACGTTATTATTGGCTCCAG-TTTCTTAATTATCTGCCTACTACGACAAACCATATACCACTTCACAACCGGCCACCACTTCGGCTTTGAAGCCGCCGCCTGATACTGACACTTTGTAGATGTAGTCTGACTCTTCCTTTACGTATCAATCTACTGATGAGGCTCATG-TTTTTCTAGTAC-AATTAGTATAAGTGGCCTCCAACCACTAGACCCTAAT-ATAAATTTAGGG-AAAAACAATGGTCTTAACAATAATATTTTACATCGCCCTTACAATCACAACCCTTCTTGTGACAATTAGCTTTTGACT-TCCACAAACAACCCCCGACACAGAAAAGCTCT-CCCCATATGAATGTGGGTTTGA-CCCCCTAGGGTCAGCCCGATTACCTTTTTCCCTTCGATTCTTTCTTGTAGCCATCC-TCTTTCTCCTATTTGACTTAGAAATTGCCTTACTTCTCCCAATCCCATGAGCAATAAACCTGCCGAGCCCAACCATAACCATCTCCTGAGTATCAACTATTGTTGCCCTACTTACACTTGGACTAGTATATGAGTGAGCAGC-AGGAGGATTAGAATGAGCAGAATAGGCGGCTAGTATAAACAATACAACTAATTTCGGCTTAGTCGACCTG-GGTTTGACCCCTAGGCCACCAT-ATGACTTCAACATACTTCACATTCACCGCAGCCTTCATGATCGGAATTACAGGCCTTTCAATACATCGCACACATCTTGTGTCTGCCCTACTATGCATCGAGGCCATAATACTAGCCCTATTTACGGCACTAACAGCCTTATCTGAAAACACCCAACTGCCACATATAACAGTGCTCCCCATCCTTCTTTTAGCCTTTTCTGCCTGCGAGGCAGGCACAGGCCTAGCCCTGTTAGTCGCAACTGCCCGAACTCATGGCACAGACCACCT-ACAAAACCTCAATCTTCTACAATGCTAAAAGTCCTACTCCCAACTATTTTTCTAATCCCAACAGCACTATTATCT-AAAAAAAACAGCCTCTTCTTAAATTACACAGTCAGTTCTATA-CTCCCAGCCCTCCTCAGCCTTATATGACTAAACCA-CCCATTAAACCTTAACCTGTCCGCCTCTT-CTAACTACACTAACATT-GACACCATATCTG-CCCCATTAATAGTTTTATCCTGCTGACTACT-ACCATTAATAGCTATTGCCAGCCAAAACCACCTTCAAACAGAA-CCTAT-CAACCGCAAACGAACCTTTTTAATTACAATCTCAACCTTACAGGTCGCCCTCTTACTAACATTTTCGGCAACCAACCTCGTATTATTCTTCATCCTATTTGAAACAACATTAATCCCCACTCTTATTATCATCACCCGTTGAGGGAACCAAGCAGAGCGCCTATCTGCAGGAACCTACTTTTTATTCTACACGCTAGCCGGCTCACT-TCCACTGCTAGTTGCGCTCCTCCTTATTAACACACAACACTTTAACACATCTATCATAATAAACAGCCTA--ACC-CAACCCC-AAA-TCGAACTGTCATGAACTAACACCCTACTATGACTCGCCTGCCTGCTTGCCTTCCTGGTAAAAATACCACTATATGGTCTGCACCTGTGATTGCCGAAAGCCCATGTAGAAGCCCCAATTGCCGGCTCAATGGTTCTTGCAGCTGTACTATTAAAACTC-GGGGGCTACGGAATCATCCGAATTA-CCCC--CATATTAAACCCACTGACCACAAGCTTATACTACCCATTCATTATTCTCGCAATATGGGGCATTATTATAACAAGCTCAATCTG-CCTACGACAAACAGACCTAAAATCACTAATTGCCTACTCATCAGTCAGCCACATAGGCCTGGTCATTGCAGCAGCCCTAATCCAAA-CACAATGAAGCCTTACCGGCGCAATCATTCTAATAGTAGCACACGGCCTCACATCATCAATACTATTCTGCCTAGCAAACACCAACTATGAACGAACCCACAGTCGTACCCTACTACTAGCACGAGG--CCTTCAACTAATCCTCCCCCCTCATGACTACATGATGGTTGGTGGCCAACCTTATAAACATAGCACT-G-CCCCCAACAATTAACCTCGCCGGGGAACTTATAATCTTAACCTCAACATTCAACTGATCTTACTTAACTATTATCATAACCGGACTAGGCACCCTTCTAACAGCAACATACTCCCTTCACATGTTCCTGATAACCCAAC-GCGGCAAACTAACAACACATGTCACACAAATA-ATGCCAACACATACCCGAGAACACCTCCTCATAGCCCTTCACATGATCCCCATACTACTATTAATACTAAACCCGCAACTAATCATGGGCCCTTTCTCTTGTCAACATAGTTT--AA--AAAATATTAGGTTGT-GGACCTAAAGATAGAAGTTAAA---C---CCTTCTTGTAGACCGAAAAGTGTTT--GTACACAAAGAACTGCTAATTC-C-TTGCCCTGAGGTTAAACTC-C-C
JAM11395 AATCCAGGTCGGTTTCTATCTATGATGC-TTTTTCTTCAGTACGAAAGGACAAAG-AAAAA-CGGACCTATATTGACAACACGTCCGACCAT--CACGACTG-ATCACAACTAAAGTCATATTAGCAA-----CC--ACATGCTAGACCAAAAATAATGG----TTTATTAAGGTGGCAGAGCCGGGTAATTGCA-CAAGACCTAAGT-CCTT-CTCCTCAGATGTTCAAATCATCTCCTTAATAATGTACTCAATCCTTTTATATCTCATCAA-CCCACTCCTATATATCATTCCGGTCCTAATTGCAGTAGCATTCTTAACCTTATTAGAACGAAAAGTGCTAGGTTACATACAAATACGAAAGGGCCCAAACATCGTAGGCCCATATGGCCTCCTTCAACCAATCGCTGATGGAGTAAAACTGTTTATTAAAGAACCAGTACGACCTTCCTCATCATCACCGAGCCTATTTATTGCTACTCCTACACTAGCACTGTTCCTCGCACTAATAATCTGGA-CCCCTATACCAATGCCTGCCCCAATAACAGACTTAAACCTAGGCCTTTTATTTATACTTGCCCTATCCAGCATAGCTGTCTACTCTATCCTTTGATCTGGTTGGGCCTCAAACTCAAAATA-CCCTCTAATCGGCGCCCTACGAGCTGTCGCACAAACAATCTCATACGAAGTTACCCTTGGAATCATCCTA-CTAACAATTATTATCCTAGT---AGGCAGCTTTACCATACAAACACTAACACTAACTCAAAACTCCCACTGACTACTCCTATCCTCATGACCACTAGCCATAATATGATTTATCTCTACCTTAGCAGAAACCAACC-GAGCTCCATTTGACCTAACAGA-AGGAGAATCAGAACTTGTCTCCGGGTTTAATGTAGAATACGCAGCCGGCCCATTCGCACTTTTCTTTCTAGCTGAGTACGCCAACATTATAATAATAAACACCCTAACATGCATCCTATTCTT-AAACCC-AGGAAACACCCAC----CCTGACATGTTCCCAATAAATCTTATACTAAAAACAACCCTCCTGACCATTTTATTCTTATGAACCCGAGCCTCATA-CCCACGCTTCCGATACGACCAGCTTATACACCTTCTATGAAAAAATTTCCTACCAATCACCCTGGCTATATTC-TTATGACACGCATCCTTCCCCACCACTCTAGCAGGACT-ACCCCCACAATAA-------CGGAACTGTGCCCGAAT----T-TTAAGGTTTACTTTGATAGAGTAACACACAGAGGTTAAAA-TCCTCTCAT-TT-CCT------ATTAGAAAGACAGGACTCGAACCTGCACCAAAAGACTCAAAATCCAATGTACTCCCA-TTATACAACTCTCTAGTAAAGTCAGCTAATTAAGCTTTCGGGCCCATACCCCGAAAATGTTGGTTTAAACCCCGCCTCTACTAATGAA-CCCCATTATAACCTCACTAATTATTTCAAGCCTGGCTCTGGGCACAATAATCACAATATCAAGCTTCCACTGACTACTTGCTTGAATTGGATTAGAACTAAATACCCTAGCAATCAT-CCCAATCATCGCAAAACAACATCA-CCCCCGCGCAACAGAAGCCGCCACAAAATACTTCCTTATCCAAGCCGCAGCCTCAGCAACCCTT-CTCTTCTCAAGCACAATCAATGCTTGAACCATTGGAACCTGAGATATCACGCAACTAACTAA--CCAACCCGCCTGCATTATATTAACCATAGCACTATCAATAAAACTAGGCCTAG--CCCCATTACACTTTTGACTACCAGAAGTGCTACAGGGATCAACACTAAAAACAGCACTAATCATTGCCACCTGACAAAAACTAG-CCCCTGCAACCCTAT-TATTTTTAACACATAACTCACTACA-CCCAACAACCCTCCTTACAATAGGCCTATTATCAACAATTATCGGCGGTT-G-A-GGCGGACTAAACCAAACACAAACACGAAAAATTATAGCATATTCCTCAATCGCTCACCTAGGATGAATAGCATCAGTCCTAACTCTCGCCCCGAACATCATAATTCTAAATCTAACACTATACATCCTAATAACCCTGCCA-ACATTTATACTACTAATATTCTCATCATCTAAAACCATTAAAGACCTAACAATAACATGAACCATCT-CCCCAACAATGGCCGCCCTCCTACTAATTCTACTTATATCAATA--GGCGGGCT--TCCACCACTCACAGGCTTCATTCCAAAATGATTTATCCTTCAAGAACTAATCTCCCACAACTT-AACCGCCATGGCCAC-AGCCATAGCCCTGTCAGCCTTATTAAGTCTA-TTCTTTTACCTTCGCCTATCATATACTACAGCACTAACCCTAT-CCCCCACCT-CACCACAAGGCAAACTAAAATGACGCCTACAGCCCAAATTAAAAACAACAGCCATATCAACAATACTAGCCATATCTACCTTACTCCTTCCAATCT-CCCCGGCCC---TAATAT------AGAGACTTAGGTTAA--CA-TAAAACCAGTGGCCTTCAAAGCCACAAACAAGAGCTAA-GCCCTCTTAGCCTCTGG--AAAGCCTGTAAAACTTTAATTTACATCTTCTGACTGCAAATCAGACACTTTCATTAAGCTAAA---------------------------------------------------------------------------------------------------------------------------------------------------GCTTCCTAGACAGACGGGCCTCGATCCCGTAAAATTTTAGTTAACAGCTAAACACCCAATCCAGCGGGCTTCTGTCCGGGCTTTAT------------AAAAAAAAAGCCGCGGCACACCC---TAGTGTGCGTCTCTAGATTTGCATTCTAGCGT-GAAA--------------------CACCACACGACTT----------------ATTGATAAGAGTGGGGCTG-A-ACCCACCTACACAGGGCTACAACCTGCCACCT------TCTCGGCCATC-------TTACCCGTGACTATTAACCGTTGATTCTTCTCAACTAACCACAAAGACATTGGCACCCTATACCTGATTTTTGGTGCCTGAGCAGGAATGGTGGGAACCGCACTAAG-CCTTTTAATCCGTGCTGAACTAAGCCAACCTGGCACACTACTGGGCGATGACCAAATCTACAATGTTATCGTTACAGCCCATGCCTTCGTAATAATT-TTCTTTATGGTCATACCCGTAATGATTGGGGGGGTTCGGAAACTGACTCGTACCCTTGATAATTGGGG-CCCCAGACATAGCATT-TCCACGCATGAATAACATAAGCTTCTGACTACT-G-CCCCCATCCTTCCTACTTCTTTTAGCATCCTC-TGGTGTGGAGGCGGGTGCAGGCACCGGGTGAACAGTATA-C-CCCCCCA-CTAGCCGGAAACCTCGCCCATGCCGGAGCCTCTGTTGACTTAACCATTTTCTCATTACATTTAGCCGGTGTATCCTCTATCTTAGGGGCAATTAATTTTATTACAACCTGCATCAATATAAAACCCCCCCGCAATAACCCAATACCAAA--CCCCTTTATTCGTCTGGTCTGTGTTAATCACAGCCGTCCTACTACTATTATCCCTCCCGGTCCTCGCTGCCGGCATCACAATACTACTAACAGACCGCAACCTCAACACATC-TTTTTTTGACCCCGCAGGT-GGAGGC-GACCCCATCTTATATCAACACCTATTCTGA-TTCTTTGGTCACCCAGAAGTTTACATTCTTATTTTACCAGGATTTGGGATAATCTCACATATTGTGACCTACTATGCAGG-G-AAAAAAGAACCCTTCGGCTACATGGGCATAGTATGAGCAATAATATCTATCGGTTTCCTGGGCTTCATCGTCTGAGCCCATCACATATTTACAGTTGGTATAGACGTTGACACACGAGCATACTTTACATCAGCAACCATGATCATCGCTATCCCAAC-AGGCGTAAAAGTATTCAGCTGATTGGCCACTCTACAT-GGCGGCATAATCAAATGGGACGCCGCAATACTATGGGCCCTA-GGCTTTATTTTCCTATTCACAGTC---GGTGGACTAACTGGCATCGTCCTAGCTAACTCATCACTAGACATTGTCCTACACGACACTTACTACGTAGTAGCCCACTTCCACTATGTACTCTCAATA-GGCGCTGTCTTTGCAATTAT-AGGCGGCTTTGTCCACTGATT-CCCACTATTTTCAGGGTACACCCTACACCAAACATGAACAAAGATTCATTTCGGTGTAATATTCGCAGGCGTGAACTTAACA-TTTTTCCCCCAACACTTCTTAGGCCTATCAGGAATGCCACGGCGATACTCAGATTACCCTGATGCATATACTGTTTGAAACACTGTCTCATCAGTAGGCTCCCTTATCTCGCTAGTAGCTGTAATCATAATAATGTTTATTATCTGAGAAGCTTTTGCAGCCAAACGAGAAGTCCTAACTCTTGAGCTAACAAGCACCAACCTAGAGTGACTACACGGCTGCCCG-CCCCCCTTATCACACATATGAGGAACCAACATATGTTCAGACAAATTCAAGA-----------AA-GGGGGGAATCGAACCACCTTCTTCTGGTTTCAAGCCAACTGCATAGCTAATATGCT----TCTTTCTCCATA----------------GGACCCTAGTAAATTA-ATTATATAGCCCTGTCAGAGCTAAGTTACAGG--TTA-AAATCTGTGGGCCCTAATATGGCACACCCCTCTCAGCTCGGATTTCAAGATGCAGCCT-CCCCAATCATAGAAGAACTCTTACACTTCCATGACCACGCAATTATAATTGTCATTCTAATCAGCGCCCTTGTACTATATATCATTTCTCTTATAATGTCAACAAAATTAACACACACTAACACAATAGACGCCCAAGAAGTAGAAATAATCTGAACAATTTTACCAGCAGTTATCCTAATCTTAATTGCCCTCCCTTCTCTACGCA-TTCTTTACCTAATAGACGAAATCAACAA-CCCCCACTTAACCATCAAAGCCCTAGGACACCAATGATATTGAAGCTACGAATATACCGATTATGAAGACCTCCTCTTCGACTCATATATAGTACCAACCCAAGACCTAAAACCCGGA-TTTTTCCGACTACTAGAAGTTGATCACCACATAGTTATCCCGATAGAGTCCCCAATTCGAATGCT-AATCTCAGCAGAAGATGTTCTCCATTCATGGGCTGTCCCAGCCCTTGGGATCAAAACTGATGCCATTCCAGGACGATTAAACCAAACAACCTTCATTACATCACACCCTGGACTAT-TCTATGGTCAATGCTCAGAAATTTGCGGGTCAAATCATAGCTTCATACCCATCGTAGTAGAAGCTGT-ACCATTAAACCACTTCGAAAACTGGTCTACCATAATACTTA---CAGCTTCACTAAGAAGC-TTTTAC--AGCACTAGCCTTTTAAGCTAGAGA--AGGAGAATAACT--CTCCCTTAGTGAATATGCCACAACTAAACCCCG-CCCCCTGATTCTTTATTCTCCTACTATCATGAGCCACACTTCTCCTGATTTTTAAAAAAAAAA-GTTTCACTATCCT-CCCC-CCCTTAATCACACAACCCTAG----ACGAGACTTCACATCACACCG--CCCCATGAAACTGACCATGAGCTTAAAC-TTCTTCGACCAGTTTCTAAGCCCAC--AAATTATAGGTAT-TCCACTTATCCTCTTAGCAATAACTGCA-CCAGCACTATTAATCTCTACAAAAACAAACCGCCTAACACCAAACCGAATAACAAT-ACTTCAAACGTGAGCATTACTCGCCTTTACAAAGCAACTAATAA--C-CCCACTAAACAAACCAGGGCATAAATGAGCTATAATACTGTTATCTCTAATAT-TCTTCCTGCTTTCCCTAAATATATTAGGCCTTTTACCATATACTTTTACCCCAACTACACAACTCTCAATAAACATAGGTCTAGCCG-T-ACCCCTATGGCTTGCAACAGTCCTAATAGGA-ATGCGAAACCAACCAACTATATCACTAGGC-CATCTTCTGCCTGAAGGAACCCCAA-CACCCCTAGTCCCAGTACTAATCATTATCGAAACAATTAGTCTACTTATTCG-CCCATTA-GCGCTCGGAGTACGACTAACCGCAAACCTAACCGCTGGCCACCTCCTAATTCAACTAATTTCAACAGCAGTATTCGTCCTGCTTCCAACAATAACCCTTACTGCCTCTATCACCGCAATCGTTCTACTATTATTAACCGGCTTAGAAGTTGCCGTCGCAATAATCCAAGCCTACGTCTTCACCCTCCTATTAAGCCTCTACCTACAAGAAAACGTTTAATGACCCACCAAGCACACGCCTACCATATAGTAGACCCAAGCCCTTGGCCCCTAAC-TGGTGCCATCGCCGCCCTATTAATAACATCTGGCCTAGCCGTATGATTTCACTTTAACAACACAACACTAATAAATATTGGCCTCATCGTGCTACTTCTAACAATATATCAGTGATGACGAGATATCACACGTGAAGGAACATTCCAAGGACACCATACAACACTAGTACAAAAAGGCCTTCGATACGGAATAATCCTCTTCATTACATCAGAAGTG-TTTTTCTTCATCGGGTTCTTCTGAGCTTTCTACCACTCAAGCCTAGCCCCAACCCCCGAACT--GGGGGGATGCTGA-CCACCAAGCGGGGT-AAA-CCCATTAAACCCATTCGAAGT-ACCACTATTAAACACCGCTGTTCTACTTGCCTCCGGTGTAACTGTTACATGAGCCCACCACTCAATTATAGA-CGGCGCCCGAAAAGAAGCAATTCAAGCCCTAATATTAACAGTAGTCTTAGGGTTGTA-CTTCACCGCACTCCAAGCCATAGAATACTATGAAG-CCCCCTTTGCAATTTCAGACTGTGTCTACGGGGCAACC-TTCTTCGTCGCAACTGGCTTCCATGGACTCCACGTTATTATTGGCTCCAG-TTTCTTAATTATCTGCCTACTACGACAAACCATATACCACTTCACAACCGGCCACCACTTCGGCTTTGAGGCCGCCGCCTGATACTGACACTTTGTAGATGTAGTCTGACTCTTCCTTTACGTATCAATCTACTGATGAGGCTCATG-TTTTTCTAGTAC-AATTAGTATAAGTGGCCTCCAACCACTAGACCCTAAT-ATAAATTTAGGG-AAAAACAATGGTCTTAACAATAATATTTTACATCGCCCTTACAATCACAACCCTTCTTGTGACAATTAGCTTTTGACT-TCCACAAACAACCCCCGACACAGAAAAGCTCT-CCCCATATGAATGTGGGTTTGA-CCCCCTAGGGTCAGCCCGATTACCTTTTTCCCTTCGATTCTTTCTTGTAGCCATCC-TCTTTCTACTATTTGACTTAGAAATTGCCTTACTTCTCCCAATCCCATGAGCAATAAACCTGCCGAGCCCAACCATAACCATCTCCTGAGTATCAACTATTGTTGCCCTACTTACACTTGGACTAGTATATGAGTGAGCAGC-AGGAGGATTAGAATGAGCAGAATAGGCGGCTAGTATAAACAATACAACTAATTTCGGCTTAGTCGACCTG-GGTTTGACCCCTAGGCCACCAT-ATGACTTCAACATACTTCACATTCACCGCAGCCTTCATGATCGGAATTACAGGCCTTTCAATACATCGCACACATCTTGTGTCTGCCCTACTATGCATCGAGGCCATAATACTAGCCCTATTTACGGCACTAACAGCCTTATCTGAAAACACCCAACTGCCACATATAACAGTGCTCCCCATCCTTCTTTTAGCCTTTTCTGCCTGCGAGGCAGGCACAGGCCTAGCCCTATTAGTCGCAACTGCCCGAACTCATGGCACAGACCACCT-ACAAAACCTCAATCTTCTACAATGCTAAAAGTCCTACTCCCAACTATTTTTCTAATCCCAACAGCACTATTATCT-AAAAAAAACAGCCTCTTCTTAAATTACACAGTCAGTTCTATA-CTCCCAGCCCTCCTCAGCCTTATATGACTAAACCA-CCCATTAAACCTTAACCTGTCCGCCTCTT-CTAACTACACTAACATT-GACACCATATCTG-CCCCATTAATAGTTTTATCCTGCTGACTACT-ACCATTAATAGCTATTGCCAGCCAAAACCACCTTCAAACAGAA-CCTAT-CAACCGCAAACGAACCTTTTTAATTACAATCTCAACCTTACAGGTCGCCCTCTTACTAACATTTTCGGCAACCAACCTCGTATTATTCTTCATCCTATTTGAAACAACATTAATCCCCACTCTTATTATCATCACCCGTTGAGGGAACCAAGCAGAGCGCCTATCTGCAGGAACCTACTTTTTATTCTACACGCTAGCCGGCTCACT-TCCACTGCTAGTTGCACTCCTCCTTATTAACACACAACACTTTAACACATCTATCATAATAAACAGCCTA--ACC-CAACCCC-AAA-TCGAACTGTCATGAACTAACACCCTACTATGACTCGCCTGCCTGCTTGCCTTCCTGGTAAAAATACCACTATATGGTCTGCACCTGTGATTGCCGAAAGCCCATGTAGAAGCCCCAATTGCCGGCTCAATGGTTCTTGCAGCTGTACTATTAAAACTCGGGGGGCTACGGAATCATCCGAATTA-CCCC--CATATTAAACCCACTGACCACAAGCTTATACTACCCATTCATTATTCTCGCAATATGAGGCATTATTATAACAAGCTCAATCTG-CCTACGACAAACAGACCTAAAATCACTAATTGCCTACTCATCAGTCAGCCACATAGGCCTGGTCATTGCAGCAGCCCTAATCCAAA-CACAATGAAGCCTTACCGGCGCAATCATTCTAATAGTAGCACACGGCCTCACATCATCAATACTATTCTGCCTAGCAAACACCAACTATGAACGAACCCACAGTCGTACCCTACTACTAGCACGAGG--CCTTCAACTAATCCTCCCCCCTCATGACTACATGATGGTTGGTGGCCAACCTTATAAACATAGCACT-G-CCCCCAACAATTAACCTCGCCGGGGAACTTATAATCTTAACCTCAACATTCAACTGATCTTACTTAACTATTATCATAACCGGACTAGGCACCCTTCTAACAGCAACATACTCCCTTCACATGTTCCTGATAACCCAAC-GCGGCAAACTAACAACACATGTCACACAAATA-ATGCCAACACATACTCGAGAACACCTCCTCATAGCCCTTCACATGATCCCCATACTACTATTAATACTAAACCCGCAACTAATCATGGGCCCTTTCTCTTGTCAACATAGTTT--AA--AAAATATTAGGTTGT-GGACCTAAAGATAGAAGTTAAA---C---CCTTCTTGTAGACCGAAAAGTGTTT--GTACACAAAGAACTGCTAATTC-C-TTGCCCTGAGGTTAAACTC-C-C
JAM11404 AATCCAGGTCGGTTTCTATCTATGATGC-TTTTTCTTCAGTACGAAAGGACAAAG-AAAAA-CGGACCTATATTGACAACACGTCCGACCAT--CACGACTG-ATCACAACTAAAGTCATATTAGCAA-----CC--ACATGCTAGACCAAAAATAATGG----TTTATTAAGGTGGCAGAGCCGGGTAATTGCA-CAAGACCTAAGT-CCTT-CTCCTCAGATGTTCAAATCATCTCCTTAATAATGTACTCAATCCTTTTATATCTCATCAA-CCCACTCCTATATATCATTCCGGTCCTAATTGCAGTAGCATTCTTAACCTTATTAGAACGAAAAGTGCTAGGTTACATACAAATACGAAAGGGCCCAAACATCGTAGGCCCATATGGCCTCCTTCAACCAATCGCTGATGGAGTAAAACTGTTTATTAAAGAACCAGTACGACCTTCCTCATCATCACCGAGCCTATTTATTGCTACTCCTACACTAGCACTGTTCCTCGCACTAATAATCTGGA-CCCCTATACCAATGCCTGCCCCAATAACAGACTTAAACCTAGGCCTTTTATTTATACTTGCCCTATCCAGCATAGCTGTCTACTCTATCCTTTGATCTGGTTGGGCCTCAAACTCAAAATA-CCCTCTAATCGGCGCCCTACGAGCTGTCGCACAAACAATCTCATACGAAGTTACCCTTGGAATCATCCTG-CTAACAATTATTATCCTAGT---AGGCAGCTTTACCATACAAACACTAACACTAACTCAAAACTCCCACTGACTACTCCTATCCTCATGACCACTAGCCATAATATGATTTATCTCTACCTTAGCAGAAACCAACC-GAGCTCCATTTGACCTAACAGA-AGGAGAATCAGAACTTGTCTCCGGATTTAATGTAGAATACGCAGCCGGCCCATTCGCACTTTTCTTTCTAGCTGAGTACGCCAACATTATAATAATAAACACCCTAACATGCATCCTATTCTT-AAACCC-AGGAAACACCCAC----CCTGACATGTTCCCAATAAATCTTATACTAAAAACAACCCTCCTGACCATTTTATTCTTATGAACCCGAGCCTCATA-CCCACGCTTCCGATACGACCAGCTTATACACCTTCTATGAAAAAATTTCCTACCAATCACCCTGGCTATATTC-TTATGACACGCATCCTTCCCCACCACTCTAGCAGGACT-ACCCCCACAATAA-------CGGAACTGTGCCCGAAT----T-TTAAGGTTTACTTTGATAGAGTAACACACAGAGGTTAAAA-TCCTCTCAT-TT-CCT------ATTAGAAAGACAGGACTCGAACCTGCACCAAAAGACTCAAAATCCAATGTACTCCCA-TTATACAACTCTCTAGTAAAGTCAGCTAATTAAGCTTTCGGGCCCATACCCCGAAAATGTTGGTTTAAACCCCGCCTCTACTAATGAA-CCCCATTATAACCTCACTAATTATTTCAAGCCTGGCTCTGGGCACAATAATCACAATATCAAGCTTCCACTGACTACTTGCTTGAATTGGATTAGAACTAAATACCCTAGCAATCAT-CCCAATCATCGCAAAACAACATCA-CCCCCGCGCAACAGAAGCCGCCACAAAATACTTCCTTATCCAAGCCGCAGCCTCAGCAACCCTT-CTCTTCTCAAGCACAATCAATGCTTGAACCATTGGAACCTGAGATATCACACAACTAACTAA--CCAACCCGCCTGCATTATATTAACCATAGCACTATCAATAAAACTAGGCCTAG--CCCCACTACACTTTTGACTACCAGAAGTGCTACAGGGATCAACACTAAAAACAGCACTAATCATTGCCACCTGACAAAAACTAG-CCCCTGCAGCCCTAT-TATTTTTAACACATAACTCACTACA-CCCAACAACCCTCCTTACAATAGGCCTATTATCAACAATTATCGGCGGTT-G-A-GGCGGACTAAACCAAACACAAACACGAAAAATTATAGCATATTCCTCAATCGCTCACCTAGGATGAATAGCATCAGTCCTAACTCTCGCCCCGAACATCATAATTCTAAATCTAACACTATACATCCTAATAACCCTGCCA-ACATTTATACTACTAATATTCTCATCATCTAAAACCATTAAAGACCTAACAATAACATGAACCATCT-CCCCAACAATGGCCGCCCTCCTACTAATTCTACTTATATCAATA--GGCGGACT--TCCACCACTCACAGGCTTCATTCCAAAATGATTTATCCTTCAAGAACTAATCTCCCACAACTT-AACCGCCATGGCCAC-AGCCATAGCCCTGTCAGCCTTATTAAGTCTA-TTCTTTTACCTTCGCCTATCATATACTACAGCACTAACCCTAG-CCCCCACCT-CACCACAAGGCAAACTAAAATGACGCCTACAGCCCAAATTAAAAACAACAGCCATATCAACAATACTAGCCATATCTACCTTACTCCTTCCAATCT-CCCCGGCCC---TAATAT------AGAGACTTAGGTTAA--CA-TAAAACCAGTGGCCTTCAAAGCCACAAACAAGAGCTAA-GCCCTCTTAGCCTCTGG--AAAGCCTGTAAAACTTTAATTTACATCTTCTGACTGCAAATCAGACACTTTCATTAAGCTAAA---------------------------------------------------------------------------------------------------------------------------------------------------GCTTCCTAGACAGACGGGCCTCGATCCCGTAAAATTTTAGTTAACAGCTAAACACCCAATCCAGCGGGCTTCTGTCCGGGCTTTAT------------AAAAAAAAAGCCGCGGCACACCC---TAGTGTGCGTCTCTAGATTTGCATTCTAGCGT-GAAA--------------------CACCACACGACTT----------------ATTGATAAGAGTGGGGCTG-A-ACCCACCTACACAGGGCTACAACCTGCCACCT------TCTCGGCCATC-------TTACCCGTGACTATTAACCGTTGATTCTTCTCAACTAACCACAAAGACATTGGCACCCTATACCTGATTTTTGGTGCCTGAGCAGGAATGGTGGGAACCGCACTAAG-CCTTTTAATCCGTGCTGAACTAAGCCAACCTGGCACACTACTGGGCGATGACCAAATCTACAATGTTATCGTTACAGCCCATGCCTTCGTAATAATT-TTCTTTATGGTCATACCCGTAATGATT-GGGGGGTTCGGAAACTGACTCGTACCCTTGATAATTGGGG-CCCCAGACATAGCATT-TCCACGCATGAATAACATAAGCTTCTGACTACT-G-CCCCCATCCTTCCTACTTCTTTTAGCATCCTC-TGGTGTGGAGGCGGGTGCAGGCACCGGGTGAACAGTATA-C-CCCCCCA-CTAGCCGGAAACCTCGCCCATGCCGGAGCCTCTGTTGACTTAACCATTTTCTCATTACATTTAGCCGGTGTATCCTCTATCTTAGGGGCAATTAATTTTATTACAACCTGCATCAATATAAAA-CCCCCCGCAATAACCCAATACCAAA--CCCCTTTATTCGTCTGGTCTGTGTTAATCACAGCCGTCCTACTACTATTATCCCTCCCGGTCCTCGCTGCCGGCATCACAATACTACTAACAGACCGCAACCTCAACACATC-TTTTTTTGACCCCGCAGGT-GGAGGC-GACCCCATCTTATATCAACACCTATTCTGA-TTCTTCGGTCACCCAGAAGTTTACATTCTTATTTTACCAGGATTTGGGATAATCTCACATATTGTGACCTACTATGCAGG-G-AAAAAAGAACCCTTCGGCTACATGGGCATAGTATGAGCAATAATATCTATCGGTTTCCTGGGCTTCATCGTCTGAGCCCATCACATATTTACAGTTGGTATAGACGTTGACACACGAGCATACTTTACATCAGCAACCATGATCATCGCTATCCCAAC-AGGCGTAAAAGTATTCAGCTGATTGGCCACTCTACAT-GGCGGCATAATCAAATGGGACGCCGCAATACTATGGGCCCTA-GGCTTTATTTTCCTATTCACAGTC---GGTGGACTAACTGGCATCGTCCTAGCTAACTCATCACTAGACATTGTCCTACACGACACTTACTACGTAGTAGCCCACTTCCACTATGTACTCTCAATA-GGCGCTGTCTTTGCAATTAT-GGGCGGCTTTGTCCACTGATT-CCCACTATTTTCAGGATACACCCTACACCAAACATGAACAAAGATTCATTTCGGTGTAATATTCGCAGGCGTTAACTTAACA-TTTTTCCCCCAACACTTCTTAGGCCTATCAGGAATGCCACGGCGATACTCAGATTACCCTGATGCATATACTGTTTGAAACACTGTCTCATCAGTAGGCTCCCTTATCTCGCTAGTAGCTGTAATCATAATAATGTTTATTATCTGAGAAGCTTTTGCAGCCAAACGAGAAGTCCTAACTCTTGAGCTAACAAGCACCAACCTAGAGTGACTACACGGCTGCCCG-CCCCCCTTATCACACATATGAGGAACCAACATATGTTCAGACAAATTCAAGA-----------AA-GGGGGGAATCGAACCACCTTCTTCTGGTTTCAAGCCAACTGCATAGCTAATATGCT----TCTTTCTCCATA----------------GGACCCTAGTAAATTA-ATTATATAGCCCTGTCAGAGCTAAGTTACAGG--TTA-AAATCTGTGGGCCCTAATATGGCACACCCCTCTCAGCTCGGATTTCAAGATGCAGCCT-CCCCAATCATAGAAGAACTCTTACACTTCCATGACCACGCAATTATAATTGTCATTCTAATCAGCGCCCTTGTACTATATATCATTTCTCTTATAATGTCAACAAAATTAACACACACTAACACAATAGACGCCCAAGAAGTAGAAATAATCTGAACAATTTTACCAGCAGTTATCCTAATCTTAATTGCCCTCCCTTCTCTACGTA-TTCTTTACCTAATAGACGAAATCAACAA-CCCCCACTTAACCATCAAAGCCCTAGGACACCAATGATATTGAAGCTACGAATATACCGATTATGAAGACCTCCTCTTCGACTCATATATAGTACCAACCCAAGACCTAAAACCCGGA-TTTTTCCGACTACTAGAAGTTGATCACCACATAGTTATCCCGATAGAGTCCCCAATTCGAATGCT-AATCTCAGCAGAAGATGTTCTCCATTCATGGGCTGTCCCAGCCCTTGGGATCAAAACTGATGCCATTCCAGGACGATTAAACCAAACAACCTTCATTACATCACACCCTGGACTAT-TCTATGGTCAATGCTCAGAAATTTGCGGGTCAAATCATAGCTTCATACCCATCGTAGTAGAAGCTGT-ACCATTAAACCACTTCGAAAACTGGTCTACCACAATACTTA---CAGCTTCACTAAGAAGC-TTTTAC--AGCACTAGCCTTTTAAGCTAGAGA--AGGAGAATAACT--CTCCCTTAGTGAATATGCCACAACTAAACCCCGCCCCCCTGATTCTTTATTCTCCTACTCTCATGAGCCACACTTCTCCTGATTTTT-AAAAAAAAA-GTTTCACTAT-CCTCCCC-CCCTTAATCACACAACCCTAG----ACGAGACTTCACATCACACCG--CCCCATGAAACTGACCATGAGCTTAAAC-TTCTTCGACCAGTTTCTAAGCCCAC--AAATTATAGGTAT-TCCACTTATCCTCTTAGCAATAACTGCA-CCAGCACTATTAATCTCTACAAAAACAAACCGCCTAACACCAAACCGAATAACAAT-ACTTCAAACGTGAGCATTACTCGCCTTTACAAAGCAACTAATAA--C-CCCACTAAACAAACCAGGGCATAAATGAGCTATAATACTGTTATCTCTAATAT-TCTTCCTGCTTTCCCTAAATATATTAGGCCTTTTACCATATACTTTTACCCCAACTACACAACTCTCAATAAACATAGGTCTAGCCG-T-ACCCCTATGGCTTGCAACAGTCCTAATAGGA-ATGCGAAACCAACCAACTATATCACTAGGC-CATCTTCTGCCTGAAGGAACCCCAA-CACCCCTAGTCCCAGTACTAATCATTATCGAAACAATTAGTCTACTTATTCG-CCCATTA-GCGCTCGGAGTACGACTAACCGCAAATCTAACCGCTGGCCACCTCATAATTCAACTAATTTCAACAGCAGTATTCGTCCTGCTTCCAACAATAACCCTTACTGCCTCTATCACCGCAATCGTTCTACTATTATTAACCGGCTTAGAAGTTGCCGTCGCAATAATCCAAGCCTACGTCTTCACCCTCCTATTAAGCCTCTACCTACAAGAAAACGTTTAATGACCCACCAAGCACACGCCTACCATATAGTAGACCCAAGCCCTTGGCCCCTAAC-TGGTGCCATCGCCGCCCTATTAATAACATCTGGCCTAGCCGTATGATTTCACTTTAACAACACAACACTAATAAATATTGGCCTCATCGTGCTACTTCTAACAATATATCAGTGATGACGAGATATCACACGTGAAGGAACATTCCAAGGACACCATACAACACTAGTACAAAAAGGCCTTCGATACGGAATAATCCTCTTCATTACATCAGAAGTG-TTTTTCTTCATCGGGTTCTTCTGAGCTTTCTACCACTCAAGCCTAGCCCCAACCCCCGAACT--GGGGGGATGCTGA-CCACCAAGCGGGGT-AAA-CCCATTAAACCCATTCGAAGT-ACCACTATTAAACACCGCTGTTCTACTTGCCTCCGGTGTAACTGTTACATGAGCCCACCACTCAATTATAGA-CGGCGCCCGAAAAGAAGCAATTCAAGCCCTAATATTAACAGTAGTCTTAGGGTTGTA-CTTCACCGCACTCCAAGCCATAGAATACTATGAAA-CCCCCTTTGCAATTTCAGACTGTGTCTACGGGGCAACC-TTCTTCGTCGCAACTGGCTTCCATGGACTCCACGTTATTATTGGCTCCAG-TTTCTTAATTATCTGCCTACTACGACAAACCATATACCACTTCACAACCGGCCACCACTTCGGCTTTGAAGCCGCCGCCTGATACTGACACTTTGTAGATGTAGTCTGACTCTTCCTTTACGTATCAATCTACTGATGAGGCTCATG-TTTTTCTAGTAC-AATTAGTATAAGTGGCCTCCAACCACTAGACCCTAAT-ATAAATTTAGGG-AAAAACAATGGTCTTAACAATAATATTTTACATCGCCCTTACAATCACAACCCTTCTTGTGACAATTAGCTTTTGACT-TCCACAAACAACCCCCGACACAGAAAAGCTCT-CCCCATATGAATGTGGGTTTGACCCCCCTAGGGTCAGCCCGATTACCTTTTTCCCTTCGATTCTTTCTTGTAGCCATCC-TCTTTCTCCTATTTGACTTAGAAATTGCCTTACTTCTCCCAATCCCATGAGCAATAAACCTGCCGAGCCCAACCATAACCATCTCCTGAGTATCAACTATTGTTGCCCTACTTACACTTGGACTAGTATATGAGTGAGCAGC-AGGAGGATTAGAATGAGCAGAATAGGCGGCTAGTATAAACAATACAACTAATTTCGGCTTAGTCGACCTG-GGTTTGACCCCTAGGCCACCAT-ATGACTTCAACATACTTCACATTCACCGCAGCCTTCATGATCGGAATTACAGGCCTTTCAATACATCGCACACATCTTGTGTCTGCCCTACTATGCATCGAGGCCATAATACTAGCCCTATTTACGGCACTAACAGCCTTATCTGAAAACACCCAACTGCCACATATAACAGTGCTCCCCATCCTTCTTTTAGCCTTTTCTGCCTGCGAGGCAGGCACAGGCCTAGCCCTATTAGTCGCAACTGCCCGAACTCATGGCACAGACCACCT-ACAAAACCTCAATCTTCTACAATGCTAAAAGTCCTACTCCCAACTATTTTTCTAATCCCAACAGCACTATTATCT-AAAAAAAACAGCCTCTTCTTAAATTACACAGTCAGTTCTATA-CTCCCAGCCCTCCTCAGCCTTATATGACTAAACCA-CCCATTAAACCTTAACCTGTCCGCCTCTT-CTAACTACACTAACATT-GACACCATATCTG-CCCCATTAATAGTTTTATCCTGCTGACTACT-ACCATTAATAGCTATTGCCAGCCAAAACCACCTTCAAACAGAA-CCTAT-CAGCCGCAAACGAACCTTTTTAATTACAATCTCAACCTTACAGGTCGCCCTCTTACTAACATTTTCGGCAACCAACCTCGTATTATTCTTCATCCTATTTGAAACAACATTAATCCCCACTCTTATTATCATCACCCGTTGAGGGAACCAAGCAGAGCGCCTATCTGCAGGAACCTACTTTTTATTCTACACGCTAGCCGGCTCACT-TCCACTGCTAGTTGCACTCCTCCTTATTAACACACAACACTTTAACACATCTATCATAATAAACAGCCTA--ACC-CAACCCC-AAA-TCGAACTGTCATGAACTAACACCCTACTATGACTCGCCTGCCTGCTTGCCTTCCTGGTAAAAATACCACTATATGGTCTGCACCTGTGATTGCCGAAAGCCCATGTAGAAGCCCCAATTGCCGGCTCAATGGTTCTTGCAGCTGTACTATTAAAACTCGGGGGGCTACGGAATCATCCGAATTA-CCCC--CATATTAAACCCACTGACCACAAGCTTATACTACCCATTCATTATTCTCGCAATATGGGGCATTATTATAACAAGCTCAATCTG-CCTACGACAAACAGACCTAAAATCACTAATTGCCTACTCATCAGTCAGCCACATAGGCCTGGTCATTGCAGCAGCCCTAATCCAAA-CACAATGAAGCCTTACCGGCGCAATCATTCTAATAGTAGCACACGGCCTCACATCATCAATACTATTCTGCCTAGCAAACACCAACTATGAACGAACCCACAGTCGTACCCTACTACTAGCACGAGG--CCTTCAACTAATCCTCCCCCCTCATGACTACATGATGGTTGGTGGCCAACCTTATAAACATAGCACT-G-CCCCCAACAATTAACCTCGCCGGGGAACTTATAATCTTAACCTCAACATTCAACTGATCTTACTTAACTATTATCATAACCGGACTAGGCACCCTTCTAACAGCAACATACTCCCTTCACATGTTCCTGATAACCCAAC-GCGGCAAACTAACAACACATGTCACACAAATA-ATGCCAACACATACCCGAGAACACCTCCTCATAGCCCTTCACATGATCCCCATACTACTATTAATACTAAACCCGCAACTAATCATGGGCCCTTTCTCTTGTCAACATAGTTT--AA--AAAATATTAGGTTGT-GGACCTAAAGATAGAAGTTAAA---C---CCTTCTTGTAGACCGAAAAGTGTTT--GTACACAAAGAACTGCTAATTC-C-TTGCCCTGAGGTTAAACTC-C-C
JAM11435 AATCCAGGTCGGTTTCTATCTATGATGC-TTTTTCTTCAGTACGAAAGGACAAAG-AAAAA-TGGACCTCTGTTACTAATATGTCCGACCAT--TACGACTG-AACGCAACTAAAGTCACA-TAGCAA-----CC--AACCACTAAACCAAAAATAATGG----TTTATTAAGGTGGCAGAGCCGGGTAATTGCA-CAGGGCCTAAGA-CCCT-CTCCCCAGATGTTCAAATCATCTCCTTAATAATGCACTCAACCCTCTTATACGCCATTAA-CCCGCTCCTGTACATTATCCCCGTTCTAATTGCAGTTGCATTCTTAACCCTTTTAGAACGAAAAGTCCTAGGATATATGCAAATACGAAAAGGTCCAAACATCGTAGGCCCATACGGCCTCCTTCAACCAATTGCTGACGGTGTAAAATTATTTATTAAAGAACCGGTACGGCCCTCCTCGTCATCACCCGCCCTGTTTATTGCCACCCCAACGTTAGCATTATTCCTCGCACTAATAATCTGAG-CTCCCATACCCATGCCTGCCCCAATAACGGACTTAAACCTAGGCCTTTTATTTATGCTTGCTCTATCCAGCATGGCCGTTTACTCAATCCTTTGATCAGGCTGAGCCTCAAATTCAAAATA-CCCACTAATCGGCGCCCTACGAGCTGTAGCACAAACAATCTCATACGAAGTTACCTTAGGAATTATTATT-CTAACCATTATTATTCTAGCC--GGGGGGGTTTACCATACAAACACTAACCTTTACCCAAAACTCCCACTGACTACTTCTATCCTCATGACCCCTGGCCATAATATGGTTTATTTCTACCCTAGCAGAAACCAATC-GGGCCCCCTTCGACCTTACAGA-GGGGGAATCCGAGCTGGTCTCCGGGTTTAATGTAGAATACGCAGCAGGCCCCTTCGCACTATTTTTCCTGGCCGAATACGCCAACATCCTAATAATAAACACCCTAACATGCATCCTATTTTT-TAACCCGGGGGGGTACGCAC----CCGGACATATTCCCCATAAACCTGATACTAAAAACAACCCTACTAACCACACTATTCCTGTGAACCCGCGCTTCATA-CCCCCGCTTCCGATACGACCAACTCATGCACCTCCTATGAAAAAACTTCCTACCAATTACCCTAGCTATACTC-TTATGACACGCATCTTTCCCCACTACCCTGGCAGGACTT-CCCCCACAATAA-------CGGAACTGTGCCCGAAT----T-TTAAGGCTTACTTTGATAGAGTAATAAACAGAGGTTAAAA-CCCTCTCAT-TT-CCT------ATTAGAAAGACAGGACTCGAACCTGCACCAAAGGACTCAAAATCCAATGTACTCCCA-TTATACGACTCTCTAGTAAAGTCAGCTAATTAAGCTTTCGGGCCCATACCCCGAAAATGTTGGTTTAAACCCCGCCTCTACTAATGAA-CCCCCTTATAACCTCGCTAATCATCTCAAGCCTGGCCCTAGGCACAATTATTACAATATCGAGCTTCCATTGATTGCTTGCCTGAATCGGGCTAGAACTTAATACCCTAGCAATCAT-CCCAATCATCGCAAAACAACACCA-CCCCCGTGCAACAGAAGCTGCCACAAAATACTTTCTAATTCAAGCCGCGGCCTCTGCTACCCTA-TTATTCTCCAGCACAATCAACGCCTGAACTACTGGAACCTGAGATATTACACAACTAACCAA--CCTGCCAGCCTGTCTTATACTAACCGCGGCATTATCAATAAAACTAGGCCTAG--CCCCTCTTCACTTTTGACTCCCAGAGGTACTACAAGGGTCAACACTAAAAACAGCACTAATCATCACCACATGACAAAAACTGG-CCCCAGCAACCCTCC-TATTCCTAACACACAGCTCACTACA-CCCCCCGACCCTTCTCACAATAGGCCTATTCTCGACCCTTGTTGGCGGCT-G-A-GGCGGGTTAAACCAGACACAAACACGAAAGATTATAGCATATTCCTCAATCGCTCATCTTGGATGAATAGCGTCCGTCCTAACCCTTGCCCCGAACATCATACTTCTAAATCTAACGCTATACATCCTAATAACCCTGCCC-ACATTCATACTGCTAATATTTTCATCGTCCAAAACTATCAAAGACCTAACAACAACTTGAGCCATCT-CCCCCACAATAGCCGCCCTTTTACTAATTCTCCTAATATCAAT--AGGAGGGCT--TCCACCACTTACGGGCTTCCTACCAAAATGATTAATCCTACAAGAGCTCGTCTCACACAACCT-CACTGCTATAGCTGT-AGCCATGGCCCTCTCAGCCCTACTAAGCCTG-TTCTTCTACCTTCGTCTATCCTACACCACAGCACTAACCCTAC-CCCCAACCT-CACCTCAAGACAAACTAAAATGACGTCTACAGCCCAAATTAAAAACAACAGCCATATCAACAATACTAGCCCTTTCCACCATGCTCCTCCCAATTT-CCCCAGCCC---TAATGT------AGAGACTTAGGTTAA--CA-TTAAACCAGTGACCTTCAAAGCCACAAACAAGAGCTAA-ACCCTCTTAGCCTCT-G--AAAGCCTGTAAAACTCTAATTTACATCCTCTGATTGCAAGTCAGACACTTTTATTAAGCTAAA---------------------------------------------------------------------------------------------------------------------------------------------------GCCTCCTAGACAGACGGGCCTTGATCCCGTAAAATTTTAGTTAACAGCTAAATACCCTATCCAGCGGGCTTCTGTCCGGGCTTTAT-------------AAAAAAAAGCCGCGGCACACCC---TAGTGTGCGTCTTTAGATTTGCATTCTAACGT-GGAA--------------------CACCTCACGACTC----------------TTTGATAAGAGTGGGGTTGA--ACCCACCTGCACAGGGCTACAACCTGCCACCT------TCTCGGCCATC-------TTACCCGTGACTATTAATCGTTGATTCTTCTCAACTAACCACAAAGACATTGGCACCCTGTATTTGATTTTTGGTGCCTGAGCAGGCATAGTGGGAACCGCCCTGAG-CCTATTAATCCGAGCCGAACTAAGCCAGCCAGGCACACTGCTGGGCGACGACCAGATCTATAATGTTATCGTAACAGCCCACGCATTCGTGATAATT-TTCTTCATGGTCATACCAGTAATGATC-GGGGGTTTTGGAAACTGACTAGTCCCCTTAATAATCGGAG-CCCCAGACATGGCATT-TCCACGCATAAATAATATAAGCTTCTGACTATT-G-CCTCCATCCTTTCTCCTCCTTTTAGCCTCCTC-CGGGGTAGAGGCGGGCGCCGGAACCGGCTGAACAGTATA---CCCGCCA-CTAGCTGGCAACCTCGCCCATGCCGGAGCATCCGTCGATTTAACCATCTTTTCACTACATTTAGCCGGCGTATCCTCCATCCTAGGGGCAATTAATTTTATTACAACCTGTATTAATATAAAACCCCCCGGCAATGACCCAATACCAAA--CCCCTTTATTTGTGTGGTCTGTCCTAATTACCGCCGTACTACTCCTCTTGTCTCTCCCAGTCCTAGCGGCTGGTATTACGATACTACTAACAGACCGCAACCTAAACACGTC-TTTTTTTGACCCGGCGGGC-GGAGGA-GACCCAATCCTATACCAACACCTGTTCTGA-TTTTTTGGCCACCCGGAGGTTTACATTCTCATTCTACCGGGATTCGGGATAATCTCACATATTGTAACCTACTATGCAGG-G-AAGAAAGAACCCTTCGGCTATATGGGGATAGTGTGGGCAATAATGTCTATCGGCTTTCTAGGTTTCATCGTCTGAGCCCACCATATATTCACAGTAGGCATGGACGTTGACACACGAGCATACTTTACATCTGCAACCATGATCATTGCTATCCCAAC-AGGGGTCAAAGTCTTCAGCTGGCTGGCCACCCTGCAT-GGGGGCATGATTAAATGGGATGCCGCAATACTGTGGGCCCTT-GGCTTTATTTTCCTGTTCACAGTT---GGCGGACTAACTGGCATCGTTCTGGCTAACTCTTCATTAGACATTGTCCTACACGACACCTACTACGTAGTGGCCCACTTTCACTATGTGTTATCAATG-GGTGCTGTCTTTGCAATTATA-GGGGGCTTTGTTCACTGATT-CCCACTATTTTCAGGGTACACCCTACACCAAACATGAACAAAAATTCATTTCGGTGTAATATTCGCAGGCGTAAACTTAACA-TTTTTCCCTCAGCACTTCCTAGGTCTTTCAGGTATACCACGGCGGTACTCAGATTACCCTGACGCATATACTGTTTGAAACACTGTCTCATCCGTAGGCTCCCTTATCTCGTTAGTGGCTGTGATCATAATAATGTTTATTATCTGAGAAGCTTTTGCAGCTAAACGAGAAGTCCTAACACTTGAACTAACAAGCACCAACCTAGAATGACTACACGGCTGCCCG--CCACCATATCATACATATGAAGAACCAACATATGTTCAAACAACTCAAGAA-----------AG-GGGGGGAATCGAACCACCTTATTCTGGTTTCAAGCCAACTGCATAGCTAATATGCT----TCTTTCTCCATA----------------GCGCCCTAGTAAATTA-ATTATATAGCCCTGTCAGAGCTAAGTTACAGG--CTA-AACCCTGTGGGCCCTAATATGGCACACCCCTCCCAGCTCGGATTTCAAGACGCAGCCT-CCCCAATCATAGAAGAACTCTTACACTTCCATGACCACGCAATCATGATTGTCCTTCTAATTAGCGCCCTCGTTCTATACATTATCTCTCTTATGATGTCAACAAAACTAACACACACTAATACGATAGACGCCCAAGAAGTAGAAATGATCTGAACAATTTTACCAGCAGTTATTCTGATCCTAATTGCCCTCCCCTCCCTTCGTA-TCTTATACCTAATAGATGAAATCAACAA-TCCACACCTAACCATCAAAGCCCTCGGCCACCAATGGTACTGAAGCTATGAGTACACCGACTATGAAGACCTCCTATTCGATTCGTATATGGTGCCCACCCAAGACCTAAAGCCCGGC-TCCTTCCGACTGCTAGAAGTAGACCATCACATGGTCATCCCAATAGAGTCCCCGATTCGAATATT-AATTTCAGCAGAAGATGTCCTCCACTCATGAGCTGTGCCGGCCCTAGGAATTAAAACTGACGCCGTCCCTGGGCGACTAAACCAGACAACCTTCATTACATCCCATCCAGGGATGT-TCTATGGTCAATGCTCAGAAATTTGCGGGTCAAACCACAGCTTTATGCCCATCGTAGTAGAAGCCGT-GCCCCTAAACCACTTCGAAAACTGATCAACCACGATACTAA---CCGCCTCACTAAGAAGC-TTCTAC--AGCACTAGCCTTTTAAGCTAGAGA--GGGAGAATGGCT--CTCCCTTAGTGAATATGCCGCAACTAAACCCCG-CCCCTTGACTCTTTATCCTCTTACTATCGTGAGCCACACTTCTTCTGATCTTT-AAAAAAAAA-GTTTCAATATCTT--CAC-CGCTTAATTATACAACCCTAG----ATCGGGCTTCACACCACACCA--CCCCATGACCTTGACCATGAGCTTAAAC-TTTTTCGACCAATTTCTAAGCCCCC--AAGTTTTAGGCAT-CCCCCTTATCCTCCTAGCAATAACTGCA-CCAGCCCTGCTAATCTATACAAAAACAAGTCGCCTAGCGCCAAACCGAATAACAGC-CCTTCAAACATGGGCATTATTTTCATCTACAAAGCAATTAATGG--C-TCCACTAAACAAACCAGGACACAAATGAGCCCCTATGCTCCTATCATTAATAC-TCTTCTTACTTTCCCTGAACATGCTCGGCCTCTTACCATATACTTTTACCCCAACCACACAGTTATCGATAAACATGGGGTTAGCCA-T-CCCACTGTGGCTCGCAACAGTCCTCATTGGA-CTACGAAACCAACCGACAATATCACTTGGA-CACCTTCTGCCCGAAGGAACTCCAA-CACCCTTGATCCCAGTATTAATTATGATCGAAACAATCAGCCTATTTATTCG-CCCCTTA-GCACTTGGAGTACGACTAACCGCAAACCTAACCGCAGGCCACCTCCTAATCCAACTCATCTCAACCGCCGCCTTTGTACTACTACCAACAATAACCCTTACCGCCTCTGTCACCATGATTGTACTACTTTTACTAACAGGCCTGGAAATTGCCGTAGCAATAATTCAGGCCTATGTTTTTACCCTCTTATTAAGCCTATACCTACAAGAAAACGTTTAATGACCCACCAAGCACACGCCTACCACATAGTAGACCCAAGCCCCTGACCTCTAAC-TGGGGCCATCGCTGCCCTATTAATAACATCCGGCCTGGCCGTCTGATTTCACTTTAACAACACAACACTAATAAACATTGGCCTAATCGTGCTTCTCCTAACAATATACCAATGGTGACGAGATATCACACGAGAGGGCACATTTCAAGGACACCACACAACACTAGTACAAAAAGGCCTTCGATATGGAATAATTCTATTCATTACATCAGAGGTATTTTTTTTTCATCGGCTTCTTCTGAGCTTTCTACCACTCTAGCCTGGCCCCAACCCCAGAACTG--GGCGGGTGCTGA-CCACCAAGCGGGGT-TAA-CCCATTAAACCCATTCGAAGT-CCCACTTCTAAACACCGCTGTCTTACTTGCCTCTGGTGTAACAGTTACATGAGCCCACCACTCAATCATGGA-CGGGGCCCGAAAAGAGGCAATTCAAGCCCTAGTATTAACAGTCATCTTGGGCTTATA-CTTTACCGCACTCCAAGCCATAGAGTATTATGAGG-CCCCTTTTGCAATCTCAGATTGTGTCTACGGGGCCACC-TTCTTTGTAGCAACAGGCTTCCATGGACTACACGTTATCATCGGCTCTAG-CTTTTTAATTATCTGCCTCTTTCGGCAAACCCTGTATCACTTCACAACAGGTCACCACTTCGGCTTTGAAGCCGCCGCATGATATTGACACTTTGTAGATGTAGTCTGACTCTTCCTTTACGTATCAATCTACTGATGAGGCTCATG-TTTTTCTAGTAT-AACCAGTATAAGTGGCTTCCAACCACTAGGCCCTAAT-ATAAACTTAGGG-AAAAACAATGGTCTTAACAACAATATTTTACATCACCTTAGCAATCACAGCCCTACTCGTAACTATTAGCTTTTGACT-CCCACAAACAACCCCTGACACAGAAAAGCTTT-CCCCATATGAGTGCGGATTTGACCCCCCTTGGGTCCGCACGCCTTCCTTTCTCCCTTCGGTTCTTTCTTGTGGCCATTC-TCTTTCTTCTATTTGACTTAGAAATTGCCTTGCTCCTTCCTATCCCCTGGGCAATAAACCTGCCCAACCCAACCATAACCATTGCCTGAGTTTCAATTATCATCGCCCTTCTGACCTTCGGCTTAGTCTATGAGTGGGCCGC-AGGCGGACTAGAATGGGCAGAATAGGCGGCTAGTATAAACAAAACAACTAATTTCGGCTTAGTTACTCTA-GGTTTAACCCCTGGGCCGCCAT-ATGACTTCAACCTACTTTACCTTCACTATAGCCTTTATGCTAGGAATTATGGGCCTTTCAATACATCGCACACATCTTGTGTCTGCCTTACTGTGCATTGAAGCCATAATACTCGCCCTCTTTACAGCCTTAACAGCCTTCTCTGAAAACGCCCAACTGCCGCACATAGCAGCGCTACCTATCCTACTACTAGCCTTCTCTGCCTGCGAGGCAGGCACAGGGCTGGCCCTACTGGTGGCAACCACCCGAACACACGGCACAGACCACCT-ACAAAACCTCAGCCTCCTACAATGCTAAAAATTCTACTTCCAACAATCCTTCTAATCCCAACAGCACTGCTCTCT-AAAAAAAACAGCCTCTTCTTAAACTTTACAGTAGCCTCTATG-CTGCCAGCACTAATAAGCCTAGTATGACTAAACCA-CCCATTAAACCTCAACCTATCAGCCACCT-CCAACTATACCAACATT-GACACTATGTCCG-CACCTCTAATAATCTTGTCCTGCTGGCTGCT-CCCACTAATAGCTATCGCCAGCCAAAATCACCTACAGTTAGAG-CCTGC-CGGCCGCAAACGAACCTTTTTAATTACAATTTCAACTTTACAGGTTGCCCTACTTCTAACATTTTCCGCAACTAACCTAGTATTATTCTTCATCCTTTTCGAAACAACATTAATTCCAACTCTTATTATTATCACCCGCTGAGGGAACCAAGCAGAACGCCTGTCTGCGGGAACCTATTTCTTATTTTACACACTGGCGGGATCACT-CCCGCTCCTAGTCGCACTTATCCTTATTAACACCCAGCTCTTTAACGCATCAATCATAATAAACAACCTA--TCC-CAGCCCC-AAC-TTGGAGCCTCATGAACTAATGCCCTACTATGACTTGCCTGCCTGCTAGCATTTCTAGTAAAAATACCACTCTATGGGCTGCACCTTTGATTACCAAAAGCCCATGTAGAGGCCCCAATTGCTGGCTCAATAGTCCTTGCAGCTGTGCTGCTAAAACTA-GGAGGTTATGGCATTATCCGAGTTA-CCCC--AATACTAAACCCACTAACAACAAACCTGTGCTACCCCTTCATTATTTTAGCCATCTGAGGTATTATTATAACAAGCTCAGTTTG-CCTGCGACAAACAGACCTAAAATCACTAATCGCCTACTCGTCTGTCAGCCACATAGGCCTAGTTATTGCAGCAACCCTAATCCAAA-CGCAATGAAGCCTCACAGGCGCAATCGTTCTAATAGTGGCCCATGGCCTTACATCATCCATACTATTCTGCCTGGCAAACACTAACTACGAACGAACCCACAGCCGCACTCTACTTCTAGCCCGGGG--CCTACAGCTAGCTCT-CCCACTTATGACTACGTGATGACTTCTAGCCAACCTCATAAATATGGCACT-A-CCCCCAACAATCAACCTTACAGGCGAACTTATAATTTTAACCTCATCATTCAACTGATCCTACCAAACCATTATCATAACCGGACTAGGCACCCTTCTAACAGCAACATACTCTCTCCACATGTTTCTGATAACCCAGC-GGGGAAAACTAACAACGCACATCACACAAATA-CTGCCAACACACACCCGAGAACACCTTCTCATAGCCCTACACATAATCCCCATGCTACTATTAATACTAAACCCCCAACTAATCATGGGCCCTTTCTCCTGTCAACATAGTTT--AAC-AAAATATTAGGTTGT-GGACCTAAAGATAGAAGTTCAA---C---CCTTCTTGTAGACCGAAAAGTGTGC--GCACACAAAGAACTGCTAATTC-C-TTGCCCCGGAGTTAAACTC-C-C
JAM11436 AATCCAGGTCGGTTTCTATCTATGATGC-TTTTTCTTCAGTACGAAAGGACAAAG-AAAAA-CGGACCTCTGTTACTAATATGTCCAACCAT--TACGACTG-AACGCAACTAAAGTCACA-TAGCAA-----CC--AACCACTAAACCAAAAATAATGG----TTTATTAAGGTGGCAGAGCCGGGTAATTGCA-CAGGGCCTAAGA-CCCT-CTCCCCAGATGTTCAAATCATCTCCTTAATAATGCACTCAACCCTCTTATACGCCATTAA-CCCGCTCCTGTACATTATCCCCGTTCTAATTGCAGTTGCATTCTTAACCCTTTTAGAACGAAAAGTCCTAGGATATATGCAAATACGAAAAGGTCCAAACATCGTAGGCCCATACGGCCTCCTTCAACCAATTGCTGACGGTGTAAAATTATTTATTAAAGAACCGGTACGGCCCTCCTCGTCATCACCCGCCCTGTTTATTGCCACCCCAACGTTAGCATTATTCCTCGCACTAATAATCTGAG-CTCCCATACCCATGCCTGCCCCAATAACGGACTTAAACCTAGGCCTTTTATTTATGCTTGCTCTATCCAGCATGGCCGTTTACTCAATCCTCTGATCAGGCTGAGCCTCAAATTCAAAATA-CCCACTAATCGGCGCCCTACGAGCTGTGGCACAAACAATCTCATACGAAGTTACCTTAGGAATTATTATT-CTAACCATTATTATTCTAGCC--GGGGGGGTTTACCATACAAACACTAACCTTTACCCAAAACTCCCACTGACTACTTCTATCCTCATGACCCCTGGCCATAATATGGTTTATTTCTACCCTAGCAGAAACCAATC-GGGCCCCCTTCGACCTTACAGA-GGGGGAATCCGAGCTGGTCTCCGGGTTTAATGTAGAATACGCAGCAGGCCCCTTCGCACTATTTTTCCTGGCCGAATACGCCAACATCCTAATAATAAACACCCTAACATGCATCCTATTTTT-TAACCCGGGGGGGTACGCAC----CCGGACATATTCCCCATAAACCTGATACTAAAAACAACCCTACTAACCACACTATTCCTGTGAACCCGCGCTTCATA-CCCCCGCTTCCGATACGACCAACTCATGCACCTCCTATGAAAAAACTTCCTACCAATTACCCTAGCTATACTC-TTATGACACGCATCTTTCCCCACTACCCTGGCAGGACTT-CCCCCACAATAA-------CGGAACTGTGCCCGAAT----T-TTAAGGCTTACTTTGATAGAGTAATAAACAGAGGTTAAAA-CCCTCTCAT-TT-CCT------ATTAGAAAGACAGGACTCGAACCTGCACCAAAGGACTCAAAATCCAATGTACTCCCA-TTATACGACTCTCTAGTAAAGTCAGCTAATTAAGCTTTCGGGCCCATACCCCGAAAATGTTGGTTTAAACCCCGCCTCTACTAATGAACCCCCCTTATAACCTCACTAATCATCTCAAGCCTGGCCCTAGGCACAATTATTACAATATCAAGCTTCCATTGATTGCTTGCCTGAATCGGGCTAGAACTTAATACCCTAGCAATCAT-CCCAATCATCGCAAAACAACACCA-CCCCCGTGCAACAGAAGCTGCCACAAAATACTTTCTAATTCAAGCCGCGGCCTCTGCTACCCTA-TTATTCTCCAGCACAATCAACGCCTGAACTACTGGAACCTGAGATATTACACAACTAACCAA--CCTGCCAGCCTGTCTTATACTAACCGCGGCATTATCAATAAAACTAGGCCTAG--CCCCTCTTCACTTTTGACTCCCAGAAGTACTACAAGGGTCAACACTAAAAACAGCACTAATCATCACCACATGACAAAAACTGG-CCCCAGCAACCCTCC-TATTCCTAACACACAGCTCACTACA-CCCCCCGACCCTTCTCACAATAGGCCTATTCTCGACCCTTGTTGGCGGCT-G-A-GGCGGATTAAACCAGACACAAACACGAAAGATTATAGCATACTCCTCAATCGCTCATCTTGGATGAATAGCGTCCGTCCTAACCCTTGCCCCGAACATCATACTTCTAAATCTAACGCTATACATCCTAATAACCCTACCT-ACATTCATACTGCTAATATTTTCATCGTCCAAAACTATCAAAGACCTAACAACAACTTGAGCCATCT-CCCCCACAATAGCCGCCCTTTTACTAATTCTCCTAATATCAAT--AGGAGGGCT--TCCACCACTTACGGGCTTCTTACCAAAATGATTAATCCTACAAGAGCTCGTCTCACACAACCT-CACTGCTATAGCTGT-AGCCATGGCCCTCTCAGCCCTACTAAGCCTG-TTCTTCTACCTTCGTCTATCCTACACCACAGCACTAACCCTAC-CCCCAACCT-CACCTCAAGACAAACTAAAATGACGTCTACAGCCCAAATTAAAAACAACAGCCATATCAACAATACTAGCCCTTTCCACCATGCTCCTCCCAATTT-CCCCAGCCC---TAATGT------AGAGACTTAGGTTAA--CA-TTAAACCAGTGACCTTCAAAGCCACAAACAAGAGCTAA-ACCCTCTTAGCCTCT-G--AAAGCCTGTAAAACTCTAATTTACATCCTCTGATTGCAAGTCAGACACTTTTATTAAGCTAAA---------------------------------------------------------------------------------------------------------------------------------------------------GCCTCCTAGACAGACGGGCCTTGATCCCGTAAAATTTTAGTTAACAGCTAAATACCCTATCCAGCGGGCTTCTGTCCGGGCTTTAT------------AAAAAAAAAGCCGCGGCACACCC---TAGTGTGCGTCTTTAGATTTGCATTCTAACGT-GGAA--------------------CACCTCACGACTC----------------TTTGATAAGAGTGGGGTTGA--ACCCACCTGCACAGGGCTACAACCTGCCACCT------TCTCGGCCATC-------TTACCCGTGACTATTAATCGTTGATTCTTCTCAACTAACCACAAAGACATTGGCACCCTGTATTTGATTTTTGGTGCCTGAGCAGGCATAGTGGGAACCGCCCTGAG-CCTATTAATCCGAGCCGAACTAAGCCAGCCAGGCACACTGCTGGGCGACGACCAGATCTATAATGTTATCGTAACAGCCCACGCATTCGTGATAATT-TTCTTCATGGTCATACCAGTAATGATCGGGGGGTTTTGGAAACTGACTAGTCCCCTTAATAATCGGAG-CCCCAGACATGGCATT-TCCACGCATAAATAATATAAGCTTCTGACTATT-G-CCTCCATCCTTTCTCCTCCTTTTAGCCTCCTC-CGGGGTAGAGGCGGGCGCCGGAACCGGCTGAACAGTATA---CCCGCCA-CTAGCTGGCAACCTCGCCCATGCCGGAGCATCCGTCGACTTAACCATCTTTTCACTACATTTAGCCGGCGTATCCTCCATCCTAGGGGCAATTAATTTTATTACAACCTGTATTAATATAAAA-CCCCCGGCAATGACCCAATACCAAA--CCCCTTTATTTGTGTGGTCTGTCCTAATTACCGCCGTACTACTCCTCTTGTCTCTCCCAGTCCTAGCGGCTGGTATTACGATACTACTAACAGACCGCAACCTAAACACGTC-TTTTTTTGACCCGGCGGGC-GGAGGA-GACCCAATCCTATACCAACACCTGTTCTGA-TTTTTTGGCCACCCGGAGGTTTACATTCTCATTCTACCGGGATTCGGGATAATCTCACATATTGTAACCTACTATGCAGG-G-AAGAAAGAACCCTTCGGCTATATGGGGATAGTGTGGGCAATAATGTCTATCGGCTTTCTAGGTTTCATCGTCTGAGCCCACCATATATTCACAGTAGGCATGGACGTTGACACACGAGCATACTTTACATCTGCAACCATGATCATTGCTATCCCAAC-AGGGGTCAAAGTCTTCAGCTGGCTGGCCACCCTGCAT-GGGGGCATGATTAAATGGGATGCCGCAATACTGTGGGCCCTT-GGCTTTATTTTCCTGTTCACAGTT---GGCGGACTAACTGGCATCGTTCTGGCTAACTCTTCATTAGACATTGTCCTACACGACACCTACTACGTAGTGGCCCACTTTCACTATGTGTTATCAATG-GGTGCTGTCTTTGCAATTATAGGGGGGCTTTGTTCACTGATT-CCCATTATTTTCAGGGTACACCCTACACCAAACATGAACAAAAATTCATTTCGGTGTAATATTCGCAGGCGTAAACTTAACA-TTTTTCCCTCAGCACTTCCTAGGTCTTTCAGGTATACCACGGCGGTACTCAGATTACCCTGACGCATATACTGTTTGAAACACTGTCTCATCCGTAGGCTCCCTTATCTCGTTAGTGGCTGTGATCATAATAATGTTTATTATCTGAGAAGCTTTTGCAGCTAAACGAGAAGTCCTAACACTTGAACTAACAAGCACCAACCTAGAATGACTACACGGCTGCCCG--CCACCATATCATACATATGAAGAACCAACATATGTTCAAACAACTCAAGAA-----------A--GGGGGGAATCGAACCACCTTATTCTGGTTTCAAGCCAACTGCATAGCTAATATGCT----TCTTTCTCCATA----------------GCGCCCTAGTAAATTA-ATTATATAGCCCTGTCAGAGCTAAGTTATAGG--CTA-AACCCTGTGGGCCCTAATATGGCACACCCCTCCCAGCTCGGATTTCAAGACGCAGCCT-CCCCAATCATAGAAGAACTCTTACACTTCCATGACCACGCAATCATAATTGTCCTTCTAATTAGCGCCCTCGTTCTATACATTATCTCTCTTATGATGTCAACAAAACTAACACACACTAATACGATAGACGCCCAAGAAGTAGAAATGATCTGAACAATTTTACCAGCAGTTATTCTGATCCTAATTGCCCTCCCCTCCCTTCGTA-TCTTATACCTAATAGATGAAATCAACAA-TCCACACCTAACCATCAAAGCCCTCGGCCACCAATGGTACTGAAGCTATGAGTACACCGACTATGAAGACCTCCTATTCGATTCGTATATGGTGCCCACCCAAGACCTAAAGCCCGGC-TCCTTCCGACTGCTAGAAGTAGACCATCACATGGTCATCCCAATAGAGTCCCCGATTCGAATATT-AATTTCAGCAGAAGATGTCCTCCACTCATGAGCTGTGCCGGCCCTAGGAATTAAAACTGACGCCGTCCCTGGGCGACTAAACCAGACAACCTTCATTACATCCCATCCAGGGCTGT-TCTATGGTCAATGCTCAGAAATTTGCGGGTCAAACCACAGCTTTATGCCCATCGTAGTAGAAGCCGT-GCCCCTAAACCACTTCGAAAACTGATCAACCACGATACTAA---CCGCCTCACTAAGAAGC-TTCTAC--AGCACTAGCCTTTTAAGCTAGAGA--GGGAGAATGGCT--CTCCCTTAGTGAATATGCCGCAACTAAACCCCG-CCCCTTGACTCTTTATCCTCTTACTATCGTGAGCCACACTTCTTCTGATCTTTAAAAAAAAAA-GTTTCAATATCTT--CAC-CACTTAATTATACAACCCTAG----ATCGGGCTTCACACCACACCA--CCCCATGACCTTGACCATGAGCTTAAAC-TTTTTCGACCAATTTCTAAGCCCCC--AAGTTTTAGGCAT-CCCCCTCATCCTCCTAGCAATAACTGCA-CCAGCCCTGCTAATCTATACAAAAACAAGTCGCCTAGCGCCAAGCCGAATAACAGC-CCTTCAAACATGGGCATTATTTTCATCTACAAAGCAATTAATGG--C-TCCACTAAACAAACCAGGACACAAATGAGCCCCTATGCTCCTATCATTAATAC-TCTTCTTACTTTCCCTGAACATGCTCGGCCTCTTACCATATACTTTTACCCCCACCACACAGTTATCGATAAACATGGGGTTAGCCA-T-CCCACTGTGGCTCGCAACAGTCCTCATTGGA-CTACGAAACCAACCGACAATATCACTTGGA-CACCTTCTGCCCGAAGGAACTCCAA-CACCCTTGATCCCAGTATTAATTATGATCGAAACAATCAGCCTATTTATTCG-CCCTTTA-GCACTTGGAGTACGACTAACCGCAAACCTAACCGCAGGCCACCTCCTAATCCAACTCATCTCAACCGCCGCCTTTGTACTACTACCAACAATAACCCTTACCGCCTCTGTCACCATGATTGTACTACTTTTACTAACAGGCCTGGAAATTGCCGTAGCAATAATTCAGGCCTATGTTTTTACCCTCTTATTAAGCCTATACCTACAAGAAAACGTTTAATGACCCACCAAGCACACGCCTACCACATAGTAGACCCAAGCCCCTGACCTCTAAC-TGGGGCCATCGCTGCCCTATTAATAACATCCGGCCTGGCCGTCTGATTTCACTTTAACAACACAACACTAATAAACATTGGCCTAATCGTGCTTCTCCTAACAATATACCAATGGTGACGAGATATCACACGAGAGGGTACATTTCAAGGACACCACACAACACTAGTACAAAAAGGCCTTCGATATGGAATAATTCTATTCATTACATCAGAGGTA-TTTTTTTTCATCGGCTTCTTCTGAGCTTTCTACCACTCTAGCCTGGCCCCAACCCCAGAACTG--GGCGGGTGCTGA-CCACCAAGCGGGGT-TAA-CCCATTAAACCCATTCGAAGT-CCCACTTCTAAACACCGCTGTCTTACTTGCCTCTGGTGTAACAGTTACATGAGCCCACCACTCAATCATGGA-CGGGGCCCGAAAAGAGGCAATTCAAGCCCTAGTATTAACAGTCATCTTGGGCTTATA-CTTTACCGCACTCCAAGCCATAGAGTATTATGAGG-CCCCTTTTGCAATCTCAGATTGTGTCTACGGGGCCACC-TTCTTTGTAGCAACAGGCTTCCATGGACTACACGTTATCATCGGCTCTAG-CTTTTTAATTATCTGCCTCTTTCGGCAAACCCTGTATCACTTCACAACAGGTCACCACTTCGGCTTTGAAGCCGCCGCATGATATTGACACTTTGTAGATGTAGTCTGACTCTTCCTTTACGTATCAATCTACTGATGAGGCTCATG-TTTTTCTAGTAT-AACCAGTATAAGTGGCTTCCAACCACTAGGCCCTAAT-ATAAACTTAGGG-AAAAACAATGGTCTTAACAACAATATTTTACATCACCTTAGCAATCACAGCCCTACTCGTAACTATTAGCTTTTGACT-CCCACAAACAACCCCTGACACAGAAAAGCTTT-CCCCATATGAGTGCGGATTTGA-CCCCCTTGGGTCCGCACGCCTTCCCTTCTCCCTTCGGTTCTTTCTTGTGGCCATTC-TCTTTCTTCTATTTGACTTAGAAATTGCCTTGCTCCTTCCCATCCCCTGGGCAATAAACCTGCCCAACCCAACCATAACCATTGCCTGAGTTTCAATTATCATCGCCCTTCTGACCTTCGGCTTAGTCTATGAGTGGGCCGC-AGGCGGACTAGAATGGGCAGAATAGGCGGCTAGTATAAACAAAACAACTAATTTCGGCTTAGTTACTCTA-GGTTTAACCCCTGGGCCGCCAT-ATGACTTCAACCTACTTTACCTTCACTATAGCCTTTATGCTAGGAATTATGGGCCTTTCAATACATCGCACACATCTTGTGTCTGCCTTACTGTGCATTGAAGCCATAATACTCGCCCTCTTTACAGCCTTAACAGCCTTCTCTGAAAACGCCCAACTGCCGCACATAGCAGCGCTACCTATCCTACTACTAGCCTTCTCTGCCTGCGAGGCAGGCACAGGGCTGGCCCTACTGGTGGCAACCACCCGAACACACGGCACAGACCACCT-ACAAAACCTCAGCCTCCTACAATGCTAAAAATTCTACTTCCAACAATCCTTCTAATCCCAACAGCACTGCTCTCT-AAAAAAAACAGCCTTTTCTTAAACTTTACAGTAGCCTCTATG-CTGCCAGCACTAATAAGCCTAGTATGACTAAACCA-CCCATTAAACCTCAACCTATCAGCCACCT-CCAACTATACCAACATT-GACACTATGTCCG-CACCTCTAATAATCTTGTCCTGCTGGCTGCT-CCCACTAATAGCTATCGCCAGCCAAAATCACCTACAGTTAGAG-CCTGC-CGGCCGCAAACGAACCTTTTTAATTACAATTTCAACTTTACAGGTTGCCCTACTTCTAACATTTTCCGCAACTAACCTAGTATTATTCTTCATCCTTTTCGAAACAACATTAATTCCAACTCTTATTATTATTACCCGCTGAGGGAACCAAGCAGAGCGCCTGTCTGCGGGAACCTATTTCTTATTTTACACACTGGCGGGATCACT-CCCGCTCCTAGTCGCACTTATCCTTATTAACACCCAGCTCTTTAACGCATCAATCATAATAAACAACCTA--TCC-CAGCCCC-AAC-TTGGAGCCTCATGAACTAATACCCTACTATGACTTGCCTGCCTGCTAGCATTTCTAGTAAAAATACCACTCTATGGGCTGCACCTTTGATTACCAAAAGCCCATGTAGAGGCCCCAATTGCTGGCTCAATAGTCCTTGCAGCTGTGCTGCTAAAACTA-GGAGGTTATGGCATTATCCGAGTTA-CCCC--AATACTAAACCCACTAACAACAAACCTGTGCTACCCCTTCATTATTTTAGCCATCTGAGGTATTATTATAACAAGCTCAATTTG-CCTGCGACAAACAGACCTAAAATCACTAATCGCCTACTCGTCTGTCAGCCACATAGGCCTAGTTATTGCAGCAACCCTAATCCAAA-CGCAATGAAGCCTCACAGGCGCAATCGTTCTAATAGTGGCCCATGGCCTTACATCATCCATACTATTCTGCCTGGCAAACACTAACTACGAACGGACCCACAGCCGCACTCTACTTCTAGCCCGAGG--CCTACAGCTAGCTCT-CCCACTTATGACTACGTGATGACTTCTAGCCAACCTCATAAATATGGCACT-A-CCCCCAACAATCAACCTTACAGGCGAACTTATAATTTTAACCTCATCATTCAACTGATCCTACCAAACCATTATCATAACCGGACTAGGCACCCTTCTAACAGCAACATACTCCCTCCACATGTTTCTGATAACCCAGC-GGGGAAAACTAACAACGCACATCACACAAATA-CTGCCAACACACACCCGAGAACACCTTCTCATAGCCCTACACATAATCCCCATGCTACTATTAATACTAAACCCCCAACTAATCATGGGCCCTTTCTCCTGTCAACATAGTTT--AAC-AAAATATTAGGTTGT-GGACCTAAAGATAGAAGTTCAA---C---CCTTCTTGTAGACCGAAAAGTGTGC--GCACACAAAGAACTGCTAATTC-C-TTGCCCCGGAGTTAAACTC-C-C
JAM11443 AATCCAGGTCGGTTTCTATCTATGCCGCCTTCTTCTTCAGTACGAAAGGACAAAG-AAGAA-AGGGCCACTACCACCAGTACGCCCTTAATC--AAAAGCTG-AAATAAACTAAAGCCACACAGTAAG---------CGACCA-AGCCCAAGATAAGGGC----TTTATTAGGGTGGCAGAGCCCGGTAAATGCA-AGGGTCCTAAG--CTCC-CTCACCAGATGTTCAAATCATCTTCCTAATAATGTCTAAAATTTTACTATACTTAATCAA-CCCCTTACTATACATTGTACCTGTACTAGTTGCAATCGCCTTCTTAACATTACTAGAACGAAAAGTACTGGGGTATATACAACTACGAAAAGGCCCAAATATTGTAGGACCTTACGGCCTACTTCAGCCAATCGCCGACGGCGTAAAACTATTTATTAAAGAACCAGTGCGCCCATCATATTCCTCCCCAACTCTCTTTATTATTACCCCTACCCTTGCCCTATTCCTAGCCCTTATAATCTGGGCCCCCCCTACCAATACCATCCCCAATTGCAGACTTAAACCTGGGCGTATTATTTATACTTGCCTTATCAAGTATAGCTGTTTATTCAATCCTCTGATCAGGCTGGGCCTCTAACTCAAAATA-TCCCCTAATTGGAGCCCTACGGGCCGTCGCACAAACTATCTCATATGAGGTCACACTGGGTATCATCATT-CTCTCAATCATCATTTTAAGT---GGGGGCTTCACCATACAAATACTAATTATAACCCAAGATGCCCACTGACTTTTCTTTTCCTCCTGACCCCTGGCCATAATATGATTTATTTCCACCCTAGCCGAAACAAACC-GAGCCCCGTTCGACTTAACAGA-GGGCGAATCAGAACTAGTATCCGGCTTCAACGTAGAATATGCCGCAGGACCTTTCGCACTATTTTTCCTGGCCGAATACGCAAATATCATAATAATAAATACCCTTACATGCATTTTATTCCT-GAGTCC-AGGAAATACTCAC----ACAGACATATTCTCAATAAACCTCATACTAAAAACAACAATATTAATCATCCTATTTTTATGAGCTCGAGCATCATA-CCCCCGCTTCCGCTACGATCAATTAATACATCTCCTATGAAAAAATTTCCTACCAATTACCCTAGCACTATTT-ATATGACACGCCTCCTTCCCAACAATAACCGCCGGCCTA-CCCCCACAGTAATATT--ACGGAAGCGTGCCCGAA-TAAAC-CCAAGGATTACTTTGATAGAGTAAAATATAGAGGCTAAAA-TCCTCTCAC-TT-CC---------TAGAAAAGCAAGACACGAACCTGCCCTTAAGGGCTCAAAACCCTTTGTACTACCACCTATACTATTTTCTAGTAAAGTCAGCTAATTAAGCTTTTGGGCCCATACCCCAAAAATGTTGGTTTAAACCCTTCCTCTACTAATGAACCCCCCTTATAACCTCAATCATTATGTCAAGCCTAGCCCTGGGCACAATCATTACAATAACAAGCTTCCACTGACTAATAGCCTGAGTGGGGCTAGAACTAAATACACTAGCCATCAT-CCCCATTATTGCAAAACAACATCA-TCCACGAGCCACAGAAGCTACTACAAAATATTTCTTAACCCAAGCAACCGCCTCAGCCACTATC-CTATTTTCAAGCACACTTAACGCCTGATCTACAGGCACATGAGACATTACACAACTTACAAA--TCAACCGGCCTCCCTTATATTAACAATGGCCCTAGCAATAAAACTAGGCCTCG--CTCCCCTACACTTCTGACTTCCAGAGGTTTTACAAGGCACTTCTTTAAAAACAGCCCTTATCATTACAACTTGACAAAAACTAG-CCCCCTTATCACTCT-TTTATTTAATTTACCCCTCACTTCA-CCCAACAACCTTAATAACAATAGGTATACTATCAGCCTTAATTGGAGGCT-G-A-GGAGGAATAAATCAAACCCAAACCCGAAAAATTATAGCCTTTTCATCAATCGCACACCTCGGCTGAATAGCAACAATTCTAATACTCTCTCCAAATATTCTATTATTAAACCTAGCCCTCTACATCCTAATAACAATAGCC-ACATTCATAACACTTATTATAACCACATCAAAAACAATCAAAGACCTAACAACAATCTGACCAATCT-CTCCAACAGCCTCCACCCTAATCTTAATTCTCCTAATATCCTTG-GGGGGGGCT--CCCTCCCCTTACCGGCTTCATACCAAAATGACTAATTTTACAAGAACTGATCAACCACAACCT-CTCCCTCACAGCAAT-AATCCTAGTCCTCTCTGCATTACTAAGTCTA-TTCTTCTACCTTCGACTATCATATGTAACAGCACTAACCCTAC-ACCCCTCCA-CCGTACAGAATAAGTATAAGTGACGCCTTCCATCAAAGCTAAAAACAACAATAATGACCACAACTCTCACACTCTCAATTCTAATACTACCAACTA-TACCCGCCC---TTATAT------AGAGACTTAGGTTAA--AC-ATAAACCAGAGGCCTTCAAAGCCCCAAATAAGGACT-A-AGCCACTTAGTCTCT-G--AAGGCTTGTAAAACTTTAAATTACATCTCCTGACTGCAAACCAGATACTTTAATTAAGCTAAA---------------------------------------------------------------------------------------------------------------------------------------------------ACCTCCTGGACAGACGGGCCTCGATCCCGTAAAATCTTAGTTAACAGCTAAACACCCAATCCAGCGGGCTTCTGTCCGGCTTTTAT-----------AAAAAAAAAAGCCGCGGCACACCCT-TTAGTGTGCGTCTCTAGATTTGCACTCCAGCGTGAACT--------------------CACCTCGGGGCT----------GTTTTCCGCTGATAAGAGTGGGGC-TAA-ACCCACCTGCACAGGGCTACAACCTGCCACCT------TCTCGGCCATC-------TTACCTGTGACTATTAACCGTTGATTCTTCTCAACTAACCACAAAGATATTGGCACCTTGTACTTAATCTTTGGTGCTTGAGCAGGAATAGTTGGCACTGCATTAAG-CCTGCTAATTCGTGCTGAATTAAGCCAACCTGGCACCTTGCTGGGCGACGACCAGATCTATAATGTAATTGTCACCGCTCACGCCTTTGTTATAATC-TTCTTCATGGTAATACCCGTCATAATT-GGTGGGTTTGGAAACTGACTCGTACCTCTAATAATTGGGG-CTCCCGACATAGCTTT-TCCACGAATAAATAACATAAGCTTCTGACTACT-CCCCCCCATCCTTTCTATTATTACTAGCCTCTTC-CGGCGTAGAGGCCGGAGCAGGAACCGGGTGAACCGTCTA---TCCCCCA-TTGGCAGGAAACTTAGCTCACGCAGGAGCCTCAGTTGACCTGACCATTTTCTCATTACATTTAGCAGGGGTTTCCTCTATCCTAGGGGCAATTAATTTTATTACAACCTGCATTAACATAAAACCCCCCTGCCATAACCCAATACCAAA-CCCCCCCTGTTTGTTTGATCAGTACTAATTACGGCAGTCCTATTACTACTCTCCTTGCCAGTACTTGCTGCCGGCATCACAATGCTCTTAACAGATCGAAACCTTAACACAGC-CTTTTTTGACCCTGCTGGAGGGGGGA-GACCCCATTTTATACCAACACCTCTTCTGA-TTCTTTGGTCACCCCGAAGTATATATTCTTATCCTGCCCGGATTTGGCATAATTTCTCATATTGTTACCTATTATGCTGGC--AAAAAAGAACCTTTTGGGTACATAGGTATAGTATGGGCCATAATATCAATCGGGTTTCTTGGGTTTATTGTCTGAGCCCACCACATATTTACAGTGGGTATAGACGTCGACACTCGTGCCTACTTTACCTCTGCAACAATAATTATTGCCATCCCCAC-GGGAGTGAAAGTATTTAGCTGACTGGCCACCCTCCAC-GGAGGTATAATTAAATGAGATGCTGCCATACTATGGGCCCTT-GGCTTCATCTTCCTATTTACAGT---CGGGGGACTAACCGGCATTGTCCTTGCCAACTCCTCATTAGACATTGTACTCCATGACACCTACTATGTTGTAGCCCACTTCCATTATGTTCTATCTATA-GGCGCCGTATTTGCAATTAT-GGGCGGATTTGTTCACTGATT-TCCCCTTTTCTCAGGCTATACCCTACACCAAACCTGAACAAAAATCCACTTTGGGGTAATATTTGCAGGCGTAAACCTAACT-TTTTTCCCTCAGCACTTCCTTGGCCTAGCAGGCATACCACGGCGCTACTCAGATTATCCAGACGCATACACGATCTGAAACACAGTATCCTCAGTTGGCTCCCTAATCTCCCTGGTTGCAGTCATTATGATAATATTTATTATCTGAGAAGCCTTTGCCACCAAACGAGAAGTACTAGCCTTAGAATTAACAAGCACAAATCTAGAATGACTCCACGGCTGCCCC-CCCACCATATCACACGTATGAGGAACCAACTTACGTGCAAACCACCTCAAGA-----------AAGGGGGGGAATCGAACCACCTTCTATTAGTTTCAAGCTAACCACATAACCATTATGCT----TCTCTCTCCATA----------------GGTCCCTAGTAAATTA-ATTACATAGCCCTGTCAGAGCTAAATTATAGA--CTA-AATCCCTGTGGGCCCTATATGGCACACCCCGCACAGCTAGGCTTTCAAGACGCAGCCT-CTCCTATTATAGAAGAACTCCTACACTTCCATGACCATGCAATCATAATTGTCTTTTTAATTAGCGCCTTAGTTCTATACATCATTTCCCTAATAATAACCACAAAACTAACCCACACCAACACAATAGATGCACAAGAGGTAGAAATAATCTGAACAATCTTGCCCGCAATTATCTTAATCCTAATTGCCCTTCCCTCACTACGAA-TCCTCTACCTTATAGACGAAATTAATAA-TCCACACCTAACTATTAAGGCCCTTGGACACCAATGATATTGAAGCTACGAATATACAGACTATGAAGACCTAATATTCGACTCATACATAACCCCAACACAAGAACTACCGCCCGGC-GCCTTTCGCCTACTAGAAGTTGACCATCACATAATTATTCCAATAGAATCTCCAATTCGAATACT-AATCTCAGCAGAAGATGTTCTACACTCATGAGCTGTCCCCGCCCTAGGAATCAAAACAGATGCCGTACCAGGACGACTCAATCAAACAACATTTATTACATCCCACCCTGGCCTAT-TCTATGGACAGTGCTCAGAAATTTGTGGTTCTAATCACAGCTTTATACCAATTGTAGTAGAAGCCGT-CCCCCTAAAACACTTTGAAGATTGATCCACCCTTGCACTAA---CAGCATCATTAAGAAGC-TTTTAT--AGCACTAGCCTTTTAAGCTAGAGA-GGGAAGCACCTCT---TCCCTTAATGAATATGCCACAACTAAATCCTGCCCCCCTGACTCTATTTCCTGTTATTATCATGATTAACCGTACTCCTAATCTTT-AAAATAAAA-GTCTTACAAACCT--CCC-AAATAAACAGCCCAACAACAT-CCACCCAAACTACGCATCACACAA--CCCCTTGAACTTGACCATGAACCTAAAT-TTTTTTGATCAATTCTTAAGCCCAC--AAATTATAGGCATCCCCCCTAATTCTACTAGCAGTAACACTC-CCATCAATACTCATTTTTATAACAACAAACCGACTAGTCCCAAACCGAGCCACAAT-TCTACAATCCTGGGGACTATTTATAGCGTCAAAACAACTTATAGG---CCCAATTAACACGCCCGGTCATAAATGAACGACAATCCTAATATCAACCATAC-TTTTTTTACTAACCCTAAACATATTAGGACTTTTACCATATACTTTCACACCAACAACCCAACTATCAATAAACATAGGACTCGCCA-T-TCCCTTATGACTGGCAACCGTTTTAATTGGG-TTGCGAAACCAACCTACCATCTCCATAGGA-CACCTGCTACCAGAAGGCACCCCCACCCCCCCTAATCCCAGTATTAATCATCATCGAAACCATCAGCCTTTTCATTCG-CCCTCTA-GCACTTGGTGTTCGACTAACCGCAAACCTCACTGCCGGACATCTATTAATTCAACTAATCTCAACAGCCGTATTCGTGCTTCTTCCCACAATAACCCTAACTGCCTCCCTAACTATAATGGTTCTAGTACTCTTAACCGGACTAGAGATTGCAGTTGCCATAATTCAAGCCTACGTATTTACCCTACTACTAAGCCTTTACCTACAAGAAAACGTTTAATGACACACCAAGCACACGCCTACCACATAGTGGACCCCAGTCCTTGGCCCCTTAC-TGGCGCCATTGCAGCTTTACTAATAACATCTGGCCTAGCTGTCTGATTTCACTTTAACAACACCTTATTAATAAACACAGGACTTATTGTCTTACTATTAACAATATATCAATGATGGCGAGATATCACACGAGAAGGAACATTTCAAGGCCACCATACAACCCTTGTACAAAAAGGCCTGCGATATGGCATAATTTTATTTATTACCTCAGAAGTA-TTCTTTTTTGTTGGCTTTTTCTGAGCCTTTTACCATTCAAGCCTCGCCCCCACCCCTGAGCTC--GGAGGCTGCTGA-CCCCCAAACGGCGT-AAA-CCCACTAAACCCATTCGAAGT-CCCACTCCTCAATACGGCAGTTTTACTCGCCTCTGGCGTAACTGTAACATGGGCCCACCACTCTCTAATAGA-GGGTGCACGAAAAGAAGCCCTCCAAGCACTAACACTAACCGTCCTCCTAGGGTTATA-TTTTACTGCCCTACAAGCCATAGAGTACTACGAAG-CCCCCTTCACAATCTCTGATGGGGTATATGGAACAACC-TTCTTTGTTGCAACAGGCTTTCACGGGCTACATGTCATTATTGGCTCAAG-TTTCCTAATTATTTGCCTTCTACGACAAACAATATTTCACTTTACAACTGAACACCACTTTGGATTTGAAGCAGCTGCATGATACTGACACTTTGTAGACGTTGTCTGATTATTCCTTTATGTCTCAATCTACTGATGAGGCTCATA-CTCTTTTAGTAC-AAACAGTATAAGTGACTTCCAATCACTTGCTCCTAGC-AACACCCTAGGA-AAGAGTAATGACCATAACAATAATATTTATCCTCTCCTCAACAATTACAGCCCTACTAATTGTACTTAGCTTTTGGCT-GCCCCAATCTACCCCCGACACAGAAAAAATAT-CCCCATATGAGTGCGGATTTGA-CCCATTAGGAACCGCCCGCCTTCCTTTCTCCTTACGGTTCTTTCTAGTTGCAATTC-TATTTTTACTATTTGACCTAGAAATTGCCCTACTCCTCCCCATTCCATGGGCAATAGGTCAACCTAACCCAATAGCTACCACTGCCTGAACCTCCACCATCATCATCCTTTTAACCCTAGGACTCGTATATGAATGAATACAAGGGGGGCCTAGAATGGGCTGAATAGGCAGCTAGTAT-AAAAAAACAATTAATTTCGGCTTAATAATTCTA-GGTGTAACCCCTAGGCTGCTAT-ATGACCATAACATACTTTACATTTACCACTGCATTCCTACTAGGCATCCTAGGCCTGTCAATGCACCGCACACATCTTGTGTCTGCCTTACTCTGTATTGAGGCTATAATGCTTGCCATCTTCACCTCTATAGCTGCCCTATCAATAAATACCCAGCTTCCTACCATAACCCTTATGCCAATCGTCCTTTTAGCCTTTTCTGCCTGTGAAGCCGGCACAGGACTAGCCTTACTTGTTGCAACAGCCCGAACACACGGGACAGATCACCT-ACAAAACCTAAATCTCCTCAAATGTTAAAAGTACTACTTCCAACCGCCCTCCTTATTCCAACTGCCCTAATATCA-AAGCCAAACAAACTATTCCTAATTTTTACCACAAACTCCCTT-ATACTGGCCACATTTAGCCTACTATGATTAAAACA-ATCAACAAACTTTAACCTTTCCAGCTCCT-CCTCCTACTTAAATATT-GACGCAACCTCCG-CCCCCCTGATAATCCTCTCATGCTGACTACT-TCCTCTAATAGCCATTGCCAGCCAGAACCATTTACAACTAGAA-CCCAT-CTCCCGAAAACGCACATTTCTAATTACTCTAGCATTTCTACAAACAACCCTACTTATTACCTTCTCAGCTCTTGACCTAATCTTATTCTTTATCCTATTTGAAACTACCCTTATTCCAACACTTATTATTATTACCCGGTGGGGAAATCAAGCAGAACGACTTAGCGCAGGAGTTTATTTCTTATTTTATACACTAGCAGGATCTCT-TCCATTACTAGTTGCCCTATTGTATATAAACACAAAATACCTAAGCCTATCTACCCTTGTAATAACCCTA--ATA-CAACCTC-AAA-CTTTCCCCTCTTGAACAAACAACACACTATGAGCCGCGTGTATGCTCGCCTTTCTAGTCAAAATGCCTCTGTATGGTTTACATCTATGACTCCCAAAAGCCCACGTCGAAGCCCCAATCGCCGGCTCCATAGTATTAGCAGCTGTCTTACTGAAACTA-GGAGGATATGGTATAATCCGAATTA-CCAC--AATATTAAATCCCGCTACTACAGTCCTTTGTTACCCCTTCCTTATCCTCGCTACCTGAGGGGTTGTCATAACAAGCTCAATCTG-CCTCCGACAGACAGACCTAAAATCACTAATCGCTTACTCTTCAGTAAGCCACATAGGCCTAGTAATCGCTGCCTGCCTCATCCAAA-CCCCTTGAAGCCTTACAGGGGCCCTCACACTAATAATTGCCCACGGGCTAACCTCCTCAATACTATTTTGCCTTGCCAACACTAACTATGAACGGACACACAGCCGAACTCTCCTACTAGCACGCGG--GCTACAAACAATCCTCCCCCCTTATAACAGCATGATGACTACTTGCAAACCTAATAAATATAGCGCT-G-CCCCCAACAATTAATTTAACTGGGGAACTCCTAATCATCACATCAGCCTTTAATTGGGCTAATATTACCATTATTTTAACCGGCCTGGGCACCCTACTAACAGCAACTTATTCTCTCTTTATGTTTCTAATAACACAAC-GAGGAAAACTCCCAACCCACATCTCCCAAATA-AACCCCACCGACACCCGAGAACACCTCCTAATAACTCTACACATCATACCAATAGGCCTCTTACTACTAAAACCCGCCCTTATCATAGGCCCTTTCTCTTGTTCACATAGTTT--AACAAAAACATCAGGTTGT-GGACCTAAAAATAGAGGCTAA--TCC---CCCCCTTGTGAACCGAAGAGTATTT-AAAATACAAAGAACTGCTAACTC-C-TTGTCCTGAGGTTAAACTC-C-T
JAM11445 AATCCAGGTCGGTTTCTATCTATGATGC-TTTTTCTTCAGTACGAAAGGACAAAG-AAAAA-CGGACCTATATTGACAACACGTCCGACCAT--CACGACTG-ATCACAACTAAAGTCATATTAGCAA-----CC--ACATGCTAGACCAAAAATAATGG----TTTATTAAGGTGGCAGAGCCGGGTAATTGCA-CAAGACCTAAGT-CCTT-CTCCTCAGATGTTCAAATCATCTCCTTAATAATGTACTCAATCCTTTTATATCTCATCAA-CCCACTCCTATATATCATTCCGGTCCTAATTGCAGTAGCATTCTTAACCTTATTAGAACGAAAAGTGCTAGGTTACATACAAATACGAAAGGGCCCAAACATCGTAGGCCCATATGGCCTCCTTCAACCAATCGCTGATGGAGTAAAACTGTTTATTAAAGAACCAGTACGACCTTCCTCATCATCACCAAGCCTATTTATTGCTACTCCTACACTAGCACTGTTCCTCGCACTAATAATCTGGA-CCCCTATACCAATGCCTGCCCCAATAACAGACTTAAACCTAGGCCTTTTATTTATACTTGCCCTATCCAGCATAGCTGTCTACTCTATCCTTTGATCTGGTTGGGCCTCAAACTCAAAATA-CCCTCTAATCGGCGCCCTACGAGCTGTCGCACAAACAATCTCATACGAAGTTACCCTTGGAATCATCCTA-CTAACAATTATTATCCTAGT---AGGCAGCTTTACCATACAAACACTAACACTAACTCAAAACTCCCACTGACTACTCCTATCCTCATGACCACTAGCCATAATATGATTTATCTCTACCTTAGCAGAAACCAACC-GAGCTCCATTTGACCTAACAGA-AGGAGAATCAGAACTTGTCTCCGGGTTTAATGTAGAATACGCAGCCGGCCCATTCGCACTTTTCTTTCTAGCTGAGTACGCCAACATTATAATAATAAACACCCTAACATGCATCCTATTCTT-AAACCC-AGGAAACACCCAC----CCTGACATGTTCCCAATAAATCTTATACTAAAAACAACCCTCCTGACCATTTTATTCTTATGAACCCGAGCCTCATA-CCCACGCTTCCGATACGACCAGCTTATACACCTTCTATGAAAAAATTTCCTACCAATCACCCTGGCTATATTC-TTATGACACGCATCCTTCCCCACCACTCTAGCAGGACT-ACCCCCACAATAA-------CGGAACTGTGCCCGAAT----T-TTAAGGTTTACTTTGATAGAGTAACACACAGAGGTTAAAA-TCCTCTCAT-TT-CCT------ATTAGAAAGACAGGACTCGAACCTGCACCAAAAGACTCAAAATCCAATGTACTCCCA-TTATACAACTCTCTAGTAAAGTCAGCTAATTAAGCTTTCGGGCCCATACCCCGAAAATGTTGGTTTAAACCCCGCCTCTACTAATGAA-CCCCATTATAACCTCACTAATTATTTCAAGCCTGGCTCTGGGCACAATAATCACAATATCAAGCTTCCACTGACTACTTGCTTGAATTGGATTAGAACTAAATACCCTAGCAATCAT-CCCAATCATCGCAAAACAACATCA-CCCCCGCGCAACAGAAGCCGCCACAAAATACTTCCTTATCCAAGCCGCAGCCTCAGCAACCCTT-CTCTTCTCAAGCACAATCAATGCTTGAACCATTGGAACCTGAGATATCACACAACTAACTAA--CCAACCCGCCTGCATTATATTAACCATAGCACTATCAATAAAACTAGGCCTAG--CCCCACTACACTTTTGACTACCAGAAGTGCTACAGGGATCAACACTAAAAACAGCACTAATCATTGCCACCTGACAAAAACTAG-CCCCTGCAGCCCTAT-TATTTTTAACACATAACTCACTACA-CCCAACAACCCTCCTTACAATAGGCCTATTATCAACAATTATCGGCGGTT-G-A-GGCGGACTAAACCAAACACAAACACGAAAAATTATAGCATATTCCTCAATCGCTCACCTAGGATGAATAGCATCAGTCCTAACTCTCGCCCCGAACATCATAATTCTAAATCTAACACTATACATCCTAATAACCCTGCCA-ACATTTATACTACTAATATTCTCATCATCTAAAACCATTAAAGACCTAACAATAACATGAACCATCT-CCCCAACAATGGCCGCCCTCCTACTAATTCTACTTATATCAATA--GGCGGACT--TCCACCACTCACAGGCTTCATTCCAAAATGATTTATCCTTCAAGAACTAATCTCCCACAACTT-AACCGCCATGGCCAC-AGCCATAGCCCTGTCAGCCTTATTAAGTCTA-TTCTTTTACCTTCGCCTATCATATACTACAGCACTAACCCTAG-CCCCCACCT-CACCACAAGGCAAACTAAAATGACGCCTACAGCCCAAATTAAAAACAACAGCCATATCAACAATACTAGCCATATCTACCTTACTCCTTCCAATCT-CCCCGGCCC---TAATAT------AGAGACTTAGGTTAA--CA-TAAAACCAGTGGCCTTCAAAGCCACAAACAAGAGCTAA-GCCCTCTTAGCCTCTGG--AAAGCCTGTAAAACTTTAATTTACATCTTCTGACTGCAAATCAGACACTTTCATTAAGCTAAA---------------------------------------------------------------------------------------------------------------------------------------------------GCTTCCTAGACAGACGGGCCTCGATCCCGTAAAATTTTAGTTAACAGCTAAACACCCAATCCAGCGGGCTTCTGTCCGGGCTTTAT------------AAAAAAAAAGCCGCGGCACACCC---TAGTGTGCGTCTCTAGATTTGCATTCTAGCGT-GAAA--------------------CACCACACGACTT----------------ATTGATAAGAGTGGGGCTG-A-ACCCACCTACACAGGGCTACAACCTGCCACCT------TCTCGGCCATC-------TTACCCGTGACTATTAACCGTTGATTCTTCTCAACTAACCACAAAGACATTGGCACCCTATACCTGATTTTTGGTGCCTGAGCAGGAATGGTGGGAACCGCACTAAG-CCTTTTAATCCGTGCTGAACTAAGCCAACCTGGCACACTACTGGGCGATGACCAAATCTACAATGTTATCGTTACAGCCCATGCCTTCGTAATAATT-TTCTTTATGGTCATACCCGTAATGATTGGGGGGGTTCGGAAACTGACTCGTACCCTTGATAATTGGGG-CCCCAGACATAGCATT-TCCACGCATGAATAACATAAGCTTCTGACTACT-G-CCCCCATCCTTCCTACTTCTTTTAGCATCCTC-TGGTGTGGAGGCGGGTGCAGGCACCGGGTGAACAGTATA-C-CCCCCCA-CTAGCCGGAAACCTCGCCCATGCCGGAGCCTCTGTTGACTTAACCATTTTCTCATTACATTTAGCCGGTGTATCCTCTATCTTAGGGGCAATTAATTTTATTACAACCTGCATCAATATAAAACCCCCCCGCAATAACCCAATACCAAA--CCCCTTTATTCGTCTGGTCTGTGTTAATCACAGCCGTCCTACTGCTATTATCCCTCCCGGTCCTCGCTGCCGGCATCACAATACTACTAACAGACCGCAACCTCAACACATC-TTTTTTTGACCCCGCAGGT-GGAGGC-GACCCCATCTTATATCAACACCTATTCTGA-TTCTTTGGTCACCCAGAAGTTTACATTCTTATTTTACCAGGATTTGGGATAATCTCACATATTGTGACCTACTATGCAGG-G-AAAAAAGAACCCTTCGGCTACATGGGCATAGTATGAGCAATAATATCTATCGGTTTCCTGGGCTTCATCGTCTGAGCCCATCACATATTTACAGTTGGTATAGACGTTGACACACGAGCATACTTTACATCAGCAACCATGATCATCGCTATCCCAAC-AGGCGTAAAAGTATTCAGCTGATTGGCCACTCTACAT-GGCGGCATAATCAAATGGGACGCCGCAATACTATGGGCCCTA-GGCTTTATTTTCCTATTCACAGTC---GGTGGACTAACTGGCATCGTCCTAGCTAACTCATCACTAGACATTGTCCTACACGACACTTACTACGTAGTAGCCCACTTCCACTATGTACTCTCAATA-GGCGCTGTCTTTGCAATTAT-GGGCGGCTTTGTCCACTGATT-CCCACTATTTTCAGGATACACCCTACACCAAACATGAACAAAGATTCATTTCGGTGTAATATTCGCAGGCGTGAACTTAACA-TTTTTCCCCCAACACTTCTTAGGCCTATCAGGAATGCCACGGCGATACTCAGATTACCCTGATGCATATACTGTTTGAAACACTGTCTCATCAGTAGGCTCCCTTATCTCGCTAGTAGCTGTAATCATAATAATGTTTATTATCTGAGAAGCTTTTGCAGCCAAACGAGAAGTCCTAACTCTTGAGCTAACAAGCACCAACCTAGAGTGACTACACGGCTGCCCG--CCCCCTTATCACACATATGAGGAACCAACATATGTTCAGACAAATTCAAGA-----------AAGGGGGGGAATCGAACCACCTTCTTCTGGTTTCAAGCCAACTGCATAGCTAATATGCT----TCTTTCTCCATA----------------GGACCCTAGTAAATTA-ATTATATAGCCCTGTCAGAGCTAAGTTACAGG--TTA-AAATCTGTGGGCCCTAATATGGCACACCCCTCTCAGCTCGGATTTCAAGATGCAGCCT-CCCCAATCATAGAAGAACTCTTACACTTCCATGACCACGCAATTATAATTGTCATTCTAATCAGCGCCCTTGTACTATATATCATTTCTCTTATAATGTCAACAAAATTAACACACACTAACACAATAGACGCCCAAGAAGTAGAAATAATCTGAACAATTTTACCAGCAGTTATCCTAATCTTAATTGCCCTCCCTTCTCTACGTA-TTCTTTACCTAATAGACGAAATCAACAA-CCCCCACTTAACCATCAAAGCCCTAGGACACCAATGATATTGAAGCTACGAATATACCGATTATGAAGACCTCCTCTTCGACTCATATATAGTACCAACCCAAGACCTAAAACCCGGA-TTTTTCCGACTACTAGAAGTTGATCACCACATAGTTATCCCGATAGAGTCCCCAATTCGAATGCT-AATCTCAGCAGAAGATGTTCTCCATTCATGGGCTGTCCCAGCCCTTGGGATCAAAACTGATGCCATTCCAGGACGATTAAACCAAACAACCTTCATTACATCACACCCTGGACTAT-TCTATGGTCAATGCTCAGAAATTTGCGGGTCAAATCATAGCTTCATACCCATCGTAGTAGAAGCTGT-ACCATTAAACCACTTCGAAAACTGGTCTACCACAATACTTA---CAGCTTCACTAAGAAGC-TTTTAC--AGCACTAGCCTTTTAAGCTAGAGA--AGGAGAATAACT--CTCCCTTAGTGAATATGCCACAACTAAACCCCG-CCCCCTGATTCTTTATTCTCCTACTCTCATGAGCCACACTTCTCCTGATTTTT-AAAAAAAAA-GTTTCACTATCCT-CCCC-CCCTTAATCACACAACCCTAG----ACGAGACTTCACATCACACCG--CCCCATGAAACTGACCATGAGCTTAAAC-TTCTTCGACCAGTTTCTAAGCCCAC--AAATTATAGGTAT-TCCACTTATCCTCTTAGCAATAACTGCA-CCAGCACTATTAATCTCTACAAAAACAAACCGCCTAACACCAAACCGAATAACAAT-ACTTCAAACGTGAGCATTACTCGCCTTTACAAAGCAACTAATAA--C-CCCACTAAACAAACCAGGGCATAAATGAGCTATAATACTGTTATCTCTAATAT-TCTTCCTGCTTTCCCTAAATATATTAGGCCTTTTACCATATACTTTTACCCCAACTACACAACTCTCAATAAACATAGGTCTAGCCG-T-ACCCCTATGGCTTGCAACAGTCCTAATAGGA-ATGCGAAACCAACCAACTATATCACTAGGC-CATCTTCTGCCTGAAGGAACCCCAA-CACCCCTAGTCCCAGTACTAATCATTATCGAAACAATTAGTCTACTTATTCG-CCCATTA-GCGCTCGGAGTACGACTAACCGCAAATCTAACCGCTGGCCACCTCCTAATTCAACTAATTTCAACAGCAGTATTCGTCCTGCTTCCAACAATAACCCTTACTGCCTCTATCACCGCAATCGTTCTACTATTATTAACCGGCTTAGAAGTTGCCGTCGCAATAATCCAAGCCTACGTCTTCACCCTCCTATTAAGCCTCTACCTACAAGAAAACGTTTAATGACCCACCAAGCACACGCCTACCATATAGTAGACCCAAGCCCTTGGCCCCTAAC-TGGTGCCATCGCCGCCCTATTAATAACATCTGGCCTAGCCGTATGATTTCACTTTAACAACACAACACTAATAAATATTGGCCTCATCGTGCTACTTCTAACAATATATCAGTGATGACGAGATATCACACGTGAAGGAACATTCCAAGGACACCATACAACACTAGTACAAAAAGGCCTTCGATACGGAATAATCCTCTTCATTACATCAGAAGTG-TTTTTCTTCATCGGGTTCTTCTGAGCTTTCTACCACTCAAGCCTAGCCCCAACCCCCGAACT--GGGGGGATGCTGA-CCACCAAGCGGGGT-AAA-CCCATTAAACCCATTCGAAGT-ACCACTATTAAACACCGCTGTTCTACTTGCCTCCGGTGTAACTGTTACATGAGCCCACCACTCAATTATAGA-CGGCGCCCGAAAAGAAGCAATTCAAGCCCTAATATTAACAGTAGTCTTAGGGTTGTA-CTTCACCGCACTCCAAGCCATAGAATACTATGAAG-CCCCCTTTGCAATTTCAGACTGTGTCTACGGAGCAACC-TTCTTCGTCGCAACTGGCTTCCATGGACTCCACGTTATTATTGGCTCCAG-TTTCTTAATTATCTGCCTACTACGACAAACCATATACCACTTCACAACCGGCCACCACTTCGGCTTTGAAGCCGCCGCCTGATACTGACACTTTGTAGATGTAGTCTGACTCTTCCTTTACGTATCAATCTACTGATGAGGCTCATG-TTTTTCTAGTAC-AATTAGTATAAGTGGCCTCCAACCACTAGACCCTAAT-ATAAATTTAGGG-AAAAACAATGGTCTTAACAATAATATTTTACATCGCCCTTACAATCACAACCCTTCTTGTGACAATTAGCTTTTGACT-TCCACAAACAACCCCCGACACAGAAAAGCTCT-CCCCATATGAATGTGGGTTTGACCCCCCTAGGGTCAGCCCGATTACCTTTTTCCCTTCGATTCTTTCTTGTAGCCATCC-TCTTTCTCCTATTTGACTTAGAAATTGCCTTACTTCTCCCAATCCCATGAGCAATAAACCTGCCGAGCCCAACCATAACCATCTCCTGAGTATCAACTATTGTTGCCCTACTTACACTTGGACTAGTATATGAGTGAGCAGC-AGGAGGATTAGAATGAGCAGAATAGGCGGCTAGTATAAACAATACAACTAATTTCGGCTTAGTCGACCTG-GGTTTGACCCCTAGGCCACCAT-ATGACTTCAACATACTTCACATTCACCGCAGCCTTCATGATCGGAATTACAGGCCTTTCAATACATCGCACACATCTTGTGTCTGCCCTACTATGCATCGAGGCCATAATACTAGCCCTATTTACGGCACTAACAGCCTTATCTGAAAACACCCAACTGCCACATATAACAGTGCTCCCCATCCTTCTTTTAGCCTTTTCTGCCTGCGAGGCAGGCACAGGCCTAGCCCTATTAGTCGCAACTGCCCGAACTCATGGCACAGACCACCT-ACAAAACCTCAATCTTCTACAATGCTAAAAGTCCTACTCCCAACTATTTTTCTAATCCCAACAGCACTATTATCT-AAAAAAAACAGCCTCTTCTTAAATTACACAGTCAGTTCTATA-CTCCCAGCCCTCCTCAGCCTTATATGACTAAACCA-CCCATTAAACCTTAACCTGTCCGCCTCTT-CTAACTACACTAACATT-GACACCATATCTG-CCCCATTAATAGTTTTATCCTGCTGACTACT-ACCATTAATAGCTATTGCCAGCCAAAACCACCTTCAAACAGAA-CCTAT-CAACCGCAAACGAACCTTTTTAATTACAATCTCAACCTTACAGGTCGCCCTCTTACTAACATTTTCGGCAACCAACCTCGTATTATTCTTCATCCTATTTGAAACAACATTAATCCCCACTCTTATTATCATCACCCGTTGAGGGAACCAAGCAGAGCGCCTATCTGCAGGAACCTACTTTTTATTCTACACGCTAGCCGGCTCACT-TCCACTGCTAGTTGCACTCCTCCTTATTAACACACAACACTTTAACACATCTATCATAATAAACAGCCTA--ACC-CAACCCC-AAA-TCGAACTGTCATGAACTAACACCCTACTATGACTCGCCTGCCTGCTTGCCTTCCTGGTAAAAATACCACTATATGGTCTGCACCTGTGATTGCCAAAAGCCCATGTAGAAGCCCCAATTGCCGGCTCAATGGTTCTTGCAGCTGTACTATTAAAACTC-GGGGGCTACGGAATCATCCGAATTA-CCCC--CATATTAAACCCACTGACCACAAGCTTATACTACCCATTCATTATTCTCGCAATATGGGGCATTATTATAACAAGCTCAATCTG-CCTACGACAAACAGACCTAAAATCACTAATTGCCTACTCATCAGTCAGCCACATAGGCCTGGTCATTGCAGCAGCCCTAATCCAAA-CACAATGAAGCCTTACCGGCGCAATCATTCTAATAGTAGCACACGGCCTCACATCATCAATACTATTCTGCCTAGCAAACACCAACTATGAACGAACCCACAGTCGTACCCTACTACTAGCACGAGG--CCTTCAACTAATCCTCCCCCCTCATGACTACATGATGGTTGGTGGCCAACCTTATAAACATAGCACT-G-CCCCCAACAATTAACCTCGCCGGGGAACTTATAATCTTAACCTCAACATTCAACTGATCTTACTTAACTATTATCATAACCGGACTAGGCACCCTTCTAACAGCAACATACTCCCTTCACATGTTCCTGATAACCCAAC-GCGGCAAACTAACAACACATGTCACACAAATA-ATGCCAACACATACCCGAGAACACCTCCTCATAGCCCTTCACATGATCCCCATACTACTATTAATACTAAACCCGCAACTAATCATGGGCCCTTTCTCTTGTCAACATAGTTT--AA--AAAATATTAGGTTGT-GGACCTAAAGATAGAAGTTAAA---C---CCTTCTTGTAGACCGAAAAGTGTTT--GTACACAAAGAACTGCTAATTC-C-TTGCCCTGAGGTTAAACTC-C-C
JAM11449 AATCCAGGTCGGTTTCTATCTATGATGC-TTTTTCTTCAGTACGAAAGGACAAAG-AAAAA-CGGACCTATATTGACAACACGTCCGACCAT--CACGACTG-ATCACAACTAAAGTCATATTAGCAA-----CC--ACATGCTAGACCAAAAATAATGG----TTTATTAAGGTGGCAGAGCCGGGTAATTGCA-CAAGACCTAAGT-CCTT-CTCCTCAGATGTTCAAATCATCTCCTTAATAATGTACTCAATCCTTTTATATCTCATCAA-CCCACTCCTATATATCATTCCGGTCCTAATTGCAGTAGCATTCTTAACCTTATTAGAACGAAAAGTGCTAGGTTACATACAAATACGAAAGGGCCCAAACATCGTAGGCCCATATGGCCTCCTTCAACCAATCGCTGATGGAGTAAAACTGTTTATTAAAGAACCAGTACGACCTTCCTCATCATCACCAAGCCTATTTATTGCTACTCCTACACTAGCACTGTTCCTCGCACTAATAATCTGGA-CCCCTATACCAATGCCTGCCCCAATAACAGACTTAAACCTAGGCCTTTTATTTATACTTGCCCTATCCAGCATAGCTGTCTACTCTATCCTTTGATCTGGTTGGGCCTCAAACTCAAAATA-CCCTCTAATCGGCGCCCTACGAGCTGTCGCACAAACAATCTCATACGAAGTTACCCTTGGAATCATCCTA-CTAACAATTATTATCCTAGT---AGGCAGCTTTACCATACAAACACTAACACTAACTCAAAACTCCCACTGACTACTCCTATCCTCATGACCACTAGCCATAATATGATTTATCTCTACCTTAGCAGAAACCAACC-GAGCTCCATTTGACCTAACAGA-AGGAGAATCAGAACTTGTCTCCGGGTTTAATGTAGAATACGCAGCCGGCCCATTCGCACTTTTCTTTCTAGCTGAGTACGCCAACATTATAATAATAAACACCCTAACATGCATCCTATTCTT-AAACCC-AGGAAACACCCAC----CCCGACATGTTCCCAATAAATCTTATACTAAAAACAACCCTCCTGACCATTTTATTCTTATGAACCCGAGCCTCATA-CCCACGCTTCCGATACGACCAGCTTATACACCTTCTATGAAAAAATTTCCTACCAATCACCCTGGCTATATTC-TTATGACACGCATCCTTCCCCACCACTCTAGCAGGACT-ACCCCCACAATAA-------CGGAACTGTGCCCGAAT----T-TTAAGGTTTACTTTGATAGAGTAACACACAGAGGTTAAAA-TCCTCTCAT-TT-CCT------ATTAGAAAGACAGGACTCGAACCTGCACCAAAAGACTCAAAATCCAATGTACTCCCA-TTATACAACTCTCTAGTAAAGTCAGCTAATTAAGCTTTCGGGCCCATACCCCGAAAATGTTGGTTTAAACCCCGCCTCTACTAATGAA-CCCCATTATAACCTCACTAATTATTTCAAGCCTGGCTCTGGGCACAATAATCACAATATCAAGCTTCCACTGACTACTTGCTTGAATTGGATTAGAACTAAATACCCTAGCAATCAT-CCCAATCATCGCAAAACAACATCA-CCCCCGCGCAACAGAAGCCGCCACAAAATACTTCCTTATCCAAGCCGCAGCCTCAGCAACCCTT-CTCTTCTCAAGCACAATCAATGCCTGAACCATTGGAACCTGAGATATCACACAACTAACTAA--CCAACCCGCCTGCATTATATTAACCATAGCACTATCAATAAAACTAGGCCTAG--CCCCACTACACTTTTGACTACCAGAAGTGCTACAGGGATCAACACTAAAAACAGCACTAATCATTGCCACCTGACAAAAACTAG-CCCCTGCAGCCCTAT-TATTTTTAACACATAACTCACTACA-CCCAACAACCCTCCTTACAATAGGCCTATTATCAACAATTATCGGCGGTT-G-A-GGCGGACTAAACCAAACACAAACACGAAAAATTATAGCATATTCCTCAATCGCTCACCTAGGATGAATAGCATCAGTCCTAACTCTCGCCCCGAACATCATAATTCTAAGTCTAACACTATACATCCTAATAACCCTGCCA-ACATTTATACTACTAATATTCTCATCATCTAAAACCATTAAAGACCTAACAATAACATGAACCATCT-CCCCAACAATGGCCGCCCTCCTACTAATTCTACTTATATCAATA--GGCGGACT--TCCACCACTCACAGGCTTCATTCCAAAATGATTTATCCTTCAAGAACTAATCTCCCACAACTT-AACCGCCATGGCCAC-AGCCATAGCCCTGTCAGCCTTATTAAGTCTA-TTCTTTTACCTTCGCCTATCATATACTACAGCACTAACCCTAG-CCCCCACCT-CACCACAAGGCAAACTAAAATGACGCCTACAGCCCAAATTAAAAACAACAGCCATATCAACAATACTAGCCATATCTACCTTACTCCTTCCAATCT-CCCCGGCCC---TAATAT------AGAGACTTAGGTTAA--CA-TAAAACCAGTGGCCTTCAAAGCCACAAACAAGAGCTAA-GCCCTCTTAGCCTCTGG--AAAGCCTGTAAAACTTTAATTTACATCTTCTGACTGCAAATCAGACACTTTCATTAAGCTAAA---------------------------------------------------------------------------------------------------------------------------------------------------GCTTCCTAGACAGACGGGCCTCGATCCCGTAAAATTTTAGTTAACAGCTAAACACCCAATCCAGCGGGCTTCTGTCCGGGCTTTAT------------AAAAAAAAAGCCGCGGCACACCC---TAGTGTGCGTCTCTAGATTTGCATTCTAGCGT-GAAA--------------------CACCACACGACTT----------------ATTGATAAGAGTGGGGCTG-A-ACCCACCTACACAGGGCTACAACCTGCCACCT------TCTCGGCCATC-------TTACCCGTGACTATTAACCGTTGATTCTTCTCAACTAACCACAAAGACATTGGCACCCTATACCTGATTTTTGGTGCCTGAGCAGGAATGGTGGGAACCGCACTAAG-CCTTTTAATCCGTGCTGAACTAAGCCAACCTGGCACACTACTGGGCGATGACCAAATCTACAATGTTATCGTTACAGCCCATGCCTTCGTAATAATT-TTCTTTATGGTCATACCCGTAATGATTGGGGGGGTTCGGAAACTGACTCGTACCCTTGATAATTGGGG-CCCCAGACATAGCATT-TCCACGCATGAATAACATAAGCTTCTGACTACT-G-CCCCCATCCTTCCTACTTCTTTTAGCATCCTC-TGGTGTGGAGGCGGGTGCAGGCACCGGGTGAACAGTATA-C-CCCCCCA-CTAGCCGGAAACCTCGCCCATGCCGGAGCCTCTGTTGACTTAACCATTTTCTCATTACATTTAGCCGGTGTATCCTCTATCTTAGGGGCAATTAATTTTATTACAACCTGCATCAATATAAAACCCCCCCGCAATAACCCAATACCAAA--CCCCTTTATTCGTCTGGTCTGTGTTAATCACAGCCGTCCTACTGCTATTATCCCTCCCGGTCCTCGCTGCCGGCATCACAATACTACTAACAGACCGCAACCTCAACACATC-TTTTTTTGACCCCGCAGGT-GGAGGC-GACCCCATCTTATATCAACACCTATTCTGA-TTCTTTGGTCACCCAGAAGTTTACATTCTTATTTTACCAGGATTTGGGATAATCTCACATATTGTGACCTACTATGCAGG-G-AAAAAAGAACCCTTCGGCTACATGGGCATAGTATGAGCAATAATATCTATCGGTTTCCTGGGCTTCATCGTCTGAGCCCATCACATATTTACAGTTGGTATAGACGTTGACACACGAGCATACTTTACATCAGCAACCATGATCATCGCTATCCCAAC-AGGCGTAAAAGTATTCAGCTGATTGGCCACTCTACAT-GGCGGCATAATCAAATGGGACGCCGCAATACTATGGGCCCTA-GGCTTTATTTTCCTATTTACAGTC---GGTGGACTAACTGGCATCGTCCTAGCTAACTCATCACTAGACATTGTCCTACACGACACTTACTACGTAGTAGCCCACTTCCACTATGTACTCTCAATA-GGCGCTGTCTTTGCAATTAT-GGGCGGCTTTGTCCACTGATT-CCCACTATTTTCAGGATACACCCTACACCAAACATGAACAAAGATTCATTTCGGTGTAATATTCGCAGGCGTGAACTTAACA-TTTTTCCCCCAACACTTCTTAGGCCTATCAGGAATGCCACGGCGATACTCAGATTACCCTGATGCATATACTGTTTGAAACACTGTCTCATCAGTAGGCTCCCTTATCTCGCTAGTAGCTGTAATCATAATAATGTTTATTATCTGAGAAGCTTTTGCAGCCAAACGAGAAGTCCTAACTCTTGAGCTAACAAGCACCAACCTAGAGTGACTACACGGCTGCCCG-CCCCCCTTATCACACATATGAGGAACCAACATATGTTCAGACAAATTCAAGA-----------AAGGGGGGGAATCGAACCACCTTCTTCTGGTTTCAAGCCAACTGCATAGCTAATATGCT----TCTTTCTCCATA----------------GGACCCTAGTAAATTA-ATTATATAGCCCTGTCAGAGCTAAGTTACAGG--TTA-AAATCTGTGGGCCCTAATATGGCACACCCCTCTCAGCTCGGATTTCAAGATGCAGCCT-CCCCAATCATAGAAGAACTCTTACACTTCCATGACCACGCAATTATAATTGTCATTCTAATCAGCGCCCTTGTACTATATATCATTTCTCTTATAATGTCAACAAAATTAACACACACTAACACAATAGACGCCCAAGAAGTAGAAATAATCTGAACAATTTTACCAGCAGTTATCCTAATCTTAATTGCCCTCCCTTCTCTACGTA-TTCTTTACCTAATAGACGAAATCAACAA-CCCCCACTTAACCATCAAAGCCCTAGGACACCAATGATATTGAAGCTACGAATATACCGATTATGAAGACCTCCTCTTCGACTCATATATAGTACCAACCCAAGACCTAAAACCCGGA-TTTTTCCGACTACTAGAAGTTGATCACCACATAGTTATCCCGATAGAGTCCCCAATTCGAATGCT-AATCTCAGCAGAAGATGTTCTCCATTCATGGGCTGTCCCAGCCCTTGGGATCAAAACTGATGCCATTCCAGGACGATTAAACCAAACAACCTTCATTACATCACACCCTGGACTAT-TCTATGGTCAATGCTCAGAAATTTGCGGGTCAAATCATAGCTTCATACCCATCGTAGTAGAAGCTGT-ACCATTAAACCACTTCGAAAACTGGTCTACCACAATACTTA---CAGCTTCACTAAGAAGC-TTTTAC--AGCACTAGCCTTTTAAGCTAGAGA--AGGAGAATAACT--CTCCCTTAGTGAATATGCCACAACTAAACCCCG-CCCCCTGATTCTTTATTCTCCTACTCTCATGAGCCACACTTCTCCTGATTTTTAAAAAAAAAA-GTTTCACTATCCT-CCCC-CCCTTAATCACACAACCCTAG----ACGAGACTTCACATCACACCG--CCCCATGAAACTGACCATGAGCTTAAAC-TTCTTCGACCAGTTTCTAAGCCCAC--AAATTATAGGTAT-TCCACTTATCCTCTTAGCAATAACTGCA-CCAGCACTATTAATCTCTACAAAAACAAACCGCCTAACACCAAACCGAATAACAAT-ACTTCAAACGTGAGCATTACTCGCCTTTACAAAGCAACTAATAA--C-CCCACTAAACAAACCAGGGCATAAATGAGCTATAATACTGTTATCTCTAATAT-TCTTCCTGCTTTCCCTAAATATATTAGGCCTTTTACCATATACTTTTACCCCAACTACACAACTCTCAATAAACATAGGTCTAGCCG-T-ACCCCTATGGCTTGCAACAGTCCTAATAGGA-ATGCGAAACCAACCAACTATATCACTAGGC-CATCTTCTGCCTGAAGGAACCCCAA-CACCCCTAGTCCCAGTACTAATCATTATCGAAACAATTAGTCTACTTATTCG-CCCATTA-GCGCTCGGAGTACGACTAACCGCAAATCTAACCGCTGGCCACCTCCTAATTCAACTAATTTCAACAGCAGTATTCGTCCTGCTTCCAACAATAACCCTTACTGCCTCTATCACCGCAATCGTTCTACTATTATTAACCGGCTTAGAAGTTGCCGTCGCAATAATCCAAGCCTACGTCTTCACCCTCCTATTAAGCCTCTACCTACAAGAAAACGTTTAATGACCCACCAAGCACACGCCTACCATATAGTAGACCCAAGCCCTTGGCCCCTAAC-TGGTGCCATCGCCGCCCTATTAATAACATCTGGCCTAGCCGTATGATTTCACTTTAACAACACAACACTAATAAATATTGGCCTCATCGTGCTACTTCTAACAATATATCAGTGATGACGAGATATCACACGTGAAGGAACATTCCAAGGACACCATACAACACTAGTACAAAAAGGCCTTCGATACGGAATAATCCTCTTCATTACATCAGAAGTG-TTTTTCTTCATCGGGTTCTTCTGAGCTTTCTACCACTCAAGCCTAGCCCCAACCCCCGAACT--GGGGGGATGCTGA-CCACCAAGCGGGGT-AAA-CCCATTAAACCCATTCGAAGT-ACCACTATTAAACACCGCTGTTCTACTTGCCTCCGGTGTAACTGTTACATGAGCCCACCACTCAATTATAGA-CGGCGCCCGAAAAGAAGCAATTCAAGCCCTAATATTAACAGTAGTCTTAGGGTTGTA-CTTCACCGCACTCCAAGCCATAGAATACTATGAAG-CCCCCTTTGCAATTTCAGACTGTGTCTACGGAGCAACC-TTCTTCGTCGCAACTGGCTTCCATGGACTCCACGTTATTATTGGCTCCAG-TTTCTTAATTATCTGCCTACTACGACAAACCATATACCACTTCACAACCGGCCACCACTTCGGCTTTGAAGCCGCCGCCTGATACTGACACTTTGTAGATGTAGTCTGACTCTTCCTTTACGTATCAATCTACTGATGAGGCTCATG-TTTTTCTAGTAC-AATTAGTATAAGTGGCCTCCAACCACTAGACCCTAAT-ATAAATTTAGGG-AAAAACAATGGTCTTAACAATAATATTTTACATCGCCCTTACAATCACAACCCTTCTTGTGACAATTAGCTTTTGACT-TCCACAAACAACCCCCGACACAGAAAAGCTCT-CCCCATATGAATGTGGGTTTGACCCCCCTAGGGTCAGCCCGATTACCTTTTTCCCTTCGATTCTTTCTTGTAGCCATCC-TCTTTCTCCTATTTGACTTAGAAATTGCCTTACTTCTCCCAATCCCATGAGCAATAAACCTGCCGAGCCCAACCATAACCATCTCCTGAGTATCAACTATTGTTGCCCTACTTACACTTGGACTAGTATATGAGTGAGCAGC-AGGAGGATTAGAATGAGCAGAATAGGCGGCTAGTATAAACAATACAACTAATTTCGGCTTAGTCGACCTG-GGTTTGACCCCTAGGCCACCAT-ATGACTTCAACATACTTCACATTCACCGCAGCCTTCATGATCGGAATTACAGGCCTTTCAATACATCGCACACATCTTGTGTCTGCCCTACTATGCATCGAGGCCATAATACTAGCCCTATTTACGGCACTAACAGCCTTATCTGAAAACACCCAACTGCCACATATAACAGTGCTCCCCATCCTTCTTTTAGCCTTTTCTGCCTGCGAGGCAGGCACAGGCCTAGCCCTATTAGTCGCAACTGCCCGAACTCATGGCACAGACCACCT-ACAAAACCTCAATCTTCTACAATGCTAAAAGTCCTACTCCCAACTATTTTTCTAATCCCAACAGCACTATTATCT-AAAAAAAACAGCCTCTTCTTAAATTACACAGTCAGTTCTATA-CTCCCAGCCCTCCTCAGCCTTATATGACTAAACCA-CCCATTAAACCTTAACCTGTCCGCCTCTT-CTAACTACACTAACATT-GACACCATATCTG-CCCCATTAATAGTTTTATCCTGCTGACTACT-ACCATTAATAGCTATTGCCAGCCAAAACCACCTTCAAACAGAA-CCTAT-CAACCGCAAACGAACCTTTTTAATTACAATCTCAACCTTACAGGTCGCCCTCTTACTAACATTTTCGGCAACCAACCTCGTATTATTCTTCATCCTATTTGAAACAACATTAATCCCCACTCTTATTATCATCACCCGTTGAGGGAACCAAGCAGAGCGCCTATCTGCAGGAACCTACTTTTTATTCTACACGCTAGCCGGCTCACT-TCCACTGCTAGTTGCACTCCTCCTTATTAACACACAACACTTTAACACATCTATCATAATAAACAGCCTA--ACC-CAACCCC-AAA-TCGAACTGTCATGAACTAACACCCTACTATGACTCGCCTGCCTGCTTGCCTTCCTGGTAAAAATACCACTATATGGTCTGCACCTGTGATTGCCAAAAGCCCATGTAGAAGCCCCAATTGCCGGCTCAATGGTTCTTGCAGCTGTACTATTAAAACTCGGGGGGCTACGGAATCATCCGAATTA-CCCC--CATATTAAACCCACTGACCACAAGCTTATACTACCCATTCATTATTCTCGCAATATGGGGCATTATTATAACAAGCTCAATCTG-CCTACGACAAACAGACCTAAAATCACTAATTGCCTACTCATCAGTCAGCCACATAGGCCTGGTCATTGCAGCAGCCCTAATCCAAA-CACAATGAAGCCTTACCGGCGCAATCATTCTAATAGTAGCACACGGCCTCACATCATCAATACTATTCTGCCTAGCAAACACCAACTATGAACGAACCCACAGTCGTACCCTACTACTAGCACGAGG--CCTTCAACTAATCCTCCCCCCTCATGACTACATGATGGTTGGTGGCCAACCTTATAAACATAGCACT-G-CCCCCAACAATTAACCTCGCCGGGGAACTTATAATCTTAACCTCAACATTCAACTGATCTTACTTAACTATTATCATAACCGGACTAGGCACCCTTCTAACAGCAACATACTCCCTTCACATGTTCCTGATAACCCAAC-GCGGCAAACTAACAACACATGTCACACAAATA-ATGCCAACACATACCCGAGAACACCTCCTCATAGCCCTTCACATGATCCCCATACTACTATTAATACTAAACCCGCAACTAATCATGGGCCCTTTCTCTTGTCAACATAGTTT--AA--AAAATATTAGGTTGT-GGACCTAAAGATAGAAGTTAAA---C---CCTTCTTGTAGACCGAAAAGTGTTT--GTACACAAAGAACTGCTAATTC-C-TTGCCCTGAGGTTAAACTC-C-C
JAM11451 AATCCAGGTCGGTTTCTATCTATGATGC-TTTTTCTTCAGTACGAAAGGACAAAG-AAAAA-CGGACCTATATTGACAACACGTCCGACCAT--CACGACTG-ATCACAACTAAAGTCATATTAGCAA-----CC--ACATGCTAGACCAAAAATAATGG----TTTATTAAGGTGGCAGAGCCGGGTAATTGCA-CAAGACCTAAGT-CCTT-CTCCTCAGATGTTCAAATCATCTCCTTAATAATGTACTCAATCCTTTTATATCTCATCAA-CCCACTCCTATATATCATTCCGGTCCTAATTGCAGTAGCATTCTTAACCTTATTAGAACGAAAAGTGCTAGGTTACATACAAATACGAAAGGGCCCAAACATAGTAGGCCCATATGGCCTCCTTCAACCAATCGCTGATGGAGTAAAACTGTTTATTAAAGAACCAGTACGACCTTCCTCATCATCACCGAGCCTATTTATTGCTACTCCTACACTAGCACTGTTCCTCGCACTAATAATCTGGA-CCCCTATACCAATGCCTGCCCCAATAACAGACTTAAACCTAGGCCTTTTATTTATACTTGCCCTATCCAGCATAGCTGTCTACTCTATCCTTTGATCTGGTTGGGCCTCAAACTCAAAATA-CCCTCTAATCGGCGCCCTACGAGCTGTCGCACAAACAATCTCATACGAAGTTACCCTTGGAATCATCCTA-CTAACAATTATTATCCTAGT---AGGCAGCTTTACCATACAAACACTAACACTAACTCAAAACTCCCACTGACTACTCCTATCCTCATGACCACTAGCCATAATATGATTTATCTCTACCTTAGCAGAAACCAACC-GAGCTCCATTTGACCTAACAGA-AGGAGAATCAGAACTTGTCTCCGGGTTTAATGTAGAATACGCAGCCGGCCCATTCGCACTTTTCTTTCTAGCTGAGTACGCCAACATTATAATAATAAACACCCTAACATGCATCCTATTCTT-AAACCC-AGGAAACACCCAC----CCTGACATGTTCCCAATAAATCTTATACTAAAAACAACCCTCCTGACCATTTTATTCTTATGAACCCGAGCCTCATA-CCCACGCTTCCGATACGACCAGCTTATACACCTTCTATGAAAAAATTTCCTACCAATCACCCTGGCTATATTC-TTATGACACGCATCCTTCCCCACCACTCTAGCAGGACT-ACCCCCACAATAA-------CGGAACTGTGCCCGAAT----T-TTAAGGTTTACTTTGATAGAGTAACACACAGAGGTTAAAA-TCCTCTCAT-TT-CCT------ATTAGAAAGACAGGACTCGAACCTGCACCAAAAGACTCAAAATCCAATGTACTCCCA-TTATACAACTCTCTAGTAAAGTCAGCTAATTAAGCTTTCGGGCCCATACCCCGAAAATGTTGGTTTAAACCCCGCCTCTACTAATGAA-CCCCATTATAACCTCACTAATTATTTCAAGCCTGGCTCTGGGCACAATAATCACAATATCAAGCTTCCACTGACTACTTGCTTGAATTGGATTAGAACTAAATACCCTAGCAATCAT-CCCAATCATCGCAAAACAACATCA-CCCCCGCGCAACAGAAGCCGCCACAAAATACTTCCTTATCCAAGCCGCATCCTCAGCAACCCTT-CTCTTCTCAAGCACAATCAATGCTTGAACCATTGGAACCTGAGATATCACACAACTAACTAA--CCAACCCGCCTGCATTATATTAACCATAGCACTATCAATAAAACTAGGCCTAG--CCCCACTACACTTTTGACTACCAGAAGTGCTACAGGGATCAACACTAAAAACAGCACTAATCATTGCCACCTGACAAAAACTAG-CCCCTGCAACCCTAT-TATTTTTAACACATAACTCACTACA-CCCAACAACCCTCCTTACAATAGGCCTATTATCAACAATTATCGGCGGTT-G-A-GGCGGACTAAACCAAACACAAACACGAAAAATTATAGCATATTCCTCAATCGCTCACCTAGGATGAATAGCATCAGTCCTAACTCTCGCCCCGAACATCATAATTCTAAATCTAACACTATACATCCTAATAACCCTGCCA-ACATTTATACTACTAATATTCTCATCATCTAAAACCATTAAAGACCTAACAATAACATGAACCATCT-CCCCAACAATGGCCGCCCTCCTACTAATTCTACTTATATCAATA--GGCGGACT--TCCACCACTCACAGGCTTCATTCCAAAATGATTTATCCTTCAAGAACTAATCTCCCACAACTT-AACCGCCATGGCCAC-AGCCATAGCCCTGTCAGCCTTATTAAGTCTA-TTCTTTTACCTTCGCCTATCATATACTACAGCACTAACCCTAG-CCCCCACCT-CACCACAAGGCAAACTAAAATGACGCCTACAGCCCAAATTAAAAACAACAGCCATATCAACAATACTAGCCATATCTACCTTACTCCTTCCAATCT-CCCCGGCCC---TAATAT------AGAGACTTAGGTTAA--CA-TAAAACCAGTGGCCTTCAAAGCCACAAACAAGAGCTAA-GCCCTCTTAGCCTCTGG--AAAGCCTGTAAAACTTTAATTTACATCTTCTGACTGCAAATCAGACACTTTCATTAAGCTAAA---------------------------------------------------------------------------------------------------------------------------------------------------GCTTCCTAGACAGACGGGCCTCGATCCCGTAAAATTTTAGTTAACAGCTAAACACCCAATCCAGCGGGCTTCTGTCCGGGCTTTAT------------AAAAAAAAAGCCGCGGCACACCC---TAGTGTGCGTCTCTAGATTTGCATTCTAGCGT-GAAA--------------------CACCACACGACTT----------------ATTGATAAGAGTGGGGCTG-A-ACCCACCTACACAGGGCTACAACCTGCCACCT------TCTCGGCCATC-------TTACCCGTGACTATTAACCGTTGATTCTTCTCAACTAACCACAAAGACATTGGCACCCTATACCTGATTTTTGGTGCCTGAGCAGGAATGGTGGGAACCGCACTAAG-CCTTTTAATCCGTGCTGAACTAAGCCAACCTGGCACACTACTGGGCGATGACCAAATCTACAATGTTATCGTTACAGCCCATGCCTTCGTAATAATT-TTCTTTATGGTCATACCCGTAATGATTGGGGGGGTTCGGAAACTGACTCGTACCCTTGATAATTGGGG-CCCCAGACATAGCATT-TCCACGCATGAATAACATAAGCTTCTGACTACT-G-CCCCCATCCTTCCTACTTCTTTTAGCATCCTC-TGGTGTGGAGGCGGGTGCAGGCACCGGGTGAACAGTATA-C-CCCCCCA-CTAGCCGGAAACCTCGCCCATGCCGGAGCCTCTGTTGACTTAACCATTTTCTCATTACATTTAGCCGGTGTATCCTCTATCTTAGGGGCAATTAATTTTATTACAACCTGCATCAATATAAAA-CCCCCCGCAATAACCCAATACCAAA--CCCCTTTATTCGTCTGGTCTGTGTTAATCACAGCCGTCCTACTACTATTATCCCTCCCGGTCCTCGCTGCCGGCATCACAATACTACTAACAGACCGCAACCTCAACACATC-TTTTTTTGACCCCGCAGGT-GGAGGC-GACCCCATCTTATATCAACACCTATTCTGA-TTCTTTGGTCACCCAGAAGTTTACATTCTTATTTTACCAGGATTTGGGATAATCTCACATATTGTGACCTACTATGCAGG-G-AAAAAAGAACCCTTCGGCTACATGGGCATAGTATGAGCAATAATATCTATCGGTTTCCTGGGCTTCATCGTCTGAGCCCATCACATATTTACAGTTGGTATAGACGTTGACACACGAGCATACTTTACATCAGCAACCATGATCATCGCTATCCCAAC-AGGCGTAAAAGTATTCAGCTGATTGGCCACTCTACAT-GGCGGCATAATCAAATGGGACGCCGCAATACTATGGGCCCTA-GGCTTTATTTTCCTATTCACAGTC---GGTGGACTAACTGGCATCGTCCTAGCTAACTCATCACTAGACATTGTCCTACACGACACTTACTACGTAGTAGCCCACTTCCACTATGTACTCTCAATA-GGCGCTGTCTTTGCAATTAT-GGGCGGCTTTGTCCACTGATT-CCCACTATTTTCAGGATACACCCTACACCAAACATGAACAAAGATTCATTTCGGTGTAATATTCGCAGGCGTGAACTTAACA-TTTTTCCCCCAACACTTCTTAGGCCTATCAGGAATGCCACGGCGATACTCAGATTACCCTGATGCATATACTGTTTGAAACACTGTCTCATCAGTAGGCTCCCTTATCTCGCTAGTAGCTGTAATCATAATAATGTTTATTATCTGAGAAGCTTTTGCAGCCAAACGAGAAGTCCTAACTCTTGAGCTAACAAGCACCAACCTAGAGTGACTACACGGCTGCCCG-CCCCCCTTATCACACATATGAGGAACCAACATATGTTCAGACAAATTCAAGA-----------AAGGGGGGGAATCGAACCACCTTCTTCTGGTTTCAAGCCAACTGCATAGCTAATATGCT----TCTTTCTCCATA----------------GGACCCTAGTAAATTA-ATTATATAGCCCTGTCAGAGCTAAGTTACAGG--TTA-AAATCTGTGGGCCCTAATATGGCACACCCCTCTCAGCTCGGATTTCAAGATGCAGCCT-CCCCAATCATAGAAGAACTCTTACACTTCCATGACCACGCAATTATAATTGTCATTCTAATCAGCGCCCTTGTACTATATATCATTTCTCTTATAATGTCAACAAAATTAACACACACTAACACAATAGACGCCCAAGAAGTAGAAATAATCTGAACAATTTTACCAGCAGTTATCCTAATCTTAATTGCCCTCCCCTCTCTACGTA-TTCTTTACCTAATAGACGAAATCAACAA-CCCCCACTTAACCATCAAAGCCCTAGGACACCAATGATATTGAAGCTACGAATATACCGATTATGAAGACCTCCTCTTCGACTCATATATAGTACCAACCCAAGACCTAAAACCCGGA-TTTTTCCGACTACTAGAAGTTGATCACCACATAGTTATCCCGATAGAGTCCCCAATTCGAATGCT-AATCTCAGCAGAAGATGTTCTCCATTCATGGGCTGTCCCAGCCCTTGGGATCAAAACTGATGCCATTCCAGGACGATTAAACCAAACAACCTTCATTACATCACACCCTGGACTAT-TCTATGGTCAATGCTCAGAAATTTGCGGGTCAAATCATAGCTTCATACCCATCGTAGTAGAAGCTGT-ACCATTAAACCACTTCGAAAACTGGTCTACCACAATACTTA---CAGCTTCACTAAGAAGC-TTTTAC--AGCACTAGCCTTTTAAGCTAGAGA--AGGAGAATAACT--CTCCCTTAGTGAATATGCCACAACTAAACCCCGCCCCCCTGATTCTTTATTCTCCTACTCTCATGAGCCACACTTCTCCTGATTTTT-AAAAAAAAA-GTTTCACTATCCT-CCCC-CCCTTAATCACACAACCCTAG----ACGAGACTTCACATCACACCG--CCCCATGAAACTGACCATGAGCTTAAAC-TTCTTCGACCAGTTTCTAAGCCCAC--AAATTATAGGTAT-TCCACTTATCCTCTTAGCAATAACTGCA-CCAGCACTATTAATCTCTACAAAAACAAACCGCCTAACACCAAACCGAATAACAAT-ACTTCAAACGTGAGCATTACTCGCCTTTACAAAGCAACTAATAA--C-CCCACTAAACAAACCAGGGCATAAATGAGCTATAATACTGTTATCTCTAATAT-TCTTCCTGCTTTCCCTAAACATATTAGGCCTTTTACCATATACTTTTACCCCAACTACACAACTCTCAATAAACATAGGTCTAGCCG-T-ACCCCTATGGCTTGCAACAGTCCTAATAGGA-ATGCGAAACCAACCAACTATATCACTAGGC-CATCTTCTGCCTGAAGGAACCCCAA-CACCCCTAGTCCCAGTACTAATCATTATCGAAACAATTAGTCTACTTATTCG-CCCATTA-GCGCTCGGAGTACGACTAACCGCAAATCTAACCGCTGGCCACCTCCTAATTCAACTAATTTCAACAGCAGTATTCGTCCTGCTTCCAACAATAACCCTTACTGCCTCTATCACCGCAATCGTTCTACTATTATTAACCGGCTTAGAAGTTGCCGTCGCAATAATCCAAGCCTACGTCTTCACCCTCCTATTAAGCCTCTACCTACAAGAAAACGTTTAATGACCCACCAAGCACACGCCTACCATATAGTAGACCCAAGCCCTTGGCCCCTAAC-TGGTGCCATCGCCGCCCTATTAATAACATCTGGCCTAGCCGTATGATTTCACTTTAACAACACAACACTAATAAATATTGGCCTCATCGTGCTACTTCTAACAATATATCAGTGATGACGAGATATCACACGTGAAGGAACATTCCAAGGACACCATACAACACTAGTACAAAAAGGCCTTCGATACGGAATAATCCTCTTCATTACATCAGAAGTG-TTTTTCTTCATCGGGTTCTTCTGAGCTTTCTACCACTCAAGCCTAGCCCCAACCCCCGAACT--GGGGGGATGCTGA-CCACCAAGCGGGGT-AAA-CCCATTAAACCCATTCGAAGT-ACCACTATTAAACACCGCTGTTCTACTTGCCTCCGGTGTAACTGTTACATGAGCCCACCACTCAATTATAGA-CGGCGCCCGAAAAGAAGCAATTCAAGCCCTAATATTAACAGTAGTCTTAGGGTTGTA-CTTCACCGCACTCCAAGCCATAGAATACTATGAAG-CCCCCTTTGCAATTTCAGACTGTGTCTACGGGGCAACC-TTCTTCGTCGCAACTGGCTTCCATGGACTCCACGTTATTATTGGCTCCAG-TTTCTTAATTATCTGCCTACTACGACAAACCATATACCACTTCACAACCGGCCACCACTTCGGCTTTGAAGCCGCCGCCTGATACTGACACTTTGTAGATGTAGTCTGACTCTTCCTTTACGTATCAATCTACTGATGAGGCTCATG-TTTTTCTAGTAC-AATTAGTATAAGTGGCCTCCAACCACTAGACCCTAAT-ATAAATTTAGGG-AAAAACAATGGTCTTAACAATAATATTTTACATCGCCCTTACAATCACAACCCTTCTTGTGACAATTAGCTTTTGACT-TCCACAAACAACCCCCGACACAGAAAAGCTCT-CCCCATATGAATGTGGGTTTGA-CCCCCTAGGGTCAGCCCGATTACCTTTTTCCCTTCGATTCTTTCTTGTAGCCATCC-TCTTTCTCCTATTTGACTTAGAAATTGCCTTACTTCTCCCAATCCCATGAGCAATAAACCTGCCGAGCCCAACCATAACCATCTCCTGAGTATCAACTATTGTTGCCCTACTTACACTTGGACTAGTATATGAGTGAGCAGC-AGGAGGATTAGAATGAGCAGAATAGGCGGCTAGTATAAACAATACAACTAATTTCGGCTTAGTCGACCTG-GGTTTGACCCCTAGGCCACCAT-ATGACTTCAACATACTTCACATTCACCGCAGCCTTCATGATCGGAATTACAGGCCTTTCAATACATCGCACACATCTTGTGTCTGCCCTACTATGCATCGAGGCCATAATACTAGCCCTATTTACGGCACTAACAGCCTTATCTGAAAACACCCAACTGCCACATATAACAGTGCTCCCCATCCTTCTTTTAGCCTTTTCTGCCTGCGAGGCAGGCACAGGCCTAGCCCTGTTAGTCGCAACTGCCCGAACTCATGGCACAGACCACCT-ACAAAACCTCAATCTTCTACAATGCTAAAAGTCCTACTCCCAACTATTTTTCTAATCCCAACAGCACTATTATCT-AAAAAAAACAGCCTCTTCTTAAATTACACAGTCAGTTCTATA-CTCCCAGCCCTCCTCAGCCTTATATGACTAAACCA-CCCATTAAACCTTAACCTGTCCGCCTCTT-CTAACTACACTAACATT-GACACCATATCTG-CCCCATTAATAGTTTTATCCTGCTGACTACT-ACCATTAATAGCTATTGCCAGCCAAAACCACCTTCAAACAGAA-CCTAT-CAACCGCAAACGAACCTTTTTAATTACAATCTCAACCTTACAGGTCGCCCTCTTACTAACATTTTCGGCAACCAACCTCGTATTATTCTTCATCCTATTTGAAACAACATTAATCCCCACTCTTATTATCATCACCCGTTGAGGGAACCAAGCAGAGCGCCTATCTGCAGGAACCTACTTTTTATTCTACACGCTAGCCGGCTCACT-TCCACTGCTAGTTGCGCTCCTCCTTATTAACACACAACACTTTAACACATCTATCATAATAAACAGCCTA--ACC-CAACCCC-AAA-TCGAACTGTCATGAACTAACACCCTACTATGACTCGCCTGCCTGCTTGCCTTCCTGGTAAAAATACCACTATATGGTCTGCACCTGTGATTGCCGAAAGCCCATGTAGAAGCCCCAATTGCCGGCTCAATGGTTCTTGCAGCTGTACTATTAAAACTC-GGGGGCTACGGAATCATCCGAATTA-CCCC--CATATTAAACCCACTGACCACAAGCTTATACTACCCATTCATTATTCTCGCAATATGGGGCATTATTATAACAAGCTCAATCTG-CCTACGACAAACAGACCTAAAATCACTAATTGCCTACTCATCAGTCAGCCACATAGGCCTGGTCATTGCAGCAGCCCTAATCCAAA-CACAATGAAGCCTTACCGGCGCAATCATTCTAATAGTAGCACACGGCCTCACATCATCAATACTATTCTGCCTAGCAAACACCAACTATGAACGAACCCACAGTCGTACCCTACTACTAGCACGAGG--CCTTCAACTAATCCTCCCCCCTCATGACTACATGATGGTTGGTGGCCAACCTTATAAACATAGCACT-G-CCCCCAACAATTAACCTCGCCGGGGAACTTATAATCTTAACCTCAACATTCAACTGATCTTACTTAACTATTATCATAACCGGACTAGGCACCCTTCTAACAGCAACATACTCCCTTCACATGTTCCTGATAACCCAAC-GCGGCAAACTAACAACACATGTCACACAAATA-ATGCCAACACATACCCGAGAACACCTCCTCATAGCCCTTCACATGATCCCCATACTACTATTAATACTAAACCCGCAACTAATCATGGGCCCTTTCTCTTGTCAACATAGTTT--AA--AAAATATTAGGTTGT-GGACCTAAAGATAGAAGTTAAA---C---CCTTCTTGTAGACCGAAAAGTGTTT--GTACACAAAGAACTGCTAATTC-C-TTGCCCTGAGGTTAAACTC-C-C
JAM11452 AATCCAGGTCGGTTTCTATCTATGATGC-TTTTTCTTCAGTACGAAAGGACAAAG-AAAAA-CGGACCTATATTGACAACACGTCCGACCAT--CACGACTG-ATCACAACTAAAGTCATATTAGCAA-----CC--ACATGCTAGACCAAAAATAATGG----TTTATTAAGGTGGCAGAGCCGGGTAATTGCA-CAAGACCTAAGT-CCTT-CTCCTCAGATGTTCAAATCATCTCCTTAATAATGTACTCAATCCTTTTATATCTCATCAA-CCCACTCCTATATATCATTCCGGTCCTAATTGCAGTAGCATTCTTAACCTTATTAGAACGAAAAGTGCTAGGTTACATACAAATACGAAAGGGCCCAAACATCGTAGGCCCATATGGCCTCCTTCAACCAATCGCTGATGGAGTAAAACTGTTTATTAAAGAACCAGTACGACCTTCCTCATCATCACCGAGCCTATTTATTGCTACTCCTACACTAGCACTGTTCCTCGCACTAATAATCTGGA-CCCCTATACCAATGCCTGCCCCAATAACAGACTTAAACCTAGGCCTTTTATTTATACTTGCCCTATCCAGCATAGCTGTCTACTCTATCCTTTGATCTGGTTGGGCCTCAAACTCAAAATA-CCCTCTAATCGGCGCCCTACGAGCTGTCGCACAAACAATCTCATACGAAGTTACCCTTGGAATCATCCTA-CTAACAATTATTATCCTAGT---AGGCAGCTTTACCATACAAACACTAACACTAACTCAAAACTCCCACTGACTACTCCTATCCTCATGACCACTAGCCATAATATGATTTATCTCTACCTTAGCAGAAACCAACC-GAGCTCCATTTGACCTAACAGA-AGGAGAATCAGAACTTGTCTCCGGGTTTAATGTAGAATACGCAGCCGGCCCATTCGCACTTTTCTTTCTAGCTGAGTACGCCAACATTATAATAATAAACACCCTAACATGCATCCTATTCTT-AAACCC-AGGAAACACCCAC----CCTGACATGTTCCCAATAAATCTTATACTAAAAACAACCCTCCTGACCATTTTATTCTTATGAACCCGAGCCTCATA-CCCACGCTTCCGATACGACCAGCTTATACACCTTCTATGAAAAAATTTCCTACCAATCACCCTGGCTATATTC-TTATGACACGCATCCTTCCCCACCACTCTAGCAGGACT-ACCCCCACAATAA-------CGGAACTGTGCCCGAAT----T-TTAAGGTTTACTTTGATAGAGTAACACACAGAGGTTAAAA-TCCTCTCAT-TT-CCT------ATTAGAAAGACAGGACTCGAACCTGCACCAAAAGACTCAAAATCCAATGTACTCCCA-TTATACAACTCTCTAGTAAAGTCAGCTAATTAAGCTTTCGGGCCCATACCCCGAAAATGTTGGTTTAAACCCCGCCTCTACTAATGAA-CCCCATTATAACCTCACTAATTATTTCAAGCCTGGCTCTGGGCACAATAATCACAATATCAAGCTTCCACTGACTACTTGCTTGAATTGGATTAGAACTAAATACCCTAGCAATCAT-CCCAATCATCGCAAAACAACATCA-CCCCCGCGCAACAGAAGCCGCCACAAAATACTTCCTTATCCAAGCCGCAGCCTCAGCAACCCTT-CTCTTCTCAAGCACAATCAATGCTTGAACCATTGGAACCTGAGATATCACGCAACTAACTAA--CCAACCTGCCTGCATTATATTAACCATAGCACTATCAATAAAACTAGGCCTAG--CCCCACTACACTTTTGACTACCAGAAGTGCTACAGGGATCAACACTAAAAACAGCACTAATCATTGCCACCTGACAAAAACTAG-CCCCTGCAGCCCTAT-TATTTTTAACACATAACTCACTACA-CCCAACAACCCTCCTTACAATAGGCCTATTATCAACAATTATCGGCGGTT-G-A-GGCGGACTAAACCAAACACAAACACGAAAAATTATAGCATATTCCTCAATCGCTCATCTAGGATGAATAGCATCAGTCCTAACTCTCGCCCCGAACATCATAATTCTAAATCTAACACTATACATCCTAATAACCCTGCCA-ACATTTATACTACTAATATTCTCATCATCTAAAACCATTAAAGACCTAACAATAACATGAACCATCT-CCCCAACAATGGCCGCCCTCCTACTAATTCTACTTATATCAATA--GGCGGACT--TCCACCACTCACAGGCTTCATTCCAAAATGATTTATCCTTCAAGAACTAATCTCCCATAACTT-AACCGCCATGGCCAC-AGCCATAGCCCTGTCAGCCTTATTAAGTCTA-TTCTTTTACCTTCGCCTATCATATACTACAGCACTAACCCTAG-CCCCCACCT-CACCACAAGGCAAACTAAAATGACGCCTACAGCCCAAATTAAAAACAACAGCCATATCAACAATACTAGCCATATCTACCTTACTCCTTCCAATCT-CCCCGGCCC---TAATAT------AGAGACTTAGGTTAA--CA-TAAAACCAGTGGCCTTCAAAGCCACAAACAAGAGCTAA-GCCCTCTTAGCCTCTGG--AAAGCCTGTAAAACTTTAATTTACATCTTCTGACTGCAAATCAGACACTTTCATTAAGCTAAA---------------------------------------------------------------------------------------------------------------------------------------------------GCTTCCTAGACAGACGGGCCTCGATCCCGTAAAATTTTAGTTAACAGCTAAACACCCAATCCAGCGGGCTTCTGTCCGGGCTTTAT------------AAAAAAAAAGCCGCGGCACACCC---TAGTGTGCGTCTCTAGATTTGCATTCTAGCGT-GAAA--------------------CACCACACGACTT----------------ATTGATAAGAGTGGGGCTG-A-ACCCACCTACACAGGGCTACAACCTGCCACCT------TCTCGGCCATC-------TTACCCGTGACTATTAACCGTTGATTCTTCTCAACTAACCACAAAGACATTGGCACCCTATACCTGATTTTTGGTGCCTGAGCAGGAATGGTGGGAACCGCACTAAG-CCTTTTAATCCGTGCTGAACTAAGCCAACCTGGCACACTACTGGGCGATGACCAAATCTACAATGTTATCGTTACAGCCCATGCCTTCGTAATAATT-TTCTTTATGGTCATACCCGTAATGATT-GGGGGGTTCGGAAACTGACTCGTACCCTTGATAATTGGGG-CCCCAGACATAGCATT-TCCACGCATGAATAACATAAGCTTCTGACTACT-G-CCCCCATCCTTCCTACTTCTTTTAGCATCCTC-TGGTGTGGAGGCGGGTGCAGGCACCGGGTGAACAGTATA---CCCCCCA-CTAGCCGGAAACCTCGCCCATGCCGGAGCCTCTGTTGACTTAACCATTTTCTCATTACATCTAGCCGGTGTATCCTCTATCTTAGGGGCAATTAATTTTATTACAACCTGCATCAATATAAAACCCCCCCGCAATAACCCAATACCAAA--CCCCTTTATTCGTCTGGTCTGTGTTAATCACAGCCGTCCTACTACTATTATCCCTCCCGGTCCTCGCTGCCGGCATCACAATACTACTAACAGACCGCAACCTCAACACATC-TTTTTTTGACCCCGCAGGT-GGAGGC-GACCCCATCTTATATCAACACCTATTCTGA-TTCTTTGGTCACCCAGAAGTTTACATTCTTATTTTACCAGGATTTGGGATAATCTCACATATTGTGACCTACTATGCAGG-G-AAAAAAGAACCCTTCGGCTACATGGGCATAGTATGAGCAATAATATCTATCGGTTTCCTGGGCTTCATCGTCTGAGCCCATCACATATTTACAGTTGGTATAGACGTTGACACACGAGCATACTTTACATCAGCAACCATGATCATCGCTATCCCAAC-AGGCGTAAAAGTATTCAGCTGATTGGCCACTCTACAT-GGCGGCATAATCAAATGGGACGCCGCAATACTATGGGCCCTA-GGCTTTATTTTCCTATTCACAGTC---GGTGGACTAACTGGCATCGTCCTAGCTAACTCATCACTAGACATTGTCCTACACGACACTTACTACGTAGTAGCCCACTTCCACTATGTACTCTCAATA-GGCGCTGTCTTTGCAATTAT-GGGCGGCTTTGTCCACTGATT-CCCACTATTTTCAGGATACACCCTACACCAAACATGAACAAAGATTCATTTCGGTGTAATATTCGCAGGCGTGAACTTAACA-TTTTTCCCCCAACACTTCTTAGGCCTATCAGGAATGCCACGGCGATACTCAGATTACCCTGATGCATATACTGTTTGAAACACTGTCTCATCAGTAGGCTCCCTTATCTCGCTAGTAGCTGTAATCATAATAATGTTTATTATCTGAGAAGCTTTTGCAGCCAAACGAGAAGTCCTAACTCTTGAGCTAACAAGCACCAACCTAGAGTGACTACACGGCTGCCCG--CCCCCTTATCACACATATGAGGAACCAACATATGTTCAGACAAATTCAAGA-----------AAGGGGGGGAATCGAACCACCTTCTTCTGGTTTCAAGCCAACTGCATAGCTAATATGCT----TCTTTCTCCATA----------------GGACCCTAGTAAATTA-ATTATATAGCCCTGTCAGAGCTAAGTTACAGG--TTA-AAATCTGTGGGCCCTAATATGGCACACCCCTCTCAGCTCGGATTTCAAGATGCAGCCT-CCCCAATCATAGAAGAACTCTTACACTTCCATGACCACGCAATTATAATTGTCATTCTAATCAGCGCCCTTGTACTATATATCATTTCTCTTATAATGTCAACAAAATTAACACACACTAACACAATAGACGCCCAAGAAGTAGAAATAATCTGAACAATTTTACCAGCAGTTATCCTAATCTTAATTGCCCTCCCTTCTCTACGTA-TTCTTTACCTAATAGACGAAATCAACAA-CCCCCACTTAACCATCAAAGCCCTAGGACACCAATGATATTGAAGCTACGAATATACCGATTATGAAGACCTCCTCTTCGACTCATATATAGTACCAACCCAAGACCTAAAACCCGGA-TTTTTCCGACTACTAGAAGTTGATCACCACATAGTTATCCCGATAGAGTCCCCAATTCGAATGCT-AATCTCAGCAGAAGATGTTCTCCATTCATGGGCTGTCCCAGCCCTTGGGATCAAAACTGATGCCATTCCAGGACGATTAAACCAAACAACCTTCATTACATCACACCCTGGACTAT-TCTATGGTCAATGCTCAGAAATTTGCGGGTCAAATCATAGCTTCATACCCATCGTAGTAGAAGCTGT-ACCATTAAACCACTTCGAAAACTGGTCTACCACAATACTTA---CAGCTTCACTAAGAAGC-TTTTAC--AGCACTAGCCTTTTAAGCTAGAGA--AGGAGAATAACT--CTCCCTTAATGAATATGCCACAACTAAACCCCG-CCCCCTGATTCTTTATTCTCCTACTCTCATGAGCCACACTTCTCCTGATTTTT-AAAAAAAAA-GTTTCACTATCCT--CCC-CCCTTAATCACACAACCCTAG----ACGAGACTTCACATCACACCG--CCCCATGAAACTGACCATGAGCTTAAAC-TTCTTCGACCAGTTTCTAAGCCCAC--AAATTATAGGTAT-TCCACTTATCCTCTTAGCAATAACTGCA-CCAGCACTATTAATCTCTACAAAAACAAACCGCCTAACACCAAACCGAATAACAAT-ACTTCAAACGTGAGCATTACTCGCCTTTACAAAGCAACTAATAA--C-CCCACTAAACAAACCAGGGCATAAATGAGCTATAATACTGTTATCTCTAATAT-TCTTCCTGCTTTCCCTAAATATATTAGGCCTTTTACCATATACTTTTACCCCAACTACACAACTCTCAATAAACATAGGTCTAGCCG-T-ACCCCTATGGCTTGCAACAGTCCTAATAGGA-ATGCGAAACCAACCAACTATATCACTAGGC-CATCTTCTGCCTGAAGGAACCCCAA-CACCCCTAGTCCCAGTACTAATCATTATCGAAACAATTAGTCTACTTATTCG-CCCATTA-GCGCTCGGAGTACGACTAACCGCAAACCTAACCGCTGGCCACCTCCTAATTCAACTAATTTCAACAGCAGTATTCGTCCTGCTTCCAACAATAACCCTTACTGCCTCTATCACCGCAATCGTTCTACTATTATTAACCGGCTTAGAAGTTGCCGTCGCAATAATCCAAGCCTACGTCTTCACCCTCCTATTAAGCCTCTACCTACAAGAAAACGTTTAATGACCCACCAAGCACACGCCTACCATATAGTAGACCCAAGCCCTTGGCCCCTAAC-TGGTGCCATCGCCGCCCTATTAATAACATCTGGCCTAGCCGTATGATTTCACTTTAACAACACAACACTAATAAATATTGGCCTCATCGTGCTACTTCTAACAATATATCAGTGATGACGAGATATCACACGTGAAGGAACATTCCAAGGACACCATACAACACTAGTACAAAAAGGCCTTCGATACGGAATAATCCTCTTCATTACATCAGAAGTGTTTTTTCTTCATCGGGTTCTTCTGAGCTTTCTACCACTCAAGCCTAGCCCCAACCCCTGAACTG-GGGGGGATGCTGA-CCACCAAGCGGGGT-AAA-CCCATTAAACCCATTCGAAGT-ACCACTATTAAACACCGCTGTTCTACTTGCCTCCGGTGTAACTGTTACATGAGCCCACCACTCAATTATAGA-CGGCGCCCGAAAAGAAGCAATTCAAGCCCTAATATTAACAGTAGTCTTAGGGCTGTA-CTTCACCGCACTCCAAGCCATAGAATACTATGAAG-CCCCCTTTGCAATTTCAGACTGTGTCTACGGGGCAACC-TTCTTCGTCGCAACTGGCTTCCATGGACTCCACGTTATTATTGGCTCCAG-TTTCTTAATTATCTGCCTACTACGACAAACCATATACCACTTCACAACCGGCCACCACTTCGGCTTTGAGGCCGCCGCCTGATACTGACACTTTGTAGATGTAGTCTGACTCTTCCTTTACGTATCAATCTACTGATGAGGCTCATG-TTTTTCTAGTAC-AATTAGTATAAGTGGCCTCCAACCACTAGACCCTAAT-ATAAATTTAGGG-AAAAACAATGGTCTTAACAATAATATTTTACATCGCCCTTACAATCACAACCCTTCTTGTGACAATTAGCTTTTGACT-TCCACAAACAACCCCCGACACAGAAAAGCTCT-CCCCATATGAATGTGGGTTTGA-CCCCCTAGGGTCAGCCCGATTACCTTTTTCCCTTCGATTCTTTCTTGTAGCCATCC-TCTTTCTCCTATTTGACTTAGAAATTGCCTTACTTCTCCCAATCCCATGAGCAATAAACCTGCCGAGCCCAACCATAACCATCTCCTGAGTATCAACTATTGTTGCCCTACTTACACTTGGACTAGTATATGAGTGAGCAGC-AGGAGGGTTAGAATGAGCAGAATAGGCGGCTAGTATAAACAATACAACTAATTTCGGCTTAGTCGACCTG-GGTTTGACCCCTAGGCCACCAT-ATGACTTCAACATACTTCACATTCACCGCAGCCTTCATGATCGGAATTACAGGCCTTTCAATACATCGCACACATCTTGTGTCTGCCCTACTATGCATCGAGGCCATAATACTAGCCCTATTTACGGCACTAACAGCCTTATCTGAAAACACCCAACTGCCACATATAACAGTGCTCCCCATCCTTCTTTTAGCCTTTTCTGCCTGCGAGGCAGGCACAGGCCTAGCCCTATTAGTCGCAACTGCCCGAGCTCATGGCACAGACCACCT-ACAAAACCTCAATCTTCTACAATGCTAAAAGTCCTACTCCCAACTATTTTTCTAATCCCAACAGCACTATTATCT-AAAAAAAACAGCCTCTTCTTAAATTACACAGTCAGTTCTATA-CTCCCAGCCCTCCTCAGCCTTATATGACTAAACCA-CCCATTAAACCTTAACCTGTCCGCCTCTT-CTAACTACACTAATATT-GACACCATATCTG-CCCCATTAATAGTTTTATCCTGCTGACTACT-ACCATTAATAGCTATTGCCAGCCAAAACCACCTTCAAACAGAA-CCTAT-CAACCGTAAACGAACCTTTTTAATTACAATCTCAACCTTACAGGTCGCCCTCTTACTAACATTTTCGGCAACCAACCTTGTATTATTCTTCATCCTATTTGAAACAACATTAATCCCCACTCTTATTATCATCACCCGTTGAGGGAACCAAGCAGAGCGCCTATCTGCAGGAACCTACTTTTTATTCTACACGCTAGCCGGCTCACT-TCCACTGCTAGTTGCACTCCTCCTTATTAACACACAACACTTTAACACATCTATCATAATAAACAGCCTA--ACC-CAACCCC-AAA-TCGAACTGTCATGAACTAACACCCTACTATGACTCGCCTGCCTGCTTGCCTTCCTGGTAAAAATACCACTATATGGTCTGCACCTGTGATTGCCGAAAGCCCATGTAGAAGCCCCAATTGCCGGCTCAATGGTTCTTGCAGCTGTACTATTAAAACTC-GGGGGCTACGGAATCATCCGAATTA-CCCC--CATATTAAACCCACTGACCACAAGCTTATACTACCCATTCATTATTCTCGCAATATGGGGCATTATTATAACAAGCTCAATCTG-CCTACGACAAACAGACCTAAAATCACTAATTGCCTACTCATCAGTCAGCCACATAGGCCTGGTCATTGCAGCAGCCCTAATCCAAA-CACAATGAAGCCTTACCGGCGCAATCATTCTAATAGTAGCACACGGCCTCACATCATCAATACTATTCTGCCTAGCAAACACCAACTATGAACGAACCCACAGTCGTACCCTACTACTAGCACGAGG--CCTTCAACTAATCCT-CCCCCTCATGACTACATGATGGTTGGTGGCCAACCTTATAAACATAGCACT-G-CCCCCAACAATTAACCTCGCCGGGGAACTTATAATCTTAACCTCAACATTCAACTGATCTTACTTAACTATTATCATAACCGGACTAGGCACCCTTCTAACAGCAACATACTCCCTTCACATGTTCCTGATAACCCAAC-GCGGCAAACTAACAACACATGTCACACAAATA-ATGCCAACACATACCCGAGAACACCTCCTCATAGCCCTTCACATGATCCCCATACTACTATTAATACTAAACCCGCAACTAATCATGGGCCCTTTCTCTTGTCAACATAGTTT--AA--AAAATATTAGGTTGT-GGACCTAAAGATAGAAGTTAAA---C---CCTTCTTGTAGACCGAAAAGTGTTT--GTACACAAAGAACTGCTAATTC-C-TTGCCCTGAGGTTAAACTC-C-C
JAM11453 AATCCAGGTCGGTTTCTATCTATGCCGCCTTCTTCTTCAGTACGAAAGGACAAAG-AAGAA-AGGGCCACTACCACCAGTACGCCCTTAATC--AAAAGCTG-AAATAAACTAAAGCCACACAGTAAG---------CGACCA-AACCCAAGATAAGGGC----TTTATTAGGGTGGCAGAGCCCGGTAAATGCA-AGGGTCCTAAG--CTCC-CTCACCAGATGTTCAAATCATCTTCCTAATAATGTCTAAAATTTTACTATACTTAATCAA-CCCCTTACTATACATTGTACCTGTACTAGTTGCAGTCGCCTTCTTAACATTACTAGAACGAAAAGTACTGGGGTATATACAACTACGAAAAGGCCCAAATATTGTAGGACCTTACGGCCTACTTCAGCCAATCGCCGACGGCGTAAAACTATTTATTAAAGAACCAGTGCGCCCATCATATTCCTCCCCAACTCTCTTTATTATTACCCCTACCCTTGCCCTATTCCTAGCCCTTATAATCTGGGCCCCCCCTACCAATACCATCCCCAATTGCAGACTTAAACCTGGGCGTATTATTTATACTTGCCTTATCAAGTATAGCTGTTTATTCAATCCTCTGATCAGGCTGGGCCTCTAACTCAAAATA-TCCCCTAATTGGAGCCCTACGGGCCGTCGCACAAACTATCTCATATGAGGTCACACTGGGTATCATCATT-CTCTCAATCATCATTTTAAGT---GGGGGCTTCACCATACAAATACTAATTATAACCCAAGATGCCCACTGACTTTTCTTTTCCTCCTGACCCCTGGCCATAATATGATTTATTTCCACCCTAGCCGAAACAAACC-GAGCCCCGTTCGACTTAACAGA-GGGCGAATCAGAACTAGTATCCGGCTTCAACGTAGAATATGCCGCAGGACCTTTCGCACTATTTTTCCTGGCCGAATACGCAAATATCATAATAATAAATACCCTTACATGCATTTTATTCCT-GAGTCC-AGGAAATACTCAC----ACAGACATATTCTCAATAAACCTCATACTAAAAACAACAATATTAACCATCCTATTTTTATGAGCTCGAGCATCATACCCCCCGCTTCCGCTACGATCAATTAATACATCTCCTATGAAAAAATTTCCTACCAATTACCCTAGCACTATTT-ATATGACACGCCTCCTTCCCAACAATAACCGCCGGCCTA-CCCCCACAGTAATATT--ACGGAAGCGTGCCCGAA-TAAAC-CCAAGGATTACTTTGATAGAGTAAAATATAGAGGCTAAAA-TCCTCTCAC-TT-CC---------TAGAAAAGCAAGACACGAACCTGCCCTTAAGGGCTCAAAACCCTTTGTACTACCACCTATACTATTTTCTAGTAAAGTCAGCTAATTAAGCTTTTGGGCCCATACCCCAAAAATGTTGGTTTAAACCCTTCCTCTACTAATGAA-TCCCCTTATAACCTCAATCATTATGTCAAGCCTAGCCCTGGGCACAATCATTACAATAACAAGCTTCCACTGACTAATAGCCTGAGTGGGGCTAGAACTAAATACACTAGCCATCAT-CCCCATTATTGCAAAACAACATCA-TCCACGAGCCACAGAAGCTACTACAAAATATTTCTTAACCCAAGCAGCCGCCTCAGCCACTATC-CTATTTTCAAGCACACTTAACGCCTGATCTACAGGCACATGAGACATTACACAACTTACAAA--TCAACCGGCCTCCCTTATATTAACAATGGCCCTAGCAATAAAACTAGGCCTCG--CTCCCCTACACTTCTGACTTCCAGAGGTTTTACAAGGCACTTCTTTAAAAACAGCCCTTATCATTACAACTTGACAAAAACTAG-CCCCCTTATCACTCT-TTTATTTAATTTACCCCTCACTTCA-CCCAACAACCTTAATAACAATAGGTATACTATCAGCCTTAATTGGAGGCT-G-A-GGAGGAATAAATCAAACCCAAACCCGAAAAATTATAGCCTTTTCATCAATCGCACACCTCGGCTGAATAGCAACAATTCTAATACTCTCTCCAAATATTCTATTATTAAACCTAGCCCTCTACATCCTAATAACAATAGCC-ACATTCATAACACTTATTATAACCACATCAAAAACAATCAAAGACCTAACAACAATCTGACCAATCT-CTCCAACAGCCTCCACCCTAATCTTAATTCTCCTAATATCCTTG-GGGGGGGCT--CCCTCCCCTTACCGGCTTCATACCAAAATGACTAATTTTACAAGAACTGATCAACCACAACCT-CTCCCTCACAGCAAT-AATCCTAGTCCTCTCTGCATTACTAAGTCTA-TTCTTCTACCTTCGACTATCATATGTAACAGCACTAACCCTAC-ACCCCTCCA-CCGTACAGAATAAGTATAAGTGACGCCTTCCATCAAAGCTAAAAACAACAATAATGACCATAACTCTCACACTCTCAATTCTAATACTACCAACTA-TACCCGCCC---TTATAT------AGAGACTTAGGTTAA--AC-ATAAACCAGAGGCCTTCAAAGCCCCAAATAAGGACT-A-AGCCACTTAGTCTCT-G--AAGGCTTGTAAAACTTTAAATTACATCTCCTGACTGCAAACCAGATACTTTAATTAAGCTAAA---------------------------------------------------------------------------------------------------------------------------------------------------ACCTCCTGGACAGACGGGCCTCGATCCCGTAAAATCTTAGTTAACAGCTAAACACCCAATCCAGCGGGCTTCTGTCCGGCTTTTAT-----------AAAAAAAAAAGCCGCGGCACACCCT-TTAGTGTGCGTCTCTAGATTTGCACTCCAGCGTGAACT--------------------CACCTCGGGGCT----------GTTTTCCGCTGATAAGAGTGGGGC-TAA-ACCCACCTGCACAGGGCTACAACCTGCCACCT------TCTCGGCCATC-------TTACCTGTGACTATTAACCGTTGATTCTTCTCAACTAACCACAAAGATATTGGCACCTTGTACTTAATCTTTGGTGCTTGAGCAGGAATAGTTGGCACTGCATTAAG-CCTGCTAATTCGTGCTGAATTAAGCCAACCTGGCACCTTGCTGGGCGACGACCAGATCTATAATGTAATTGTCACCGCTCACGCCTTTGTTATAATC-TTCTTCATGGTAATACCCGTCATAATT-GGTGGGTTTGGAAACTGACTCGTACCTCTAATAATTGGGG-CTCCCGACATAGCTTT-TCCACGAATAAATAACATAAGCTTCTGACTACT-CCCCCCCATCCTTTCTATTATTACTAGCCTCTTC-CGGCGTAGAGGCCGGAGCAGGAACCGGGTGAACCGTCTA---TCCCCCA-TTGGCAGGAAACTTAGCTCACGCAGGAGCCTCAGTTGACCTGACCATTTTCTCATTACATTTAGCAGGGGTTTCCTCTATCCTAGGGGCAATTAATTTTATTACAACCTGCATTAACATAAAA-CCCCCTGCCATAACCCAATACCAAA-CCCCCCCTGTTTGTTTGATCAGTACTAATTACGGCAGTCCTATTACTACTCTCCTTGCCAGTACTTGCTGCCGGCATCACAATGCTCTTAACAGATCGAAACCTTAACACAGC-CTTTTTTGACCCTGCTGGAGGGGGGA-GACCCCATTTTATACCAACACCTCTTCTGA-TTCTTTGGTCACCCCGAAGTATATATTCTTATCCTGCCCGGATTTGGCATAATTTCTCATATTGTTACCTATTATGCTGGC--AAAAAAGAACCTTTTGGGTACATAGGTATAGTATGGGCCATAATATCAATCGGGTTTCTTGGGTTTATTGTCTGAGCCCACCACATATTTACAGTGGGTATAGACGTCGACACTCGTGCCTACTTTACCTCTGCAACAATAATTATTGCCATCCCCAC-GGGAGTGAAAGTATTTAGCTGACTGGCCACCCTCCAC-GGAGGTATAATTAAATGAGATGCTGCCATACTATGGGCCCTT-GGCTTCATCTTCCTATTTACAGTC---GGGGGACTAACCGGCATTGTCCTTGCCAACTCCTCATTAGACATTGTACTCCATGACACCTACTATGTTGTAGCCCACTTCCATTATGTTCTATCTATA-GGCGCCGTATTTGCAATTAT-GGGCGGATTTGTTCACTGATT-TCCCCTTTTCTCAGGCTATACCCTACACCAAACCTGAACAAAAATCCACTTTGGGGTAATATTTGCAGGCGTAAACCTAACT-TTTTTCCCTCAGCACTTCCTTGGCCTAGCAGGCATACCACGGCGCTACTCAGATTATCCAGACGCATACACGATCTGAAACACAGTATCCTCAGTTGGCTCCCTAATCTCCCTGGTTGCAGTCATTATGATAATATTTATTATCTGAGAAGCCTTTGCCACCAAACGAGAAGTACTAGCCTTAGAATTAACAAGCACAAATCTAGAATGACTCCACGGCTGCCCC-CCCACCATATCACACGTATGAGGAACCAACTTACGTGCAAACCACCTCAAGA-----------AA-GGGGGGAATCGAACCACCTTCTATTAGTTTCAAGCTAACCACATAACCATTATGCT----TCTCTCTCCATA----------------GGTCCCTAGTAAATTA-ATTACATAGCCCTGTCAGAGCTAAATTATAGA--CTA-AATCCCTGTGGGCCCTATATGGCACACCCCGCACAGCTAGGCTTTCAAGACGCAGCCT-CTCCTATTATAGAAGAACTCCTACACTTCCATGACCATGCAATCATAATTGTCTTTTTAATTAGCGCCTTAGTTCTATACATCATTTCCCTAATAATAACCACAAAACTAACCCACACCAACACAATAGATGCACAAGAGGTAGAAATAATCTGAACAATCTTGCCCGCAATTATCTTAATCCTAATTGCCCTTCCCTCACTACGAA-TCCTCTACCTTATAGACGAAATTAATAA-CCCACACCTAACTATTAAGGCCCTTGGACACCAATGATATTGAAGCTACGAATATACAGACTATGAAGACCTAATATTCGACTCATACATAACCCCAACACAAGAACTACCGCCCGGC-GCCTTTCGCCTACTAGAAGTTGACCATCACATAATTATTCCAATAGAATCTCCAATTCGAATACT-AATCTCAGCAGAAGATGTTCTACACTCATGAGCTGTCCCCGCCCTAGGAATCAAAACAGATGCCGTACCAGGACGACTCAATCAAACAACATTTATTACATCCCACCCTGGCCTAT-TCTATGGACAGTGCTCAGAAATTTGTGGTTCTAATCACAGCTTTATACCAATTGTAGTAGAAGCCGT-CCCCCTAAAACACTTTGAAGATTGATCCACCCTTGCACTAA---CAGCATCATTAAGAAGC-TTTTAT--AGCACTAGCCTTTTAAGCTAGAGA-GGGAAGCACCTCT---TCCCTTAATGAATATGCCACAACTAAATCCTGCCCCCCTGACTCTATTTCCTGTTATTATCATGATTAACCGTACTCCTAATCTTT-AAAATAAAA-GTCTTACAAACCT--CCC-AAATAAACAGCCCAACAACAT-CCACCCAAACTACGCATCACACAA--CCCCTTGAACTTGACCATGAACCTAAAT-TTTTTTGATCAATTCTTAAGCCCAC--AAATTATAGGCAT-CCCCCTAATTCTACTAGCAGTAACACTC-CCATCAATACTCATTTTTATAACAACAAACCGACTAGTCCCAAACCGAGCCACAAT-TCTACAATCCTGGGGACTATTTATAGCGTCAAAACAACTTATAGG---CCCAATTAACACGCCCGGTCATAAATGAACGACAATCCTAATATCAACCATAC-TTTTTTTACTAACCCTAAACATATTAGGACTTTTACCATATACTTTCACACCAACAACCCAACTATCAATAAACATAGGACTCGCCA-T-TCCCTTATGACTGGCAACCGTTTTAATTGGG-TTGCGGAACCAACCTACCATCTCCATAGGA-CACCTGCTACCAGAAGGCACCCCCACCCCCCCTAATCCCAGTATTAATCATCATCGAAACCATCAGCCTTTTCATTCG-CCCTCTA-GCACTTGGTGTTCGACTAACCGCAAACCTCACTGCCGGACATCTATTAATTCAACTAATCTCAACAGCCGTATTCGTGCTTCTTCCCACAATAACCCTAACTGCCTCCCTAACTATAATGGTTCTAGTACTCTTAACCGGACTAGAGATTGCAGTTGCCATAATTCAAGCCTACGTATTTACCCTACTACTAAGCCTTTACCTACAAGAAAACGTTTAATGACACACCAAGCACACGCCTACCACATAGTGGACCCCAGTCCTTGGCCCCTTAC-TGGCGCCATTGCAGCTTTACTAATAACATCTGGCCTAGCTGTCTGATTTCACTTTAACAACACCTTATTAATAAACACAGGACTTATTGTCTTACTATTAACAATATATCAATGATGGCGAGACATCACACGAGAAGGAACATTTCAAGGCCACCATACAACCCTTGTACAAAAAGGCCTGCGATATGGCATAATTTTATTTATTACCTCAGAAGTA-TTCTTTTTTGTTGGCTTTTTCTGAGCCTTTTACCATTCAAGCCTCGCCCCCACCCCTGAGCTC--GGAGGCTGCTGA-CCCCCAAACGGCGT-AAA-CCCACTAAACCCATTCGAAGT-CCCACTCCTCAATACGGCAGTTTTACTCGCCTCTGGCGTAACTGTAACATGGGCCCACCACTCTCTAATAGA-GGGTGCACGAAAAGAAGCCCTCCAAGCACTAACACTAACCGTCCTCCTAGGGTTATA-TTTTACTGCCCTACAAGCCATAGAGTACTACGAAG-CCCCCTTCACAATCTCTGATGGGGTATATGGAACAACC-TTCTTTGTTGCAACAGGCTTTCACGGGCTACATGTCATTATTGGCTCAAG-TTTCCTAATTATTTGCCTTCTACGACAAACAATATTTCACTTTACAACTGAACACCACTTTGGATTTGAAGCAGCTGCATGATACTGACACTTTGTAGACGTTGTCTGATTATTCCTTTATGTCTCAATCTACTGATGAGGCTCATA-CTCTTTTAGTAC-AAACAGTATAAGTGACTTCCAATCACTTGCTCCTAGC-AACACCCTAGGA-AAGAGTAATGACCATAACAATAATATTTATCCTCTCCTCAACAATTACAGCCCTACTAATTGTACTTAGCTTTTGGCT-GCCCCAATCTACCCCCGACACAGAAAAAATAT-CCCCATATGAGTGCGGATTTGA-CCCATTAGGAACCGCCCGCCTTCCTTTCTCCTTACGGTTCTTTCTAGTTGCAATTC-TATTTTTACTATTTGACCTAGAAATTGCCCTACTCCTCCCCATTCCATGGGCAATAGGTCAACCTAACCCAATAGCTACCACTGCCTGAACCTCCACCATCATCATCCTTTTAACCCTAGGACTCGTATATGAATGAATACAA-GGGGGCCTAGAATGGGCTGAATAGGCAGCTAGTAT-AAAAAAACAATTAATTTCGGCTTAATAATTCTA-GGTGTAACCCCTAGGCTGCTAT-ATGACCATAACATACTTTACATTTACCACTGCATTCCTACTAGGCATCCTAGGCCTGTCAATGCACCGCACACATCTTGTGTCTGCCTTACTCTGTATTGAGGCTATAATGCTTGCCATCTTCACCTCTATAGCTGCCCTATCAATAAATACCCAGCTTCCTACCATAACCCTTATGCCAATCGTCCTTTTAGCCTTTTCTGCCTGTGAAGCCGGCACAGGACTAGCCTTACTTGTTGCAACAGCCCGAACACACGGGACAGATCACCT-ACAAAACCTAAATCTCCTCAAATGTTAAAAGTACTACTTCCAACCGCCCTCCTTATTCCAACTGCCCTAATATCA-AAGCCAAACAAACTATTCCTAATTTTTACCACAAACTCCCTT-ATACTGGCCACATTTAGCCTACTATGATTAAAACA-ATCAACAAACTTTAACCTTTCCAGCTCCT-CCTCCTACTTAAATATT-GACGCAACCTCCGCCCCCCCTGATAATCCTCTCATGCTGACTACT-TCCTCTAATAGCCATTGCCAGCCAGAACCATTTACAACTAGAA-CCCAT-CTCCCGAAAACGCACATTTCTAATTACTCTAGCATTTCTACAAACAACCCTACTTATTACCTTCTCAGCTCTTGACCTAATCTTATTCTTTATCCTATTTGAAACTACCCTTATTCCAACACTTATTATTATTACCCGGTGGGGAAATCAAGCAGAACGACTTAGCGCAGGAGTTTATTTCTTATTTTATACACTAGCAGGATCTCT-TCCATTACTAGTTGCCCTATTGTATATAAACACAAAATACCTAAGCCTATCTACCCTTGTAATAACCCTA--ATA-CAACCTC-AAA-CTTTCCCCTCTTGAACAAACAACACACTATGAGCCGCGTGTATGCTCGCCTTTCTAGTCAAAATGCCTCTGTATGGTTTACATCTATGACTCCCAAAAGCCCACGTCGAAGCCCCAATCGCCGGCTCCATAGTATTAGCAGCTGTCTTACTGAAACTAGGAGGA-TATGGTATAATCCGAATTA-CCAC--AATATTAAATCCCGCTACTACAGTCCTTTGTTACCCCTTCCTTATCCTCGCTACCTGAGGGGTTGTCATAACAAGCTCAATCTG-CCTCCGACAGACAGACCTAAAATCACTAATCGCTTACTCTTCAGTAAGCCACATAGGCCTAGTAATCGCTGCCTGCCTCATCCAAA-CCCCTTGAAGCCTTACAGGGGCCCTCACACTAATAATTGCCCACGGGCTAACCTCCTCAATACTATTTTGCCTTGCCAACACTAACTATGAACGGACACACAGCCGAACTCTCCTACTAGCACGCGG--GCTACAAACAATCCTCCCCCCTTATAACAGCATGATGACTACTTGCAAACCTAATAAATATAGCGCT-G-CCCCCAACAATTAATTTAACTGGGGAACTCCTAATCATCACATCAGCCTTTAATTGGGCTAATATTACCATTATTTTAACCGGCCTGGGCACCCTACTAACAGCAACTTATTCTCTCTTTATGTTTCTAATAACACAAC-GAGGAAAACTCCCAACCCACATCTCCCAAATA-AACCCCACCGACACCCGAGAACACCTCCTAATAACTCTACACATCATACCAATAGGCCTCTTACTACTAAAACCCGCCCTTATCATAGGCCCTTTCTCTTGTTCACATAGTTT--AACAAAAACATCAGGTTGT-GGACCTAAAAATAGAGGCTAA--TCC---CCCCCTTGTGAACCGAAGAGTATTT-AAAATACAAAGAACTGCTAACTC-C-TTGTCCTGAGGTTAAACTC-C-T
JAM11485 AATCCAGGTCGGTTTCTATCTATGGTGC-TTTTTCTTCAGTACGAAAGGACAAAG-AAAAA-CGGACCCATATTACTAATATGTCCGACCAT--TACGACTG-AACGCAACTAAAGTCACA-TAGCAA-----CT--AACT-ATTAACCAAAAATAATGG----TTTATTAAGGTGGCAGAGCCGGGTAATTGCA-TGGGGCCTAAGA-CCCT-CTCCCCAGATGTTCAAATCATCTCCTTAATAATGCACTCAACCCTCTTATATATCATTAA-CCCGCTCCTGTACATTATTCCTGTCCTAGTTGCAGTAGCATTTTTAACCCTATTAGAACGAAAAGTCCTAGGGTACATGCAAATACGAAAAGGCCCAAACATCGTAGGCCCATACGGCCTCCTTCAACCAATTGCTGACGGCGTAAAATTATTTATTAAAGAACCAGTACGACCCTCCTCATCATCCCCCGCCCTGTTTATTGCCACCCCAACATTAGCATTATTCCTCGCATTGATAATCTGAA-CACCTATTCCTATACCTGCCCCAATAACAGACTTAAACCTGGGCCTTTTATTTATGCTCGCTTTATCCAGCATGGCTGTCTACTCAATCCTCTGATCGGGCTGAGCTTCAAATTCAAAGTA-CCCACTAATCGGCGCCCTACGAGCTGTCGCACAAACAATCTCATATGAGGTTACCCTGGGGATCATTATT-CTAACCGTTATTATTTTAGCC--GGGGGGGTTCACCATACAAACATTAACCTTTACCCAAAACTCCCACTGATTGCTTCTATCCTCATGGCCACTGGCCATGATATGATTTATCTCTACCTTAGCAGAAACCAATC-GGGCCCCCTTCGACCTTACAGA-GGGGGAATCCGAACTAGTCTCTGGATTTAATGTAGAATACGCAGCCGGCCCCTTCGCACTATTTTTCCTAGCCGAATACGCCAACATCATGATAATAAATACCCTAACATGCATTCTATTTTT-TAACCCGGGGGGGCACGCAC----CCGGACATATTCCCAATAAACCTAATACTAAAAACAACCCTGTTAACCGCACTATTCCTGTGAACTCGCGCCTCATA-CCCCCGCTTCCGATACGACCAACTCATACACCTCCTATGAAAAAACTTCCTACCAATCACCCTAGCTATACTC-TTATGACACGCATCTTTCCCTACTACCCTAGCAGGACTT-CCCCCACAATAA-------CGGAACTGTGCCCGAAT----T-TTAAGGCTTACTTTGATAGAGTAATAAACAGAGGTTAAAA-CCCTCTCAT-TT-CCT------ATTAGAAAGACAGGACTCGAACCTGCACCAACGGACTCAAAATCCAATGTACTCCCA-TTATACGACTCTCTAGTAAAGTCAGCTAATTAAGCTTTCGGGCCCATACCCCGAAAATGTTGGTTTAAACCCCGCCTCTACTAATGAA-CCCTTTTATAACCTCGTTAATCATCTCAAGCCTAGCCCTAGGCACAATTATTACAATATCAAGCTTCCACTGATTGCTTGCCTGAATCGGACTAGAACTAAATACTCTAGCAATCAT-CCCAATTATTGCAAAGCAACACCA-CCCCCGTGCGACAGAAGCTGCCACAAAGTACTTTCTAATTCAAGCCGCGGCCTCTGCCACCCTA-CTATTTTCCAGCACAATCAACGCCTGAACTGCTGGAACCTGAGATATTACACAACTAACCAA--CCAACCAGCCTCTATCATATTAACCATAGCACTATCAATAAAGCTAGGCCTAG-CCCCCCCTTCACTTTTGACTTCCAGAAGTATTACAAGGATCAACACTAAAAACAGCACTAATCATTACCACATGACAAAAACTAG-CCCCCACAGCCCTTC-TATTCCTAACACACAGCTCACTACA-CTCACCAACCCTTCTCACAATAGGCCTACTCTCAACCCTTGTTGGCGGCT-G-A-GGCGGATTAAACCAAACACAAACACGAAAGATTATAGCATACTCCTCAATCGCTCACCTTGGCTGGATAGTGTCTGTCCTAACCCTTGCCCCAAACATCATACTTCTAAATCTAGCACTATATATCCTAATAACCCTGCCC-GCATTCATGCTGCTAATATTTTCATCATCAAAAACCATCAAAGACCTGGCAACAACTTGAGCCGTCTCCCCCCACAATAGCCGCCCTTTTACTAATCCTCCTAATGTCAATG-GGGGGGGCT--TCCACCACTCACGGGCTTCCTCCCAAAATGATTAATTCTACAAGAGCTAGTCTCGCACAGCCT-CGCTGCTATAGCTGT-AGCCATGGCCCTCTCAGCCCTACTAAGCCTG-TTCTTCTACCTTCGTCTATCCTACACCACAGCACTAACCCTAC-CCCCAACCT-CACCTCAAGATAAGCTAAAATGGCGCCTACAGCCCAAACTAAAAACAATAGCTATATCAACAATATTAGCCCTTTCCACCATACTTCTCCCAATTT-CCCCAGCCC---TAATAT------AGAGACTTAGGTTAA--CA-TTAAACCAGTGACCTTCAAAGCCACAAACAAGAGCTAA-ACTCTCTTAGCCTCT-G--AAAGCCTGTAAAACTCTAATTTACATCCTCTGATTGCAAGTCAGACACTTTTATTAAGCTAAA---------------------------------------------------------------------------------------------------------------------------------------------------GCCTCCTAGACAGACGGGCCTTGATCCCGTAAAATTTTAGTTAACAGCTAAATACCCTATCCAGCGGGCTTCTGTCCGGGCTTTAT------------AAAAAAAAAGCCGCGGCACACCC---TAGTGTGCGTCTTTAGATTTGCATTCTAACGT-GGAA--------------------CACCTCACGACTC----------------TTTGATAAGAGTGGGGTTGA--ACCCACCTGCACAGGGCTACAACCTGCCACCT------TCTCGGCCATC-------TTACCCGTGACTATTAATCGTTGATTCTTCTCAACTAACCACAAAGACATTGGCACCCTGTATTTGATTTTTGGTGCCTGAGCAGGCATGGTGGGGACCGCCCTGAG-CTTATTAATTCGAGCCGAGCTAAGCCAGCCCGGCACACTACTGGGTGACGACCAGATTTATAATGTTATCGTAACAGCCCACGCATTCGTGATAATC-TTCTTCATGGTCATACCAGTAATGATCGGGGGGGTTTGGAAACTGACTCGTCCCCTTAATAATTGGGG-CCCCAGACATGGCATT-CCCGCGCATAAATAATATAAGCTTCTGACTACT-G-CCCCCATCCTTTCTTCTCCTTTTAGCCTCCTC-CGGGGTAGAGGCGGGCGCCGGAACCGGGTGAACAGTATA-C-CCCCCCA-CTAGCTGGCAACCTCGCCCATGCCGGGGCATCCGTTGACTTAACCATCTTTTCACTGCATCTGGCCGGCGTATCATCTATCCTCGGGGCAATTAACTTTATTACAACCTGTATTAACATAAAA-CCCCCAGCAATAACCCAATACCAAA--CTCCCTTATTCGTATGATCTGTCCTAATTACCGCCGTACTACTCCTCTTATCTCTCCCAGTCCTAGCGGCTGGTATTACAATACTGCTAACAGACCGCAACCTAAATACGTC-TTTTTTTGACCCCGCGGGC-GGAGGA-GACCCGATCCTATACCAACACCTGTTCTGA-TTTTTTGGACACCCAGAGGTTTATATTCTTATTCTACCGGGGTTCGGGATAATCTCACATATTGTAACCTATTATGCAGG-G-AAGAAAGAGCCCTTCGGCTATATGGGGATAGTGTGGGCAATAATGTCCATCGGCTTCCTAGGCTTCATCGTCTGAGCCCACCACATATTCACAGTGGGCATGGACGTTGACACACGAGCATACTTTACATCTGCGACCATAATCATTGCTATCCCAAC-AGGAGTAAAAGTCTTCAGCTGATTGGCCACCCTGCAT-GGGGGGATGATTAAATGAGACGCCGCAATACTGTGGGCCCTT-GGCTTTATCTTCCTGTTCACAGTT---GGCGGACTAACTGGCATCGTTCTGGCTAACTCCTCACTAGATATTGTCCTACACGACACCTACTACGTAGTGGCCCACTTTCACTATGTGTTATCAATG-GGTGCTGTCTTTGCAATTATAGGGGGGCTTTGTTCACTGATT-CCCATTATTCTCAGGGTATACCCTACACCAAACATGAACAAAAATTCATTTTGGTGTAATATTTGCAGGCGTAAACTTAACA-TTTTTCCCTCAGCACTTCCTAGGCCTTTCAGGTATACCACGACGGTACTCAGATTATCCTGACGCATACACTGTTTGAAACACTGTTTCATCCGTGGGTTCCCTTATTTCGCTAGTGGCTGTAATCATAATAATGTTTATTATCTGAGAGGCTTTTGCAGCTAAACGAGAAGTCCTAACACTTGAACTAACAAGCACCAACTTAGAATGACTACACGGCTGCCCA--CCACCTTATCACACATATGAAGAGCCAACATATGTTCAAACAACCCAAGAA-----------A--GGGGGGAATCGAACCACCTTATTCTGGTTTCAAGCCAACTGCATAAC-AATATGCT----TCTTTCTCCATA----------------GAGCCCTAGTAAATTA-ATTATATAGCCCTGTCAGAGCTAAGTTACAGA--CTA-AACCCTGTGGGCCCTAATATGGCACACCCATCTCAGCTCGGATTTCAAGACGCAGCCT-CCCCAATCATAGAAGAACTCCTACACTTCCATGACCACGCAATCATAATTGTCCTTCTAATTAGCGCCCTTGTGCTATACATTATCTCTCTTATAATGTCAACAAAACTAACACACACCAACACAATAGACGCCCAAGAAGTAGAGATAATCTGAACAATTTTACCAGCAGTCATTCTAATCTTAATTGCCCTCCCATCCCTTCGTA-TCCTATACTTAATGGATGAAATCAACAG-TCCGCACCTAACCATCAAAGCCCTTGGCCACCAGTGATACTGAAGCTATGAATATACCGACTATGAAGACCTGTTATTCGATTCGTACATAGTGCCCACCCAAGACCTAAAGCCCGGC-TCCTTCCGACTGCTAGAAGTAGACCATCACATGGTCATCCCAATAGAGTCCCCAATTCGAATGCT-GATTTCAGCAGAAGATGTCCTCCACTCATGAGCTGTGCCAGCCCTAGGAATTAAAACAGACGCCGTCCCTGGGCGACTAAACCAGACAACCTTCATTACGTCTCACCCCGGGATAT-TCTATGGCCAGTGCTCAGAAATTTGTGGGTCAAACCACAGCTTTATGCCAATCGTAGTAGAAGCCGT-ACCCCTAAACCACTTCGAAAACTGGTCGACCACAATACTAA---CAGCCTCACTAAGAAGC-TTCCAC--AGCACTAGCCTTTTAAGCTAGAGA--GGGAGAGTGACT--CTCCCTTGGTGAATATGCCACAATTAAACCCCG-CCCCTTGACTCTTTATCCTCCTACTATCATGAGCCGCACTTCTTCTAATTTTT-AAAAAAAAA-GTCTCAGTATCTT--CAC-CACTTAATTATACAACCCTAG----ACCGGGTTACACACCACACCA--CCCCATGACCTTGACCATGAGTTTAAAC-TTTTTCGACCAGTTTCTAAGCCCCCC-TAATTATAGGCATCCCCCCTTATCCTCCTAGCAGTAACTGCA-CCAGCACTGCTAATCTCTACAAAAACAAGTCGCCTGACACCCAACCGAATAACAGC-CCTTCAAACATGGGCGCTATTTTCATCTACAAAGCAATTAATGG--T-CCCATTAAACAAACCAGGACACAAATGAGCCCCTATGCTCCTATCATTAATAC-TCTTCTTACTCTCCATGAACATGCTCGGCCTCTTACCATATACTTTTACCCCCACCACACAACTATCAATAAACATAGGACTAGCCG-T-TCCACTATGGCTCGCAACAGTCCTCATTGGG-CTACGGAATCAGCCGACGATGTCACTTGGG-CACCTTCTGCCCGAAGGGACTCCAA-CACCATTAGTCCCAGTCTTAATCATGATCGAGACAATCAGCCTATTTATTCG-CCCCCTG-GCACTTGGGGTACGACTAACCGCAAACCTAACCGCAGGCCACCTCCTAATCCAACTCATCTCAACCGCCGTCTTTGTACTGCTGCCAACAATAACCATTACTGCCTCTATTACCATGATCGTACTACTTTTACTAACAGGACTAGAAATTGCCGTAGCAATAATTCAGGCCTATGTTTTCACCCTCTTATTAAGCCTATACCTACAAGAAAACGTTTAATGACCCACCAAGCACACGCCTACCACATAGTAGACCCAAGTCCATGACCTCTAAC-TGGGGCCATCGCTGCCCTATTAATAACATCAGGCCTGGCCGTCTGATTTCACTTTAACAACACAACACTAATAAACATTGGCCTCATCGTGCTTCTCCTAACAATATACCAGTGGTGACGAGATATCACACGAGAGGGGACATTTCAAGGACACCACACAACACTTGTACAAAAGGGCCTTCGATATGGAATAATTCTATTCATTACATCAGAAGTG-TTCTTTTTCATCGGCTTCTTCTGAGCTTTCTACCATTCAAGCCTCGCCCCAACTCCAGAATTG--GGCGGGTGCTGA-CCACCAAGCGGGGT-CAA-CCCATTAAATCCGTTCGAAGT-CCCACTTCTAAACACCGCTGTTTTACTCGCCTCTGGTGTAACAGTTACATGGGCCCACCACTCAATCATGGA-CGGGGCCCGAAAAGAGGCAATTCAAGCCCTCGTATTAACAGTTATCTTAGGCTTGTA-CTTTACCGCGCTCCAAGCCATGGAGTATTATGAGG-CCCCCTTTGCAATCTCAGACTGTGTCTACGGGGCCACC-TTCTTTGTAGCAACCGGCTTCCATGGACTGCACGTTATCATCGGCTCTAG-CTTTTTAATTGTCTGCCTCTTTCGGCAAACCCTGTACCACTTCACAACTGGTCACCACTTCGGCTTTGAAGCCGCCGCATGATATTGACACTTTGTAGATGTAGTCTGACTCTTCCTTTACGTATCAATCTACTGATGAGGCTCATG-TTTTTCTAATAT-AATCAGTATAAGTGGCTTCCAACCACTAGGCCCTAAT-ATAAACTTAGGG-AAAAACAATGGTCTTAACAACAATATTTTACATCACCTTTGCAATCACAAGCCTGCTCGTAATTATTAGCTTTTGACT-CCCGCAGACAACCCCAGACACAGAAAAGCTTT-CCCCATATGAGTGCGGATTTGA-CCCGCTCGGGTCCGCCCGCCTTCCTTTCTCCCTTCGGTTTTTTCTTGTAGCCATCC-TCTTTCTACTATTTGACTTAGAAATTGCCCTGCTCCTTCCCATCCCCTGAGCAATAAACCTGCCCAACCCAACCACAACCATCGCCTGAGTGTCAACTATCGTCGCCCTTCTGACCTTCGGATTAGTGTATGAGTGAGCCGC-AGGCGGACTAGAATGAGCAGAATAAGCGGCTAGTATAAACAAAACAACTAATTTCGACTTAGTTACTCTA-GGTTTAACCCCTAGGCCACTAT-ATGACTTCAACGTATTTCACCTTCACTGTAGCCTTTATACTAGGAATTATGGGCCTTTCAATACATCGCACACATCTTGTATCTGCCTTACTGTGCATTGAAGCCATAATGCTCGCCCTATTTACAGCCCTAACAACCTTCTCTGAAAACACCCAATTGCCCCACATAGCGGCGTTTCCTGTCCTACTACTAGCCTTTTCTGCCTGCGAAGCAGGCACAGGGCTGGCCCTGTTGGTAGCAACTGCCCGAACACACGGCACAGACCACCT-GAAAAACCTCAACCTCCTACAATGCTAAAAGTCCTACTTCCAACAATTCTTCTAATTCCAACGGCATTACTCTCT-AAAAAAAACAGCCTTTTCTTAAACTTTACAATCAGCTCTATG-CTGCCAGCACTAATAAGCCTAGTATGACTAAACCA-CCCACTAAACCTCAACCTTTCAGCCACCT-CCAACTATACTAACATT-GACACCATGTCCG-CACCACTAATAATCTTGTCCTGCTGGCTACT-TCCACTAATAGCTATCGCCAGCCAAAATCACCTACAACTAGAA-CCCAC-CGGCCGCAAACGAACCTTTTTAATTACAATTTCAACTTTACAGATTGCCCTGCTTTTAACATTCTCCGCAACCAACCTAGTATTCTTCTTCATCCTATTCGAAACAACACTAATCCCCACCCTTATTATTATTACCCGCTGGGGGAACCAAGCAGAGCGCCTATCTGCTGGAACCTATTTTTTATTTTACACACTAGCAGGCTCACT-CCCGCTCCTAGTCGCACTTCTCCTCATCAACACCCAGCTATTTAACACATCAATCATAATAAACAACCTA--TCT-CAACCTC-AAC-TCGGGGTCTCATGAACCAACGCCCTACTATGGCTTGCCTGCCTACTAGCATTTCTAGTAAAAATGCCACTCTATGGGCTGCACCTTTGACTACCAAAAGCCCACGTAGAAGCCCCAATTGCCGGCTCAATAGTCCTTGCAGCCGTACTACTAAAACTGGGGGGGCTATGGCATTATCCGAATTA-CCCC--AATACTAAACCCACTAACCACAAACCTGTGCTACCCATTCATTATTTTGGCCACCTGGGGTATTATTATAACAAGCTCAATTTG-CCTACGGCAAACAGACCTAAAATCACTAATCGCCTATTCGTCTGTCAGCCACATGGGCCTAGTCATTGCAGCAGCCCTCATCCAAA-CACAATGAAGCCTTACAGGCGCAATCGTTCTAATAGTAGCCCATGGCCTCACATCATCCATATTATTTTGCCTGGCAAATACTAACTACGAGCGTACTCACAGCCGCACCCTACTTCTAGCCCGGGG--CCTACAGCTCGTCCT-CCCACTTATAACTACATGATGACTTATGGCCAACCTTATAAACATGGCGCT-G-CCCCCAACAATCAACCTTACAGGCGAACTTATAATTTTAACCTCATCATTCAACTGATCCTACCAAACCATTATCATAACCGGACTGGGCACCCTTCTAACAGCAACATACTCCCTCCACATGTTTCTGATAACCCAGC-GGGGAAAACTAACAACACACATCACACAAATA-TTACCAACACACACCCGAGAGCACCTTCTCATAACCCTACACATAATCCCAATACTGCTATTAATACTTAACCCTCAACTAATCATGGGCCCTTTCTCCTGTCAACATAGTTT--AAC-AAAATATTAGGTTGT-GGACCTAAAGATAGAAGTTCAA---C---CCTTCTTGTAGACCGAAAAGTGTGT--GCACACAAAGAACTGCTAATTC-C-TTGCCCCGGAGTTAAACTC-C-C
JAM11487 AATCCAGGTCGGTTTCTATCTATGATGCTTTTTTCTTCAGTACGAAAGGACAAAG-AAAAC-CGGACCTATCTTAATAACACGTCCAACCAT--CACGACTG-AACACAACTAAAGTCATATTAGCAG-----CC--CCTG-CTAGACCAAAAATAATGG----TTTATTAAGGTGGCAGAGCCGGGTAAGTGCA-CAAGGCCTAAGA-CCTT-CACCTCAGATGTTCAAATCATCTCCTTAATAATGTACTCAATTCTCTTATACTTAATAAA-CCCCCTCCTCTACATCATCCCAGTTCTAGTTGCAGTAGCATTCTTAACACTACTAGAACGAAAGATCCTAGGCTATATACAAATACGAAAGGGCCCAAACATCGTAGGCCCATACGGCCTCCTCCAACCAATCGCCGATGGAGTCAAACTATTTATTAAAGAACCAGTGCGACCCTCCTCATCATCACCAAGCCTCTTTATTGCCACCCCTACACTAGCCCTGTTCCTCGCATTAATAATTTGAG-CCCCCATACCAATACCTGCCCCCATAACAGACTTAAACCTGGGCCTTTTATTTATACTTGCCCTATCTAGCATGGCTGTTTATTCCATCCTATGATCTGGGTGAGCCTCAAACTCAAAATA-TCCACTTATCGGCGCTCTCCGAGCTGTCGCACAAACAATCTCATATGAAGTGACCCTCGGCATTATCTTA-CTAACAATTATCATTATAGT---GGGCGGCTTCACTATACAAACACTAACGCTCACTCAAAGCTCCCACTGGCTTCTCTTATCCTCATGGCCACTAGCCATGATATGGTTTATCTCAACCCTAGCAGAAACCAACC-GAGCCCCATTTGACCTTACAGA-AGGGGAGTCCGAACTCGTATCCGGATTCAATGTAGAATACGCAGCAGGCCCTTTCGCACTATTCTTTCTAGCCGAATACGCCAACATTATAATAATAAACACCCTAACATGCATCATATTCTT-AAACCC-AGGAGATACTCAC----CCAGACATATTTCCAATAAACTTAATACTAAAAACAGCCCTCTTAACTACCCTATTTTTATGGACGCGCGCATCATA-TCCCCGCTTCCGATATGACCAACTCATACACCTCCTATGAAAAAACTTCCTACCAATTACCCTAGCCATGTTC-TTATGACACGCATCCTTCCCCACCACTCTAGCAGGGCTG-CCCCCACAATAA-------AGGAACTGTGCCCGAAT----T-TTAAGGTTTACTTTGATAGAGTAACACACAGAGGTTAAAA-CCCTCTCAT-TT-CCT------ATTAGAAAGACAGGGCTCGAACCTGCACCAAAGGACTCAAAATCCAATGTACTCCCA-TTATACAACTCTCTAGTAAAGTCAGCTAATTAAGCTTTCGGGCCCATACCCCGAAAATGTTGGTTTAAACCCCGCCTATACTAATGAA-CCCTGTTATAACCTCACTAATTATTTCAAGCCTAGCCCTAGGCACAATAATCACAATATCAAGCTCCCACTGACTGCTTGCCTGAATTGGGCTAGAACTAAACACCTTAGCAATCAT-CCCCATCATTGCAAAACAACACCA-CCCTCGAGCAACAGAAGCCGCCACAAAATACTTTCTAATCCAAGCCGCAGCCTCAGCAACCCTC-CTCTTCTCAAGCACAATCAATGCTTGAACAACAGGAACCTGAGATATCATACAACTAACCAA--CCAGCCCGCCTGCATGATACTAACCATGGCACTATCAATAAAACTAGGCCTAG--CCCCACTACACTTCTGACTTCCAGAGGTACTACAGGGGTCAACACTAAAAACAGCACTAATCATTGCTACATGACAAAAACTAG-CCCCTGCAGCCCTAC-TATTCTTAACACACAACTCACTACA-CCCTCCAACCCTCCTTACAATGGGCCTACTGTCAACACTAATCGGTGGAT-G-A-GGCGGACTAAACCAAACACAGACACGAAAAATTATAGCATACTCATCCATCGCCCACCTAGGATGAATGGCATCAGTCCTAACCCTTACCCCAAACATCATGCTACTAAACCTAATACTATACATCCTAATAACCACCCCA-ACGTTTATACTACTAATATACTCATCATCTAAAACGATTAAAGACCTAACAACAACATGGGCCATCT-CCCCAACAATAGCCGCCCTCCTACTGCTCCTACTCATATCAATA-GGGGGGCCT--TCCACCCCTCACAGGCTTCCTCCCAAAATGATTAATTTTACAAGAACTTATCTCCCACAGCCT-CACCACTATAGCCAC-AGCCATAGCCCTCTCAGCCCTATTAAGCCTA-TTCTTTTACCTTCGCCTGTCCTACACCACCGCACTAACTATGG-CCCCAACCT-CACCACAAAACAAACTAAAATGACGCCTACAGCCCAAACTAAAAACAACAGCACTATCCACTATACTAGCCCTATCCACCCTACTACTCCCAATCT-CCCCCGCCC---TGATAT------AGAGACTTAGGTTAA--CG-TCAAACCAGTGGCCTTCAAAGCCACAAACAAGAGCTAA-ACCCTCTTAGCCTCTGT--AAAACCTGTAAAATTCTAATTTACATCCTATGATTGCAAGTCAAACACTTTCATTAAGCTAAG---------------------------------------------------------------------------------------------------------------------------------------------------GCTTCCTAGACAGACGGGCCTCGATCCCGTAAATTTTTAGTTAACAGCTAAATACCCAATCCAGCGGGCTTCTATCCGGGCTTTAT------------AAAAAAAAAGCCGCGGCACACCC---TAGTGTGCGTCTCTAGATTTGCATTCTAGCGT-GAAA--------------------CACCTCACGACTT-----------------TTGATAAGAGTGGGGCTGGT-ACCCACCTGCACAGGGCTACAACCTGACACCT------ACTCGGCCATC-------TTACCCGTGACTATTAACCGTTGATTCTTCTCAACTAATCATAAAGACATTGGTACCCTATACTTGATTTTTGGTGCCTGAGCAGGAATAGTGGGAACCGCACTGAG-CCTTTTAATCCGCGCTGAGCTTAGCCAACCGGGCACACTGCTAGGCGACGACCAAATCTATAATGTCATCGTTACAGCCCATGCTTTCGTAATAATC-TTCTTCATGGTCATGCCCGTAATGATC-GGCGGATTCGGAAACTGACTTGTACCACTAATGATCGGAG-CCCCCGACATAGCATT-TCCGCGCATAAATAACATAAGCTTTTGACTTCT-T-CCCCCCTCCTTTCTCCTCCTTTTAGCATCCTC-CGGTGTAGAGGCTGGCGCAGGTACCGGGTGAACAGTTTA---CCCGCCA-CTAGCAGGCAACCTAGCCCATGCTGGGGCCTCCGTTGACTTAACGATCTTTTCATTGCACCTGGCCGGTGTGTCCTCTATCTTAGGGGCAATTAATTTTATCACAACGTGCATCAACATAAAA-CCCCCCGCAATAACTCAATACCAAA--CCCCGTTGTTTGTTTGATCTGTGTTAATTACAGCTGTCTTACTGCTCTTGTCGCTGCCAGTCCTAGCCGCCGGTATCACAATACTACTCACAGACCGCAACCTAAATACATC-TTTTTTTGACCCTGCAGGC-GGAGGA-GACCCCATCTTATACCAGCACCTGTTCTGA-TTTTTTGGTCACCCAGAGGTCTACATCCTCATTCTGCCGGGGTTCGGGATAATTTCACACATTGTAACCTACTACGCAGG-T-AAAAAGGAACCTTTCGGCTACATGGGTATAGTATGAGCAATAATGTCTATCGGCTTCCTAGGCTTTATCGTCTGAGCCCACCACATATTTACAGTTGGCATAGACGTCGACACACGAGCATACTTTACATCCGCAACCATAATTATTGCTATCCCAAC-AGGCGTAAAAGTATTCAGTTGACTAGCTACCCTGCAC-GGCGGAATAATTAAGTGGGACGCTGCAATACTATGGGCCCTC-GGCTTTATTTTCCTATTTACAGTC---GGCGGACTAACTGGCATCGTACTAGCCAACTCATCATTAGACATTGTCCTACATGACACTTATTATGTAGTAGCCCACTTCCACTATGTACTTTCAATG-GGCGCTGTCTTTGCAATTATA-GGAGGCTTTGTCCATTGATT-CCCTCTATTTTCAGGGTACACCTTGCACCAAACATGAACAAAAATCCACTTCGGTGTAATATTCGCAGGCGTAAACTTAACA-TTCTTCCCCCAACACTTTCTAGGCCTCTCAGGCATGCCACGACGATACTCAGACTACCCAGATGCTTACACTGTCTGAAACACTGTCTCATCCGTAGGCTCTCTTATCTCATTAGTAGCTGTAATCATGATAATATTTATTATCTGAGAGGCATTTGCAGCCAAACGAGAAGTCCTTACTCTTGAACTAACAAGCACCAACCTAGAGTGACTACACGGCTGCCCG--CCACCTTATCACACATATGAAGAACCAACATATGTTCAAACAAACTCAAGA-----------AA-GGGAGGAATCGAACCGCCTTCTTCTGGTTTCAAGCCAACTGCATAACTACTATGCT----TCTCTCTCCATA----------------GGACCCTAGTAAATTA-ATTATATAGCCCTGTCAGAGCTAAGTTACAGG--CTA-AAACCTGTGGGCCCTAATATGGCACACCCCTCTCAACTTGGATTTCAAGACGCAGCCT-CCCCAATCATAGAAGAACTGTCACACTTCCACGACCACGCAATCATAATTGTACTTCTAATCAGCGCCCTCGTACTGTACATTATTTCTCTTATTATATCAACAAAATTAACACACACCAACACAATAGATGCCCAAGAAGTAGAGATAATCTGGACAATCTTACCAGCAGTTATCCTAATCTTAATTGCTCTGCCTTCCCTACGAA-TTCTCTACCTAATAGACGAAATCAACAA-CCCGCACTTAACCATTAAAGCCCTTGGCCACCAGTGATACTGAAGCTACGAATATACCGATTATGAAGACCTAATTTTCGACTCATATATAGTACCAACTCAGGACCTAAAGCCCGGC-TTCTTCCGACTGCTAGAAGTAGACCACCACATGGTTATCCCAATGGAATCCCCAATTCGAATGCT-TATTTCAGCAGAAGATGTCCTCCACTCATGAGCTGTCCCAGCCCTTGGGATCAAAACTGACGCCATCCCAGGACGACTAAACCAAACAACCTTTATCACATCCCACCCTGGAATGT-TCTATGGCCAATGCTCAGAAATTTGTGGGTCAAACCATAGCTTTATACCTATCGTAGTAGAAGCTGT-TCCATTAAGCCACTTCGAAAACTGATCCACCACAATACTAA---CTGCCTCACTAAGAAGC-TTCTAC--AGCACTAGCCTTTTAAGTTAGAGA-GGGAGATACGGCT--CTCCCTTAGTGAATATGCCACAACTAAACCCCGCCCCCCTGATTCTTTATTCTTCTCCTCTCATGAGCCACCCTTCTCCTCATCTTT-AAAATAAAA-GTCTCACCATCCT-CCCC-CCCTTAATCACACAACCACAA----ACGAGACCTCACACCACACCA--CACCATGAAACTGACCATGAGCTTAAAC-TTCTTCGACCAATTTTTAAGCCCCC--AAATTATAGGCAT-CCCCCTTATCCTGTTAGCAATAACTGCA-CCAGCATTATTAATCACCACAAAAACAAATCGCCTGGCCCCAAACCGAACAACAAC-ACTCCAAACATGAGCACTATTTACCTTTACAAAACAACTACTAA--C-CCCACTTAACAAACCCGGACACAAATGAGCCGTAATGCTCCTATCCTTGATAT-TTTTCCTGCTATCCCTAAATATACTGGGCCTTTTACCATACACTTTCACCCCAACCACACAACTCTCAATAAATATAGGACTAGCCG-T-GCCGTTATGACTTGCAACAGTCCTCATAGGA-ATGCGAAATCAACCAACCATATCACTCGGA-CACCTCCTGCCAGAAGGGACTCCAA-CACTGCTAGTCCCAGTACTAATTATTATCGAGACAATTAGCCTATTCATTCG-TCCATTA-GCCCTTGGTGTACGACTAACCGCAAACCTAACCGCCGGCCACCTCCTAATTCAACTCATTTCAACAGCAGTATTTGTACTACTACCAACAATAACCCTCACTGCCTCTATCACCGCAATCGTACTACTCTTATTAACAGGACTAGAAGTTGCAGTAGCAATAATCCAAGCCTATGTGTTCACCCTCCTATTAAGCCTCTACCTACAAGAAAACGTCTAATGACCCACCAAGCACACGCCTACCACATAGTAGACCCAAGCCCTTGGCCCTTAAC-TGGGGCCATCGCCGCCCTATTAATAACATCTGGCCTAGCCGTTTGATTCCACTTTAATAGTATAACGCTAATAAATATTGGCCTCCTCGTACTACTTCTGACAATATTTCAATGATGACGAGATATCACACGAGAGGGGACATTCCAAGGACACCATACAACACTAGTACAAAAAGGCCTTCGATACGGAATAATCCTCTTCATCACGTCAGAGGTC-TTTTTTTTCATCGGATTCTTCTGGGCCTTCTATCACTCAAGCCTAGCCCCAACCCCTGAGCTT--GGGGGATGCTGA-CCCCCAAGCGGGGT-TAA-CCCCTTAAACCCATTTGAAGT-CCCACTTCTAAACACCGCCGTTTTACTTGCCTCTGGCGTAACTGTCACATGAGCCCATCACTCAATCATAGA-GGGGGCCCGAAAAGAAGCAACCCAGGCCCTAACACTAACAGTTATTTTAGGTTTATA-CTTCACCGCACTCCAGGCTATAGAGTACTACGAGG-CCCCCTTTGCAATTTCAGACTGTGTGTATGGGGCGACT-TTCTTCGTAGCAACGGGCTTCCACGGACTACACGTCATTATTGGCTCTAG-TTTTTTACTTATCTGCCTATTACGACAAACTATGTACCACTTCACAACCGGCCACCACTTCGGCTTTGAGGCTGCCGCATGATATTGACACTTCGTAGACGTAGTTTGACTATTCCTTTACGTCTCAATCTACTGATGAGGCTCATG-TTTTTCTAGTAC-AATTAGTATAAGTGGCTTCCAACCACTAGACCCTAAC-ATAAACTTAGGG-GAAAACAATGGTTTTAACAACAATATTTTACATTACTCTTACAATCACAACCTTGCTTGTAATTATTAGTTTTTGGCT-CCCACAAACAACCCCGGACACAGAAAAGCTCTCCCCCCTACGAATGCGGATTTGACCCCCCTTGGCTCAGCCCGCCTTCCTTTCTCCCTCCGATTCTTTCTTGTAGCTATTC-TTTTTCTCCTATTTGACCTGGAAATTGCCCTACTTCTTCCAATTCCATGGGCAATAAACCTGCCAAACCCAACTACAACCATCTCCTGAATCTCGGCTATTATTGTCCTACTAACCCTTGGGCTGGTCTACGAGTGGACAGC-AGGCGGACTAGAATGAGCAGAATAGGCGGCTAGTATAAACAAAACAACTAATTTCGGCTTAGTCGCTCTA-GGTCCAACCCCTAGGCCGCCAT-ATGACCTCAACGTACTTCACATTCACTACAGCCTTTATCATCGGAATTATGGGCCTTTCAATGCATCGCACACATCTTGTGTCTGCCTTACTATGCATTGAAGCCATAATACTTGCCCTGTTTACAGCCTTAACAGCCTTCTCTGAAAGCACCCAGCTGCCTCATGTAACAATATTACCCATCTTACTTTTGGCCTTTTCTGCCTGTGAGGCTGGCACAGGCCTGGCCCTCCTGGTCGCAACCGCTCGAACTCACGGCACAGACCACTT-ACAAAACCTCAACCTCTTACAATGCTAAAAGTTCTACTCCCAACAATTCTACTAATCCCAACAGCACTTCTATCT-AAAAAAAACAACCTTTTCTTAAATTATACAATCGGCTCTATA-CTCCCCGCCCTTATAAGCCTAATATGACTGAGCCA-CCCACTAAACTTTAACCTTTCCGCTACTT-CTAACTACACTAATATT-GATACCATATCTG-CCCCGCTAATAATCTTATCCTGCTGACTACT-ACCACTAATAGCTATTGCTAGCCAAAATCACTTGCAAACAGAA-CCAAC-TAACCGTAAACGAACCTTCTTAATCACAATCTCAGCCTTACAAATCGCCCTCCTATTAACATTCTCAGCAACCAACCTAGTACTTTTCTTCATCCTATTCGAAACAACACTAATCCCCACCCTTATTATTATTACCCGGTGAGGAAACCAGGCGGAACGCCTGTCTGCGGGGACCTATTTTTTATTTTATACACTGGCCGGCTCACT-CCCACTCCTTGTCGCACTCCTCCTTATTAACACACAACACTTCAACACATCCATCATTATAAACAACCTA--ATT-CAACCCC-AAA-TCGAACTATCATGAACAAACACCCTACTCTGACTCTCCTGCCTATTAGCCTTCTTAGTAAAAATGCCCCTGTATGGCCTCCACCTATGACTACCAAAAGCCCACGTAGAGGCCCCAATTGCCGGCTCAATAGTCCTTGCAGCTGTCCTATTAAAGCTT-GGGGGCTATGGAATTATCCGAATCA-CCCC--CATACTAAACCCCGTAACTATAAACCTATCCTACCCCTTCATTGTTCTCGCAACATGAGGCATTATTATAACAAGCTCAATCTG-CCTACGGCAAACAGACCTAAAATCATTAATCGCCTACTCATCAGTTAGCCACATGGGCCTCGTTATCGCAGCAGCCCTTATCCAAA-CACAATGAAGCCTTACCGGCGCAATCATTCTGATAGTCGCACATGGCCTCACATCATCAATACTATTCTGCCTGGCAAACACCAACTACGAACGAACCCACAGTCGCACCCTACTGCTCGCACGAGG--CTTACAGCTCGTTCT-ACCTCTCATAACCACATGATGACTACTAGCCAACCTTATAAACATAGCACT-A-CCCCCTACAATCAACCTCGCCGGTGAACTTATAATTTTAACCTCGACCTTCAACTGGTCTTACCAAACTATTATCATAACCGGACTAGGCACCCTTCTAACAGCAATATACTCCCTCCACATATTCCTAATAACCCAGC-GAGGAAAACTAACAACACACATAACACAAATA-ACACCAACACACACCCGAGAACACCTCCTAATAGCCCTTCATATAATCCCCATACTGTTATTAATACTAAACCCACAGTTAATCATAGGCCCGTTCTCTTGTCAACATAGTTT--AA--AAAATATTAGGTTGT-GGACCTAAAGATAGAAGTTCAA---C---CCTTCTTGTAGACCGAAAAGTGTTT--GTACACAAAGAACTGCTAATTC-C-TTGCCCTAGGGTTAAACTC-C-C
JAM11495 AATCCAGGTCGGTTTCTATCTATGAGTT-ATCTTCTTCAGTACGAAAGGACAAAG-AAGAA-AGGACGAATATTAGAGACACGTCCTAATTC--CCAGGCTG-AATAAAACTTAAGCCAAC---------AAACT--CATTCCCGGCCAAAGATACCGGC----TTTATTAGGGTGGCAGAGCCAGGTTTATGCA-AAAGGCCTAAGA-CCTT-TACATTAGATGTTCAAATCATCTCCCTAATAATGCGAAGCCTCTTACTATACGCAATCAA-CCCACTTCTATATATTATTCCCGTCCTAGTTGCAGTTGCCTTTCTTACCCTATTAGAACGAAAAGTACTTGGCTACATACAACTACGAAAAGGCCCCAATATTATTGGACCTTACGGTCTCCTTCAACCAATCGCTGACGGGGTTAAATTATTTATTAAAGAACCACTGCGACCCTCCTCCTCATCCCCAACATTATTTATTATCACCCCTACCCTTGCCCTATTCCTAGCCCTAATAATCTGAACCCCCCCTACCTATGCCAGACGCCCTAGCAGATATAAACCTCGGCTTACTATTTATATTAGCCCTCTCCAGCATAGCCGTCTACTCAATCTTATGGTCCGGGTGAGCATCAAACTCAAAGTA-CCCACTAATTGGGGCACTCCGTGCCGTAGCCCAAACAATCTCCTATGAAGTAACCCTGGGAATCATTATC-TTAACCATCATTATCCTCAC---AGGAGGCTTCACCATAAAAATACTTTCAACTACACAAGACTACCACTGACTTCTCCTATCTTCCTGGCCCCTGGCAATAATATGATTTATCTCAACACTTGCAGAAACAAACC-GCGCCCCATTCGATCTCACCGA-AGGTGAATCAGAGTTGGTCTCAGGGTTTAACGTAGAATATGCAGCCGGGCCTTTCGCCCTGTTCTTTTTAGCCGAATACGCAAACATCATAATAATAAACACCCTCACATGTATTCTATTCTT-GAACCC-TGGAAGCCTGACCTCCCCCCGACACCTTTACAATAAACCTAATACTAAAAACAACACTACTTACTACCCTATTCTTATGGGCCCGAGCATCCTA-CCCCCGATTTCGATACGACCAGCTCATACACCTATTATGAAAAAACTTCCTGCCTCTAACACTAGCCCTCTTC-TTATGACACGCCGCATTCCCAACAACACTATCAGGCCTCCCCCCCACAATAAC------AGGAAATGTGCCTGAA-----A-CCAAGGACTACTTTGATAGAGTAGAAAATAGGGGTTAAAG-TCCCCTCAT-TT-CCC-------CTAGAAAAACAGGACACGAACCTGCACCTTGGGGCCCAAAACCCCTTGTACTACCT-TTATACTACTTTCTAGTAAAGTCAGCTAATTAAGCTTTCGGGCCCATACCCCGAAAATGTTGGTTTAAATCCTTCCTATACTAATGAA-CCCAATTATATACTCATTAATTATCTCCAGTGTAGCTACTGGCACAATCATTACCATATCAAGCTTCCATTGACTACTAGCATGAATTGGATTAGAGCTAAACACCCTAGCAATCAT-TCCAATTATCGCAAAACAACACCA-CCCCCGAGCAACAGAAGCAGCAACAAAATACTTCCTAACACAGGCTGCAGCCTCCGCTATAATT-CTCTTCGCCAGCACAACAAACGCCTGAATAACCGGGACCTGAGATGTTTCCCAACTGACCAA--CCAACCCGCTTGCATAATACTTACCATTGCTCTCGCAATAAAACTGGGACTCG--CCCCACTACACTTTTGACTCCCAGAAGTACTACAAGGCACCACACTAAAAACAGCACTAATCATTGCAACCTGACAAAAACTAG-CCCCAACAGCCCTCC-TATACATAATACATAGCTCAATTAA-CCCAACAGTCCTACTAACAATAGGAATCATATCCACCCTAACAGGTGGGT-G-G-GGCGGACTGAACCAAACACAAACACGAAAAATCATAGCATTTTCATCAATCGCCCATCTCGGTTGAATAGCGAGCATTATTACACTAAACCCCAACCTCATACTCCTAAATCTACTCCTCTATATCATTATGACCACCCCA-ATGTTCATAATACTAATACTCACTTCATCAAAAACCATTAAAGATCTTACAACATCATGATCTATCTCCCCCCCAAATCACCGCCCTAATGTTCATACTACTAATATCCCTA-GGTGGGCT---CCCGCCAATAACAGGATTCATGCCAAAATGACTTATTCTACAAGAAATAACAACACACGCCCT-AACCACCGCCACAAC-AATTCTAGCTATGTCCGCACTCCTAAGCCTA-TTCTTCTATTTACGTCTATCCTACACCTCCTCCCTCACCGTAT-TTCCCATCA-CAACAAAAACTACCTATAAATGACGGTTCCAACCAAAATCAAACACAACACTAATAACTACAACCATAACACTATCCCTACTCCTCCTCCCAATTA-CCCCGATAC---TACTCCCGTAACAAGAGCTTAAGTTAA--A--TAAAACTAAGGGCCTTCAAAGCCCTAAACAAGGACTAG-CCCTCCTTAGCTTTTGTG-AAGGCTTGTAAAACTTTAATTTACATCTCCTGAATGCAACTCAGACACTTTAATTAAGCTAAA---------------------------------------------------------------------------------------------------------------------------------------------------ACCTCCCAGACAAACGGGCCTCGATCCCGTAATCTCTTAGTTAACAGCTAAGCACCCAATCCAGCGGGCTTTCGTCTGAGCTTCTTTTT-------TT--AAAAGAAGCCCCGGAACACCT---CCGTGTTCGTCTCTAGATTTGCACTCTAGCGT-GAAT--------------------CACCTCAGGAC-------------------TTGATAAGAACGGGACTTGA-ACCCGCCTGTACAGGGCTACAACCTGCCGCCTA-----CATCGGCCACC-------TTACCTGTGACTATTAATCGTTGATTCTTCTCAACTAACCACAAAGATATCGGCACCCTATATTTAATCTTCGGTGCCTGAGCAGGCATAGTGGGGACCGCCCTAAG-TCTATTAATTCGGGCGGAACTGAGCCAACCGGGAACTCTCCTGGGAGATGACCAGATCTATAATGTTATTGTTACAGCTCATGCCTTCGTTATAATC-TTCTTCATGGTCATACCCGTTATAATTGGGGGGGTTTGGAAACTGGCTTGTTCCCTTAATAATCGGCG-CCCCAGACATGGCATT-TCCCCGAATAAATAACATAAGCTTCTGACTCCT-C-CCTCCCTCCTTTCTACTACTCCTGGCCTCCTC-AGGGGTAGAGGCCGGGGCAGGGACCGGCTGAACTGTCTA---CCCACCC-CTTGCGGGAAACCTGGCCCATGCCGGGGCCTCCGTCGACCTAACCATCTTTTCACTACACTTAGCCGGGGTCTCATCAATTTTAGGGGCAATCAACTTCATTACTACGTGCATTAACATGAAGCCCCCCTACTATAACACAATATCAAA--CCCCCTTATTTGTGTGGTCTGTCCTAATCACGGCCGTCCTACTTCTGTTGTCCCTCCCAGTATTAGCAGCAGGTATTACAATGCTTCTCACGGACCGAAACCTAAATACATC-CTTCTTTGATCCTGCGGGT-GGCGGC-GACCCCATCTTATACCAACACCTATTCTGA-TTCTTCGGGCACCCGGAGGTGTATATTTTAATCTTGCCGGGGTTCGGCATAATCTCACACATCGTGACATACTATGCTGG-T-AAAAAAGAGCCCTTCGGGTACATAGGTATAGTCTGAGCTATGATATCAATTGGCTTCCTCGGCTTCATTGTTTGAGCCCACCACATATTTACGGTCGGAATAGACGTAGACACTCGAGCATACTTTACCTCTGCAACAATAATCATTGCTATCCCCAC-AGGAGTTAAAGTATTTAGCTGATTAGCCACCCTTCAC-GGCGGAATAATCAAATGAGATGCTGCAATACTATGAGCCCTG-GGCTTCATTTTCCTTTTTACTGTG---GGGGGACTGACCGGAATTGTTCTGGCCAACTCATCCCTAGACATCGTCCTACACGACACATACTATGTTGTAGCTCACTTCCACTATGTCCTATCAATA-GGCGCTGTCTTTGCAATTATGGGGGGGCTTCGTACACTGATT-TCCCCTATTTTCAGGTTACACCCTACACCAAACCTGAACAAAAATCCACTTTGGGGTTATGTTTGCTGGAGTAAACTTGACC-TTTTTCCCACAACACTTCTTAGGCCTGGCTGGAATACCTCGCCGATACTCAGACTACCCAGATGCCTACACTATCTGAAACACCCTCTCATCAATTGGCTCCCTAATTTCACTAGTAGCAGTTATCATAATAATATTTATCATCTGGGAGGCCTTTGCAGCCAAACGAGAAGTTCTAACCCTAGAGCTTACAAGCACTAATTTAGAGTGACTACACGGCTGCCCG--CCCCCATACCACACCTACGAAGAACCAACATACGTACAAACAAACTCAAGA-----------AA-GGGGGGAATCGAACCGCCTTCTAATGGTTTCAAGCCACTCACATGACCAAAATGCT----TCTTTCTCAATTAAC-CCCCCCCCCCCGAGGCCCTAGTAAATGA-ATTATATAGCCCTGTCAGAGCTAAGTAACAGA--TT--AACACCTGTGGGCCTCAAATGGCACACCCCTCCCAATTAGGTTTCCAAGACGCAGCCT-CCCCGATCATAGAAGAACTCCTCCACTTCCATGACCACGCCATCATAATCGTTTTCTTAATCAGCGCTCTCGTACTTTATATTATCTCCCTAATAATAACAACAAAACTGACACATACAAATACAATAGATGCCCAAGAGGTAGAGATAATTTGAACCATTATACCAGCAATTATTTTGATCCTCATTGCTCTTCCCTCCCTACGAA-TCCTCTACCTAATAGATGAAATCAACAA-CCCCCACTTAACAATTAAAGCCCTGGGACACCAGTGGTACTGAAGCTACGAATACACAGACTACGAGGACCTAATATTTGACTCCTACATAATCCCAACACAAGAACTGCAAAATGGA-CACTTCCGACTACTAGAAGTGGACCACCGCATAGTAGTTCCAATAGAGTCCCCAATTCGAATACT-AATCTCAGCAGAAGACGTCCTACACTCGTGGGCTGTTCCCGCCCTAGGAATTAAAACAGACGCCATCCCCGGACGACTTAACCAAACAACCTTCATTACGTCCCACCCGGGGCTAT-TTTATGGGCAGTGTTCAGAAATCTGCGGATCAAACCACAGTTTTATACCAATTGTAGTCGAAGCTGT-ACCCTTAAAACATTTCGAAAATTGATCAACAACAATACTTA---CCGCCTCATTAAGAAGC-TTCTAT-CAGCGTTAGCCTTTTAAGCTAAAGA-AGGAAG-CTACCA-CCTTCCCTTAATGAAATGCCACAATTGAACCCCA-ACCCATGATTCCTAATCCTCCTACTATCATGAACAACCCTTATAATAATATTC-AAAACTAAA-ACCCTGTCCCTCC--TAC-AACAAAATACACCAACAACCA-TCAACACAGCAAAACAACAAACAA--CCCCGTGAAACTGACCATGAACCTAAGC-TTCTTCGACCAATTTTCGAGCCCAC--AAATCCTAGGTATCCCCCCTAATCTTACTAGCCACAACACTG-CCAATACTACTAATCATCACGGACACCCACCGACTTATCCCCAACCGACTAACAGC-AGTACAAACCTGAGTAACCTTCCTATTTACCAAACAACTGATGC--T-ACCAATAAACAAAACAGGACACAAATGAGCTGCAATCCTCCTTTCACTTATAC-TTTTCCTTCTCTCACTTAACATGCTGGGCCTACTACCCTATACATTTACGCCAACCACCCAACTCTCTATAAATATAGGCCTAGCAA-T-TCCACTATGACTTGCCACAGTACTAATCGGC-CTCCGAAATCAACCAACAATATCACTAGGC-CACCTCCTGCCAGAAGGCACCCCAA-CCCCATTAGTCCCAATTCTAATTATTATCGAAACAATCAGCCTCTTTATCCG-CCCCCTT-GCTCTGGGAGTCCGACTAACAGCTAACCTAACGGCAGGACACCTATTAATTCAACTAATCTCTACCGCCGTCTTCGTTTTAATACCAATTATAACACTAACAGCCTCAATTACCTACATCGTACTCCTTCTACTAACCGGCTTAGAGGTCGCAGTTGCTATAATCCAAGCTTACGTGTTCACCCTACTACTAAGCCTCTACCTACAAGAAAACGTTTAATGACCCACCAAGCCCACGCCTACCACATAGTAGACCCGAGCCCTTGGCCTTTAAC-AGGCGCAATCGCTGCCCTATTAATAACATCAGGCCTTGCCATCTGATTTCACTTTAATAATACACTTCTAATAAACATCGGACTCGCAATTCTCCTTCTAACAATATATCAATGATGACGAGACATCACACGAGAGGGAACATTCCAAGGACACCATACAACCCTCGTACAAAAAGGCCTTCGATACGGAATAATTTTATTTATTACCTCAGAAGTT-TTCTTTTTTATCGGATTTTTCTGAGCCTTTTATCACTCCAGCCTCGCCCCAACTCCTGAGCTT--GGAGGCTACTGA-CCACCCAGCGGAAT-TAG-CCCACTTAACCCATTTGAAGT-CCCCCTATTAAACACAGCCGTACTACTAGCATCCGGGGTGACTGTCACCTGAGCTCACCACTCACTCATAGA-AAACAACCGAAAAGAGGCAATCCAGGCCTTAATATTAACAGTTCTACTAGGCCTTTA-CTTTACTGCCCTGCAAGCCATAGAGTACTATGAAG-CCCCGTTCGCAATTTCCGACAGCGTATATGGATCTACCTTTTTTTGTGGCAACAGGATTTCACGGACTACATGTCATCATTGGCTCCTC-ATTCCTATTAGTTTGCCTGTCTCGACAAATGCTATACCACTTCACCACTAACCACCACTTCGGATTCGAAGCAGCCGCATGATACTGACACTTCGTAGATGTAGTATGACTGTTCTTATACGTGTCAATTTACTGATGAGGTTCGTATTCCTCTAGTATT-AACCAGTACAAATGACTTCCAATCATTTAGTCTCAAC--TAACCTTGAGG-AGGAATAATGAGCATAACAATAATATTTTTCATTACAACCATCATCACCGCCCTGCTAATTATTATTAGCTTCTGACT-TCCACAAACACTCCCCGACACAGAAAAACTGT-CACCGTATGAGTGCGGATTTGA-CCCCTTGGGCACAGCCCGACTACCATTCTCACTCCGGTTCTTCCTCGTAGCCATCC-TATTCTTACTATTTGACCTAGAAATCGCACTTCTCCTCCCAATCCCCTGGGCAATAAACCAAC---AACCCTTAACCACCATAATCTGAACTTCAACTATTATTCTTCTACTAACACTAGGCCTAATCTATGAGTGGTTAGC-AGGAGGCCTAGAATGAGCAGAATCGGCAGTTAGTTCAGCAAAAACAACTAATTTCGGCTTAGTCACCCTA-GGTTTAAACCCTAGACTGCCCT-ATGACAACAACACACTTTACATTCACCACCGCATTTCTACTGGGAATAATAGGTATATCCCTCCACCGAACCCACCTCGTATCCGCCCTCCTATGCATTGAAGCAATAATACTTGCCTTATTTACAGCCATATCAATATTTACCTCTACCATACAACTTTCATCTACGGCCCTGTCCCCCGTACTATTACTAGCATTCTCCGCCTGTGAAGCCGGCACCGGTCTAGCATTACTTGTAGCAACAGCCCGAACACACGGAACAGACCACCT-GCAAAACCTAAACCTCCTACAATGTTAAAAATCCTACTCCCCACCTCCCTCCTCATCCCAACAGCCCTAATACTA-AAACCGAAACCCCTCCTAACAACCTACACTGCCTATTCAATA-CTTCTGGCCCTAATAAGCCTGACATGACTTAAATA-CCCAATTGACCAAAATATGTCCTTCACAT-CCACCTACTATAACATT-GACATACTCTCCG-CTCCATTAATAGTTTTGTCCTGCTGACTACT-CCCAATAATAGCAATAGCAAGCCAAAACCACCTTCAAAACGAG-CCTAT-CAACCGAAAGCGGGTCTTTTTAGTAACTATCACAACCCTACAGATTGCCCTACTACTCACCTTCTCAGCAACAGAATTCACCCTATTCTATATTATATTTGAAACCACCCTAATTCCAACCTTAGTTATTATTACCCGATGGGGGGACCAAGCAGAACGCCTATCGGCAGGTATTTACTTCCTATTCTACACACTTGCAGGCTCCCT-TCCCCTACTAGTTGCCATCCTATACCTAAATGCTAAACACTCTGGCATATCAATACTAACACTTAACCTA--CTC-CAACAAG-AAC-TCCCACAAACATGGACAAACACCACACTCTGACTGGGGTGCTTACTGGCCTTCCTGGTAAAAATACCCCTATATGGCCTACATCTATGACTACCAAAGGCACATGTGGAGGCCCCAATCGCGGGCTCCATAGTTCTAGCCGCAATTCTCCTAAAACTGGGGGGGTTACGGCATTCTACGAATTA-CCCC--AATGCTAAACCCCATCTCAACAAACCTATACTTTCCGTTCCTCATGCTGGCAATATGGGGGATCATCATAACAAGCTCAATCTG-CCTTCGACAAGCTGACCTCAAATCATTAATTGCCTACTCCTCTGTAAGCCACATAGGACTAGTCATCGCAGCATCTCTAATTCAAA-CCCCATGAAGCGTAACAGGAGCAATTGTACTAATAGTAGCCCATGGCCTTACATCCTCAATACTATTCTGTCTGGCCAACACAAGCTACGAACGCACCCACAGCCGTACCCTTCTCCTAGCACGAGG--CCTCCAACTAGTCTT-ACCTCTTATAACAACATGGTGACTACTAATTAACCTAATAAATATAGCCCT--TCCCCCAACAATTAACCTCACAGGCGAACTTTTAATCATAACCTCTATATTTAACTGAGCCCCGATAACAATCATTTTAACTGGCCTGGGTACGCTATTAACAGCAACATACTCACTCTACATATTCCTAATAACCCAAC-GAGGAAAACTCCCAACACACATCACCAAGCTT-GCCCCAACACACACCCGTGAACACCTACTAATAGCCCTACATATTCTACCCATACTCCTATTACTAATAAAACCAGAAGTAACTATGGGCCCTTTAGCCTGTTAGCATAGTTT--AATAAAAACGTTAGAGTGT-GGATCTAACAATAGAAGTTTAA---A---CCTTCTTGCAAACCGAGGGGTGTTT-TTAACACAAAGAACTGCTAATTC-T-AAGCCCTGGAGTTAAAATC-C-C
JAM11496 AATCCAGGTCGGTTTCTATCTATGGTGC-TTTTTCTTCAGTACGAAAGGACAAAG-AAAAA-CGGACCCATATTACTAATATGTCCGACCAT--TACGACTG-AACACAACTAAAGTCACA-TAGCAA-----CT--AACTATT-AACCAAAAATAATGG----TTTATTAAGGTGGCAGAGCCGGGTAATTGCA-TGGGGCCTAAGA-CCCT-CTCCCCAGATGTTCAAATCATCTCCTTAATAATGCACTCAACCCTCTTATATATCATTAA-CCCGCTCCTGTACATTATTCCTGTCCTAGTTGCAGTAGCATTTTTAACCCTATTAGAACGAAAAGTCCTAGGGTACATGCAAATACGAAAAGGCCCAAACATCGTAGGCCCATACGGCCTCCTTCAACCAATTGCTGACGGCGTAAAATTATTTATTAAAGAACCAGTACGACCCTCCTCATCATCCCCCGCCCTGTTTATTGCCACCCCAACATTAGCATTATTCCTCGCATTGATAATCTGAA-CACCTATTCCTATACCTGCCCCAATAACAGACTTAAACCTGGGCCTTTTATTTATGCTCGCTTTATCCAGCATGGCTGTCTACTCAATCCTCTGATCGGGCTGAGCTTCAAATTCAAAATA-CCCACTAATCGGCGCCCTACGAGCTGTCGCACAAACAATCTCATATGAGGTTACCCTGGGGATCATTATT-CTAACCGTTATTATTTTAGCC--GGGGGGGTTCACCATACAAACATTAACCTTTACCCAAAACTCCCACTGATTGCTTCTATCCTCATGGCCACTGGCCATGATATGATTTATCTCTACCTTAGCAGAAACCAATC-GGGCCCCCTTCGACCTTACAGA-GGGGGAATCCGAACTAGTCTCTGGATTTAATGTAGAATACGCAGCCGGCCCCTTCGCACTATTTTTCCTAGCCGAATACGCCAACATCATGATAATAAATACCCTAACATGCATTCTATTTTT-TAACCCGGGGGGGCACGCAC----CCGGACATATTCCCAATAAACCTAATACTAAAAACAACCCTGTTAACCGCACTATTCCTGTGAACTCGCGCCTCATA-CCCCCGCTTCCGATACGACCAACTCATACACCTCCTATGAAAAAACTTCCTACCAATCACCCTAGCTATACTC-TTATGACACGCATCTTTCCCTACTACCCTAGCAGGACTT-CCCCCACAATAA-------CGGAACTGTGCCCGAAT----T-TTAAGGCTTACTTTGATAGAGTAATAAACAGAGGTTAAAA-CCCTCTCAT-TT-CCT------ATTAGAAAGACAGGACTCGAACCTGCACCAACGGACTCAAAATCCAATGTACTCCCA-TTATACGACTCTCTAGTAAAGTCAGCTAATTAAGCTTTCGGGCCCATACCCCGAAAATGTTGGTTTAAACCCCGCCTCTACTAATGAA-CCCTTTTATAACCTCGTTAATCATCTCAAGCCTAGCCCTAGGCACAATTATTACAATATCAAGCTTCCACTGATTGCTTGCCTGAATCGGACTAGAACTAAATACTCTAGCAATTAT-CCCAATTATTGCAAAGCAACACCA-CCCCCGTGCGACAGAAGCTGCCACAAAGTACTTTCTAATTCAAGCCGCGGCCTCTGCCACCCTA-CTATTTTCCAGCACAATCAACGCCTGAACTGCTGGAACCTGAGATATTACACAACTAACCAA--CCAACCAGCCTCTATCATATTAACCATAGCACTATCAATAAAGCTAGGCCTAG-CCCCCCCTTCACTTTTGACTTCCAGAAGTATTACAAGGATCAACACTAAAAACAGCACTAATCATTACCACATGACAAAAACTAG-CCCCCACAGCCCTTC-TATTCCTAACACACAGCTCACTACA-CTCACCAACCCTTCTCACAATAGGCCTACTCTCAACCCTTGTTGGCGGCT-G-A-GGCGGATTAAACCAAACACAAACACGAAAGATTATAGCATACTCCTCAATCGCTCACCTTGGCTGGATAGTGTCTGTCCTAACCCTTGCCCCAAACATCATACTTCTAAATCTAGCACTATATATCCTAATAACCCTGCCC-GCATTCATGCTGCTAATATTCTCATCATCAAAAACCATCAAAGACCTGGCAACAACTTGAGCCGTCTCCCCCCACAATAGCCGCCCTTTTACTAATCCTCCTAATGTCAATG-GGGGGGGCT--TCCACCACTCACGGGCTTCCTCCCAAAATGATTAATTCTACAAGAGCTAGTCTCGCACAGCCT-CGCTGCTATAGCTGT-AGCCATGGCCCTCTCAGCCCTACTAAGCCTG-TTCTTCTACCTTCGTCTATCCTACACCACAGCACTAACCCTAC-CCCCAACCT-CACCTCAAGATAAACTAAAATGGCGCCTACAGCCCAAACTAAAAACAATAGCTATATCAACAATATTAGCCCTTTCCACCATACTTCTCCCAATTT-CCCCAGCCC---TAATAT------AGAGACTTAGGTTAA--CA-TTAAACCAGTGACCTTCAAAGCCACAAACAAGAGCTAA-ACTCTCTTAGCCTCT-G--AAAGCCTGTAAAACTCTAATTTACATCCTCTGATTGCAAGTCAGACACTTTTATTAAGCTAAA---------------------------------------------------------------------------------------------------------------------------------------------------GCCTCCTAGACAGACGGGCCTTGATCCCGTAAAATTTTAGTTAACAGCTAAATACCCTATCCAGCGGGCTTCTGTCCGGGCTTTAT-------------AAAAAAAAGCCGCGGCACACCC---TAGTGTGCGTCTTTAGATTTGCATTCTAACGT-GGAA--------------------CACCTCACGACTC----------------TTTGATAAGAGTGGGGTTGA--ACCCACCTGCACAGGGCTACAACCTGCCACCT------TCTCGGCCATC-------TTACCCGTGACTATTAATCGTTGATTCTTCTCAACTAACCACAAAGACATTGGCACCCTGTATTTGATTTTTGGTGCCTGAGCAGGCATGGTGGGGACCGCCCTGAG-CTTATTAATCCGAGCCGAGCTAAGCCAGCCCGGCACACTACTGGGTGACGACCAGATTTATAATGTTATCGTAACAGCCCACGCATTCGTGATAATC-TTCTTCATGGTCATACCAGTAATGATCGGGGGGGTTTGGAAACTGACTCGTCCCCTTAATAATTGGGG-CCCCAGACATGGCATT-CCCGCGCATAAATAATATAAGCTTCTGACTACT-G-CCCCCATCCTTTCTTCTCCTTTTAGCCTCCTC-CGGGGTAGAGGCGGGCGCCGGAACCGGGTGAACAGTATA---CCCCCCA-CTAGCTGGCAACCTCGCCCATGCCGGGGCATCCGTTGACTTAACCATCTTTTCACTGCATCTGGCCGGCGTATCATCTATCCTCGGGGCAATTAACTTTATTACAACCTGTATTAACATAAAA-CCCCCAGCAATAACCCAATACCAAA--CTCCCTTATTCGTATGATCTGTCCTAATTACCGCCGTACTACTCCTCTTATCTCTCCCAGTCCTAGCGGCTGGTATTACAATACTGCTAACAGACCGCAACCTAAATACGTC-TTTTTTTGACCCCGCGGGC-GGAGGA-GACCCGATCCTATACCAACACCTGTTCTGA-TTTTTTGGACACCCAGAGGTTTATATTCTTATTCTACCGGGGTTCGGGATAATCTCACATATTGTAACCTATTATGCAGG-G-AAGAAAGAGCCCTTCGGCTATATGGGGATAGTGTGGGCAATAATGTCCATCGGCTTCCTAGGCTTCATCGTCTGAGCCCACCACATATTCACAGTGGGCATGGACGTTGACACACGAGCATACTTTACATCTGCGACCATAATCATTGCTATCCCAAC-AGGGGTAAAAGTCTTCAGCTGATTGGCCACCCTGCAT-GGGGGGATGATTAAATGAGACGCCGCAATACTGTGGGCCCTT-GGCTTTATCTTCCTGTTCACAGTT---GGCGGACTAACTGGCATCGTTCTGGCTAACTCCTCACTAGATATTGTCCTACACGACACCTACTACGTAGTGGCCCACTTTCACTATGTGTTATCAATG-GGTGCTGTCTTTGCAATTATAGGGGGGCTTTGTTCACTGATT-CCCATTATTCTCAGGGTATACCCTACACCAAACATGAACAAAAATTCATTTTGGTGTAATATTTGCAGGCGTAAACTTAACA-TTTTTCCCTCAGCACTTCCTAGGCCTTTCAGGTATACCACGACGGTACTCAGATTATCCTGACGCATACACTGTTTGAAACACTGTTTCATCCGTGGGTTCCCTTATTTCGCTAGTGGCTGTAATCATAATAATGTTTATTATCTGAGAGGCTTTTGCAGCTAAACGAGAAGTCCTAACACTTGAACTAACAAGCACCAACTTAGAATGACTACACGGCTGCCCA--CCACCTTATCACACATATGAAGAGCCAACATATGTTCAAACAACTCAAGAA-----------A--GGGGGGAATCGAACCACCTTATTCTGGTTTCAAGCCAACTGCATAAC-AATATGCT----TCTTTCTCCATA----------------GAGCCCTAGTAAATTA-ATTATATAGCCCTGTCAGAGCTAAGTTACAGA--CTA-AACCCTGTGGGCCCTAATATGGCACACCCATCTCAGCTCGGATTTCAAGACGCAGCCT-CCCCAATCATAGAAGAACTCCTACACTTCCATGACCACGCAATCATAATTGTCCTTCTAATTAGCGCCCTTGTGCTATACATTATCTCTCTTATAATATCAACAAAACTAACACACACCAACACAATAGACGCCCAAGAAGTAGAGATAATCTGAACAATTTTACCAGCAGTCATTCTAATCTTAATTGCCCTCCCATCCCTTCGTA-TCCTATACTTAATGGATGAAATCAACAG-TCCGCACCTAACCATCAAAGCCCTTGGCCACCAGTGATACTGAAGCTATGAATATACCGACTATGAAGACCTGTTGTTCGATTCGTACATAGTGCCCACCCAAGACCTAAAGCCCGGC-TCCTTCCGACTGCTAGAAGTAGACCATCACATGGTCATCCCAATAGAGTCCCCAATTCGAATGCT-GATTTCAGCAGAAGATGTCCTCCACTCATGAGCTGTGCCAGCCCTAGGAATTAAAACAGACGCCGTCCCTGGGCGACTAAACCAGACAACCTTCATTACGTCTCACCCCGGGATAT-TCTATGGCCAGTGCTCAGAAATTTGTGGGTCAAACCACAGCTTTATGCCAATCGTAGTAGAAGCCGT-ACCCCTAAACCACTTCGAAAACTGGTCGACCACAATACTAA---CAGCCTCACTAAGAAGC-TTCCAC--AGCACTAGCCTTTTAAGCTAGAGA--GGGAGAGTGACT--CTCCCTTGGTGAATATGCCACAATTAAACCCCG-CCCCTTGACTCTTTATCCTCCTACTATCATGAGCCGCACTTCTTCTAATTTTT-AAAAAAAAA-GTCTCAGTATCTT--CAC-CACTTAATTATACAACCCTAG----ACCGGGTTACACACCACACCA--CCCCATGACCTTGACCATGAGTTTAAAC-TTTTTCGACCAGTTTCTAAGCCCCCCTAATTATAGGCATC-CCCCCTTATCCTCCTAGCAGTAACTGCA-CCAGCACTGCTAATCTCTACAAAAACAAGTCGCCTGACACCCAACCGAATAACAGC-CCTTCAAACATGGGCGCTATTTTCATCTACAAAGCAATTAATGA--T-CCCATTAAACAAACCAGGACACAAATGAGCCCCTATGCTCCTATCATTAATAC-TCTTCTTACTCTCCATGAACATGCTCGGCCTCTTACCATATACTTTTACCCCCACCACACAACTATCAATAAACATAGGACTAGCCG-T-TCCACTATGGCTCGCAACAGTCCTCATTGGG-CTACGGAATCAGCCGACGATGTCACTTGGG-CACCTTCTGCCCGAAGGGACTCCAA-CACCATTAGTCCCAGTCTTAATCATGATCGAGACAATCAGCCTATTTATTCG-CCCCCTG-GCACTTGGGGTACGACTAACCGCAAACCTAACCGCAGGCCACCTCCTAATCCAACTCATCTCAACCGCCGTCTTTGTACTGCTGCCAACAATAACCATTACTGCCTCTATTACCATGATCGTACTACTTTTACTAACAGGACTAGAAATTGCCGTAGCAATAATTCAGGCCTATGTTTTCACCCTCTTATTAAGCCTATACCTACAAGAAAACGTTTAATGACCCACCAAGCACACGCCTACCACATAGTAGACCCAAGTCCATGACCTCTAAC-TGGGGCCATCGCTGCCCTATTAATAACATCAGGCCTGGCCGTCTGATTTCACTTTAACAACACAACACTAATAAACATTGGCCTCATCGTGCTTCTCCTAACAATATACCAGTGGTGACGAGATATCACACGAGAGGGGACATTTCAAGGACACCACACAACACTTGTGCAAAAGGGCCTTCGATATGGAATAATTCTATTCATTACATCAGAAGTG-TTCTTTTTCATCGGCTTCTTCTGAGCTTTCTACCATTCAAGCCTCGCCCCAACTCCAGAATTG--GGCGGGTGCTGA-CCACCAAGCGGGGT-CAA-CCCATTAAATCCGTTCGAAGT-CCCACTTCTAAACACCGCTGTTTTACTCGCCTCTGGTGTAACAGTTACATGGGCCCACCACTCAATCATGGA-CGGGGCCCGAAAAGAGGCAATTCAAGCCCTCGTATTAACAGTTATCTTAGGCTTGTA-CTTTACCGCGCTCCAAGCCATGGAGTATTATGAGG-CCCCCTTTGCAATCTCAGACTGTGTCTACGGGGCCACC-TTCTTTGTAGCAACCGGCTTCCATGGACTGCACGTTATCATCGGCTCTAG-CTTTTTAATTGTCTGCCTCTTTCGGCAAACCCTGTACCACTTCACAACTGGTCACCACTTCGGCTTTGAAGCCGCCGCATGATATTGACACTTTGTAGATGTAGTCTGACTCTTCCTTTACGTATCAATCTACTGATGAGGCTCATG-TTTTTCTAATAT-AATCAGTATAAGTGGCTTCCAACCACTAGGCCCTAAT-ATAAACTTAGGG-AAAAACAATGGTCTTAACAACAATATTTTACATCACCTTTGCAATCACAAGCCTGCTCGTAATTATTAGCTTTTGACT-CCCGCAGACAACCCCAGACACAGAAAAGCTTT-CCCCATATGAGTGCGGATTTGA-CCCGCTCGGGTCCGCCCGCCTTCCTTTCTCCCTTCGGTTTTTTCTTGTAGCCATCC-TCTTTCTACTATTTGACTTAGAAATTGCCCTGCTCCTTCCCATCCCCTGAGCAATAAACCTGCCCAACCCAACCACAACCATCGCCTGAGTGTCAACTATCGTCGCCCTTCTGACCTTCGGATTAGTGTATGAGTGAGCCGC-AGGCGGACTAGAATGAGCAGAATAAGCGGCTAGTATAAACAAAACAACTAATTTCGACTTAGTTACTCTA-GGTTTAACCCCTAGGCCACTAT-ATGACTTCAACGTATTTTACCTTCACTGTAGCCTTTATACTAGGAATTATGGGCCTTTCAATACATCGCACACATCTTGTATCTGCCTTACTGTGCATTGAAGCCATAATGCTCGCCCTATTTACAGCCCTAACAACCTTCTCTGAAAACACCCAATTGCCCCACATAGCGGCGTTTCCTGTCCTACTACTAGCCTTTTCTGCCTGCGAAGCAGGCACAGGGCTGGCCCTGTTGGTAGCAACTGCCCGAACACACGGCACAGACCACCT-GAAAAACCTCAACCTCCTACAATGCTAAAAGTCCTACTTCCAACAATTCTTCTAATTCCAACGGCATTACTCTCT-AAAAAAAACAGCCTTTTCTTAAACTTTACAATCAGCTCTATG-CTGCCAGCACTAATAAGCCTAGTATGACTAAACCA-CCCACTAAACCTCAACCTTTCAGCCACCT-CCAACTATACTAACATT-GACACCATGTCCG-CACCACTAATAATCTTGTCCTGCTGGCTACT-TCCACTAATAGCTATCGCCAGCCAAAATCACCTACAACTAGAA-CCCAC-CGGCCGCAAACGAACCTTTTTAATTACAATTTCGACTTTACAGATTGCCCTGCTTTTAACATTCTCCGCAACCAACCTAGTATTCTTCTTCATCCTATTCGAAACAACACTAATCCCCACCCTTATTATTATTACCCGCTGGGGGAACCAAGCAGAGCGCCTATCTGCTGGAACCTATTTTTTATTTTACACACTAGCAGGCTCACT-CCCGCTCCTAGTCGCACTTCTCCTCATCAACACCCAGCTATTTAACACATCAATCATAATAAACAACCTA--TCT-CAACCTC-AAC-TCGGGGTCTCATGAACCAACGCCCTACTATGGCTTGCCTGCCTACTAGCATTTCTAGTAAAAATGCCACTCTATGGGCTGCACCTTTGACTACCAAAAGCCCACGTAGAAGCCCCAATTGCCGGCTCAATAGTCCTTGCAGCCGTACTACTAAAACTG-GGGGGCTATGGCATTATCCGAATTA-CCCC--AATACTAAACCCACTAACCACAAACCTGTGCTACCCATTCATTATTTTGGCCACCTGGGGTATTATTATAACAAGCTCAATTTG-CCTACGGCAAACAGACCTAAAATCACTAATCGCCTATTCGTCTGTCAGCCACATGGGCCTAGTCATTGCAGCAGCCCTCATCCAAA-CACAATGAAGCCTTACAGGCGCAATCGTTCTAATAGTAGCCCATGGCCTCACATCATCCATATTATTTTGCCTGGCAAATACTAACTACGAGCGTACTCACAGCCGCACCCTACTTCTAGCCCGGGG--CCTACAGCTCGTCCT-CCCACTTATAACTACATGATGACTTATGGCCAACCTTATAAACATGGCGCT-G-CCCCCAACAATCAACCTTACAGGCGAACTTATAATTTTAACCTCATCATTCAACTGATCCTACCAAACCATTATCATAACCGGACTGGGCACCCTTCTAACAGCAACATACTCCCTCCACATGTTTCTGATAACCCAGC-GGGGAAAACTAACAACACACATCACACAAATA-TTACCAACACACACCCGAGAGCACCTTCTCATAGCCCTACACATAATCCCAATACTGCTATTAATACTCAACCCTCAACTAATCATGGGCCCTTTCTCCTGTCAACATAGTTT--AAC-AAAATATTAGGTTGT-GGACCTAAAGATAGAAGTTCAA---C---CCTTCTTGTAGACCGAAAAGTGTGT--GCACACAAAGAACTGCTAATTC-C-TTGCCCCGGAGTTAAACTC-C-C
JAM11501 AATCCAGGTCGGTTTCTATCTATGATGCTTTTTTCTTCAGTACGAAAGGACAAAG-AAAAC-CGGACCTATCTTAATAACACGTCCAACCAT--CACGACTG-AACACAACTAAAGTCATATTAGCAG-----CC--CCTG-CTAGACCAAAAATAATGG----TTTATTAAGGTGGCAGAGCCGGGTAAGTGCA-CAAGGCCTAAGA-CCTT-CACCTCAGATGTTCAAATCATCTCCTTAATAATGTACTCAATTCTCTTATACTTAATAAA-CCCCCTCCTCTACATCATCCCAGTTCTAGTTGCAGTAGCATTCTTAACACTACTAGAACGAAAGATCCTAGGCTATATACAAATACGAAAGGGCCCAAACATCGTAGGCCCATACGGCCTCCTCCAACCAATCGCCGATGGAGTCAAACTATTTATTAAAGAACCAGTGCGACCCTCCTCATCATCACCAAGCCTCTTTATTGCCACCCCTACACTAGCCCTGTTCCTCGCATTAATAATTTGAG-CCCCCATACCAATACCTGCCCCCATAACAGACTTAAACCTGGGCCTTTTATTTATACTTGCCCTATCTAGCATGGCTGTTTATTCCATCCTATGATCTGGGTGAGCCTCAAACTCAAAATA-TCCACTTATCGGCGCTCTCCGAGCTGTCGCACAAACAATCTCATATGAAGTGACCCTCGGCATTATCTTA-CTAACAATTATCATTATAGT---GGGCGGCTTCACTATACAAACACTAACGCTCACTCAAAGCTCCCACTGGCTTCTCTTATCCTCATGGCCACTAGCCATGATATGGTTTATCTCAACCCTAGCAGAAACCAACC-GAGCCCCATTTGACCTTACAGA-AGGGGAGTCCGAACTCGTATCCGGATTCAATGTAGAATACGCAGCAGGCCCTTTCGCACTATTCTTTCTAGCCGAATACGCCAACATTATAATAATAAACACCCTAACATGCATCATATTCTT-AAACCC-AGGAGATACTCAC----CCAGACATATTTCCAATAAACTTAATACTAAAAACAGCCCTCTTAACTACCCTATTTTTATGGACGCGCGCATCATA-TCCCCGCTTCCGATATGACCAACTCATACACCTCCTATGAAAAAACTTCCTACCAATTACCCTAGCCATGTTC-TTATGACACGCATCCTTCCCCACCACTCTAGCAGGGCTG-CCCCCACAATAA-------AGGAACTGTGCCCGAAT----T-TTAAGGTTTACTTTGATAGAGTAACACACAGAGGTT-AAA-CCCTCTCAT-TT-CCT------ATTAGAAAGACAGGGCTCGAACCTGCACCAAAGGACTCAAAATCCAATGTACTCCCA-TTATACAACTCTCTAGTAAAGTCAGCTAATTAAGCTTTCGGGCCCATACCCCGAAAATGTTGGTTTAAACCCCGCCTATACTAATGAA-CCCTGTTATAACCTCACTAATTATTTCAAGCCTAGCCCTAGGCACAATAATCACAATATCAAGCTCCCACTGACTGCTTGCCTGAATTGGGCTAGAACTAAACACCTTAGCAATCAT-CCCCATCATTGCAAAACAACACCA-CCCTCGAGCAACAGAAGCCGCCACAAAATACTTTCTAATCCAAGCCGCAGCCTCAGCAACCCTC-CTCTTCTCAAGCACAATCAATGCTTGAACAACAGGAACCTGAGATATCATACAACTAACCAA--CCAGCCCGCCTGCATGATACTAACCATGGCACTATCAATAAAACTAGGCCTAG--CCCCACTACACTTCTGACTTCCAGAGGTACTACAGGGGTCAACACTAAAAACAGCACTAATCATTGCTACATGACAAAAACTAG-CCCCTGCAGCCCTAC-TATTCTTAACACACAACTCACTACA-CCCTCCAACCCTCCTTACAATGGGCCTACTGTCAACACTAATCGGTGGAT-G-A-GGCGGACTAAACCAAACACAGACACGAAAAATTATAGCATACTCATCCATCGCCCACCTAGGATGAATGGCATCAGTCCTAACCCTTACCCCAAACATCATGCTACTAAACCTAATACTATACATCCTAATAACCACCCCA-ACGTTTATACTACTAATATACTCATCATCTAAAACGATTAAAGACCTAACAACAACATGGGCCATCT-CCCCAACAATAGCCGCCCTCCTACTGCTCCTACTCATATCAATA-GGGGGGCCT--TCCACCCCTCACAGGCTTCCTCCCAAAATGATTAATTTTACAAGAACTTATCTCCCACAGCCT-CACCACTATAGCCAC-AGCCATAGCCCTCTCAGCCCTATTAAGCCTA-TTCTTTTACCTTCGCCTGTCCTACACCACCGCACTAACTATGG-CCCCAACCT-CACCACAAAACAAACTAAAATGACGCCTACAGCCCAAACTAAAAACAACAGCACTATCCACTATACTAGCCCTATCCACCCTACTACTCCCAATCTCCCCCCGCCC---TGATAT------AGAGACTTAGGTTAA--CG-TCAAACCAGTGGCCTTCAAAGCCACAAACAAGAGCTAA-ACCCTCTTAGCCTCTGT--AAAACCTGTAAAATTCTAATTTACATCCTATGATTGCAAGTCAAACACTTTCATTAAGCTAAG---------------------------------------------------------------------------------------------------------------------------------------------------GCTTCCTAGACAGACGGGCCTCGATCCCGTAAATTTTTAGTTAACAGCTAAATACCCAATCCAGCGGGCTTCTATCCGGGCTTTAT------------AAAAAAAAAGCCGCGGCACACCC---TAGTGTGCGTCTCTAGATTTGCATTCTAGCGT-GAAA--------------------CACCTCACGACTT-----------------TTGATAAGAGTGGGGCTGGT-ACCCACCTGCACAGGGCTACAACCTGACACCT------ACTCGGCCATC-------TTACCCGTGACTATTAACCGTTGATTCTTCTCAACTAATCATAAAGACATTGGTACCCTATACTTGATTTTTGGTGCCTGAGCAGGAATAGTGGGAACCGCACTGAG-CCTTTTAATCCGCGCTGAGCTTAGCCAACCGGGCACACTGCTAGGCGACGACCAAATCTATAATGTCATCGTTACAGCCCATGCTTTCGTAATAATC-TTCTTCATGGTCATGCCCGTAATGATC-GGCGGATTCGGAAACTGACTTGTACCACTAATGATCGGAG-CCCCCGACATAGCATT-TCCGCGCATAAATAACATAAGCTTTTGACTTCT-TCCCCCCCTCCTTTCTCCTCCTTTTAGCATCCTC-CGGTGTAGAGGCTGGCGCAGGTACCGGGTGAACAGTTTA---CCCGCCA-CTAGCAGGCAACCTAGCCCATGCTGGGGCCTCCGTTGACTTAACGATCTTTTCATTGCACCTGGCCGGTGTGTCCTCTATCTTAGGGGCAATTAATTTTATCACAACGTGCATCAACATAAAACCCCCCCGCAATAACTCAATACCAAA--CCCCGTTGTTTGTTTGATCTGTGTTAATTACAGCTGTCTTACTGCTCTTGTCGCTGCCAGTCCTAGCCGCCGGTATCACAATACTACTCACAGACCGCAACCTAAATACATC-TTTTTTTGACCCTGCAGGC-GGAGGA-GACCCCATCTTATACCAGCACCTGTTCTGA-TTTTTTGGTCACCCAGAGGTCTACATCCTCATTCTGCCGGGGTTCGGGATAATTTCACACATTGTAACCTACTACGCAGG-T-AAAAAGGAACCTTTCGGCTACATGGGTATAGTATGAGCAATAATGTCTATCGGCTTCCTAGGCTTTATCGTCTGAGCCCACCACATATTTACAGTTGGCATAGACGTCGACACACGAGCATACTTTACATCCGCAACCATAATTATTGCTATCCCAAC-AGGCGTAAAAGTATTCAGTTGACTAGCTACCCTGCAC-GGCGGAATAATTAAGTGGGACGCTGCAATACTATGGGCCCTC-GGCTTTATTTTCCTATTTACAGTC---GGCGGACTAACTGGCATCGTACTAGCCAACTCATCATTAGACATTGTCCTACATGACACTTATTATGTAGTAGCCCACTTCCACTATGTACTTTCAATG-GGCGCTGTCTTTGCAATTATA-GGAGGCTTTGTCCATTGATT-CCCTCTATTTTCAGGGTACACCTTGCACCAAACATGAACAAAAATCCACTTCGGTGTAATATTCGCAGGCGTAAACTTAACA-TTCTTCCCCCAACACTTTCTAGGCCTCTCAGGCATGCCACGACGATACTCAGACTACCCAGATGCTTACACTGTCTGAAACACTGTCTCATCCGTAGGCTCTCTTATCTCATTAGTAGCTGTAATCATGATAATATTTATTATCTGAGAGGCATTTGCAGCCAAACGAGAAGTCCTTACTCTTGAACTAACAAGCACCAACCTAGAGTGACTACACGGCTGCCCG--CCACCTTATCACACATATGAAGAACCAACATATGTTCAAACAAACTCAAGA-----------AA-GGGAGGAATCGAACCGCCTTCTTCTGGTTTCAAGCCAACTGCATAACTACTATGCT----TCTCTCTCCATA----------------GGACCCTAGTAAATTA-ATTATATAGCCCTGTCAGAGCTAAGTTACAGG--CTA-AAACCTGTGGGCCCTAATATGGCACACCCCTCTCAACTTGGATTTCAAGACGCAGCCT-CCCCAATCATAGAAGAACTGTCACACTTCCACGACCACGCAATCATAATTGTACTTCTAATCAGCGCCCTCGTACTGTACATTATTTCTCTTATTATATCAACAAAATTAACACACACCAACACAATAGATGCCCAAGAAGTAGAGATAATCTGGACAATCTTACCAGCAGTTATCCTAATCTTAATTGCTCTGCCTTCCCTACGAA-TTCTCTACCTAATAGACGAAATCAACAA-CCCACACTTAACCATTAAAGCCCTTGGCCACCAGTGATACTGAAGCTACGAATATACCGATTATGAAGACCTAATTTTCGACTCATATATAGTACCAACTCAGGACCTAAAGCCCGGC-TTCTTCCGACTGCTAGAAGTAGACCACCACATGGTTATCCCAATGGAATCCCCAATTCGAATGCT-TATTTCAGCAGAAGATGTCCTCCACTCATGAGCTGTCCCAGCCCTTGGGATCAAAACTGACGCCATCCCAGGACGACTAAACCAAACAACCTTTATCACATCCCACCCTGGAATGT-TCTATGGCCAATGCTCAGAAATTTGTGGGTCAAACCATAGCTTTATACCTATCGTAGTAGAAGCTGT-TCCATTAAGCCACTTCGAAAACTGATCCACCACAATACTAA---CTGCCTCACTAAGAAGC-TTCTAC--AGCACTAGCCTTTTAAGTTAGAGA-GGGAGATACGGCT--CTCCCTTAGTGAATATGCCACAACTAAACCCCG-CCCCCTGATTCTTTATTCTTCTCCTCTCATGAGCCACCCTTCTCCTCATCTTT-AAAATAAAA-GTCTCACCATCCT-CCCC-CCCTTAATCACACAACCACAA----ACGAGACCTCACACCACACCA--CACCATGAAACTGACCATGAGCTTAAAC-TTCTTCGACCAATTTTTAAGCCCCC--AAATTATAGGCATCCCCCCTTATCCTGTTAGCAATAACTGCA-CCAGCATTATTAATCACCACAAAAACAAATCGCCTGGCCCCAAACCGAACAACAAC-ACTCCAAACATGAGCACTATTTACCTTTACAAAACAACTACTAA--C-CCCACTTAACAAACCCGGACACAAATGAGCCGTAATGCTCCTATCCTTGATAT-TTTTCCTGCTATCCCTAAATATACTGGGCCTTTTACCATACACTTTCACCCCAACCACACAACTCTCAATAAATATGGGACTAGCCG-T-GCCGTTATGACTTGCAACAGTCCTCATAGGA-ATGCGAAATCAACCAACCATATCACTCGGA-CACCTCCTGCCAGAAGGGACTCCAA-CACTGCTAGTCCCAGTACTAATTATTATCGAGACAATTAGCCTATTCATTCG-TCCATTA-GCCCTTGGTGTACGACTAACCGCAAACCTAACCGCCGGCCACCTCCTAATTCAACTCATTTCAACAGCAGTATTTGTACTACTACCAACAATAACCCTCACTGCCTCTATCACCGCAATCGTACTACTCTTATTAACAGGACTAGAAGTTGCAGTAGCAATAATCCAAGCCTATGTGTTCACCCTCCTATTAAGCCTCTACCTACAAGAAAACGTCTAATGACCCACCAAGCACACGCCTACCACATAGTAGACCCAAGCCCTTGGCCCTTAAC-TGGGGCCATCGCCGCCCTATTAATAACATCTGGCCTAGCCGTTTGATTCCACTTTAATAGTATAACGCTAATAAATATTGGCCTCCTCGTACTACTTCTGACAATATTTCAATGATGACGAGATATCACACGAGAGGGGACATTCCAAGGACACCATACAACACTAGTACAAAAAGGCCTTCGATACGGAATAATCCTCTTCATCACGTCAGAGGTC-TTTTTTTTCATCGGATTCTTCTGGGCCTTCTATCACTCAAGCCTAGCCCCAACCCCTGAGCTT--GGGGGATGCTGA-CCCCCAAGCGGGGT-TAA-CCCCTTAAACCCATTTGAAGT-CCCACTACTAAACACCGCCGTTTTACTTGCCTCTGGCGTAACTGTCACATGAGCCCATCACTCAATCATAGA-GGGGGCCCGAAAAGAAGCAACCCAGGCCCTAACACTAACAGTTATTTTAGGTTTATA-CTTCACCGCACTCCAGGCTATAGAGTACTACGAGG-CCCCCTTTGCAATTTCAGACTGTGTGTATGGGGCGACT-TTCTTCGTAGCAACGGGCTTCCACGGACTACACGTCATTATTGGCTCTAG-TTTTTTACTTATCTGCCTATTACGACAAACTATGTACCACTTCACAACCGGCCACCACTTCGGCTTTGAGGCTGCCGCATGATATTGACACTTCGTAGACGTAGTTTGACTATTCCTTTACGTCTCAATCTACTGATGAGGCTCATG-TTTTTCTAGTAC-AATTAGTATAAGTGGCTTCCAACCACTAGACCCTAAC-ATAAACTTAGGG-GAAAACAATGGTTTTAACAACAATATTTTACATTACTCTTACAATCACAACCTTGCTTGTAATTATTAGTTTTTGGCT-CCCACAAACAACCCCGGACACAGAAAAGCTCTCCCCCCTACGAATGCGGATTTGA-CCCCCTTGGCTCAGCCCGCCTTCCTTTCTCCCTCCGATTCTTTCTTGTAGCTATTC-TTTTTCTCCTATTTGACCTGGAAATTGCCCTACTTCTTCCAATTCCATGGGCAATAAACCTGCCAAACCCAACTACAACCATCTCCTGAATCTCGGCTATTATTGTCCTACTAACCCTTGGGCTGGTCTACGAGTGGACAGC-AGGCGGACTAGAATGAGCAGAATAGGCGGCTAGTATAAACAAAACAACTAATTTCGGCTTAGTCGCTCTA-GGTCCAACCCCTAGGCCGCCAT-ATGACCTCAACGTACTTCACATTCACTACAGCCTTTATCATCGGAATTATGGGCCTTTCAATGCATCGCACACATCTTGTGTCTGCCTTACTATGCATTGAAGCCATAATACTTGCCCTGTTTACAGCCTTAACAGCCTTCTCTGAAAGCACCCAGCTGCCTCATGTAACAATATTACCCATCTTACTTTTGGCCTTTTCTGCCTGTGAGGCTGGCACAGGCCTGGCCCTCCTGGTCGCAACCGCTCGAACTCACGGCACAGACCACTT-ACAAAACCTCAACCTCTTACAATGCTAAAAGTTCTACTCCCAACAATTCTACTAATCCCAACAGCACTTCTATCT-AAAAAAAACAACCTTTTCTTAAATTATACAATCGGCTCTATA-CTCCCCGCCCTTATAAGCCTAATATGACTGAGCCA-CCCACTAAACTTTAACCTTTCCGCTACTT-CTAACTACACTAATATT-GATACCATATCTG-CCCCGCTAATAATCTTATCCTGCTGACTACT-ACCACTAATAGCTATTGCTAGCCAAAATCACTTGCAAACAGAA-CCAAC-TAACCGTAAACGAACCTTCTTAATCACAATCTCAGCCTTACAAATCGCCCTCCTATTAACATTCTCAGCAACCAACCTAGTACTTTTCTTCATCCTATTCGAAACAACACTAATCCCCACCCTTATTATTATTACCCGGTGAGGAAACCAGGCGGAACGCCTGTCTGCGGGGACCTATTTTTTATTTTATACACTGGCCGGCTCACT-CCCACTCCTTGTCGCACTCCTCCTTATTAACACACAACACTTCAACACATCCATCATTATAAACAACCTA--ATT-CAACCCC-AAA-TCGAACTATCATGAACAAACACCCTACTCTGACTCTCCTGCCTATTAGCCTTCTTAGTAAAAATGCCCCTGTATGGCCTCCACCTATGACTACCAAAAGCCCACGTAGAGGCCCCAATTGCCGGCTCAATAGTCCTTGCAGCTGTCCTATTAAAGCTT-GGGGGCTATGGAATTATCCGAATCA-CCCC--CATACTAAACCCCGTAACTATAAACCTATCCTACCCCTTCATTGTTCTCGCAACATGAGGCATTATTATAACAAGCTCAATCTG-CCTACGGCAAACAGACCTAAAATCATTAATCGCCTACTCATCAGTTAGCCACATGGGCCTCGTTATCGCAGCAGCCCTTATCCAAA-CACAATGAAGCCTTACCGGCGCAATCATTCTGATAGTCGCACATGGCCTCACATCATCAATACTATTCTGCCTGGCAAACACCAACTACGAACGAACCCACAGTCGCACCCTACTGCTCGCACGAGG--CTTACAGCTCGTTCT-ACCTCTCATAACCACATGATGACTACTAGCCAACCTTATAAACATAGCACT-ACCCCCCTACAATCAACCTCGCCGGTGAACTTATAATTTTAACCTCGACCTTCAACTGGTCTTACCAAACTATTATCATAACCGGACTAGGCACCCTTCTAACAGCAATATACTCCCTCCACATGTTCCTAATAACCCAGC-GAGGAAAACTAACAACACACATAACACAAATA-ACACCAACACACACCCGAGAACACCTCCTAATAGCCCTTCATATAATCCCCATACTGTTATTAATACTAAACCCACAGTTAATCATAGGCCCGTTCTCTTGTCAACATAGTTT--AA--AAAATATTAGGTTGT-GGACCTAAAGATAGAAGTTCAA---C---CCTTCTTGTAGACCGAAAAGTGTTT--GTACACAAAGAACTGCTAATTC-C-TTGCCCTAGGGTTAAACTC-C-C
JAM11502 AATCCAGGTCGGTTTCTATCTATGCCGCCATCTTCTTCAGTACGAAAGGACAAAG-AAGAA-AGGGCCTCTATCACAAGTACGCCCTTAATT--AATAGCTG-AAATAAACTAAAGCTAAATAGCAAA---------CAATCC-AGCCCAAGACAAGGGC----TTTATTAGGGTGGCAGAGCCCGGTAAATGCA-AGGGGCCTAAG--CCCC-CTTACCAGATGTTCAAATCATCTTCCTAATAATGTCCAAAATTCTACTATATTTAATTAA-CCCATTACTTTATATTATTCCTGTATTAGTGGCAGTCGCCTTCTTAACACTACTAGAACGAAAAGTGTTAGGATATATACAACTGCGAAAAGGCCCAAATATTGTGGGACCTTACGGCCTACTCCAACCAATCGCCGACGGCGTAAAACTATTTATTAAAGAACCAGTACGCCCATCATACTCCTCCCCAACCCTATTCATTATCACCCCTACCCTTGCCCTCTTCCTAGCCCTAATAATTTGAGCCCCCCCTACCAATGCCCTCCCCAATTGCAGATCTAAACCTAGGAGTACTATTTATGCTTGCCCTATCAAGTATGGCTGTCTACTCAATCCTCTGATCAGGTTGAGCCTCTAACTCAAAATA-CCCCTTAATTGGAGCCCTACGGGCCGTCGCACAAACTATCTCATATGAAGTCACACTCGGTATCATCATC-CTCTCAATCATCATTTTAAGT---GGGGGCTTCACCATACAAATACTAATCACAACCCAAAATACCCATTGACTCCTCCTTTCCTCCTGACCCCTAGCCATAATATGGTTTATCTCCACCCTAGCTGAAACAAACC-GAGCCCCATTTGACTTAACAGA-AGGCGAATCAGAACTAGTATCAGGCTTCAATGTGGAATATGCCGCAGGGCCTTTCGCACTATTCTTTCTAGCCGAATACGCGAACATCATAATAATAAATACCCTCACATGCATTCTATTCCT-AAGCCC-AGGAAATACTCAT----ACAGACATATTTTCAACAAACCTCATACTAAAAACAACAGTATTAACTATCCTATTTTTATGAACCCGCGCATCATA-CCCCCGTTTCCGATATGATCAGTTAATACACCTATTATGAAAAAACTTCCTACCAATCACCCTAGCACTATTT-ATATGACACGCCTCCTTCCCAACAACAGCCGCCGGCCTA-CCTCCACAATAACATC--AAGGAAGCGTGCCCGAATTAAAC-CTAAGGATTACTTTGATAGAGTAAAATATAGAGGCTAAAA-TCCTCTCAC-TT-CC---------TAGAAAAGCAGGACACGAACCTGCCCTTAAGGGCTCAAAACCCTTCGTACTACCGCCTATACTATTTTCTAGTAAAGTCAGCTAATTAAGCTTTTGGGCCCATACCCCAAAAATGTTGGTTTAAACCCCTCCTCTACTAATGAA-CCCCCTTATAACCTCAATCATTATATCAAGCCTAGCCCTGGGCACAATCATTACAATAACAAGCTTCCACTGGTTAGTGGCCTGAATAGGACTAGAACTAAATACACTAGCCATCAT-CCCTATTATTGCAAAACAACACCA-CCCACGAGCCACAGAAGCTACCACAAAATACTTCTTAACACAAGCAGCAGCCTCAGCCACTATC-CTATTTTCAAGCACACTTAATGCCTGATCTACAGGTACATGAGACATTACACAACTCACAAA--CCAACCGGCCTCCATCATACTAACAATAGCCCTAGCTATAAAACTAGGCCTCG-CCCCCCCTCCACTTCTGACTCCCAGAGGTTTTACAAGGCACTTCTATAAAAACGGCCCTTATCATTACAACCTGACAAAAACTAG-CCCCTTTATCCCTAC-TCTATTTAATTTATCCCGCCCTTCA-CCCAACAACATTAATAACAATAGGACTACTATCAGCCTTAACTGGGGGCT-G-A-GGGGGAATAAACCAAACCCAAACCCGAAAAATCATAGCCTTTTCATCCATCGCCCACCTGGGCTGAATAGCAACAATTCTAATTTTATCTCCAAATATTTTACTCTTAAACCTAGCCCTTTATATCCTAATAACTACAGCC-ACATTTATAATACTTATCATAACCACATCAAAAACAATTAAAGACCTGACAACAATCTGACCTATCT-CTCCAACAGCCTCCACCCTAATCCTAATACTCCTAATATCCTTA--GGAGGGCT--CCCTCCCCTAACCGGCTTCATACCAAAATGATTAATCTTACAAGAACTAATCGACCATAGTCT-ATCCCCCACAGCCAT-AATCCTAGCCCTTTCTGCATTACTAAGCCTA-TTCTTCTACCTCCGATTATCATATGTAACAGCATTAACACTAC-ACCCCTCCA-CCACACAAAGTAAGTACAAATGACGCCTGCCCTCAAAACTAAAAACGACAATAATAACAACAACCCTAACACTCTCAATCCTAATACTACCAACCA-TGCCCATCC---TTATAT------AGAGACTTAGGTTAA--AC-ATAAACCAGAGGCCTTCAAAGCCCCAAATAAGAATT-A-AGCCACTTAGTCTCT-G--AAGGCTTGTAAAACTTTAAATTACATCTCCTGACTGCAAACCAGACACTTTAATTAAGCTAAA---------------------------------------------------------------------------------------------------------------------------------------------------ACCTCCTGGACAAACGGGCCTCGATCCCGTAAAATTTTAGTTAACAGCTAAACACCCAATCCAGCGGGCTTCTGTCCGGCTTTTAT-----------AAAAAAAAAAGCCGCGGCACACCTT-TTAGTGTGCGTCTCTAGATTTGCACTCCAGCGTGAACT--------------------CACCTCGAGGCT----------TTTTTCCGCTGATAAGAGTGGGGT-TGA-ACCCACCTGCACAGGGCTACAACCTGCCACCT------TCTCGGCCATC-------TTACCTGTGACTATTAACCGTTGATTCTTCTCAACCAACCACAAAGATATCGGCACCTTGTATTTAGTTTTTGGTGCTTGAGCAGGAATAGTTGGCACCGCACTAAG-CCTCCTAATTCGTGCTGAACTAAGCCAACCCGGCACCTTGCTGGGCGACGACCAGATCTATAATGTAATCGTCACCGCTCATGCCTTTGTTATGATT-TTCTTCATGGTAATACCCGTTATAATC-GGAGGATTTGGAAACTGACTTGTTCCTCTAATAATTGGGG-CTCCAGACATGGCTTT-TCCACGAATAAATAATATAAGCTTCTGACTACT-CCCCCCCATCCTTTCTCTTATTACTGGCCTCTTC-CGGCGTAGAGGCCGGAGCGGGAACCGGATGAACCGTTTA---TCCTCCC-TTGGCAGGAAATCTAGCTCACGCAGGGGCCTCAGTTGACCTAACTATTTTTTCATTACATTTAGCAGGCGTTTCCTCTATCCTAGGGGCAATTAATTTTATTACAACCTGTATTAATATAAAA-CCCCCTGCCATAACCCAGTACCAAA--CCCCTTTGTTTGTTTGGTCTGTATTAATTACAGCAGTTCTATTATTACTCTCATTACCAGTACTTGCTGCTGGTATTACAATGCTTTTAACAGATCGAAACCTTAACACAGC-CTTTTTTGACCCTGCTGGA-GGAGGA-GACCCCATTTTATACCAGCACCTCTTCTGA-TTCTTTGGCCACCCCGAGGTATATATTCTCATCCTCCCAGGATTTGGTATAATTTCCCATATTGTCACCTACTATGCTGGT--AAAAAAGAACCTTTCGGATACATAGGCATGGTGTGGGCCATAATATCAATCGGCTTTCTTGGATTTATTGTATGAGCCCATCATATATTTACAGTAGGCATAGACGTCGATACTCGTGCCTACTTCACATCTGCAACAATAATTATTGCTATCCCCAC-AGGGGTGAAAGTATTTAGCTGACTAGCTACCCTGCAC-GGAGGTATAATTAAATGAGATGCTGCTATACTTTGGGCTCTA-GGCTTCATCTTCTTGTTTACAGTA---GGGGGACTAACCGGCATTGTCCTCGCCAACTCCTCATTAGATATTGTACTTCACGACACATACTATGTCGTAGCCCACTTCCACTATGTACTATCCATG-GGCGCCGTATTTGCAATCAT-GGGAGGGTTTGTCCACTGATT-CCCTCTATTTTCAGGCTACACCCTACACCAAACCTGAACAAAAATCCACTTTGGAGTAATATTTGCAGGCGTAAACCTAACT-TTTTTCCCTCAACACTTCCTCGGTTTAGCAGGCATACCCCGACGCTACTCAGACTACCCAGACGCATACACGATCTGAAACACAGTATCCTCAGTTGGTTCCTTAATCTCCCTGGTGGCAGTCATTATAATAATATTTATTATCTGAGAGGCTTTTGCCGCCAAACGAGAAGTACTAGCCTTAGAGCTAACAAGCACAAACCTAGAATGACTCCACGGCTGCCCC-CCCACCATATCACACATATGAAGAACCAACTTACGTGCAAACCACCTCAAGA-----------AA-GGGAGGAATCGAACCGCCTTCTATTAGTTTCAAGCTAACCACATAACCAATATGCT----TCTCTCTCCATA----------------GGACCCTAGTAAATTA-ATTACATAGCCCTGTCAGAGCTAAGTTACAGA--TTA-ACCCCCTGTGGGCCCTATATGGCACATCCCGCACAACTAGGCTTTCAAGATGCAGCAT-CCCCTATTATAGAAGAACTCCTGCACTTCCATGACCATGCAATTATAATTGTCTTTTTAATCAGCGCCCTGGTTCTATATATTATTTCCTTAATAATAACGACAAAATTAACTCACACCAACACAATAGACGCACAAGAGGTAGAAATAATCTGAACAATCTTACCCGCAATTATTTTAATCCTAATTGCTCTTCCCTCACTACGAA-TCCTCTATCTCATAGACGAAATTAATAA-CCCGCACTTAACTATTAAAGCCCTTGGTCACCAATGATACTGAAGCTACGAATATACAGACTATGAAGACCTAATATTTGACTCCTACATAACCCCAACACAAGAACTACAGCCCGGG-GCCTTTCGCCTACTAGAAGTTGATCATCACATAATCATTCCCATAGGGTCTCCAATTCGAATACT-TATTTCAGCGGAAGATGTTCTACACTCATGAGCCGTTCCAGCCCTAGGAATTAAAACAGATGCCGTACCAGGACGACTTAATCAAACAACATTTATCACATCCCACCCTGGCTTAT-TCTATGGACAATGCTCAGAAATTTGTGGTTCTAATCACAGCTTTATGCCAATTGTAGTAGAAGCCGT-CCCCCTAAAATACTTTGAAGACTGATCCACCCTTGCACTAA---CAGCATCATTAAGAAGC-TTTTAT--AGCACTAGCCTTTTAAGCTAGGGA-GGGAAGCACCTCT---TCCCTTAATGAACATGCCACAACTAAACCCCG-CCCCCTGACTCCCCATCCTCCTATTGTCATGACTGACCTTGCTCCTAATCTTT-AAAATAAAA-GTCTTACGAACCT--CCC-AAATAAATAGCCCAACAACAC-CCCTACAAGCCATGCACCACACAA--CCCCTTGAACTTGACCATGAACTTAAAT-TTTTTTGATCAGTTCTTAAGCCCAC--AAATTATAGGTAT-TCCACTAATCCTATTAGCAATAACACTC-CCTTCTATACTTATTTTTATAACAACAAACCGGCTAATCCCAAACCGAGCCACAAT-TCTGCAATCCTGAGCTCTCTTCACATCATCAAAACAACTAATAAA---CCCAATTAACACGCCCGGACATAAATGAACGACAATATTAATATCAACAATAC-TCTTCTTATTGACCCTAAACATGTTGGGACTCTTACCCTACACCTTCACACCAACAACCCAACTATCCATAAACATAGGGCTCGCCA-T-TCCCTTATGACTAGCAACCGTTTTAATTGGA-TTACGAAACCAGCCCACCATTTCCATAGGG-CATCTACTACCAGAAGGCACTCCCA-CCCCTTTAATCCCTGTACTAATTATCATCGAAACCATCAGCCTTTTTATTCG-CCCCCTG-GCACTTGGTGTTCGACTAACCGCAAACCTTACTGCCGGTCATCTGTTAATTCAATTAATCTCAACAGCCGTATTCGTTCTTCTTCCCACAATAACCCTAACTGCCTCTCTAACCATAATTGTTCTAGTACTATTAACCGGACTAGAAGTTGCAGTAGCAATGATTCAAGCCTACGTGTTCACCCTGCTCCTAAGCCTCTACCTACAAGAAAACGTTTAATGACACACCAAGCACACGCCTACCATATAGTAGACCCCAGTCCCTGACCCCTTAC-AGGTGCCATTGCAGCCTTACTAATAACATCTGGCCTGGCTGTCTGATTTCACTTTAACAACACACTATTAATAAACACAGGGCTTATTGTTTTATTATTAACAATATACCAATGATGGCGCGACATCACACGAGAAGGAACATTCCAAGGCCATCACACAACCCTCGTACAAAAAGGCCTACGATATGGCATAATCTTATTTATCACATCAGAAGTA-TTCTTTTTTGTTGGCTTTTTCTGGGCCTTTTATCATTCAAGCCTCGCCCCTACCCCTGAACTC--GGAGGCTGCTGA-CCCCCAAACGGCGT-AAA-CCCATTAAACCCATTTGAGGT-CCCCCTCCTCAATACAGCAGTCCTACTCGCCTCTGGCGTAACAGTAACATGGGCCCACCATTCTCTAATAGA-AGGCGCACGAAAAGAGGCTATTCAAGCACTAACACTAACCGTTCTCCTCGGACTATA-TTTTACTGCCCTACAAGCCATAGAATACTACGAAG-CCCCTTTCACAATCTCTGATGGAGTATATGGAACAACT-TTCTTTGTCGCAACGGGCTTTCACGGGCTACATGTCATCATCGGCTCAAG-CTTCTTAATCATCTGCCTTTTACGACAGACAATATTCCACTTCACAACCGGCCACCACTTTGGATTTGAAGCAGCTGCATGATACTGACACTTTGTAGACGTTGTCTGATTATTCCTTTATGTCTCAATCTACTGATGAGGTTCATA-CTCTTTTAGTAC-AAACAGTATAAGTGACTTCCAATCACTTGCTCCTAGC-AACACCCTAGGA-AAGAGTAATGACCATAACAATAATATTTATCCTCTCATCAACGATCACAGCCTTACTAATTGTACTCAGCTTCTGACT-GCCCCAATCCACCCCTGACACAGAAAAGACAT-CCCCATATGAGTGCGGATTTGA-TCCATTAGGAACCGCCCGTCTTCCTTTCTCCTTACGTTTCTTCCTAGTTGCAATTC-TATTTTTGCTATTTGACCTAGAAATTGCCCTACTACTTCCTGTACCATGAGCAATAGGCCAACCCAACCCAATAATCACCACCACCTGAACCTCCACTATTATTATCCTTTTAACCCTAGGACTAGTATATGAATGAATACAA-GGCGGCCTAGAGTGGGCTGAATAGGCAGCTAGTAT-AAAAAAACAATTAATTTCGGCTTAATAATTCTA-GGTGTAACCCCTAGGCTGCTAT-ATGACCATAACATACTTTACATTTACCACTGCATTTCTACTAGGCATCCTCGGCCTATCAATGCACCGCACACATCTTGTGTCTGCCTTACTTTGTATTGAAGCTATAATACTAGCCATTTTCACATCCATGGCCGCCCTGTCAATAAATACCCAACTTCCTACCACAACCCTTATACCAATCATCCTTCTGGCCTTTTCTGCCTGTGAAGCCGGCACAGGTCTAGCCTTACTTGTTGCAACAGCCCGAACACACGGGACAGATCACCT-ACAAAACCTAAACCTCCTCAAATGTTAAAAGTACTTCTTCCAACCGCCCTCCTTATCCCAACTGCCTTAATATCA-AAACCAAATAAACTATTCCTAATTTTTACCACAAATTCCCTT-ACATTAGCCACAGTTAGCCTATTATGACTAAAACA-GCCAACAAACCTCAACCTCTCCTGCTCCT-CTTTCTACTTAAATATC-GACGCAACCTCCGCCCCCCTT-ATAGTACTTTCATGCTGACTGCT-CCCTCTAATAGCCATTGCTAGCCAAAGCCATTTACAACTGGAA-CCCCT-CTCCCGAAAACGTATATTCCTAATTACCCTTACATTCCTACAAACGGCCCTCCTTCTTACCTTCTCCGCTCTAGACTTAGTCTTATTCTTCATCCTATTTGAAACCACCCTTATTCCAACCCTTATTATTATTACTCGATGAGGAAACCAAGCAGAACGCTTAAGCGCAGGAATCTATTTCTTATTTTATACACTAGCCGGATCCCT-TCCACTGCTAATTGCCCTCTTGTACCTAAATACAAAATACCTAAGTTTATCTACCCTTGTAATAACCCTA--ATA-CAACCTC-AAA-CCCTCCCCTCTTGAACAAACAACACACTATGAGCCGCGTGCATGCTCGCCTTTCTAGTCAAAATGCCCCTATATGGCCTACACCTGTGACTCCCAAAAGCCCACGTTGAGGCCCCAATTGCCGGCTCAATAGTATTAGCAGCCATCTTACTAAAATTAGGGGGGGTATGGCATAATCCGAATCA-CCAC--AATATTAAATCCAGCTACCATAACCCTTTGTTATCCTTTCCTTATCCTTGCCACCTGGGGAGTTGTTATGACAAGCTCAATTTG-CCTCCGACAAACAGACCTAAAATCACTAATCGCTTATTCTTCAGTAAGCCACATAGGCCTGGTAATCACCGCTTGCCTAATTCAAA-CCCCTTGAAGCCTCACAGGGGCCCTCACACTAATAATTGCCCACGGCCTAACCTCCTCAATGTTATTTTGCCTTGCCAACACTAACTATGAGCGAACTCACAGCCGAACTCTGCTACTAGCACGCGG--ACTGCAAACAGTCCTCCCCCCTTATAACAGCCTGATGACTACTTGCAAATCTAATAAATATGGCACT-A-CCCCCAACAATTAATCTGACTGGGGAACTGCTAATCATTACGTCCACCTTTAACTGGGCTAACACCACAATTATTTTAACCGGCCTTGGGACCCTGCTAACAGCAACCTATTCCCTATATATATTTTTAATAACACAAC-GAGGAAAACTCCCAACCCACGTTTCCAAAATA-AACCCGACTGATACTCGAGAACATCTCCTAATAGCACTACACACCATACCAATAGGCCTCTTACTACTTAATCCCTCCATTATTATGGGCCCCTTCTCCTGTTCATATAGTTT--AATAAAAACATTAGGTTGT-GGACCTAAAAACAGAGGCTAA--TCC---CCCCCTTATGAACCGAAGAGTGCCT-AAAACACAAAGAGCTGCTAACTC-C-TTATCCTGAGGTTAAATTC-C-T
JAM14461 AATCCAGGTCGGTTTCTATCTATGATGCTTTTTTCTTCAGTACGAAAGGACAAAG-AAAAC-CGGACCTATGTTAACAACACGTCCAACCAT--CACGACTG-AACACAACTAAAGTCACATTAGCAG-----CC--CCTG-CTAAACCAAAAATAATGG----TTTATTAAGGTGGCAGAGCCGGGTAAGTGCA-CAAGGCCTAAGA-CCTT-CTCCTCAGATGTTCAAATCATCTCCTTAATAATGTACTCAATTCTTTTATATCTTATAAA-CCCACTCCTCTACATCATCCCTGTCCTAGTTGCAGTAGCATTCTTGACGCTACTAGAACGAAAAGTTCTAGGCTATATGCAAATACGAAAGGGCCCAAACATCGTAGGCCCATACGGCCTCCTACAACCAATCGCGGATGGGGTTAAACTATTTATTAAAGAACCAGTACGGCCCTCCTCATCATCACCCAGCCTCTTTATTGCCACCCCAACACTAGCCCTGTTCCTCGCATTAATAATTTGAG-CCCCCATGCCTATGCCTGCCCCAATAACAGACTTAAACCTGGGCCTTTTATTTATACTTGCCCTATCTAGCATAGCTGTTTACTCCATCCTCTGGTCTGGGTGGGCCTCAAACTCAAAATA-CCCACTAATCGGCGCCCTACGAGCTGTCGCACAAACAATCTCATATGAAGTTACACTTGGAATTATTCTA-CTGACAATTATTATCCTAGT---GGGCGGCTTCACCATACAAACACTAGCCCTTACTCAAAGCTCCCATTGACTTCTCTTATCCTCATGACCATTAGCCATAATATGGTTTATTTCCACCCTAGCAGAAACCAACC-GAGCCCCATTTGACCTTACAGA-GGGAGAATCCGAACTCGTATCCGGATTTAATGTAGAATACGCAGCAGGCCCATTCGCACTATTCTTTCTAGCTGAGTACGCCAACATCATAATAATAAACACCCTAACATGCATCATATTCTT-AAACCC-AGGAGACACTCAC----CCAGACATATTCCCAATAAACCTTATACTAAAAACAGCCCTCTTAACCACCCTATTCCTATGAACACGCGCATCATA-TCCCCGCTTCCGATATGACCAGCTTATGCACCTCTTATGAAAAAACTTCCTACCAATTACCCTAGCCATATTC-TTATGACATACATCCTTCCCCACCACTCTAGCAGGACTA-CCCCCACAATAA-------AGGAACTGTGCCCGAAT----T-TTAAGGTTTACTTTGATAGAGTAACACACAGAGGTTAAAA-CCCTCTCAT-TT-CCT------ATTAGAAAGACAGGATTCGAACCTGCACCAAAGGACTCAAAATCCAATGTACTCCCA-TTATACAACTCTCTAGTAAAGTCAGCTAATTAAGCTTTCGGGCCCATACCCCGAAAATGTTGGTTTAAACCCCGCCTATACTAATGAA-CCCTATTATAACCTCACTAATTATCTCAAGCCTGGCCCTAGGCACAGTAATTACAATATCAAGCTTCCATTGACTGCTTGCCTGAATTGGACTAGAACTAAATACCCTAGCAATCAT-CCCCATCATTGCAAAACAACACCA-CCCCCGTGCAACAGAAGCCGCCACAAAATACTTTCTAACTCAGGCCGCAGCCTCAGCAACCCTA-CTCTTCTCAAGCACAATCAATGCCTGAGCCACAGGAACCTGGGATATCATACAACTAACCAA--CCAACCTGCCTGCATTATACTAACCATAGCACTGTCAATAAAACTAGGCCTTG--CCCCACTACACTTTTGGCTTCCAGAGGTGTTACAAGGGTCGACACTAAAAACAGCATTAATCATTGCCACATGACAAAAACTAG-CCCCCGCAACCCTAC-TATTCCTAACACACAACGCACTACA-CCCCCCAACCCTCCTTACAATGGGCCTACTGTCAACACTTATCGGCGGAT-G-G-GGCGGACTAAACCAAACACAAACACGAAAGATTATAGCATACTCATCGATCGCTCACCTAGGATGAATGGCATCTGTCCTGGCCCTTGCCCCAAACATCATATTACTAAACCTAATACTGTATATCCTAATAACCACCCCA-ACATTTATACTACTAATGTATTCATCATCTAAAACTATTAAAGACCTAACAACAACATGGGCTATCT-CCCCGACAATCGCCGCCCTCTTTCTGATCCTCCTCATATCAATA--GGAGGCCT--TCCACCCCTCACAGGCTTCCTCCCAAAGTGGTTAATTTTACAAGAGCTTATCTCGCACAGCCT-TACCACGATAGCTAC-AGCCATAGCCCTCTCAGCCCTATTAAGCCTA-TTCTTTTACCTTCGCCTGTCCTACACTACAGCACTAACCATAG-CCCCAGCCT-CACCACAAAACAAACTAAAATGACGCCTACAACCCAAACTAAAAACAGCAACCCTATCAACTATACTAGCCCTATCCACCCTACTACTCCCAATCT-CCCCCACCC---TCATAT------AGAGACTTAGGTTAA--CG-TCAAACCAGTGACCTTCAAAGCCACAAACAAGAGCTAA-CCCCTCTTAGCCTCTGT--AAAACCTGTGAAATTCTAATTCACATCCTCTGATTGCAAATCAGACACTTTTATTAAGCTAAG---------------------------------------------------------------------------------------------------------------------------------------------------GCCTCCTAGACAGACGGGCCTCGATCCCGTAAAATTTTAGTTAACAGCTAAACACCCAATCCAGCGGGCTTCTATCCGGGCTTTAT-------------AAAAAAAAGCCGCGGCACACCC--TTAGTGTGCGTCTCTAGATTTGCATTCTAGTGTGGAAA--------------------CACCTCACGACTT-----------------CTGATAAGAGTGGGGCTGAT-ACCCACCTGCACAGGGCTACAACCTGACACCT------ACTCGGCCATC-------TTACCCGTGACTATTAACCGTTGATTCTTCTCAACCAATCATAAAGACATTGGCACCCTATACTTGATTTTTGGTGCTTGAGCAGGAATAGTGGGGACCGCACTAAG-CCTTTTAATCCGCGCTGAGCTTAGCCAGCCGGGCACACTACTGGGTGACGACCAGATCTATAATGTTATCGTTACAGCCCACGCCTTCGTAATAATC-TTCTTCATGGTTATACCCGTGATGATC-GGCGGATTTGGAAACTGACTTGTCCCATTAATGATCGGGG-CCCCTGACATAGCATT-CCCACGCATAAATAACATAAGCTTTTGACTTCT-T-CCCCCATCTTTTCTCCTTCTATTAGCATCCTC-TGGCGTAGAGGCTGGCGCAGGAACCGGATGAACAGTATA---CCCGCCG-CTAGCAGGCAACCTAGCCCATGCTGGGGCCTCCGTTGACTTAACCATCTTTTCATTACACTTAGCCGGTGTATCCTCTATCCTGGGGGCAATTAATTTTATTACAACTTGTATCAACATGAAG-CCCCCTGCAATAACTCAATACCAAA--CACCCCTGTTTGTTTGATCTGTACTAATTACAGCTGTCTTGCTGCTCCTATCCCTACCCGTCCTGGCCGCCGGCATTACAATACTATTAACAGACCGTAACCTAAACACATC-TTTTTTCGACCCTGCAGGCGGGGGGG-GACCCTATCTTATACCAACACCTGTTCTGA-TTTTTTGGTCACCCAGAAGTCTACATCCTCATTCTACCAGGGTTCGGGATAATCTCACACATTGTGACTTACTACGCAGG-A-AAGAAAGAGCCCTTCGGCTACATGGGCATAGTGTGGGCAATAATGTCTATCGGCTTCCTAGGCTTCATCGTCTGAGCCCACCACATATTTACAGTTGGCATAGACGTTGACACACGAGCATACTTTACATCCGCAACCATAATTATTGCTATCCCAAC-GGGCGTAAAAGTATTCAGCTGACTAGCCACCCTGCAC-GGCGGGATGATTAAATGGGACGCTGCAATACTATGAGCCCTT-GGCTTTATCTTCCTGTTCACAGTT---GGCGGATTAACTGGCATCGTACTAGCTAACTCATCATTAGACATTGTCCTACACGACACTTATTATGTAGTAGCTCACTTCCACTATGTACTTTCAATA-GGCGCTGTCTTTGCAATTATAGGGGGGCTTCGTCCACTGATT-CCCGCTGTTTTCAGGGTACACCTTACACCAGACATGGACAAAAATTCATTTCGGTGTGATATTTGCAGGCGTAAACTTAACA-TTCTTCCCCCAACACTTCCTAGGCCTCTCAGGCATGCCACGACGATACTCAGACTACCCAGATGCATACACTGTCTGAAACACTGTTTCATCCGTGGGCTCTCTTATCTCGTTAGTAGCTGTAATCATAATAATGTTTATTATCTGAGAGGCTTTTGCAGCCAAACGGGAAGTCCTTACTCTTGAACTAACCAGCACCAACCTAGAGTGACTACATGGCTGCCCA--CCACCCTATCACACATATGAAGAACCAACATATGTCCAAACAAACTCAAGA-----------AA-GGGAGGAATCGAACCGCCTTCTTCTGGTTTCAAGCCAGCTGCATAACTACTATGCT----TCTCTCTCCATA----------------GGACCCTAGTAAATTA-ATTATATAGCCCTGTCAGAGCTGAGTTACAGA--CTA-AGACCTGTGGGCCCTAATATGGCACACCCCTCTCAACTTGGATTTCAAGACGCAGCCT-CCCCAATCATAGAAGAACTACTACACTTCCACGACCACGCAATCATAATTGTACTTTTAATCAGCGCCCTCGTACTATACATCATTTCTCTTATAATATCAACAAAATTAACACATACCAACACAATAGATGCCCAAGAAGTAGAGATAATCTGAACAATCCTGCCAGCAGTCATCCTAATCTTAATTGCCCTGCCCTCCCTACGAA-TCCTCTACCTAATAGACGAAATTAACAA-CCCACACCTAACCATCAAAGCCCTCGGCCACCAGTGATACTGAAGCTACGAATACACCGACTATGAAGACCTTATTTTCGACTCATATATGGTACCAACTCAGGACCTAAAACCGGGC-TTCTTCCGACTGCTGGAAGTAGATCACCACATGGTTATCCCAATGGAGTCTCCAATTCGAATGCT-TATCTCAGCAGAAGATGTTCTACACTCATGGGCTGTCCCAGCCCTTGGAATCAAAACCGATGCCGTTCCAGGACGACTAAACCAAACAACCTTCATTACATCCCACCCTGGGATAT-TCTACGGTCAATGCTCAGAAATTTGTGGCTCAAACCACAGCTTCATGCCCATCGTAGTAGAAACGGT-CCCACTAAACCACTTCGAAAACTGATCTACCACGATACTAA---CTGCCTCACTAAGAAGC-TTCTAT--AGCACTAGCCTTTTAAGTTAGAGA-AGGAGATATGGCT--CTCCCTTAGTGAACATGCCACAGCTAAACCCAG-CCCCCTGATTCTTTATCCTTATCCTCTCATGAGCCACCATTCTACTGATCTTT-AAAAAAAAA-GTCTCACTATCTT-CCCC-CCCTAAACCACACAACCACAA----ACGGGGCCCCACACCACACCA--CACCATGAAACTGACCATGAGCTTAAAC-TTCTTCGACCAATTTTTAAGCCCCC--AAATTATAGGCATCCCCCCTTATTCTATTAGCAATAACTACA-CCAGCACTATTAATCACTACAAAAACAAATCGCCTGGCCCCAAACCGAACAACAAC-CCTCCAAACATGAGCACTATTTACCTTTACAAAACAACTAATAA--C-CCCTCTTAATAAACCGGGGCATAAATGGGCTATAATGCTCCTATCCCTAATAT-TCTTCCTGCTTTCCCTAAATATACTAGGCCTTTTACCATACACTTTTACCCCAACCACACAACTATCAATAAATATAGGACTAGCCG-T-GCCACTATGACTTGCAACAGTCCTCATAGGA-ATGCGAAACCAACCAACAATATCACTTGGA-CACCTTCTACCCGAAGGAACTCCGA-CACTACTAGTCCCGGTACTAATCATTATCGAAACAATCAGCCTGTTCATTCG-TCCATTA-GCCCTCGGTGTACGACTAACCGCTAACCTGACCGCCGGCCACCTCCTAATTCAACTCATTTCAACAGCAGTATTTGTACTTCTACCAACAATAACTCTTACCGCCTCTGTCACCGCAATCGTACTACTTTTATTAACAGGACTAGAAATTGCAGTGGCAATAATCCAAGCCTATGTCTTCACCCTCCTATTAAGCCTCTACCTACAAGAAAACGTCTAATGACCCACCAAGCACACGCCTACCACATAGTTGACCCAAGCCCATGGCCCCTAAC-TGGGGCCATCGCCGCCCTATTAATAACATCAGGCCTAGCCGTATGATTCCACTTTAATAATACAACATTAATAAACATCGGCCTCCTTGTATTACTTCTGACAATATTTCAATGATGACGAGATATCACACGAGAGGGAACATTCCAAGGACATCATACAACACTAGTACAAAAAGGCCTTCGATATGGAATAGTCCTCTTTATCACATCAGAAGTA-TTTTTTTTCATCGGGTTCTTCTGAGCCTTCTATCACTCAAGCCTAGCCCCAACCCCTGAGCTC-GGGGGGGTGCTGG-CCCCCAAGCGGGGT-TAACCCCCCTAAACCCATTCGAAGT-CCCACTACTAAACACCGCCGTTTTACTTGCCTCTGGCGTAACTGTCACATGAGCCCACCACTCAATCATAGA-GGGCACCCGAAAAGAGGCAGTCCAAGCCCTAACACTAACAGTTATTTTGGGCTTATA-CTTCACCGCACTTCAAGCTATAGAGTACTACGAAG-CCCCCTTTGCAATTTCAGACTGTGTGTACGGAGCGACC-TTCTTCGTAGCAACGGGCTTCCATGGGCTACACGTCATTATCGGCTCTAG-TTTTTTAATTATTTGTCTATTACGACAAACTATACACCACTTCACAACCAGCCACCACTTCGGCTTTGAAGCCGCCGCATGATATTGACACTTCGTAGATGTAGTTTGACTATTCCTTTACGTATCAATCTACTGATGAGGCTCATG-TTTTTCTAGTGC-AATCAGTATAAGTGGCTTCCAACCACTAGATCCTAAC-ATAAACTTAGGG-AAAAACAATGATCTTAACAACAATATTTTATATCACTCTTGCAATCACAGCCCTGCTTGTAACTATTAGTTTTTGGCT-CCCACAAACAACCCCAGACACAGAAAAGCTCTCCCCCCTATGAATGCGGATTTGA-CCCCCTTGGCTCAGCCCGACTTCCTTTCTCCCTTCGATTCTTTCTTGTAGCTATTC-TTTTTCTCCTATTTGACTTAGAGATTGCCTTACTTCTTCCAATTCCATGGGCAATAAACCTGCCAAACCCAACCATAACCACCTCCTGAGTCTCAGCTATCATTGCCCTACTAACCCTTGGACTGATATACGAATGAGCAGC-AGGCGGATTAGAATGAGCAGAGTAGGCGGCTAGTATAAACAAAACAACTAATTTCGGCTTAGTCGCTCTA-GGTCAAACCCCTAGGCCGCCAT-ATGACCTCAACATACTTCACATTCACTACAGCCTTTATCATCGGAATCATGGGCCTTTCAATACATCGCACACATCTTGTGTCTGCCTTACTATGCATTGAAGCCATAATGCTTGCCCTATTTACAGCCTTAACAGCCTTCTCTGAAAGCACACAGCTGCCCCATATAACAATACTGCCCGTCTTACTTTTGGCCTTTTCTGCCTGTGAGGCTGGCACAGGCCTAGCCCTCCTGGTCGCAACCACCCGAACCCATGGCACAGACCACCT-ACAAAACCTTAACCTCCTACAATGCTAAAAGTTCTACTCCCAACAATTCTTCTGATTCCAACAGCACTACTAGCT-AAAAAAGACAAACTTTTCTTAAATTATACAGTCAGCTCTATG-CTCCCCGCTCTTATGAGCTTAATGTGACTGAACCA-CCCCTTAAACCTAAACCTCTCCGCTACTT-CTAACTACACTAATATT-GACACTACATCCG-CCCCACTAATTATCTTATCCTGCTGACTGCT-GCCCCTAATAGCCATTGCTAGCCAAAATCACTTGCAAATAGAG-CCAAC-TAACCGAAAACGAACCTTCTTAGTCACAATTTCAACCTTACAAATCGCCCTCCTGCTAACATTTTCAGCAACCAACCTAGTACTTTTTTTTATCTTATTCGAAACAACACTTATCCCCACCCTTATTATTATTACCCGATGAGGAAACCAAGCGGAGCGCCTGTCCGCAGGAACCTATTTTTTATTCTACACACTGGCCGGCTCACTCCCCCCTCCTCGTCGCACTCCTTCTTATTAATACACAACACTTCAACACATCCATCATAATAAACAGCCTA--ATT-CAACCCC-AAA-TCGAACTATCATGAACAAATACCCTACTATGGCTCGCCTGCCTATTAGCCTTCTTAGTAAAAATGCCCCTATATGGCCTCCACCTGTGACTACCAAAAGCCCACGTAGAGGCCCCAATTGCCGGCTCAATAGTTCTTGCAGCTGTCCTATTAAAGCTC-GGGGGCTATGGAATTATCCGAATCA-CCCC--AATGCTAAACCCACTAACCATAGACCTATGCTACCCATTTATTGTTCTCGCAACATGGGGCATTATTATAACAAGCTCAATCTG-CCTACGACAAACAGACCTAAAATCCCTAATTGCCTACTCATCAGTCAGCCATATAGGCCTCGTCATTGCAGCCGCCCTTATCCAAA-CACAGTGAAGCCTTACTGGCGCGATCATCCTGATAGTCGCACACGGCCTTACATCATCAATACTTTTCTGTCTAGCAAACACCAACTATGAACGAACCCACAGTCGTACCCTATTGCTCGCACGAGG--CTTACAGCTCATCTT-ACCACTAATAACCACATGATGACTGCTGGCCAACCTTATAAATATAGCACT-G-CCACCAACAATTAACCTCGCCGGAGAACTTATAATTTTAACCTCAACATTCAACTGGTCTTACCAAACTATTATCATAACCGGACTGGGCACCCTTCTAACAGCAACATACTCCCTCCACATGTTCCTGATGACCCAGC-GAGGGAAGCTAACAACGCACATAGCACAAATA-ATGCCAACACACACTCGAGAACACCTCCTAATGACCCTTCACATAATCCCCATACTACTATTAATACTAAACCCACAACTAATTATGGGCCCATTCTCTTGTCAACATAGTTT--AA--AAAATATTAGGTTGT-GGACCTAAAGATAGAAGTTCAA---C---CCTTCTTGTAGACCGAAAAGTGTTT--GTACACAAAGAACTGCTAATTC-C-TTGTCCTAGGGTTAAACTC-C-C
[truncated: 2,343,973 more chars]
