# Supplementary material for: Highly-multiplexed and efficient long-amplicon PacBio and Nanopore sequencing of hundreds of full mitochondrial genomes
Source: BMC Genomics. 2023 May 2;24:229. doi: 10.1186/s12864-023-09277-6 (PMC10155392; doi:10.1186/s12864-023-09277-6)
Supplement: Supplementary file 5 — Additional file 5 [file 12864_2023_9277_MOESM5_ESM.zip › mtgenome.phy]

 284 16654
Asymblepharus.himalayanus_NC_058309 AATCCAGGTCGGTTTCTATCTATGCTGCCACCCTCTTCAGTACGAAAGGACCAAG-AAGGA-GGGACCTCTACCACACGCACGTCCCACCAA--AATAATTG-ATTTTAACTTAAATTAATTTAGCAA-TAAACT----------AGCCGTAAATAACGGC--TATTATTAAGGTGGCAGAGCCAGGTAAGTGCA-AAAGACCTAAGA-TCTT-TCTTACAGATGTTCAAATCATCTCCTTAATCATGCACCTCCTATTAACACACATCATTAA-TCCACTGCTTTATATTATTCCAATCCTAGTGGCAGTAGCCTTCTTAACCCTACTCGAACGGAAAATTTTAGGCTATATACAACTACGCAAGGGCCCAAACATCGTAGGCCCTTACGGCCTCCTTCAACCAATCGCAGACGGAGTAAAACTCTTTATTAAAGAACCAATTCGCCCCTCAGCCTCATCCCCCTCATTGTTCATTATTACACCAACCTTAGCACTATTTCTAGCACTAACAATCTGAA-CCCCTCTACCAATACCCGCAATAATGGCTGACATTAATCTAGGCCTACTATTTATATTAGCACTTTCCAGCATGGCCGTATATACCATCTTATGATCTGGTTGAGCCTCAAACTCTAAATA-CCCCCTAATTGGGGCCCTACGGGCTGTAGCACAAACCATCTCATATGAAGTCACCCTTGGGATTATTATT-CTCGCTATCATTATTCTAAC---CGGCGGGTTCACAATACAAATACTCTCCATCACACAAGAACCCGATTGGCTACTCATATGTTCCTGACCACTAGCTATAATATGGTTCATCTCCACCTTAGCTGAAACAAACC-GCGCCCCTTTTGACTTAACAGA-GGGCGAATCAGAACTTGTTTCTGGGTTTAACGTTGAATATGCAGCCGGCCCATTTGCCTTATTTTTTCTTGCAGAGTACGCAAATATTATAATGATAAATACACTCACTTGCATTCTCTTCCT-TAACCC-TGGAACACTAATC-CACCCTGACATATTTTCCCCAAACCTAATACTAAAAACTATAGCATTAACAATCCTATTTTTATGGACCCGCGCAGCATA-TCCACGCTTTCGCTACGACCAATTAATACACCTCCTATGGAAAAACTTCCTCCCACTAACACTAGCATTATTC-TTATGACACGTATCATTCCCAACAATAATATCAGGCCTG-CCACCCCAATAAC------AGGAAATGTGCCTGAAC----C-AAAAGGATTACTTTGATAGAGTAAAACATAGGGATTAAT--TCCCCTCAT-TT-CCTAT----GCTAGAAAAACAGGATATGAACCTGTGCCAAGAGGCCCAAAACCCCTCGTACTCCCC-CTATACTATTTCCTAGTAAAGTCAGCTAATTAAGCTTTCGGGCCCATACCCCGAAAATGTTGGTTTAAACCCCTCCTCTACTAATGAA-TCCTAATATAGCCTCGCTAATCATTTCTACCTTAGCCTTAGGCACAATCATTACACTATCAAGCTATCACTGGCTCCTTGCCTGAGTTGGATTAGAACTAAACACCTTAGCAATTAT-TCCAATTATCGCAAAACAACACAA-CCCACGGGCAACCGAAGCAGCAACAAAATATTTTCTTACCCAAGCAGCCGCCTCAGCAATACTA-CTATTTGCAAGTACTACAAACGCCTGAACTACGGGCACCTGAAATATTTATGAATTCTCTAG--CGAACCGGCCTCCATCATATTAACCATGGCCTTAGCAATAAAACTGGGCCTCG--CACCACTACATTTTTGACTCCCAGAGGTATTACAAGGCACCACCTTTAAAACTGCACTAATTATTGCCACCTGGCAAAAATTAG-CCCCACTAGCCTTGC-TTTACCTTACACACAACACATTAAA-CCCTATAACGCTGCTCATTATTGCAATATTATCAAACCTAGTTGGCGGAT-G-G-GGCGGCCTCAACCAAACACAAACACGCAAAATTATAGCTTTTTCCTCAATTGCCCACCTTGGATGAATAGCCGCAATCCTTACATTGTCCCCAAACATTATACTATTGAACCTTATACTTTATATTTTCATAACATTCCCA-ACATTTATACTCCTTATATTCTTCTCAACAAAAACAGTCCAAGACCTAACAACATCATGAACCATTT-CTCCAACAACGACCGCCTTGGCCTTAGTTTTACTTCTATCACTA--GGTGGATT--ACCACCTCTTACTGGATTTATACCCAAATGATTAATTTTACAAGAATTAACTTCACACAATCT-GACACCAATAGCAGT-ACTAATAGCCATGTCAGCCTTATTAAGCTTA-TTTTTTTACTTACGCTTAACATACATGACCACCCTGACCCTAC-ACCCAACTA-CAACACAACACGCGCACAAATGACGATTTTACCCAAAACTTAATACCCCTATAACGACTACCACATTCACCGTTGCAATATTCCTCCTCCCAATAA-CCCCAATAT---TTGTTT------AGAAGGTTAGGTTAGC----TCAAACCAGTAGCCTTCAAAGCTACAAACAGGGACTCA-ACCCCCCTACTTTCT---GAAGACCTGTAAAACTTTTATTTACATCTCCTGAATGCAACTCAGACACTTTCACTAAGCTAAG---------------------------------------------------------------------------------------------------------------------------------------------------GCCTCCTAGATAGACGGGCCTCGATCCCGTAAACATTTAGTTAACAGCTAAATACCCAAGCCAGCGGGCTTCTATCCGGCTTATTT-----------CTTAAAAAAAGCCGGGGCACACCTTTTGGGTGTGCGTCTCTAGATTTGCACTCTAGTGT-AAAC--------------------TACTGCCCGAC-------------------TTGGGAAGAGCGGGATTAC--ACCCGCCTGTGCAGGGCTACAACCTGCCGCCTAT---CACTCGGCCATC-------TTACCTGTGACACTTACTCGTTGATTTTTCTCGACCAACCATAAAGACATCGGCACCCTATATCTCATTTTTGGTGCCTGAGCAGGCATAGTGGGCACTGCCCTAAG-TTTACTTATCCGCGCAGAACTAAACCAACCCGGAGCCCTGTTAGGCGACGACCAAATCTACAACGTCATTGTAACCGCCCATGCATTCGTAATAATT-TTTTTTATAGTAATACCCGTCATAATC-GGCGGCTTCGGAAATTGACTTGTCCCCTTAATAATTGGTG-CACCAGACATAGCCTT-TCCTCGCATGAACAACATAAGCTTTTGACTACT-C-CCCCCTTCATTTCTTCTACTGTTAGCCTCATC-TGGTGTTGAAGCTGGTGCAGGCACCGGTTGAACCGTCTA---CCCCCCG-TTGGCTGGAAATATAGCCCACGCCGGCGCCTCAGTCGACCTAACAATTTTTTCACTGCATTTGGCAGGTGTATCATCAATCCTAGGTGCAATTAACTTTATTACAACTTGCATTAACATAAAA-CCCCCCGCTATAACACAATACCAAA--CCCCATTATTTGTATGATCCGTCTTAATTACGGCAGTTTTATTACTCCTGTCTCTGCCTGTACTTGCCGCAGGTATCACAATACTATTAACTGACCGAAACCTAAACACCTC-ATTCTTTGATCCCGCTGGC-GGCGGT-GACCCAATCTTATATCAACACCTATTCTGA-TTTTTTGGGCACCCGGAAGTCTATATTTTAATTTTACCAGGCTTTGGTATGATCTCCCACATTGTAACCTATTACGCCGG-T-AAGAAGGAACCTTTCGGTTATATGGGCATGGTTTGAGCAATAATATCAATTGGCTTCCTAGGTTTTATTGTCTGAGCCCACCATATATTTACAGTAGGAATAGATGTTGATACACGAGCATACTTCACGTCTGCAACTATAATTATTGCGATCCCAAC-AGGTGTAAAGGTATTTAGTTGATTAGCCACCTTACAC-GGCGGGATAATTAAATGGGACGCCGCAATACTCTGGGCCCTA-GGCTTCATCTTCCTTTTTACTGTC---GGGGGTTTAACTGGTATTGTCCTTGCCAACTCCTCACTAGACATTGTACTACATGATACATACTATGTAGTTGCCCACTTCCATTATGTATTATCTATG-GGCGCAGTATTCGCAATTAT-AGGCGGCTTCGTACACTGATT-CCCATTATTTTCCGGTTATACCCTGCACCAAACCTGAACAAAAATTCACTTCGGTGTAATATTTGCCGGCGTAAATCTTACC-TTCTTCCCACAACACTTTTTAGGTTTGGCTGGTATACCACGACGCTACTCAGACTACCCAGATGCTTACACCATTTGAAACACTGTCTCATCAATTGGGTCCTTAATTTCCCTTGTAGCAGTAATCATAATAATGTTTATTATTTGAGAGGCATTCGCAGCGAAACGCGAAGTCCTAACCCTAGAACTTATAAGTACAAACCTTGAGTGGCTTCACGGATGCCCA--CCACCGTACCACACCTATGAAGAACCCACTTATGTTCAAACAACCCAAGAA-----------A--GGGGGGAATTGAACCGCCTTCTGCTAGTTTCAAGCTAGCCACATAACTATAATGCT----TCTTTCTCCATA----------------AGGCCCTAGTAAATTATATTATATAGCCCTGTCGGAGCTAAGTAACAGA--AT--AATATCTGTGGGCCTTACATGGCACACCCATTCCAATTAGGCTTTCAGGACGCCGCCT-CACCCATCATAGAAGAACTTTTACACTTCCACGACCACGCAATTATAATTGTATTCCTAATTAGCGCCCTCGTACTTTATATTATTTCATTAATAATATCAACAAAATTAACACATACAAACACCATAGACGCACAAGAAGTGGAAATAATTTGAACAATCCTGCCAGCAATTATTCTCATCCTTATTGCTCTCCCTTCACTACGCA-TCTTATACCTCATAGACGAAGTTAATAA-TCCGCACCTTACCATTAAGGCGTTAGGCCACCAATGATATTGAAGTTATGAATACACGGACTACGAAGACCTTTTGTTTGACTCTTATATGGTCCCCACACAAGAATTACGCCCGGGC-CACTTTCGACTACTAGAAGTTGATCACCACATAGTAATCCCAATAGAATCCCCAATTCGAATACT-AATTTCCGCAGAAGATGTACTTCACTCATGGGCCATCCCCGCCTTGGGTATTAAAACCGATGCAATCCCTGGCCGCCTAAATCAAACAACATTCATTACTTCACACCCCGGACTAT-TTTATGGGCAATGTTCAGAAATCTGTGGCGCAAACCACAGTTTTATACCAATCGTCGTCGAAGCCGT-ACCATTAAAACATTTTGAAGACTGATCCACTATAATACTCA---CAATATCATTAAGAAGC-TTTGAT--AGCACCAGCCTTTTAAGCTGAGGA--GGGAAACTAATA--TTTCCCTTAATGATATGCCACAACTCAATCCAG-CCCCTTGATTATTCATTTTGTTCATACTATGATTAACAGTATTAGTTGTTTTT-AAAACAAAA-ACATTATGCTCAA--CAT-CACTCAACACTATGACCCCGT-ATGATCAAACAACACAACACACAA--CATCATGAGATTGACCATGAACCTAAAC-TTCTTCGACCAGTTTTTGAGCCCAC--AAATCATAGGCAT-CCCACTGATCCTACTAGCAACACTCTTC-CCAGCCCTACTTATCTTTTCCTCAACAAATCGAGTGACCCCAAACCGCCTAACTAT-GCTCCAAACATGAGCAGTATTTTCCGTCACCAAACAACTAATAG--T-ACCACTAAATAAACCCGGACACAAATGAGCAATAATTCTTTTATCCATCATAA-TATTTTTAATATCATTAAACCTACTAGGACTTCTACCATACACATTTACCCCAACCACCCAACTCTCAATAAACATAGGATTAGCAA-T-CCCCCTTTGACTCGCAACTGTATTAATTGGT-ATACGAAATCAACCAACAATAGCACTAGGA-CACCTACTTCCAGAGGGAACACCAA-CACTGCTTATTCCAATTTTAATTCTTATTGAAACAATTAGCCTATTTATCCG-CCCCATC-GCCCTTGGCGTACGACTAACTGCTAATCTTACCGCGGGGCACCTCCTGATTCAGCTTATCTCAACAGCCGTATTTATTTTACTCCCGATCATAACAACAACTGCAACCCTGGCCTTCATTATTTTATTATTATTAATAGGGTTGGAGATTGCCGTCGCAATAATTCAAGCCTATGTTTTTACACTACTTTTAAGCCTATATTTACAAGAAAATGTTTAATGACCCACCAAGCACATGCCTACCACATAGTAGACCCCAGCCCTTGGCCACTCAC-AGGTGCCATCGCAGCATTACTAATGACATCCGGCTTAGCCATTTGATTTCACTTCAACAACCCTATTTTAATAAACATTGGACTAATAGTCCTATTATTAACTATATACCAATGATGACGCGATATTACACGTGAGGGTACGTTTCAAGGACACCACACAACCCTCGTACAAAAAGGATTACGCTACGGAATAATTCTTTTCATTACATCAGAAGTC-TTCTTTTTCATTGGGTTTTTCTGAGCATTCTACCACTCTAGCCTAGCCCCAACACCAGAACTA--GGCGGCTACTGA-CCACCAAGTGGAAT-TAA-TCCACTTAATCCCTTTGAGGT-CCCCCTGCTTAATACCGCCGTCCTGCTCGCCTCAGGTGTAACAGTAACATGGGCCCACCACTCTATTATAGA-AGGTACACGGAAAGAAACAATTCAAGCCCTAACACTTACTGTAATTCTAGGCCTCTA-TTTCACCGCACTTCAAGCTATAGAATATTATGAAG-CCCCTTTCGCCATCTCAGATAGCGTGTACGGGGCAACC-TTCTTTGTTGCAACAGGCTTCCATGGACTACATGTTATCATTGGCTCAAC-CTTCTTAATTGTTTGCCTCTTACGGCAAATAATATTCCATTTTACAACTGATCACCACTTTGGCTTCGAGGCGGCCGCATGATACTGACACTTTGTGGACGTTGTCTGACTTTTCCTTTATGTTTCAATTTACTGATGAGGTTCATG-TCCTTCTAGTATTAACCAGTACAAGTGACTTCCAATCACTAAGACTCAGT-TGTACCCTGAGG-AAGAACAATGAGCATAATAACAATATTCTTAATGACCTTATTAATTTCAACACTACTTGTAACCGTTAGTTTTTGACT-ACCCCAAACTACCCCCGACACAGAAAAATTAT-CTCCATACGAATGTGGCTTTGA-TCCACTGGGATCCGCCCGTCTGCCATTTTCACTCCGCTTCTTCCTGGTCGCTATTC-TATTTTTACTTTTTGACCTAGAAATTGCGTTATTATTACCAATTCCATGAGCAATAAACCTCCCACAACCCATTATTACATTGGCATGAACCTGCACCATCATTGTTTTATTAACACTTGGCTTAATCTACGAATGGTTAGC-AGGCGGACTAGAATGGGCAGAATAAATAGTTAGTTTAACAAAAACATCTGATTTCGACTCAGAAGTTTCA-AGCGAAAACCCTGAACTATTAT-ATGACTACCCCTTACTTTACCTTTAATATAGCCTTTATACTCGGCGTATTCGGCCTTGCTATACACCGAACGCACTTGGTATCGGCCCTATTATGTATTGAAGCCATAATATTAGCCTTATTTCTAGCCATAACAATATTTTCATCAAATATTCAACTGCCCTCCACTACTATACTACCAATTCTTCTATTGGCCTTCGCTGCTTGTGAGGCCGGCACCGGGTTGGCCTTATTAGTAGCAACGGCTCGAACCCATGGAACTGACCACAT-ACAAAACATAAACCTCCTACAATGCTAAAAATTTTATTACCCACTATACTACTTATTCCAACAGCACTCCTAACA-CACCCCAAAAACCTATTTTCTACCCTAACAATAAACTCCATA-CTACTAGCTTCAATTAGCCTTAACTGACTTAAATG-CCCGACTGATATAAACTTATCCTTTTTAT-CAAAGTATTTTAATATT-GATACCATTTCGG-CCCCTTTAATAGTCTTATCCTCCTGACTCCT-CCCATTAATAATTTTAGCAAGCCAAAATCATCTGCAAACAGAA-CCAAC-AACCCGTAAACAAATATTCCTAATTATACTTATTGCACTACAAACAGCCCTACTATTAACATTTTCGGCAACGAATTTACTGCTTTTCTATATTCTTTTCGAAACAACACTAATCCCAACCCTTATTATTATCACACGATGAGGGAACCAAACAGAACGACTCTCAGCCGGAATTTACTTCCTGTTTTATACATTAGCGGGCTCCCT-CCCCCTGCTTGTTGCACTACTATTTATAAACGCTCAACATCAAAATATATCTACCTTAGTCCTCCTATTA--AAC-CCGCCCC-AAA-TATTATTCTCCTGAACGAATAACATACTATGGGTGGCCTGCCTACTAGCCTTCTTAGTAAAAATACCACTCTATGGACTACACCTATGATTACCAAAAGCACATGTAGAGGCTCCAATCGCCGGCTCAATAGTATTAGCAGCCATTTTATTAAAACTT-GGGGGCTACGGCATTATTCGCATCA-CCAC--GGTACTTAACCCACTTATAAACAACCTTTACTACCCGTTTATTATTTTAGCATTATGAGGTATTATTATAACTAGCTCAATCTG-CCTCCGACAAACCGATTTAAAATCACTCATTGCCTACTCGTCAGTGGGCCACATGGGTTTAGTTATCGCCGCCTGCCTAATCCAAA-CCCAGTGAAGCATAACAGGTGCAATCATACTAATAATTGCCCATGGATTAACATCATCAATACTTTTCTGTCTAGCAAACACAAGCTACGAGCGGACACACAGTCGAACCCTACTACTAGCACGGGG--CCTACAACTAATTTT-ACCTTTAATAACCGCCTGATGACTTCTAGCTAATCTAATAAATATAGCCCT-A-CCCCCAACAATTAACTTAATGGGTGAATTAATTATTATAACATCTACATTCAATTGATCCTATCAAACCATTATTATAACAGGGCTTGGTACACTATTGACCGCCACCTACTCACTATTTATATTCCTAATAACCCAAC-GAGGAAAATTACCAAACCACACCCTCCAAATT-GAACCAACCCATACCCGAGAACACCTGTTAATATCCCTCCATATCTTACCGATACTACTCCTTATAATTAAACCTGAACTACTTATGGGCCCCTTTGCCTGTCAATATAGTTT--AAT-AAAACATTATGTTGT-GGACCTAAAAATAGAAGTTAAA---C---CCTTCTTTTTGACCGAAGGGTGTTTAAATATACAAAGAATTGCTAATTC-C-ACGCCCTGAGGTTAAATTC-CCCAGACTCTTC-ATTTTCAAAGGAAACCAGCT-AATCCGTTAGCCTTAGGAGCTAAAATCCTTGGTGCAACTCCAAGTGAAAATA---TATGCATAACTTATTACACTCAATAA-TATTAACCACCCTACTTCTACTTAT--TG-CACCACTCATTACTACCCTCT-CACCCGCACCAC--TTAAACCTAATTGATATACCACACACGCAAAAACAGCCGTCCAAATAGCCTGCTTCACCAGCATTA-T-TCCATCAA--TAACCTTTGTTAATTA-TGGTGCGGAGGCCACCATTACGGACCTACGCTGGATAAATATTACAAACTTTAACATTAACATCAGCTTTATATTAGACACTTATTCTATTATATTTATCCCTATTGCCTTATTCGTAACCTGATCAATTCTAGAATTTGCCTCGTGATATATAGCCTCAGAT-CCACACATT-AATCGT-TTCTTCAAATATTTATTACTTTTCCTAACCGCTATACTTACTCTGGTAACTGCTAACAACCTCTTTCAA-TTTTTTATTGGCTGGGA-AGGCGTCGGAATTATATCTTTCCTTCTAATCGGCTGATGGTCCTCCCGCACCGACGCAAATGCATCCGCACTGCAAGCCGTCATTTATAACCGAATTGGTGATATTGGACTCATTATAGCAACTATTTGGCTAGCAATGACCGCATCCTCTTGAGAAATACAACAACTATT---CATCT-ATCCAGACTATATTACAC-TCTTACCACTACTTGGCCTAGTCTTAGCAGCCACAGGA-AAATCCGCACAATTCGGGTTACACCCCTGACTA-CCCGCCGCAATAGAGGGTCCAA-CACCAGTATCTGCCCTACTCCACTCCAGCACAATAGTTGTTGCTGGCA-TTTTTCTCCTAATTCGACTCCA-CCCTCTACTAGAAAATAGCCATGTGGCACTTTCTACCTGTCTCTGCCTA-GGGGCAACAACCACACTATTTACAGCCATCTGCGCCCTTACCCAAAACGACATT-AAA-AAAATTATTGCATTTTCCACCTCAAGCCAGTTAGGCTTAATAATAGTAACTATTGGACTTAATCAACCCCAACTGGCATTCTTACACATTTCTACCCACGCA-TTCTTCAAAGCAATACTATTCCTTTGCTCCGGCTCCATTATCCACAACCTCTCAGACGAACAGGATATTCGCAAAAT-AGGCGGCACCCAAAAAATAATGCCAATTACCACCACTTGTCTATCAATTGGAAGCTTAGCCCTTATTGGAA-CGCCTTTCCTAGCCGGG-TTCTATTCAAAAGACACAATCATTGAAACCATAAATACTTCACACCTCAACGCCTGAGCCCTCACCATTACACTATTCGCCACAGCCCTGACCGCCGCATATAGCCTACGGATCA-TTTTTTATGTTCAGTCTAA--TA-CCACCCGAGCT-AA-CCCGTTAATTTTAATGCCTGAAAATAATAAAACACAAATTAACCCAATTATTCGACTAGCATTTGGCAGCCTGTTTATAGGTTTTCTAATCA-CCTCAACACT-CCTTCCAAGTAAAACCGCAATATTAACAATATCAACAAC-CACAAAACTATCAGCACTATTGGTAACAATCTTCGGCCTCC-TTTATGCCATAGAACTAGCAACTCAAACAACAACCCTATTAGT-TAAT-AAACCCACA-AATATAAGCAACTTCTCAAATCAACTTGGATTTTTTAATACGACCACACACCGCACCCAACCAAATAATCT--ATTAATACACGGACAGAACCTTGCTACACACCTAGTAGACCTCACCTGGTATG-AAAAAATCGGACCAAAAATAA-----------CACTAATAATGACACC-CTTAATTAATAATACCTCTATTGCAAACAAGGGGTTAATTAAAGCATACCTTACCAC--TTTTGTCT--TAGTTACACTAACCTTTTTAACCCTATTACCTTTTACAACCACCTAACAACACGTAA--ACTACCCCGCACAA--GCCCCCGCGATAACTCCAATGCAACAAACAACGCCACCAATAAACCC-CACCCAGAAAGCAATAAATATAT---ACCCCCGCACGAATACAACAACGCAACCCCACTGAAATCAACCCGAACTAACCCTATG---C--------------C--AACAGAGTCAGA-G-CCTACTACACCAAC------CCCACTA--GCTACCCACACCCACCCTAATAACAA--CGAAAATAATA-ACACCAACCCAACATA-C-CCAATAACATACATCCCCACAAATCAACT-ACCCCATGTCTCAGGATATGAGTCAGCCGCCAACGCCACAGAATAAGC-AAATACAACCAATAT--GCCCCCCAAATAAATCAAAAACAAAACCAATGAAACAAAAGAA-CAACCCAACCAAACCAACACCCCACACCCAACAGCCGATGCCACAACCAACCCCACAGCACCATATA-ACGGAGAC-GGATTTGATGCCACACCAACCAA--CCCACCTAACAAACAAAAAGAAAAC-AAGAAAACAAAATATACCATCATTTTTACTTGGATTA-TATTACCAAGACCTGTGATACGAAAAACCACTGTTGT-ATTCAACTATAAAAA-CA-AATGGCCCAC---AATCTACGTAAAACACA-CCCCATCCTTAAAATTGTAAATAACTCATTTATTGACTT-ACC-CTCCCCATCAAATATTTCTGCCTGATGAAACTTCGGCTCCCTTCTTGG-CCTCTGCTTGATTACCCAAACC-CTCACCGGATTATTCCTAGCCATGCATTATACAGCAGACATTTCATCCGCC-TTCTCTTCCGTCGCCCACATTTCCCGAGATGTACAGTATGGTTGACTCATCCGCAATCTCCACGCAAACGGCGCCTCCT-TGTTCTTCATCTGCTTGTATCTTCATATTGGCCGGGGCTTATATTACGGCTCCTACATATATAAAGAAACCTGAAATAT-TGGGGTTATCCTCCTATTATTAGTTATGGCAACAGCCTTCGTAGGCTATGTATTACCCTGAGGACAAATATCATTCT-GGGGCGCAACTGTAATTACAAACCTCCTTTCCGCAAT-CCCTTATGTCGGAAACACAC-TCGTAGAATGAATCT-GAGGCGGCTTCGCCGTTGACAATGCAACCTTAACACGC-TTCTTCACATTCCACTTCCTCCTTCCATTTGCTATTATAGGCGCCTCCATTTTACACCTTTTATTTTTACACGAAACAGGCTCAAACAACCCAACCGGCCTAACCTCAAACACAGATAAAATTCCCTTCCACCCATATTATTCATACAAAGATATACTGGGCGCAGCACTACTTATTAATG-TCCTGCTACTCCTCGCCCTATTTT-CACCGAATCTTCTT-GGTGACCCAGAAAATTTTA-CCCCCGCAAA-CCCCTTAGTTACA--CCACTACACATTCAACCAGAATGATATTTTCTCTTTGCATATGCCATCTTACGATCTATTCCTAATAAACTTGGAGGGGTCTTAGCCTTACTCTTATCAATCTTAATTCTTATTCTCGCCCCCGTATTACACACAGCAAAACAAC-GAGGAAATGCCTTCCG-ACCACTCTCACAAATCATGTTCTGAACCTTTATTTCTAATATTATTA-TTCTTACCTGAATT-GGAGGACAACCAGTAGAACACCCATTTATTATTATTGGCCAACTTGCCTCTACACTCTACTTCACCACATTCCTAATCCTTA--TACCACTAACAGCAAAACTCGAAAATAC--ACTTATAAAATG-----------------------------------------------------------------------------------------------------------------------------ATAATACCCT---------GCCTTAGTAG-CTTAAG-----CTAAAGTATTGGTCTTGTAAACCAACGACGGGAATTAAAC-----ATCCCCTAAGACATCAAAA-GAAGGGGA--ATCAAA-CC------------------------------------------------------------------------------------------------------------------------------------------------------------------CCTATCACTAATCCCCAAAACTAGTA-TTTTAC---CTAAACTATCCTTTG-GTTATTGTAGCTT--AAATTTGTAAAGCACGACACTGAAGATGCCGAG-ATGG--ATTTTTAACATAACCCAAGTAACACACAGTTTTGGTCCTAAACTTGCCATTA-TTTTTA----------------------------------------ATCAAAATTATACATGCAAGCCTCTACACGCCAGTGCAAATGCCCACACGC---CCCTAAACAGCCCATCGGAGCAGGCATCAGGATTCA--------------------CCTTGTTAGCCAACGACGCCTTGCT-ACGCCACA-CCCCCACGGGCACCCAGCAGTAATTAACATT-AAG--CATAAACG----------CAAGTTCGACTTAGTTATGATTAAT-AATGATCGGTAAATTTCGTGCCAGCCACCGCGGTTATACGAAAGACCAAAAATAATG-G-CCCCCGGCGTAAAGCGTGACTCG--------AGCCGTGTCAAGAAATTTAAAGCAATATGACCGCCAAGTTGTAAAACA-CT-----------ACTGTATGTCAGATCATCAA-CACC---ACGCCTTTAAA------TAATAGACTACTTTACCTCACGAAAACCAAGGAACAAACTGGGATTAGATA--CCCCACTATGCTTGGCCTTAAACAAAAACAGT-CAAACTACAAAACTGTTCGCCAGAGAACTACAAGCGAAAAACTTAAAACTCTAAGGACTTGGCGGTGCTCCACACCAACCTAGAGGAGCCTGTCCTATAATCGATA--TTCCACGCTTAACCTTA-CCCCCCCT-TGAA--ACCCAGCCTATATACCGCCGTCGACAGCCTACCTTATGAGAGAAA-TAGTGTAAGCACAATAGTTA-ATGACTAATACGTCAGGTCAAGGTGTAGC-ACAC--GGGG-CGGCAGAGATGGGCTACA-TTCTC---TACCAGAGAGAACACGAACAGTGTAT-TGAAA-TATGCACTCGAAGGCGGATTTAGCAGT-AAAATAAATAA-ACACCCCTATTTTAAGTCTGCTCTGGAGCGCGCACACACCG-CCCGTCACCCTCATCACCGCAA-----CCACCAAAAGAATTTATCGCAATTATA---------------------TACCCCAGATGAGGTAAGTCGTAACATGGTAAGCGCACTGGAAAGCGCGCTTGGAATAACAAAAAGTAGCTTAAT---AAAGCACTCAGCTTACAATTGAACAATGTTAGCGAAACCCTAACCTTTTTGATTCCACCCACCAGCCCACACACCA-----CCCCAAACAACTACTTTAC---CC---CAACCAAACCATTTGC-CACTGCTAGTA-TATGCGATAGAATACACG----CCA-TGGCGCAATAAC-AACAGTACCGCAAGGAAAAGCTGAAAGAATAATGAAATAATGTTTAAAGCACAACAAAGCAAAGATTAACCCTTGTACCTTTTGCATTATGATTTAGCCAGA--AAT-TATCAGGCAAAAGGA-ACTTTAGCCTG-CC-ACCCCGAAACTAAGTGAGCTATTATTTGGTAACTGT-AA--GAGTGAACCCGTCTCTGTGGCAAAAGAGTGGGAAGACCTAATAATAGTAGTGAAAAGCCTAACGAACTTAGTGATAGCTGGTTGCTCAA-TAAATGAATTTAAGTTCTACTTTAAA-----CGCCAC-----CAAGCTAATTTACTA--TTACTTA-----CGTTTAAAGATATTCAATAAAGGTACAGCTTTATTGAACCAGGATACAACCTGAA-CTAGTGAGCCCGTC---AATACCACCA----ACCAGTAGGCCTTAAAGCCGCCACCAA-TAAATATGGCGTCACAGCCTAAAAA---TATAAATCTC-AATCAAA-CAAACAAACTCCTAC--TAAAAA----GAGCTACACTATTATTATAGTTGAACTTATGCTAAAACTAGTAACATGA----ATACCCATTC-TCTTCTCACATCTTTGCCTCAGTAACAGAAAATCTACTGACAATTAACAGATT-------------------TACAGATTCTACACCCCGACTTCACTGTCAACCCAACACAGGTGTGC---AA-GAAAGAAAGATTAATTGCCGCAGAAGGAACTCAGC-AAACCACCGTCCCAACTGTTTACCAAAAACATAGCCTTTAGCCAA-ACGAGTATTAAAGGTCCCGCCTGCCCAGTGAAT--C----ATTTCAACGGCCGCGGTATTCTAACCGTGCAAAGGTAGCGTAATCACTTGTCTTCTAAATAAAGACCTGTATGAATGGCTAAATGAGGACAGACCTGTCTCCTGCAGCAAATCAGTGAAACTGATCTTCCAGTACAAAAGCTGGAATATTCCCATAAGACGAGAAGACCCTGTGGAGCTTAAAATTTTAATTATC-----------------------TGCATATAGTAAAAATTTTGAGTTG-GGGCGACTTCGG--AACAAAATAGAACTTCCGAGCAAGGAGTAA----CACTCCTAATAAGGCCTACACGCCGATC---------TGGCCGACCCAGTC---ACACTGATCAACGAACCAAGTTACCCCAGGGATAACAGCGCAATCCCCCTCAAGAGTCCATATCGACAGG-GGGGTTTACGACCTCGATGTTGGATCAGGACACCCCAATGGTGCAGCCGCTATTAAAGGTTCGTTTGTTCAACGATTAATAGTCCTACGTGATCTGAGTTCAGACCGGAGC
Ateuchosaurus.chinensis_NC_057221 AATCCAGGTCGGTTTCTATCTATGCCGCCACCTTCTTCAGTACGAAAGGACAAAG-AAGGA-AGGACCTCTGTTACCAACACGTCCTCTACT--CTTAACTG-AACAAAACTAAAGTTAACCGGCTA----------CCCCGACAGCCAAAGATACATGGC--TTTTATTAGGGTGGCAGAGCCAGGTAAATGCA-AAAGGCCTAAGA-CCTT-TCTCCCAGATGTTCAAATCACCTCCCTAATAATGCCCAACATTTTAGTCCATCTAATTAA-CCCACTACTTTATATTGTCCCAATTCTAATTGCCGTTGCATTCTTAACCCTACTAGAACGAAAAATCCTAGGCTATATACAACTACGAAAAGGCCCAAACATTGTGGGCCCATACGGCCTGCTTCAACCCGTGGCAGACGGAGTAAAACTATTTATTAAAGAACCAGTACGACCATCCTCCTCTTCACCAACCCTCTTTATTATCACCCCAACACTAGCCCTTTTCTTGGCCCTAATAATTTGAA-CCCCAATTCCAATACCAGCCTCACTAGCCAACATAAACCTCGGACTACTCTTTATACTAGCCCTATCAAGCACTGCGGTCTACTCAATTCTCTGGTCTGGCTGGGCCTCAAATTCAAAATA-CCCCCTAATTGGGGCCCTCCGGGCTGTGGCACAAACCATTTCATATGAAGTCACACTAGGAATTATTCTA-CTAACCATTATTATCCTAAC---AGGGGGATTCACAATACAAACACTAACAATCACACAAGAACACCACTGACTGCTCCTATGCTCCTGACCTTTGGCTATAATATGATTTATCTCAACACTAGCAGAAACTAATC-GAGCCCCATTTGACTTAACAGA-GGGGGAGTCCGAATTAGTATCCGGCTTCAATGTTGAATACGCTGCCGGCCCATTTGCCCTATTCTTCCTAGCGGAATACGCCAACATTATAATAATGAATACACTAACCTGCATCCTCTTTTT-AAGCCC-TGGTTACCTAGCA-CACCCGGACATGTTTTCCATTAACCTAATACTAAAAACAATAACATTAACAGTACTTTTCCTATGAACCCGAGCATCATA-TCCACGATTTCGATATGATCAACTCATGCATCTTCTATGAAAAAACTTCCTGCCCCTCACCCTAGCCCTATTT-TTATGACACGCCTCATTCCCAACAACCCTATCAGGACTC-CCCCCCCAATAA-CA----AGGAAATGTGCCCGAA-------TAAAGGGCTACTTTGATAGAGTAGAACAAAGGGGTTTAAG-CCCCCTCAT--T-TCCTA----CCTAGAAAAACAGGACACGAACCTGCACCAAAGGGCTCAAAACCCTGCGTAC-TGCA-TTATACTACTCTCTAGTAAAGTCAGCTAATTAAGCTCTCGGGCCCATACCCCGAAAATGTTGGTTTAAACCCCTCCTCTACTAATGAA-CCCCATTATACTCTCAATTATTCTATCGAGCCTGGCCTTAGGCACCGTAATCACATTATCAAGCTTTCATTGACTACTTGCTTGAATTGGGCTAGAGCTAAATACTCTAGCAATTAT-TCCAATCATTGCAGAAAGCCACCA-CCCCCGAGCAACAGAAGCAACAACAAAATATTTCCTCACACAAGCCGCTGCCGCGGCCATAGTA-TTATTCGCAAGCACAACCAATGCCTGATATACTGGAAACTGAGATATTACCCAATTGACAAA--CTCCTACGCCTGTACGATACTTACCATGGCCTTATCAATAAAACTAGGCCTTG--CCCCCATACACTTTTGATTACCAGAAGTACTTCAAGGAACCCCCTTAAAAACAGCACTAATTATTGCCACATGACAAAAACTCG-CCCCCTTGTCCCTAA-TATACCTAATTAGCCCCTCCCTAAA-CCCCGCCGTCCTAATGACAATAGGACTCTTATCTACATTAACCGGAGGAT-G-G-GGAGGACTAAATCAAACCCAAACCCGAAAAATCATAGCATTTTCATCAATCGCACACCTAGGCTGAATGGTAACAGTACTAGCCCTGGCCCCAAACATCATACTATTGAGCCTCCTACTATATATCTTCTTAACAATCGCA-GTCTTCCTACCACTTATTGCCCTATCCTCTAAAACCATCCAAGACCTCGCTACAACATGAACTGCAT-CCCCAACAATAATAACCATAATACTCCTACTCTTAATGTCCCTA--GGAGGCTT--GCCCCCCATAACGGGATTCATACCAAAATGATTAATTTTACAAGAACTTGTCTACTACAATCT-CTCAACAACTGCCAC-CTTAATAGCCCTTTCCGCCCTCTTAAGCCTA-TTCTTTTACCTACGACTAGCCTATTTCACCGCCCTAACCATAT-TCCCCAGTC-ACACCAAAAACACCCACAAATGACGATTTCAACATAAACCAAATATGATCTTAGCA---ACAATATTTTCGCTATCAACCCTCCTCCTACCAATAA-CCCCCATACTAATTAACT-----AAGAAGCTTAGATTAA--TC-ATAAACCATGGGCCTTCAAAGCCCAAGATAAGAGTGCA-AAACTCTTAGCTTCTGCCTAAGGCCTGCAAATTTCTACTTCACATCTCTTGACTGCAAATCAAACACTTTTATTAAGCTAAA---------------------------------------------------------------------------------------------------------------------------------------------------ACCTTCTAGACAGACGGGCCTCGATCCCGTAAATTCCTAGTTAACAGCTAGGCGCCCAATCCAGCGGGCTTCCATCC--GCTTCTTCTTT------AAAAAAAAGAAGCCCCGGCACAC--T-TTAGTGTGCGTCTCTAGATTTGCACTCTAGCGT-GAAT--------------------CACCACGAGGC-------------------TTGATAAGAGTGGG-GCCAA-ACCCACATGCACAGGGCTACAACCTGCCGCTTT-----TGTCAGCCATC-------TTACCTGTGACCATCAATCGTTGATTCTTCTCAACCAATCATAAAGATATTGGCACCCTATACCTAATCTTCGGTGCCTGGGCAGGAATGGTCGGAACCGCCCTTAG-TCTCCTGATTCGAGCAGAGCTAAGCCAGCCGGGCACCCTGCTGGGTGATGATCAAATTTATAATGTTATCGTAACCGCCCACGCTTTTGTTATGATC-TTTTTTATGGTTATGCCTGTAATAATT-GGGGGGTTTGGAAATTGACTGGTTCCTTTAATAATTGGGG-CCCCAGATATAGCCTT-TCCACGAATAAACAACATGAGTTTTTGACTACT-T-CCTCCCTCCTTCCTTTTGCTACTTGCCTCCTC-TGGGGTAGAAGCCGGAGCCGGCACGGGTTGAACTGTTTA---CCCCCCT-CTGGCAGGAAACCTGGCCCATGCCGGAGCCTCCGTAGATCTCACAATTTTTTCACTTCACCTTGCCGGTGTATCCTCAATCTTAGGGGCAATCAACTTTATTACAACCTGTATTAATATAAAA-CCCCCAACAATAACTCAGTACCAAA--CCCCTCTGTTTGTTTGGTCTGTATTAATCACCGCAGTTCTCCTCCTTCTTTCCCTACCAGTACTCGCTGCTGGTATTACAATACTCCTAACAGACCGTAATTTGAACACATC-CTTCTTTGACCCTGCCGGA-GGGGGA-GACCCTGTTCTTTACCAACACCTATTTTGA-TTTTTTGGGCACCCAGAGGTATATATCTTAATTCTGCCTGGGTTTGGAATAATCTCACACATTGTAACGTACTACGCTGG-C-AAAAAAGAACCCTTTGGTTACATGGGGATAGTTTGGGCCATAATATCAATCGGATTCTTGGGCTTTATTGTGTGAGCCCATCACATATTTACAGTTGGCATGGACGTAGACACACGAGCCTACTTCACATCTGCAACAATAATTATTGCAATCCCTAC-GGGTGTTAAAGTATTTAGCTGACTAGCCACCCTACAT-GGCGGAATAATTAAATGAGATGCAGCAATGCTATGAGCACTT-GGATTTATCTTTTTATTCACCGTA---GGGGGCCTTACAGGAATCGTACTTGCAAACTCCTCATTAGATATTGTGCTCCACGACACTTACTACGTAGTCGCCCACTTCCACTATGTCCTGTCAATA-GGCGCTGTGTTTGCAATCAT-AGGGGGCTTTGTACACTGATT-CCCACTATTTTCAGGCTACACCCTGCACCAAACTTGAACAAAAATTCATTTCGGAGTAATATTCGCAGGCGTAAACCTGACC-TTTTTCCCACAACATTTCCTAGGCCTATCCGGAATGCCCCGACGATACTCAGATTACCCAGATGCATATACCATTTGAAACACAGTATCCTCAATCGGATCCCTTATCTCCTTAGTAGCCGTAATCATAATAATGTTTATTATTTGAGAGGCCTTCGCAGCCAAACGAGAAGTCCTCACCCTAGAACTATCAAGCACAAACTTAGAGTGGCTACATGGCTGCCCG--CCCCCTTACCACACGTATGAAGAGCCAACATTCGTCCAAACCAACTCAAGA-----------AA-GGGGGGAATTGAACCACCTTCTACTGGTTTCAAGCCAGACACATGACCATCATGCT----TCTTTCTCAATG----------------GAGCCCTAGTAAAAGA-ATTATATAGCCCTGTCAGAGCTAAGTTATAGG--TT--AACACCTGTGGGCTCCA-ATGGCACACCCATCACAACTTGGTTTTCAAGACGCAGCCT-CCCCAATCATAGAAGAGCTTCTTCACTTTCATGACCACGCAATTATAATTGTCTTTTTAATTAGCGCCCTAGTACTCTATATTATTTCCCTCATAATAACAACAAAACTCACACACACAAACACAATAGACGCCCAAGAAGTGGAAATAATTTGAACAATCTTACCCGCAATTATTTTAATCCTTATTGCGCTCCCTTCCCTACGAA-TTCTTTACCTAATAGATGAAATCAACAA-CCCGCACCTAACAATTAAAGCCCTAGGCCACCAATGGTATTGAAGCTACGAGTACACAGACTACGAGGACCTGTTGTTTGACTCTTATATGACTCCAACACAAGACCTTCAACAAGGC-CACTTCCGACTATTGGAAGTGGATCACCGAATAGTCATTCCAATAGAGTCTCCAATTCGAATGTT-AATCTCAGCAGAAGACGTTCTCCACTCGTGAGCCGTCCCTGCTCTTGGAATTAAAACCGACGCCATCCCAGGGCGACTAAACCAAACAACATTCATCACCTCTCATCCGGGCCTCT-TCTATGGACAGTGCTCAGAAATCTGTGGCTCAAACCACAGCTTTATGCCAATCGTAGTAGAAGCTGT-ACCACTAAAAAACTTTGAAGGATGATCAACCGCTATACTAA---CCGCCTCATTAAGAAGC-TTTTAT--AGCACTAGCCTTTTAAGCTAGGGAGGGGGGGTGCATGC-CCCCCCTTAATGA--ATGCCACAACTAAATCCCG-CCCCATGACTACTTATTATGCTCCTCTCATGAGCTGTTCTACTAATAATCTTC-AAAACAAAA-ACTACAGCCTCAA--CCC-AAATCAACACACCAACAACAC-TAGACTTTACAACACAACACACAA--CCCCATGACACTGACCATGAACGTAAGC-TTCTTCGACCAATTTGCCACCCCAC--AAATCATAGGAGT-CCCATTAGTTCTGCTAGCCATGACCTTA-CCCCCCCTTTTAATCATAACAACAACAACTCGAATCACACCAAACCGCCTAATCGC-ACTACAAACATGAGCAGTACACATATTTACAAAACAACTAATAC--T-GCCACTCAACAAGCCAGGCCACAAATGAGCCGCAATCCTATTATCACTCATGC-TATTTATTCTATCCCTCAACATACTAGGACTTCTCCCATATACATTCACACCCACAACACAACTATCGATGAATATAGGCCTAGCCG-T-ACCCCTATGGCTCGCCACTATCTTAATTGGA-ATACGAAACCAGCCAACCATATCCCTAGGC-CACCTATTACCAGAAGGCACTCCTA-CACCTCTAATCCCAATCTTAATTATTATTGAAACAATTAGCCTATTTATTCG-CCCCCTC-GCCCTAGGTGTTCGACTAACTGCCAACCTCACAGCAGGCCACCTATTAATTCAACTAATCTCCACTGCAGTATTTGTACTTATTCCAACAATAACAGTAACTGCAACCCTAACCCTCATTGTTCTACTATTGTTAACAGGACTAGAAATTGCAGTAGCAATAATCCAGGCCTATGTATTTACCCTACTACTAAGCCTGTACCTACAAGAAAACGTTTAATGACCCACCAAGCACACGCCTACCACATAGTAAACCCCAGCCCATGACCACTAAC-AGGAGCAATCGCAGCCCTACTAATAACATCCGGCCTCGCCATTTGATTTCATTTTAACAACATACTGCTAATAAATATTGGCTTAGTAGTCCTTCTACTAACGATATATCAATGGTGACGAGATATCACCCGCGAGGGCACATTTCAAGGCCATCACACATCACTAGTTCAAAAAGGGCTTCGCTACGGAATAGTCCTATTCATCACTTCCGAAGTG-TTCTTCTTTATCGGCTTTTTTTGAGCCTTTTATCACTCAAGCCTTGCCCCAACCCCAGAACTA--GGCGGCTGCTGA-CCTCCAAGCGGCAT-TAA-CCCGCTAAACCCATTTGAAGT-CCCACTGCTTAATACAGCCGTGTTACTGGCCTCTGGCGTTACCGTAACATGAGCACACCACTCTATCATAGA-CGGGGCACGGAAAGAAGCAAACCAGGCCCTCGCACTAACCATCACCCTCGGCCTATA-TTTTACAGCCCTACAAGCAATAGAGTACTATGAAG-CCCCATTTACAATTTCAGACAGCGTGTACGGCGCAACA-TTCTTTGTAGCAACCGGGTTCCACGGACTACACGTAATTATCGGCTCCAG-CTTCCTAATAGTCTGCCTCTTACGCCAAGTCATATTTCACTTCACAACAGGCCACCATTTCGGCTTTGAAGCCGCCGCATGATATTGACACTTTGTAGACGTGGTTTGACTATTCCTCTACGTATCAATCTACTGATGAGGCTCATG-TTCTTCTAGTATA-ACTCGTACAGGTGACTTCCAATCACCAGATCTCAACACAAGACTTGAGG-AAGAACAATGAATATCGCAACAATATTTATTGTAACAACTGTAATCACAACCGCCCTAATCATCATCAGCTTTTGAAT-ACCACAAACCCTCCCAGACACAGAAAAACTGT-CCCCCTACGAATGCGGGTTTGA-CCCCCTAGGAACCGCCCGCCTTCCCTTCTCACTTCGATTTTTCTTAGTCGCCATCC-TATTCTTGCTGTTTGACTTAGAAATCGCCCTTCTTCTACCAATCCCCTGGGCAATAAACCACCCACAGCCTGTACTAACCCTATTCTGGATCTGTGCTATCATCATTCTATTAACCTTCGGCCTCGTCTACGAATGACTATC-AGGGGGCCTAGAATGAGCAGAATAGGCAGTTAGTCTAACTAAGACACCTAATTTCGGCTTAGGAGACCCG-AATGAAACCCTCGGACCGCTAT-ATGACCACAACATATTTTACATTTAACGCCGCCTTTATACTAGGAATCCTGGGCCTATCAATGCACCGCACACATCTTGTGTCTGCCCTCCTATGCATTGAAGCTATAATACTAGCACTTTTCTTGGCCCTAACAATATTTTCATCAAACGCCCAGCTGCCTACCAACACAATGTTTCCAATTTTATTACTCGCATTTTCAGCCTGCGAAGCAGGAACGGGCTTAGCCCTACTAGTAGCAACCGCTCGAACTCATGGAACCGACCACAT-ACAGAACTTAAACCTCCTACAATGCTAAAAATTTTATTCCCAACACTATTATTAATCCCAACGGCACTCCTATCA-AAACCAAACACCCTCTTTATCACCTTTACGTCAAACTCTATA-ATCCTCGCCGCCCTCAGCCTAACCTGACTTAAAAA-CCCAATAGACTTAAGTTTATCCTTTATAT-CAAAACACTTAAACATT-GACATAATCTCCG-CTCCCCTTATAGTACTGGCCTGCTGACTATT-ACCTCTAATAGCAATTGCCAGCCAAAACCACCTGCAACATGAA-CCAAT-CAACCGAAAACGACTTTTTCTAGTCACCCTAGCCACACTACAAGCCACCCTGTTACTTTCCTTCTCCGCCACAGACTTCGCCCTATTTTACATTATATTTGAAACAACTCTAATTCCAACCTTAATTGTAATTACACGCTGGGGTAATCAAGCTGAACGGCTATCAGCAGGGATTTATTTTTTATTTTATACACTAACAGGCTCACT-CCCCCTGCTAATCGCTATTATCTACTTATACACAAAACACCACAATATGTCAATTCTCTTAACAACCCTC--CTC-CAGCCCG-AAC-TTACACACACATGAACAAACAACATACTATGATTAGCGTGCCTACTCGCTTTCTTAGTAAAAATGCCCCTCTATGGCCTACACCTATGACTACCAAAAGCACATGTAGAAGCCCCAATCGCCGGCTCAATAGTTCTTGCAGCCATCCTATTAAAACTA-GGCGGATACGGAATTATTCGAATCA-CCCC--CCTCCTAAACCCAACATCAACAGAACTATACTACCCCTTCATTATTCTAGCCCTGTGGGGTATCATTATAACTAGCTCAATTTG-CCTACGACAGACAGACCTAAAATCACTAATCGCTTACTCCTCAGTAAGCCACATGGGACTTGTTATTGCAGCCTGCCTTGTGCAAA-CCCAATGGGGACTAACAGGCGCAATCACCTTAATGGTAGCCCACGGACTCACATCCTCAATATTATTCTGCCTGGCCAATACAAACTATGAACGAACACACAGCCGAACCCTGCTATTGGCACGCGG--CCTCCAACTTATTCT-CCCCCTAATAACAACATGATGACTACTAACAAACTTAATAAACATAGCCCT-C-CCCCCAACCATCAACTTAACGGGGGAACTCATAGTTATTACGTCCATATTTAACTGAGCAACACCAACCATTGTCCTCACCGGATTCGGAACACTATTAACCGCTACTTACTCCCTACACATGTTTCTTATAACCCAAC-GGGGCAAACTACCAACCAACATTCTCCACACA-CAACCAACGCACACCCGAGAGCACACCTTAATAGTTCTACACACGCTCCCCATACTACTTCTAATAATAAAACCTGAAGTTATCATGGGCCCCCTATCCTGTCAACATAGTTT--AACAAAAACATTAGGCTGT-GGTCCTAAAAACAGAAGCTAAC---C---ACTTCTTGTTGACCAAAGGGTATAC-CATATACAAAGAACTGCTAATTC-C-ACGTCCTGGGGTTAAAATC-CCCAGACCCTTT-ACTTTTAAAGGAAAATAGTT-C-TCCACTGGCCTTAGGAGCTAAACTTCTTGGTGCAATTCCAAGTGAAAGTA---TATGCAAAACCTGGTACATACACTAA-CTATAACAACCTTTTTCATTCTGGC--CA-CCCCAGTCCTTATAACCCTCT-CACCCCGACCCC--AAAACACAAAATGAAACTTAACTCATGTTAAAACAGCCGTCCAAATAGCCTTCCTCACAAGCACCA-T-CCCACTTC--TAATCTTCACTAACTA-TGGGGTAGAGTCCACAGTTACTAACCTACACTGAATCACCATTGCAAACTTTAACATTAACATTAGCTTTATATGGGACATATACTCCACCACCTTTGTACCCATCGCATTATTCGTTACATGGTCAATCCTAGAATTCGCCTCCTGATACATAGCATCAGAC-CCATTCATC-AACCGA-TTCTTTAAATACCTCCTACTATTCCTTATTGCCATATTAACTCTGGTAACCGCCAATAATATATTCCAA-TTTTTTATTGGGTGAGA-AGGAGTAGGCATTATATCCTTTTTGCTAATTGGGTGGTGGTTCTCCCGATCAGACGCAAACTCATCAGCACTACAAGCAGTTATTTATAACCGAATTGGGGACATCGGACTAATCCTAGCCATAGCATGAATGGTGACAAGCCTGTCAACCTGACAAATACAAGAAATATT---CACAA-ACACCAACCACCTGGCCC-TACTCCCACTTCTGGGCCTAATCCTAGCCGCCATAGGA-AAGTCTGCACAATTTGGACTCCACCCGTGGCTC-CCAGCAGCCATAGAAGGCCCAA-CCCCAGTCTCAGCCCTACTTCACTCAAGCACAATAGTCGTAGCCGGAG-TATTTCTACTAATCCGACTACA-CCCCATTCTAGAAACAAACAAGACCGCCTTATCACTCTGCCTTTGTCTT-GGGGCAATAACAACCCTGTTTACAGCCATCTGCGCCCTAACCCAAAACGACATC-AAA-AAAATTATTGCATTCTCAACATCAAGTCAACTAGGCCTAATAATAGTAACCGTAGGACTCAACCAACCACAACTAGCATTCCTACACATCTCCACCCACGCC-TTCTTTAAGGCCATATTATTCCTATGCTCCGGCTCAATTATCCACAACCTGGCAGACGAGCAGGATATTCGAAAAAT-AGGCAACATCCAAAAATCAATACCCATCACCACCTCTTGCCTTTCCATCGGCAGCCTCGCTTTAATGGGAA-CTCCGTTTTTAGCCGGA-TTCTTCTCCAAAGACACAATTATTGAAGCCCTAAACAACTCCCACCTAAACGCCTGAGCCCTTACCATAACCCTTGCAGCAACCGCCCTAACAGCAGCTTACAGCCTTCGCCTCA-TCTTTTACGTTCAATCTAA--CA-CCTCCCGAAGC-AA-CCCCATTATCACAATGACCGAGAACGAAAAAACCTTAATTAACCCAATCGCACGCCTAGCACTAGGAAGCATCGTCGCTGGCCTACTTATCA-CAACAATAAT-TATCCCAATAAAAACCCCCGTAATAACAATATCAACAAC-CACAAAACTCTCCGCATTACTAATTACAGTCTTAGGTCTTC-TATATGCTTTAGAACTAGCCTTCCAAACAACCACATTTATAGC-ACCA-AAACAAAAA-AAAATAAATAACTTCTCAAACCAGCTAGGGTTTTTTAACACAATTGTTCATCGAGCCCAACCCAACACAAC--TCTAATAAAAGGACAAAACCTGGCCGCCCACCTAAACGACCACCTATGATACG-AAAAAATCGGCCCAAAATTT--TTATCAACA-A-TAAACC----TCCC-AATAATTGACAACATTTCAAACGCCAACAAAGGACTTATTAAAGCCTACTTAACCAC--CTTTATTC--TATTTACAGCCTCCGCATTAATC------CTCA--------------CAGCACGAAG--GCTCCCACGAACGA--GACCCCGAGACACCTCTAACGCAACAAACAGCGCCAACAACAGCCCC-CACCCAGAAAACAACAAGCAAAA---CCCCCCTCAAGAATACAATAAAGAAGCCCCACTAAAGTCTGCACGAATCAACCCAAA--T-C--------------C--CCCCGAATCGAC-C-CCTAATACACCAAA------CCCCCCA--ACAAACTCCACACCTCCCAACACAAA--AGCTAACAAAA-AAATCAACACAACATA-C-CCAACAAAGTACATCCCAACCGACCAGTT-CCCCCAAGTCTCAGGATACGGGTCCGCCGCCAATGCAACCGAATAGGC-AAACACAACCAACAT--CCCCCCTAAATAAATCAAAAACAAAATCAAAGAGACAAAGGAA-TTCCCAAGCCAAACCAACACCCCACACCCAACCCCCGCAGAAACAACCAGCCCTGCCGCCCCATAAA-ATGGCGCA-GGATTAGACGCCACGGCAACCAA--GCCCCCCAACAAACAAAAAGACAAT-AAAAAAACAAAATATACCATTATTTTTGCTTGGC-C--TCAAACCAAGACCTGTGATACGAAAAACCACTGTTGT-TTTCAACTACAAAAA-CT-AATGACACAC---AACCTACGAAAAGCCCA-CCCCATCCTAAAAATTATTAACGACTCATTCATTGACCT-ACC-AGCCCCCTCAAATATCTCTGTCTGATGAAACTTTGGTTCCCTCCTGGG-AATTTGCCTAGTAGTCCAAATC-ATTACCGGCTTATTTCTAGCAATACACTACACAGCAGACGTCTCCTCAGCT-TTCTCCTCAGTAGCACACATCTGCCGAGACGTGCAGCACGGATGACTAATTCGAAACTTACACGCAAACGGAGCCTCAA-TATTCTTCATTTGCCTCTACCTCCACATCGGCCGCGGCCTTTATTACGGCTCCTACATATACAAAGAAACCTGAAACAT-TGGCGTTGTCCTATTTCTCCTTGTCATAGCCACAGCATTTGTTGGTTACGTGCTCCCATGAGGCCAAATATCCTTCT-GAGGCGCCACTGTAATTACTAACCTCCTATCGGCTAT-CCCTTACATTGGCACTATAT-TAGTAGAGTGGATCT-GAGGCGGCTTTTCCGTAGACAACGCAACACTAACCCGG-TTTTTCACATTTCATTTCTTACTACCATTCGCCGTCATCGGCGCATCCCTCCTTCACCTACTATTTCTACACGAAACCGGCTCAAATAACCCCACCGGCCTAAGTTCAAACACAGACAAAGTCCCATTTCACCCATACTATTCATACAAAGACCTCCTTGGATTTCTACTCCTAATTTTGA-TCCTACTACTACTGGCCCTTTTCT-CACCAAACCTCCTA-GGAGACCCAGAAAACTTCA-CCCCCGCCAA-CCCCCTAGCAACC--CCTCCCCACATCAAACCAGAATGATATTTCCTATTCGCGTACGCAATCCTGCGCTCAATTCCAAATAAATTAGGCGGAGTATTAGCCCTACTTTTCTCTATCCTTATCCTAATACTAGTCCCAATGTTACATGCCTCAAAACAAC-GAGGAAACATATTCCG-TCCACTATCGCAAGTCATCTTCTGAACCCTAGTGTCTAACATCATGA-TCCTCACATGAATC-GGAGGGCAGCCAGTAGAACACCCCTTTATTATTATTGGACAGGTGGCCTCTACCCTCTACTTCCTTATCTTCTTGATCTTTA--TGCCAACCACAGCAAAAATAGAGAACAC--ACTATTAAAATG--------------------------------------------------------------------------------------------------------------------------------ATAAC----GCC----GCCTTAGTAG-CTTAGA-CT--TTAAAGCACTGGTCTTGTAAGCCAAAGACGGGGACCACAA-----TCCCCCTAAGACATCAAAG-GAAG-GGG--ACACAA-CC------------------------------------------------------------------------------------------------------------------------------------------------------------------CCCGTCACTAACCCCCAAAGCTAGCA-TTTTTA---TTAAACTACCCTCTG-GTTATTGTAGCTTA-ACAACTAAAAAGCACAGCACTGAAGATGCTGAG-ATGG--AT-GGCCAACACGTCCCAAAAACATAAAGTTTTGGTCCTAAACTTGCCATTG-TTTTTA----------------------------------------ATCAAAATTATACATGCAAGCCTCCACACACCAGTGAGAATGCCCATTAAT--TACCCAAACAGTCAAACGGAGCAGGCATCAGGATCAG-------------------CCTGCCTAGCCTAGAACGCCTTGCTT-ACGCCACA-CCCACACGGGATTTCAGCAGTAACTAACATT-AAA-ACATGAACG-A---------AAGTTCGACTTAGTTATGATTAAT-CACGGCCGGTTAACTTCGTGCCAGCCACCGCGGTTACACGAAGGGCCAAAAACAATG-A-CCATCGGCGTAAAGCGTGACCAG--------GTCTTAAGTCTTAACATTAAAGGAGAAATAGCGCCAAGTTGTAGAACG-CA-----------ATCGCATA-GAGAATATCAC-CACCAACAAGCCTTTAAA------CAAAAGACCAGCTGCTTTCACGAAAGCTAAGAAACAAACTGGGATTAGATA--CCCCACTATGCTTAGCCCTTAACACAGATAGT-ATGAACACAATGCTACCCGCCAGAGAACTACGAGCGAAAAGCTTAAAACTCCAAGGACTTGGCGGTTCTCCATATCAACCTAGAGGAGCCTGTCCTATAATCGATA--CTCCACGCTTTACCCAA-CCCCTCCT-TGCA--ACCCAGCCTATATACCGCCGTCGTCAGCCTACCTTATGAAAGAAC-AATAGTAGGCAAAACAGTAA-ACCACTAACACGTCAGGTCAAGGTGTAGC-CAAT--GGAC-GGGAAGAGATGGGCTACA-TTTTC---TATAAAAGAAAACACGAACGGCACCA-TGAAA-CCATTGCCCAAAGGCGGATTTAGTAGT-AAGACGAGCAA-GAAAAATCGCCTTAAACATGCTCTGGAGCGCGCACACACCG-CCCGTCACCCTCATCACCA--------CGCAGTAAA-------ACCCTAACATATACACAAAAT----------GAAGCCCAGATGAGGTAAGTCGTAACATGGTAAGCGCACTGGAAAGTGCGCTTGGAATAACAAAAAGTAGCTTAACAC-AAAGCACTCAGCTTACAATTGAATTATGTTAGCGAATAACTAACCTTTTTGAGCAAACAACTTAGCCTGAACACAC-----TTACAAACCAGTCAACCTCTAACT---AAACTAAACCATTCAA-CAAAACTAGTATTAGGCGATAGAACATAC-----TCAACAGCGCAATAGA-GCCAGTACCGTAAGGGAACCATGAAAGAACAATGAAATACACAAAGCAAT--AA-AAAGCAAAGACTAACCCCTGTACCTTTTGCATCATGGTTTAACAAGA--CAA-ACACGGACGAAAAGA-ATTTTAGCCCG-AG-CCCCCGAAACCAAGTGAGCTACTACAGGACAGCTTTAAGTTGAGCCAACCCGTCTCTGTGGCAAAAGAGTGGGAAGATCCTATAGTAGAGGTGAAAAGCCAAACGAACTTGGTGATAGCTGGTTGCCCA--CAAATGAATTTTAGTTCTACTTCGGG----CAGAAAT-----TTACCCAAAATATAG--GCCTACC-ACC-AGCCTGAAGAAATTCAACGAGGGGACAGCCTCATTGAAACAGGATACAACCTGAA-CTAGTGAGATAGAC--ACGCTTCCCCA----ACCAGTAGGCCTTTAAACAGCCACCAG-TAAATAAAGCGTCATAGCATAAAACA--AACAAATGTC-ACAAACA-CCAACAAGCTCCTAC---AACCCAAGTGGGCCACACTATAACAATAGCGGAACAAATGTTAAAACTAGTAACAAGA----ATAAA-TTTC-TCTTATGCACATCTGTGAATCAGAATAGAAAACCTACTGAAAATTAACAGACCAAAACAGGGACACAAACA---------AACTATTCAA--CCAACTGTCACCCCAACACAGGCGCGC-C--A-AAAAGAAAGATTAAAAGCCGTAGAAGGAATTCAGCAAAA-CACCACCCCAACTGTTTACCAAAAACATAGCCTTTAGCCAA-ACAAGTATTAAAGGTGCCGCCTGCCCAGTGAAA--C----A-TTAAACGGCCGCGGTATTCTAACCGTGCAAAGGTAGCGTAATCATTTGTCTTCTAAATAAAGACCAGTATGAACGGCTAAATGAGGGTGGGCCTGTCTCCTACGCCCAATCAGTGAAACTGATCTCCCAGTACAAAAGCTGGGATAACACCATAAGACGAGAAGACCCTGTGGAGCTTTAAACACCCGCGCTAACTAG-TCCAAGAGAG-------ACCACTAGCGAAAAGTTTTAAGTTG-GGGCGACTTCGG--AAAAAAACAAAACTTCCGAGCACGGAACCA--CACTTCCAACCAAGGCCTACAGGCCAAAGA-----ACAAAAATTGACCCAGTA--CACACTGAGCAACGAACCAAGTTACCCCAGGGATAACAGCGCTATCTTCTTCAAGAGTCCCTATCGACAAG-AAGGTTTACGACCTCGATGTTGGATCAGGACACCCCAATGGTGCAGCCGCTATTAATGGTTCGTTTGTTCAACGATTAACAGTCCTACGTGATCTGAGTTCAGACCGGAGC
Isopachys.gyldenstolpei_NC_041147 AATCCAGGTCGGTTTCTATCTATGACGCTGCCCTCTTCAGTACGAAAGGACAAAG-AGAGC-GGGACCCCTGCAACAAAGCACGTCCCACCCAACATGACTG-AACAAAACTAAAGTTAAACCAGCAC-----CA-AACGGCCCAAAACCAAGACATCGG----CTTATTAAGGTGGCAGAGCCAGGCATAATGCAAAAGGCCTAAAA-CCTT-TCCTCCAGATGTTCAAATCATCTCCTTAATAATGCACGCCACCCTACTATACTTAATTAA-TCCACTACTATACATTATCCCTATTCTAGTAGCAGTTGCTTTCCTCACCTTACTAGAACGAAAGATTTTAGGCTACATACAACTACGAAAGGGGCCCAACATCGTAGGCCCATATGGCCTTCTCCAACCAGTCGCAGACGGTGTAAAATTGTTCATCAAAGAACCTTTACGCCCATCCTCTTCTTCCCCAACACTCTTCATTATTACCCCAACGCTAGCTCTGTTTCTCGCCTTAATAATTTGAG-CCCCAATACCAATGCCAGCCACAATAACAGACTTAAACCTCGGAATCCTATTTATGCTAGCCCTATCAAGCATAGCCGTATATTCCGTTCTCTGATCGGGGTGAGCCTCAAACTCAAAATA-TCCTTTAATTGGCGCTCTCCGGGCTGTGGCACAAACCATTTCATATGAGGTCACACTTGGAATTATTTTA-CTAGCAATCATCATCCTCGC---CGGGGGGTTTACAATACAAACACTCTCAACAACCCAAGATACCCACTGACTACTAATCTCCTCCTGACCCTTGACTATAATATGATTTATTTCAACCTTAGCCGAAACCAACC-GAGCCCCTTTCGACCTGACAGA-AGGTGAATCAGAACTAGTATCCGGATTCAACGTAGAATACTCAGCCGGCCCTTTCGCTCTCTTCTTTCTCGCCGAGTACACAAACATTATATTAATAAACACTCTAACATGTATTCTTTTCCT-AAACCC-AGGAAATATGCAC----CCAACCCTGTTCCCAATTAGCCTAATAGTAAAAACAACCACACTAACAGCCTTATTCTTATGGACCCGAGCCTCATA-CCCTCGATTCCGATACGACCAACTAATGCACCTACTATGAAAAAACTTTCTCCCTATTACCCTAGCAATATTT-ATATGACACATCACTTTCCCAACAACACTAGCAGGCCTG-CCCCCACAATAAGCCC--AAGGAAATGTGCCCGAAC----TTTTAAGGGCCACTTTGATAGAGTAAAACACAGAGGTTAAAA-TCCTCTCAT-TT-CCCC-----ACTAGAAAAACAGGAAACGAACCTGTACACAAGGGCTCAAAACCCTCCGTACTACCA-CTATACTATTTTCTAGTAAAGTCAGCTAACTAAGCTCTCGGGCCCATACCCCGAAAATGTTGGTTTAACTCCCTCCTTTACTAATGAA-CCCAATCATATTAACTCTCATCATTTCAAACCTAATACTCGGCACCATTATCACAATATCAAGCACTCATTGACTTACTGCCTGGGTGGGTTTAGAACTAAACACCTTAGCTATTAT-CCCAATTATTGCAAAACAACATCA-CCCACGAGCAACAGAAGCCGCCACAAAATACTTTCTAACACAGGCAGCCGCCTCGGCCACTATA-TTATTTTCCAGCACACTCAACGCCTGATCAACCGGAACCTGAGACATCACACAACTAACAAA--CCCTACAGCCACTGTTCTCATAACAACAGCCATGTCAATAAAACTCGGACTGG--CCCCACTTCATTTCTGATTACCAGAAGTACTTCAAGGAGCCTCCATAAAAACAGCACTAATCATCACCACCTGACAAAAACTTG-CCCCTCTCACCTTAC-TCTACCTTACACACCATTCACTACA-CCCTCCAACCCTACTAACACTTGGTCTCCTTTCAGCCCTAACTGGGGGCT-G-A-GGGGGCCTAAACCAAACACAAACACGAAAAATCATAGCCTACTCATCAATCGCCCACCTAGGCTGAATAGCCACAATCCTCACTCTATCTACAAACATCCTAATTCTAAGCCTAATACTTTATCTCTTGATAACAGTATCA-GCCTTTACCATGTTAATATTCTCCTCATCAAAAACAATTAAAGACATGACTACCACCTGAACAATCT-CCCCCACAGCAACAACCCTCATACTAATAATGCTAATATCCATA--GGCGGTCT--CCCACCCCTCACCGGATTTATGCCAAAATGACTTATCTTACAAGAACTAATCACACACAATTT-AGTCACAACAGCAAC-AATACTTGCTCTATCAGCACTTCTCAGCCTC-TTCTTCTATCTCCGAATTTCCTACATAACAGCCCTAACCTTGT-CTCCAACAA-CCCCACAAAACAAATTCAAATGACGATTTCAACCAAAAACACAAACAATGATAATAATAACAACAACAGCCCTAGCAACACTACTTTTGCCAATCA-CCCCCGCCC---TCCTCT----AAAGGGACTTAGGTTAG--AC-ACAAACCAGTGACCTTCAAAGTCACAAACAAGGACTAA-AACACCCTTAGCCCCTG--AAGACCTGTAAAACTTTAATCTACATCTCCTAATTGCAAATCAGGTGCTTTAACTAAGCTAAA---------------------------------------------------------------------------------------------------------------------------------------------------GCCTTCTAGACAGACGGGCCTTGATCCCGTAAAATCTTAGTTAACAACTAAACGCCCAATCCAGCGGGCTTCTATCCGGGCTTTCT-------------TAAAAAAAGCCACGGTACACCC---TAGTGTACGTCTCCGGATTTGCACTCCGGCGAATGCTCTTC----------------TACCTCGCGGC-------------------TTGATAAGAGCGGGATCGGC-TCCCGCCTGCACAGGGCTACAACCTGCCACCT------TCTCGGCCATC-------TTACCTGTGACCATCAATCGTTGACTCTTCTCAACCAATCACAAAGACATCGGCACCCTATACTTAATTTTCGGTGCCTGAGCAGGCATGGTCGGAACTGCCCTGAG-TCTTCTAATTCGCGCCGAGCTAAGCCAACCCGGCACCCTTCTGGGCGACGACCAAATTTACAACGTCGTCGTGACCGCCCATGCATTTGTAATAATT-TTTTTCATAGTTATACCCATCATGATC-GGCGGATTTGGCAACTGACTCGTTCCCCTAATAATTGGAG-CTCCTGACATGGCCTT-CCCCCGAATAAACAACATAAGCTTCTGACTGCT-T-CCCCCCTCTTTCCTACTCCTACTTGCCTCATC-AGGCGTGGAAGCAGGTGCCGGAACCGGCTGAACAGTTTA---CCCACCA-CTAGCCGGAAACCTCGCCCACGCCGGGGCCTCAGTAGACCTAACCATTTTTTCTCTCCATCTAGCAGGGGTATCTTCCATTTTAGGCGCAATCAACTTTATTACAACCTGCCTTAACATAAAA-CCCCCCGCCATAACCCAATACCAAA--CCCCTTTATTTGTATGATCAGTACTAATCACAGCAGTTCTTCTACTTTTGTCCCTTCCTGTTCTTGCAGCCGGCATTACAATATTACTTACAGACCGAAATTTAAACACATC-ATTCTTTGATCCTGCTGGA-GGGGGG-GACCCGGTCTTATACCAACACCTTTTTTGA-TTCTTCGGACACCCAGAAGTATATATCCTAATTTTACCAGGCTTCGGAATAATTTCTCACATTGTAACATACTATGCAGG-A-AAAAAAGAACCTTTTGGTTACATGGGCATAGTTTGGGCAATAATATCCATCGGCTTCCTAGGTTTTATTGTTTGAGCCCATCACATATTCACAGTAGGCATAGACGTCGACACACGAGCATACTTCACATCTGCAACCATAATTATCGCCATCCCCAC-TGGTGTAAAAGTATTTAGTTGACTGGCAACCCTGCAC-GGAGGGATAATCAAATGAGATGCCGCAATACTGTGGGCCCTC-GGCTTTATCTTCTTATTTACTGTA---GGAGGCCTAACGGGAATTGTCCTAGCCAACTCCTCATTAGACATCGTCCTACACGACACCTATTATGTGGTAGCCCACTTCCACTACGTGCTATCAATA-GGCGCTGTATTTGCAATCAT-GGGTGGGTTCGTCCATTGATT-TCCTCTTTTCTCAGGCTTCACCTTGCATCAAACCTGAACAAAGATCCACTTCGGGGTTATATTTGCAGGTGTTAACCTCACC-TTTTTCCCACAACACTTTCTTGGTCTGTCAGGAATGCCTCGTCGATATTCAGACTACCCAGATGCCTACACGGTTTGAAATACCGTATCCTCTGTTGGCTCCTTAATTTCCCTAGTAGCAGTAATCATGATAATATTTATTCTGTGAGAGGCCTTTGCAGCCAAACGAGAGGTTCTTGCCCTAGAGCTTACAAACACAAATCTAGAGTGACTTCACGGCTGTCCA--CCACCATATCACACATATGAAGAACCAACCCACGTTCAACCAAGCCCAAGA-----------GA-GGGAAGAATCGAACCCCCTTCTACTAGTTTCAAACTAGTCACATAACCAACATGCT----TCTCTCTTAATG----------------AGACCCTAGTAAAATA-ATTATATAGCCCTGTCAGAGCTAAGTAACAGA----ATAAAATCTGTGAGTCCCACATGGCACACCCATCTCAACTAGGTTTCCAAGACGCAGCAT-CCCCTATCATAGAGGAACTCCTACACTTTCACGATCACGCAATTATAATTGTTTTCCTAATTAGCGCCCTAGTTCTATATACCATTTCCCTAATAATATCAACAAAACTAACACACACAAACACAATAGACGCACAAGAAGTAGAGATGGTCTGGACCGTGCTGCCAGCAATTATCTTGATTCTTATCGCCCTTCCATCCCTTCGCA-TCTTATATTTAATAGACGAGATCAACAA-CCCACATCTTACCATCAAAGCACTAGGACACCAATGATATTGAAGCTACGAATATACAGACTACGAAGACCTGTTATTTGACTCATACATAATCCCAACCCAAGAGCTACAACCCGGA-CACTTTCGCTTACTAGAAGTCGACCACCACATAGTAATCCCAATAGAATCCCCAGTCCGAATGCT-CATCTCAGCAGAAGACGTACTACACTCATGAGCCGTTCCAGCCCTTGGCATTAAAACAGACGCTATCCCAGGCCGATTAAACCAAACAACCTTCATCACCTCTCACCCCGGCCTGT-TTTATGGACAATGCTCAGAAATCTGCGGCTCTAATCACAGCTTTATGCCTATCGTAGTAGAAGCCGT-ACCTCTAAAACATTTTGAAAGCTGGTCTTCAACCATACTTA---CAACATCACTAAGAAGC-TTTTAT--AGCACTAGCCTTTTAAGCTAGAGA--GGGAAGCTCGCG--CTCCCTTAGTGAA-ATGCCACAACTAAATCCTG-CCCCCTGGTTTTTTATTCTCTTACTGTCCTGGGCCGTTGTACTAATAATATTC-AAAACAAAA-GTCTTGCTAATTA--CCC-CACCAACCAGTCCCGCCGCCC-CCACTCAAACCCCCCAACACACAA--CCCCATGAAACTGACCATGAATCTAAGC-TTTTTCGACCAATTTATAAGCCCGC--AAATTATAGGCAT-CCCCCTAATCATGATAGCAATAACCCTG-CCTATCCTCCTGATCCTTACAACAACAAACCGATTAATCCCAAACCGCATCACCTC-CATCCAAACCATAACCCTACTCTCATTTACAAAACAATTAATAG--T-ACCGCTAAATAAACCAGGACATAAGTGGTCTTCTCCACTACTCTCCACCATAC-TATTTCTTCTTATATTAAACATTTTGGGGCTCCTGCCGTACACATTCACCCCAACCACTCAACTCTCTATGAACATGGCCCTAGCCA-C-CCCCCTCTGAATAGCAACAGTTCTAGTTGGC-ATGCGCAACCAACCAACAACATCCCTGGGC-CACCTATTGCCAGAAGGAACACCAA-CTCCTCTTGTACCCGCACTAATCATTATTGAAACAATCAGTCTATTTATCCG-ACCTCTC-GCGCTCGGTGTACGGCTGACCGCAAACCTAACTGCTGGCCATCTGCTAATTCAACTCATCTCTACCGCCACCTTTGTTCTACTACCAACAATAACCACAACAGCCTCCTTTGCCCTAATTGTTCTACTTCTCTTAACTGGCCTAGAAATTGCAGTAGCAATAATCCAGGCCTATGTATTTGTCCTTCTGTTAAGCCTGTATTTACAAGAAAACGTATAATGACACACCAAGCACACGCCTATCACATAGTAGATCCAAGTCCATGACCTATCAC-AGGAGCCATTGCAGCTCTGCTTATAACCTCTGGCCTGGCCATTTGATTTCACTTCAACAACACCTTCCTCATAAACACCGGACTCATCATTCTATTATTAACAATGTATCAATGGTGACGAGACATTACCCGAGAAAGTACATTCCAAGGCCATCACACAGCCCCTGTACAAAAAGGCTTACGATATGGTATAATTCTGTTCATCACATCCGAAGTC-TTTTTCTTCATCGGGTTCTTTTGAGCCTTCTACCACTCAAGCCTGGCTCCCACTCCCGAACTA--GGCGGCCACTGG-CCCCCAAGTGGAAT-CAA-CCCATTAAACCCATTCGAAGT-TCCCCTGTTGAACACAGCCGTCCTCCTTGCCTCAGGGGTTACAGTAACATGAGCCCACCACTCTATCATAGA-GGGTGCCCGAAAAGAGGCCATCCAAGCTCTAGCACTAACTGTCCTCCTTGGCCTGTA-CTTCACCGCACTGCAAGCCATAGAATATTATGAGG-CCCCATTCACAATCTCGGACAGCGTCTATGGATCAACA-TTTTTTGTTGCAACCGGCTTCCACGGCCTACACGTAATTATTGGCTCCAG-CTTCCTACTAGTCTGTCTTCTACGACAAACACTACATCACTTTACAACAAACCACCACTTTGGCTTTGAAGCCGCTGCGTGATACTGACACTTCGTAGACGTCGTATGATTATTCCTTTATGTCTCAATCTACTGATGAGGCTCATG-TTCTTCTAGTATTAAGCAGTACAGATGACTTCCAATCACCAGGCCTTGGC-AGCGCCCCAAGG-AAGAACAGTGACCATAGCAACAATGTTTCTCTTCACTTTAACGCTCACAACCTTGCTCATTATCATCAGTTTCTGACT-TCCTCAAACAACACCAGACACAGAAAAACTCT-CACCCTACGAATGTGGTTTTGA-CCCTCTCGGAACAGCTCGCCTTCCCTTCTCCCTTCGCTTTTTCCTAGTTGCCATTC-TTTTCTTGCTTTTTGATTTAGAGATTGCCCTTCTTCTTCCGACCCCCTGAGCAATAAACCACCCAACCCCAACACTGACAGTCACATGAACCTCCACAATTATTGTCCTCCTCACACTAGGCCTCATCTACGAGTGAGCGTC-GGGGGGCCTAGAGTGGGCCGAATAGGCAGCTAGTTTAAGCAAAACAACTAATTTCGACTTAGAAGACCCG-AGTTCAACTCTTGGGCCGCCAC-ATGACCACAACCTACTTTACATTCACCACGGCTTTCTTACTAAGCATCCTAGGCCTATCAATACACCGCACACACCTTGTATCTGCACTCCTGTGCATCGAAGCAATAATACTGGCCTTATTTTCTGCTCTGACAATATTTTCCACCAACATTCAACTACCCTCTATAACCATCCTCCCAATCGTGCTTTTGGCCTTTTCTGCCTGTGAAGCCGGTACCGGGCTGGCCCTACTAGTAGCAACCACCCGCACACACGGAACAGACCACAT-ACAAAACCTAAATCTCCTCCAATGTTAAAAATTCTTCTCCCAACAGCCCTACTTATCCCAACAGTACTCCTATCA-AACCCAAACAACCTCTTCACTACCTACACCGCCCACTCCCTG-CTCCTAGCCACAACAAGCCTGATCTGACTAAAACA-ACCCACAAACTTAAACTTATCTTACACCT-CTTCCTACCTAAACATT-GACTCAATCTCTG-CCCCCCTAATGGTTCTCTCCTGCTGATTACT-CCCCCTAATAGCTCTGGCTAGTCAAAACCACCTTCAAACAGAG-CCCAC-TAACCGAAAACGAACTTTTCTTATCACACTGACAACCCTACAGCTCACTCTTCTCCTAACTTTTTCAGCAACCAACCTCATATTATTTTATATCTTATTTGAAACCACCCTAATTCCCACCCTTATTATTATCACACGATGGGGCAACCAAGCAGAACGTCTATCGGCCGGAGTTTATTTCCTATTCTACACCCTAGCTGGATCTTT-GCCCCTTTTAGTTGCCCTATTACTATTAAACACAAAGCTATCAAACATATCGATGCTCACAATCAACCTC--ATT-CAGCCCC-AAA-CCCCCCACTCATGAACAAACAACACACTATGACTAGCCTGTCTCCTGGCCTTCTTAGTAAAAATACCACTTTATGGCCTACATCTCTGACTACCCAAAGCCCACGTAGAAGCCCCAATCGCCGGATCAATGGTGCTCGCAGCCGTACTCCTAAAGCTT-GGCGGATACGGCATTATTCGAATTT-CCCC--CCTTCTTAATCCACTAACCAACGACCTCTGCTACCCCTTTATTGTATTAGCCACATGAGGAATTATTATAACCAGCACCATCTG-CCTTCGACAAACAGACCTAAAATCGCTCATCGCCTACTCATCAGTAAGCCACATGGGCCTAGTAATTGCAGCATCCCTAATCCAAA-CCCCCTGAAGCCTTACAGGCGCCATTTTATTAATAGTCGCCCACGGACTAACCTCTTCGCTTCTTTTCTGCCTAGCAAACACAAACTACGAACGAACACACAGCCGAACCATACTTCTCGCTCGCGG--CCTACAACTAATTCT-GCCTTTGATGACAACCTGGTGACTCCTGTCAAACCTAATAAATATGGCCCT-G-CCCCCAACAATTAATCTAACAGGAGAATTACTAATTATAACCTCAACATTCAACTGGTCCAACCTAACAATTATTATGACCGGACTAGGCACCCTACTTACCGCAACATACTCTCTCCATATGTTCTTAACAACACAAC-GAGGAAAACTACCCACACACACCATCCAACTA-AACCCCACACACACACGAGAACACCTCTTAATAATTCTCCACATTTTACCTATATTACTCCTGCTTCTCAAACCACAGCTAGTAATAGGACCTTTTTCTTGTCAGCATAGTTT--AATAAAAGCACTAGGTTGT-GGACCTAGAAATAGAAGTTTAA------GCCTTCTTGCAGACCGAGGGGTGTGC--GCACACAAAGAGCTGCTAACTC-T-TTACGCCGAGGTTAAATTC-CCCGGACCCCTC-ACTTTTAAAGGATCGCAGCTTAATCCATTAGTCTTAGGAACTGAAACCCTTGGTGCAATTCCAAGTAAAAGTAC--CATGCACATGCTCCCACACACCATAA-CCGCCACCACTTTTATCCTATTGAT--TA-CCCCCATTCTTCTCACCCTAT-CCCCAACCCCCC--TAAATTTTCAATGAAACCTCACACACGCAAAAACTGCAGTACAAATGGCATTTTTTACGAGCACCA-T-TCCACTCG--CCCTATTCACAAACTA-CGGAACAGAATCAACAATCACAAGCCTACACTGAACAGGGATTACAACTTTTAACATTAACATCAGCTTTATACTAGATGTATACACAATCACATTCATACCTATTGCCCTATTTGTAACCTGGTCCATTCTAGATTTTGCCGCATGATACATAGCATCAGAC-CCCTCAATC-AACCTG-TTTTTTAAGTACCTCCTACTATTTCTTCTAGCCATACTAACACTGGTTACAGCAAACAACCTCTTTCAA-CTCTTTGTCGGGTGAGA-AGGCGTCGGCATTATATCCTTCTTACTAATCGGCTGATGGTATTCACGCCAAGATGCAAACAGCTCCGCACTACAAGCAGTCATCTACAACCGAATCGGAGACATCGGCCTTATTCTCGCAATAATCTGACTCGCCACATCAACCTCCTCCTGAGAAATACAACAACTATT---CTCAC-ACCAAGACAGCACAGCAC-TACTACCACTCATAGGGCTCATTTTAGCCGCCGCAGGA-AAATCAGCCCAATTTGGACTCCATCCATGACTG-CCTGCAGCCATAGAAGGCCCAA-CCCCCGTATCCGCCCTACTTCACTCCAGCACAATGGTTGTTGCTGGGG-TATTTTTACTAATCCGCCTTCA-CCCTGTTTTAGAAACAAACGAAACAGCCCTTTCCACCTGCCTTTGCCTG-GGCTCCATCACAACCCTTTTCACAGCCATTTGTGCCCTCACCCAAAACGACATC-AAA-AAGATCATTGCCTTTTCAACCTCAAGCCAACTTGGTCTCATAATAGTAACTGTCGGCCTTAATCAACCACAACTAGCATTTTTTCACATCTCAACTCACGCT-TTTTTCAAGGCCATGCTCTTCCTCTGCTCCGGGGCCATTATCCACAACCTCTCAAACGAACAAGATATTCGAAAAAT-AGGCGGGACCCAAAAAACACTGCCAATCACCACCACATGCCTATCAATCGGAAGTCTTGCCCTTATCGGAA-CCCCTTTCCTTTCCGGG-TTTTACTCAAAAGACACAATCATCGAATCAATAAACACCTCACACCTGAACGCCTGAGCCCTAACAACCACCCTGTTGGCCACCGCACTAACCGCCGCCTACAGCCTTCGACTAA-TCTTTTATGTTCAAGCCAA--TG-GCACCCGAACA-CC-CCCTATAACTTTCATGTCTGAAAAAGACAAAACTCTGGTCAACCCCATTCTTCGCCTAGCACTAGGAAGCATCTTTGCCGGCCTGTTAATTA-CTTCAACCAT-AATTCCAACCAAAACGACTACAATAACAATATCAACAAT-CACAAAACTAGCCGCCCTACTAGTAACAGTCTTGGGTCTTT-TATGTGCTCTAGAACTAGCATTACAAACAACAACATTCTCTCC-ACAA-AAACACACA-AAATTTAACAATTTTTCAAGCCAACTGGGATTTTTTAATATAATTACTCATCGAACACAACCAAACACGAC--ACTGAAACACGGACAAAATCTGGCCACCCACCTAAACGACCTTCTTTGGTACG-AAAAAACCGGCCCAAAACTA--CTCTCAAAC-A-CAAACA----CCCC-AATAGCCCACAACATTTCAATAGCCAACAAGGGACTCATCAAAGCCTATTTAACAAC--TTTTATTT--TATTCACAACATCCCTTCTAGCA------GCCTTACAACTACCCTAACCACCCGAAG--CCCCCCTCGAACAA--CTCCTCGCGACAACTCCAACGCCACAAACAACGCTAACAACAAACCC-CACCCAGAAAGCAAAAGACAAAC---CCCTCCCACAGAATACAGCAAAGAAACTCCACTAAAATCCCCTCGAATCAAACCTAG--T-C--------------C--AGAAGAATCAAC-C-CCTCCAACCCCAAC------ACCCCCC--CCAATCCAAATGCCTCCAAACACCA-----TCAGCAACA-ACACCAAAACAACATA-C-CCAACAACATACAACCCAACAGATCATCC-GCCCCAAGTCTCCGGATAAGGATCAGCTGCCAACGCCACAGAATATGC-AAACACCACCAACAT--ACCACCCAAATAAATTAAAAACAATACCAAAGAAATAAACGAA-CTACCAAGCCACACCAAAACACCACAACCAACAGCAGAAGCAACAACCAAACCAATCGCCCCATAAA-AAGGAGAC-GGATTAGAAGCCACCCCAATCAA--GCCCCCTAACAAACAAAACAAGAAT-AAAAGAACAAAATATACCATTGTTTTTACTCGGGT---TTAAACCAAGACCTGTGATACGAAAAACCACTGTTGT-TTTCAACTACAAAAA-CA-AATGACACAC---AACCTACGAAAAACTCA-CCCCATTCTAAAAATCGTAAATAACTCGTTCATTGACCT-GCC-CTCTCCACCAAATATCTCGGCCTGATGAAACTTCGGCTCCCTCTTAGG-CCTCTGCCTAATCACACAAGTA-CTCACTGGCCTATTCCTGGCAATACATTACACAGCAGACATCACCTCCGCT-TTCTCATCTGTGGTCCACATCTCTCGAGACGTCCAATATGGCTGACTTATCCGAAACCTTCACGCCAACGGCGCCTCTT-TATTCTTTATTTGCCTTTACCTCCATATCGGACGGGGAATCTACTACGGGTCCTACATAGCCAAAGAAACATGAAACAT-CGGCGTTATTCTTCTCCTCCTAGTAATAGCAACCGCCTTTGTTGGTTATGTATTACCATGAGGACAAATATCGTTTT-GAGGGGCAACAGTTATCACCAATCTACTATCAGCAGT-ACCCTATATTGGAACAAACT-TAGTCGAATGAATCT-GGGGGGGCTTCTCCGTAGATAACGCAACACTCACCCGC-TTTTTTACCTTCCACTTCCTACTTCCATTCCTCGTAATAGGAGCATCTTTACTCCATCTACTCTTTCTCCACGAAACAGGATCAAACAACCCAACCGGCCTATCATCAAACACAGACAAAATTCACTTTCATCCATATTACTCCTACAAAGACCTTCTGGGCGCAGTCCTATTTCTACTTC-TTCTCTTAATCCTAGCCCTTTTCT-CACCAAACATCCTC-GGAGACCCAGAAAATTTTA-CCCCTGCAAA-CCCCCTTGTCACC--CCCCCACACATCAAGCCTGAGTGATACTTCCTATTTGCATATGCCATCCTACGCTCTATTCCCAACAAGCTTGGAGGAGTACTAGCCCTACTATTTTCAATCCTCATTCTCATGGCCATTCCCCTACTACACACCTCGAAACAAC-GCGGAAATGCGTTCCG-ACCACTTTCCCAACTCGTCTTCTGATCCCTCATTTCCAACATTGCCA-TCTTAACATGAATT-GGAGGACAGCCAGTTGAACACCCATTCATTATTATTGGCCAAATCACATCCACCACCTACTTTATAATCTTCCTGGTCATCA--TACCAACAACAGCAAAACTAGAAAATCT--GCTCATAAAATG-----------------------------------------------------------------------------------------------------------------------------GTAACCCCAC---------GTTTTAGTAG-CTTAGA------CAAAGCACTGGTCTTGTAAGCCAAAGTCGGGACAACC---ACAAATCCCCTAAAACATCAAAA-GAAAGAGA--TCAAAC--------------------------------------------------------------------------------------------------------------------------------------------------------------------TCTTATCACTAGTCCCCAAAACTAACA-TTTTTA---TTAAACTATCTCCTG-GTTATTGTAGCTT--AAATACA-AAAGCACAGCACTGAAAATGCTGAG-ATGG--ATTTTTAT-TACTTCCCAAAAACACAAAGTTTTGGTCCTAAACTTGCCATTG-TTTTTA----------------------------------------ATCAAAATTATACATGCAAGCCTCCACCTTCCAGTGAAAATGCCCATTTTA---TCCTAAACAGACTATTGGAGCAGACATCAGGCCTCA----ACAAA-------------CTTTTAGCCAAAGACGTCTTGCCTTTGCCACA-CCCCCACGGGCCCTCAGCAGTAGTTAACATT-AAA-ACATAAGCG-A---------AAGCTTGACTTAGCTATGATTAA--CACGGCCGGTAAATTTCGTGCCAGCCGCCGCGGTTATACGAAAGGCCAAAAACAATGACCCCCCCGGCGTAAAGCGTGACTAG--AAGT-------CCACAGCCCTATTAAAGAAACATGACCGCCAAGTCGTAAAACG-CC-----------AACGCGCACCAGAGCAACAA-CA-CA--ACGTCTTTAAAACTGC---TGACACTTTC--ACCTCACTAAAACTAAGAGACAAACTGGGATTAGATA--CCCCACTATGCTTAGTCCTAAACACAGAAGGC-ACCAATACAAAGCCCTCCGCCAGAGAACTACAAGCGAAAAGCTACAAACTCTAAGGACTTGGCGGTGCTTCAAACCAACCTAGAGGAGCCTGTCCTATAATCGATA--CCCCTCGTTTCACCTCA-CCTCCCCT-CGCC---CCCAGCCTATATACCGCCGTCGCCAGCCTACCCTATGAAAGAAA-CAAAGTAGGCAAAACAGTTA-ACAACTAATACGTCAGGTCAAGGTGTAGC-ACAT--GGAG-AGGAAGAGATGGGCTACA-TTTTA---TA--AACAAACACACGAATAGCACAC-TGAAA--CCATGCTTGAAGGAGGATTTAGTAGT-AAGATAGTAAA-GAAAAACTAACTTAAACCTGCTCTGAAGCGCGCACACACCG-CCCGTCACCCTCATCACAC-G------TCCTATCAT--------ACAAAATATA-ACACAAAGA-----------CAAACAAGATGAGGCAAGTCGTAACATGGTAAGCGCACTGGAAAGTGCGCTTGGAATAACAAAAAGTAGCTTAACT--AAAGCACTCAACTTACAATTGAACAATGTTAGCAAGATCCTAACCTTTTTGAGCAACAAAACTAGCCCGACCAAC--ACA--CCAAACACACCAAACAAC---GCCTTAAACCAAACCATTTGA-CAAGACTAGTA-TATGCGATAGAAACCCTA----AAAACGGAGCAATAGT-AACAGTACCGCAAGGAAACAGTGAAAGAGCAATGAAAACCGCAACGCAAA--AA-AAAGCAAAGACAAACACTTGTACCTTTTGCATCATGGTTTAGCCAGA--CCA-CAACAGACAAAATGA-CTTTTAGCCTG-TC-AACCCGAAACTAGGTGATCTACTGCAAGGCAACTAC-AA--GAGTGAACCCGTCTCTGTGGCAAAAGAGTGGGACGACCCGGCAGTAGAAGTGAAAAGCCAAACGAACCTAGTCATAGCTGGTTGCTCAA-CAGACGAATTTTAGTTCGACTTTAGA-TT-TCCTCAC-----AAGCCACACATTGCA----CCACA-----ATCTAAAAGCTATTCAACGGGGGTACAGCCCCGTTGATACTGGATACAACCAAAA-ATAGAGAGCCAGCA--AAACATCAATT--AAACCAGTAAGCCCTAAAGCAGCTACCAA-AAAACAAAGCGTCAAAGCACAATAC---AAAAAATACC-AAACATGCGAAACAACACTCCTATTATTTTCCATTGAGCCATCCTATAACATTAGACGAACTAATGCTAAAACTAGTAACAAGAAA-ACTTACTTCTC-TCC-GGCACACCCTTGCCTCAGTAACAGAATATCTACTGACAATTAACAGACC----ACAACAGGCACAAC-AAGCACGACACTGTTGGC-CCACACTGTCACACCAACACCGGGCTGC-C--A-CCAAGAAAGATTAAACGGGGCAGAAGGAACTCAGCAAAA-TATTACCCCAACTGTTTACCAAAAACATAGCCTTTAGCAAC-ACAAGTATTAAAGGTACTGCCTGCCCAGTGAGAGCCC---TCTTAAACGGCCGCGGTATTCTAACCGTGCAAAGGTAGCGTAATCACTTGTCTTCCAAATAAAGACCAGTATGAACGGCTAAATGAGGGTAAACCTGTCTCCTGCCCCCAATCAGTGAAACTGATCTTCCAGTCCAAAAGCTGGAATACCAACATAAGACGAGAAGACCCTGCGGAGCTTAAAACGAACTACTACCCCCCCCCCCCAAACCGGC----CCTCCTAGTACAAAGTTTTAAGTTG-GGGCGACTTCGG--AGAAAAACAAAACCTCCGAGTACGGGGTCAC-CCAACCCCCACCTAGGCCAACAAGCCAAAA------CAAAAATCGACCCAGTC---ACACTGACCAACGAACCAAGTTACCCCAGGGATAACAGCGCCATCCTCTTCAAGAGTCCCTATCGACAAG-AGGGTTTACGACCTCGATGTTGGATCAGGGCACCCCAATGGTGTAGCCGCTATTAAAGGTTCGTTTGTTCAACGATTAACAGCCCTACGTGATCTGAGTTCAGACCGGAGC
Scincella.huanrenensis_NC_030779 AATCCAGGTCGGTTTCTATCTATGATGCTATCTTCTTCAGTACGAAAGGAAAAAG-AAGAG-GGGGCCTATGCTATAAAGCACGCCCCTATAAATATGACTG-AAGAAAACTAAAGTCATATAG----------C--AGCCGATAGAGCCGAGATATCGA----CTTATTAAGGTGGCAGAGCCAGGTAAATGCA-TAAGTCCTAAGA-TCTT--CCATCAGATGTTCAAATCATCTCCTTAATAATGCACCCCACACTACTTTATCTAATTAA-CCCCTTATTATACATTATCCCAATTTTAATTGCCGTGGCTTTTCTTACACTACTAGAACGAAAGGTCCTCAGCTACATGCAACTACGAAAAGGGCCAAATATTGTAGGCCCATACGGCTTACTTCAACCCGTTGCTGACGGCGTAAAACTATTTATTAAAGAACCAGTGCGACCGTCATCCTCCTCCCCAACATTATTTATTATTACCCCAACATTGGCATTATTCCTAGCGCTTTTAATCTGAG-CCCCAATGCCAATGCCAGCTTCAATAACAGACCTCAACCTGGGACTACTATTTATATTAGCCTTATCAAGCACAGCCGTGTATTCCATCCTATGATCAGGCTGAGCCTCAAACTCAAAGTA-CCCATTAATTGGGGCTCTGCGGGCAGTAGCACAAACTATTTCATATGAAGTTACACTCGGAATTATTCTC-TTAACAATCATCATACTGAC---CGGCGGATTTACAATACACACACTAACAATTACCCAAAACTCAAACTGATTACTACTGCCCTCCTGACCCCTGGCAATAATGTGGTTCATCTCTACCTTAGCCGAAACTAACC-GCGCTCCGTTCGACCTAACAGA-GGGGGAATCAGAGCTTGTATCTGGTTTTAATGTGGAATACGCAGCTGGCCCGTTCGCATTGTTTTTTTTAGCCGAATACGCAAATATCCTAATAATAAATACCCTTACGTGTGTCTTATTTAT-TAACCC-AGGAAACACACAC----CCTGATTTATATCCAATTAACCTAATACTAAAAACGGTATTACTCACAATTCTATTCCTATGAACACGAGCATCATA-CCCCCGATTCCGATATGACCAACTAATACACCTCTTATGAAAAAACTTTCTGCCCATTACCCTAGTGTTATTC-CTATGACACACCTCATTCCCAATTATATTATCTGGTCTC-CCACCA-AGCAGC------TGGAAATGTGCCTGAAT----T-TTAAGGATTACTTTGATAGAGTAAGACACAGAGG-TTAAA-ACCCTCTCA-TT-TCTT------ATAGAAAAACAGGACACGAACCTGTACCAAAAGGCCCAAAACCCTTTGTAC-TTCA-TTATACTACTTTCTAGTAAAGTCAGCTAACTAAGCTTTCGGGCCCATACCCCGAAAATGTTGGTTCAACCCCTTCCCTTGCTAATGAA-CCCCTTAATATCCTCATTAACCCTCTCAAGCCTTGCTCTAGGGACAGTAATTACAATATCAAGCTACCACTGACTGTTAGCCTGAGTTGGACTAGAACTAAATACCCTTGCCATTAT-TCCCATTATTGCAAAACATCACCA-CCCACGAGCAACAGAAGCCACTACTAAGTATTTCCTGACCCAAGCAGCTGCCTCAGCCACACTT-CTATTTTCAAGCACAATTAATGCTTGATCAACAGGCACTTGAGATATTATACAACTCACAAA--CCAACCGGCCTGTATTATACTAACTATGGCCCTCTCAATAAAACTAGGCCTCG--CCCCATTACACTTCTGACTACCAGAAGTACTCCAGGGCACATCATTAAAAACAGCATTAATTATTGCAACCTGACAGAAGCTAG-CCCCCATAGCCCTAT-TATTCTTAACACATAATTCACTACA-CCCAACAACCCTACTAACAATAGGACTTATATCAACCCTCACTGGTGGGT-G-G-GGCGGCCTAAACCAAACACAGACACGAAAAATTATAGCATACTCATCAATCGCCCATCTCGGATGAATAGCAACAATTCTTGTACTAGCTCCAACTCTTTTAATTCTTAACCTAGTAATTTACCTAACAATAACACTATCA-ACATTCACCATACTTATCTTCTCTTCATCTAAAACTATTAAAGATCTAACAACATCATGAACAATTT-CCCCAATAATAACTACTTTAATAATAATGTCACTCATATCAATA--GGAGGACT--CCCACCCCTATCAGGCTTCATACCAAAATGATTAATCCTACAAGAACTAACCTTGCACGGCCT-ATCTATGGTTGCAAT-AATATTAGCCCTCTCTGCTTTATTAGGCCTA-TTTTTTTACCTACGACTATCCTATACAACAACCCTCACCCTAT-CCCCCACTA-CTACACAAAACAAACTAAAATGGCGCCTACAACCTAACCTAAAAACTACAATTTTAGCTACAACACTAATTTTAGCTACAATATTACTACCAATCA-CCCCATTAT---TAACTT------AGGGGCTTAGGCTAA--CA-CTAAACCAGCAGCCTTCAAAGCTTCAACCAAGAGCT-A-AAATCTCTTAGCCCCTG--AAAGCCTGTAAAACTTTAATTTACATCTCCTGATTGCAAATCAAGCACTTTTATTAAGCTAAA---------------------------------------------------------------------------------------------------------------------------------------------------ACCTCCTAGACAGACGGGCCTCGATCCCGTAAAAATTTAATTAACAGCTAAATACCCAATCCAGCGGGCTTCTGTCCGGCTTTTTTAT----------TAAAAAAAAGCCTCGGTACGCCGT-TTGGGGTACGTCTCTAGATTTGCACTCTAGTGTGAAAC--------------------CACCTCGAGGC-------------------CTGATAAGAGCGGGATA-GA-CCCCACGTGCACAGGGCTACAACCTGCTGCCT------TCTCGGCCATC-------TTACCTGTGACAATTAATCGTTGATTCTTCTCAACCAACCACAAAGATATTGGCACCCTTTATCTAATTTTTGGGGCCTGAGCAGGAATAGTCGGCACCGCCCTGAG-CCTGTTAATCCGAGCTGAGTTGAGCCAGCCTGGGGCTCTCCTGGGTGACGACCAAATTTATAATGTCATTGTAACAGCCCATGCTTTTGTGATAATC-TTTTTCATAGTAATGCCTGTAATAATC-GGCGGGTTTGGGAACTGACTCGTCCCATTAATAATTGGAG-CCCCAGACATAGCTTT-CCCCCGAATAAATAACATAAGCTTCTGACTACT-C-CCCCCTTCTTTCCTCTTACTTCTAACCTCATC-AGGCGTAGAAGCTGGGGCCGGCACAGGTTGAACCGTGTA---CCCCCCA-CTAGCTGGAAACCTAGCCCATGCAGGGGCATCCGTTGACTTAACCATCTTTTCACTTCATCTCGCCGGGGTTTCCTCGATTCTTGGGGCAATTAATTTTATTACAACCTGCATTAATATAAAA-CCCCCAGCTATAACCCAGTACCAGA--CCCCTTTATTTGTCTGGTCTGTATTAATTACAGCCGTCCTGCTACTACTCTCCTTACCCGTCCTTGCCGCCGGGATCACAATGCTGTTAACAGACCGAAATTTAAACACGTC-ATTTTTCGACCCTGCGGGA-GGGGGG-GACCCTATCTTATACCAACACCTGTTTTGA-TTCTTCGGACACCCTGAGGTCTACATCCTAATCTTACCTGGTTTTGGGATGATCTCACATATTGTGACGTATTATGCGGG-T-AAAAAAGAGCCTTTTGGCTACATGGGTATAGTGTGAGCAATAATATCAATCGGCTTCCTGGGGTTTATCGTCTGAGCTCACCATATATTTACAGTTGGTATAGATGTTGACACACGGGCATATTTTACGTCCGCAACAATAATTATCGCTATTCCAAC-CGGTGTAAAAGTATTTAGCTGGTTAGCCACCCTGCAC-GGCGGCATGATTAAATGAGATGCGGCAATACTTTGGGCCCTC-GGGTTTATTTTTCTATTTACAGTA---GGCGGACTAACGGGTATTGTCCTAGCCAACTCTTCATTAGACATCGTACTACACGATACTTATTATGTAGTAGCCCATTTTCACTATGTCCTATCCATA-GGCGCTGTGTTCGCTATTAT-GGGGGGCTTTGTCCACTGATT-CCCCCTCTTCTCAGGCTACACACTTCATCAAACCTGGACAAAGGTCCACTTTGGTGTAATATTTGCCGGCGTAAACTTAACC-TTCTTTCCTCAACACTTCTTGGGTTTATCCGGAATACCACGACGATACTCAGACTACCCAGATGCATACACTGTATGAAACACTATTTCATCTATTGGCTCATTAATCTCCCTTGTAGCAGTTATTATAATGATATTTATTATTTGAGAGGCCTTTGCAGCTAAACGAGAAGTATTAACCCTAGAACTTACAAGCACAAACCTTGAGTGGTTACACGGCTGCCCA--CCCCCATATCACACATACGAAGAGCCAACTTATGTCCAAACAAGTTCGAGA-----------AA-AGGGGGAATTGAACCACCTTCTACTAGTTTCAAGCTAGTAGCATGACCTAAATGCT----TCTTTCTCCATG----------------AGGCCCTAGTAAATTA-ATTACATAGCCCTGTCAGAGCTAAATTATAGA--CTT-AAACCCTGTGGGCCTCACATGGCACACCCCTCCCAACTAGGCTTTCAAGATGCAGCCT-CCCCCATTATAGAAGAACTCCTACACTTCCATGACCATGCAATTATAATCGTCTTCTTAATCAGCGCACTAGTACTATACGTTATTTCCCTAATAATATCAACAAAACTCACCCACACCAACACCATAGACGCCCAAGAAGTAGAAATAATTTGAACTGTTTTACCAGCAATTATCCTTATTTTAATTGCCCTACCATCACTTCGAA-TTCTTTACCTCATAGACGAAATTAATAA-CCCACACCTAACCATTAAAGCACTCGGCCACCAATGGTACTGAAGCTACGAATATACAGACTATGAAGACCTAATATTTGACTCCTATATAACACCCACACAAGAGCTTAACCCCGGA-TCATTTCGACTACTAGAGGTTGACCACCACATAGTTATTCCAATAGAGTCCCCAATTCGGGTATT-AATCTCAGCAGAAGATGTTCTTCACTCATGGGCTGTTCCGGCCTTGGGCATTAAAACAGATGCAATCCCCGGACGACTAAACCAAACAACCTTCATTACATCACACCCCGGCCTAT-TTTACGGACAGTGCTCGGAAATTTGCGGGTCTAATCATAGCTTTATACCAATTGTGGTAGAAGCCGT-ACCACTCGAACACTTCGAAAACTGGTCAACCCTTATACTAA---CAGCCTCATTAAGAAGC-TTTTAT--AGCACTAGCCTTTTAAGCTAGAGA--TGGAGACTAATG--CTCCCTTAATG-AAATGCCACAACTAAACCCCG-CCCCTTGACTTTTTATCTTTTTATTGTCCTGAGTAGTATTACTCCTAATCTTT-AAAACAAAA-GTTACACTTTTAT--CCC-CCATAAACAACCCATCAATAC-CCGCCCCCCTAATACACCAAACAG--CCCCTTGAAACTGACCGTGAGCCTAAAC-TTCTTTGATCAATTCTTAAGCCCAC--AAATCCTAGGCAT-CCCCTTAATTTTAATGGCCTTAATCCTT-CCTTCACTTATTGTTTTCATGACAACTAGCCGATTTACCCCAAATCGCACAGTAAT-AATCCAAACATGAGCCGTACTTATAGCCACAAAACAGCTTTTAC--T-ACCATTAAATAAACCTGGACATAAGTGGGCTACAATCTTATTATCCTTAATAC-TTTTCCTGCTCTCCCTAAATTTACTGGGCCTACTACCATACACATTTACACCAACCACACAATTATCAATAAACATAGGAATGGCTG-T-CCCACTATGGTTAACAACAGTTCTAGTTGGC-TTACGAAACCAACCAACTATATCACTAGGA-CACCTCCTGCCAGAGGGCACCCCAA-CTCCTTTAGTGCCTGTCTTAATTATTATTGAAACAATCAGCCTATTTATTCG-TCCATTA-GCCCTGGGTGTTCGACTAACTGCAAACTTAACTGCAGGTCATTTGCTTATCCAACTAATCTCAACCGCCGTATTCGTACTATTACCAACTATAACCGCCACCGCCTCTGTTACGCTGGTAGTCCTACTACTGTTAACCGGACTAGAGGTGGCAGTGGCAATAATTCAAGCCTACGTATTTATCCTACTACTGAGCCTATATTTACAAGAAAACGTATAATGACCCACCAAGCACACGCCTTCCACATAGTAGACCCAAGCCCTTGGCCCCTTAC-AGGGGCCATCGCAGCTTTACTAATAACCTCTGGCTTAGCCATATGATTTCACTTTAACAGCTCATTATTAATAAACATTGGACTCCTAGTACTTTTACTAACAATGTACCAATGGTGACGGGACATCACCCGAGAAGGGACATACCAAGGGCACCATACAACACTAGTACAAAAGGGCCTTCGATATGGCATAATTCTATTTATTACATCAGAAGTG-CTCTTCTTTGCAGGGTTCTTCTGGGCTTTCTACCACTCAAGCCTAGCTCCCACCCCTGAACTT--GGCGGCTACTGA-CCACCAAGCGGGAT-TAA-CCCATTAAACCCATTTGAAGT-GCCCTTATTAAACACAGCAGTATTGCTTGCCTCTGGGGTAACCGTAACATGAGCCCACCATTCAATTATAGA-AGGTACACGGAAAGAGGCAGTCCAAGCCCTATTTCTAACGGTTGTTCTAGGCCTATA-CTTTACCGCCTTACAAGCAATAGAATATCTCGAAG-CCCCTTTCACAATTTCTGACAGTGTATATGGGGCCACC-TTTTTCGTAGCAACCGGATTTCACGGCTTACATGTCATCATCGGCTCTAG-CTTTCTAGTCGTATGCCTACTACGACAAACCCTTTATCACTTCACCATAGACCACCACTTTGGCTTTGAAGCCGCTGCTTGATATTGACACTTTGTAGATGTCGTATGACTATTCCTTTATGTCTCGATCTACTGATGAGGATCATA-TTCTTCTAGTAT-AAACAGTACAAGTGACTTCCAATCACTAAGACTCAAA-CA-GCCCTGAGGAAGAGTAAATGGTAATAACAATAATACTACTTGTTGTCCTAATAATCACAACCTTATTAATTACTATCAGTTTCTGGCT-ACCCCAAACCACCCCAGATACAGAAAAACTCT-CACCATATGAGTGCGGGTTTGA-CCCCATAGGAACTGCCCGCCTCCCATTCTCCCTACGATTTTTCCTAGTCGCAATCC-TGTTCCTACTATTCGACCTAGAAATTGCCCTCTTATTACCCGTCCCTTGAGCAATAAACCAACAAGACCCAACCCTTACAACCACATGAACCTCTACTATTATTCTTCTCCTAACTATTGGCCTAATCTACGAATGGATAGA-AGGGGGACTAGAGTGGGCAGAATCAACAGCTAGTATAAACAAAACAATTAATTTCGGCTTAATAATTCCA-GGTTTAA-CCCTGGGCTGTTTT-ATGACTACAACATACTTTTTATTTACCACAGCCTTCCTATTAGGAATTACCGGCTTTTCAGCGCATCGCACGCATCTTGTGTCTGCCTTACTATGCATCGAAGCCATGATACTAGCCTTATTCTTAGCCATAACAACCCTCTCAACAAACATTCACCTGCCCGCTACAGCCATGATGCCCGTAATCCTTCTTGCATTTTCAGCCTGTGAAGCCGGCACCGGCCTCGCCTTACTGGTAGCAACTGCCCGAACCCACGGTTCAGACCACCT-ACAGAGCCTTAATCTCCTTCAATGCTAAAAATTCTTATTCCTACAATCTTACTCATTCCAACAACACTAATAGTC-AAACCAAAGAACCTGGTCTTCTCACTTACTATTAGCTCAATG-TTACTTGCTACAATAAGCCTAATTTGACTAAAACA-GCCCTTAAACCTTAACCTATCACACACAT-CAAACTATTTAAATATT-GACATAACCTCTG-CCCCACTAATAGTGCTATCATGCTGACTTCT-ACCATTAATAATTATTGCTAGCCAAAATCACCTACAACTAGAA-CCTGT-CAACCGCAAGCGCGGCTTCCTAATTACACTTATAGTACTGCACACAGCCTTATTATTAACCTTTTCTGCAACCGACCTCGTGTTATTCTTCATCCTGTTCGAAACTACACTAATTCCAACCCTTATCATTATCACACGATGGGGAAACCAAGCAGAACGGCTCTCTGCTGGGGTTTACTTTTTATTTTACACACTAGCGGGGTCTTT-ACCCTTATTAGTTGCCCTTCTATTTATTAACACAAAATACCTCAATATGTCAACCCTAATAATTGGCCTT--ACA-CAACCAT-GTA-CTGTATTAACTTGAACAAACAACCTGCTCTGGCTAGCATGCTTACTAGCATTTATAGTAAAAATGCCTTTATATGGCCTACACCTTTGACTACCCAAGGCACACGTAGAAGCCCCCATCGCCGGCTCTATAGTCCTAGCAGCAGTCCTACTAAAGCTT-GGAGGATACGGGATTATCCGAATTA-CCCC--CATCCTAAACCCACTAACTATAAACCTATACTACCCCTTTATTATTTTAGCAATATGAGGAATTATTATAACCAGCTCCGTTTG-TCTTCGACAAACAGACTTAAAATCACTAATTGCCTACTCGTCCGTAAGTCATATGGGGCTGGTAATTGCGGCCTCCTTAATCCAAA-CACACTGAAGCCTTACTGGGGCAGTTATGCTAATAGTCGCTCATGGACTAACTTCATCTATACTATTTTGCCTAGCAAATACAAACTATGAACGAACACATAGCCGAACACTACTGCTAGCACGAGG--CCTACAGCTAATTCT-TCCCTTAATAACAGCCTGGTGACTGTTGGCAAACCTAATAAATATAGCACT-C-CCACCAACAATTAACCTGGCCGGGGAACTATTGATCATAACATCAACTTTTAACTGATCAAACATAACAATCGTTATAACAGGGGTAGGCACACTGCTAACAGCAACCTATTCTTTACACGTGTTCCTAATAACACAAC-GAGGTAAATTACCCACACACTTAACTCAAACA-GAACCAACTCACACACGAGAACACTTATTAATAGCCCTACACACCCTACCAATACTACTATTATTACTAAAACCTCAGTTAATCATGGGGCCCTTTTCCTGTCAACATAGTTT--AA-CAAAACATTAGGTTGT-GGACCTAAAAATAGGGGTGAAA---C---CCCCCTTGCAGACCGAAGAGTGTTT--GTACATAAAGAACTGCTAATTC-C-TTACCCTGGGGTTAAACTC-CCCAGACCCTTC-ATTCTTAAAGGATCACAGTTCAATCCATTAGTCTTAGGAACTAAAGTTCTTGGTGCAACTCCAAGTAAGAGTA---TATGCACAATCTACCACACACTATAG-TCCTTACTACCTTTATTGTTCTACT--TG-TCCCAATTATCTTAACAATAA-CCCCCACCCCCT--TAAAACATAAATGAAGTATAACACAAGCAAAAACCGCCGTACAAATAGCCTTCTTCACAAGCACCG-T-GCCACTAA--TTACATTCATCAATTG-TGGCACAGAAACAGTAATTACTAACTTCCACTGAACAAACATTACAAACCTCAACATTAACATTAGTTTTATACTAGACGCATATGCAACAACATTTATACCTATCGCCCTCTTTGTGACATGGTCAATCCTAGAGTTTGCCTCCTGATATATAGCATCAGAC-CCCTACATC-AACCGA-TTTTTTAAGTATCTCCTTCTATTTTTACTAGCAATACTAACCCTTGTTACAGCAAATAATATGTTTCAA-TTATTTCTTGGCTGAGA-AGGGGTGGGCATCATATCTTTCCTACTAATCGGCTGGTGGTACTCCCGATCAGACGCAAACTCTTCTGCCCTGCAGGCTGTTATTTACAACCGAGTCGGCGACATCGGATTAATTCTATCAATAGCATGACTCGCCACAACCCTGTCTTCCTGGGAAATACAACAACTATT---TTTTC-ACCAAGATAGCATAACAC-TTTTACCCCTTCTCGGACTAATTTTAGCAGCAACAGGG-AAGTCCGCCCAATTTGGATTACACCCCTGACTC-CCTGCTGCTATAGAAGGCCCAA-CACCAGTCTCTGCCCTACTGCACTCTAGCACAATGGTTGTAGCCGGGA-TCTTTCTGCTAATTCGACTTCA-CCCCTTACTTGAAACAAGCCCTGTGGCCCTGTCACTCTGCCTTTGCCTT-GGGGCAATAACCACCCTATTCACCGCCATCTGCGCTTTAACTCAAAACGACATT-AAA-AAGATCATTGCTTTCTCAACCTCGAGCCAACTGGGCCTAATAATAGTTACAATCGGCCTTAACCAACCATATTTAGCGTTCTTTCATATTTCAACCCATGCC-TTCTTTAAGGCAATGCTCTTCCTTTGCTCTGGGTCCATTATTCACAACCTCTCTGACGAACAGGACATTCGAAAAAT-GGGCGGAATTCAAAAAACACTACCAATCACCACAGCCTGTTTCTCAATCGGAAGCCTGGCCCTAATTGGTT-CCCCCTTTTTAGCTGGG-TTTTTCTCAAAAGACACAATCATTGAGACAATAAACACCTCCTACCTAAACGCCTGAGCCCTTTCAATTACACTAGTAGCAACAGCCTTAACTGCCATATATAGCCTCCGATTAA-TTTTCTATGTACAAGCCAA--TA-ACTCACGAACT-AA-CCCAATAATACTAATATCAGAAAACAATAAAACCCTCACAAACCCCCTCGTTCGACTAGCACTAGGAAGTATTACCGCGGGCCTTCTAATAA-CTTCAGCCAT-AATCCCAATAAAAACACCATTAATAACAATATCAACAAC-CACAAAACTTTCAGCATTTATCGTAACAATCTTAGGCCTTC-TATATGCCTTAGAACTTGCTACTCAAACAACAACATTTTTACT-ACAA-AAACCCACA-GATTTTAACAAATTCTCAAATCAACTAGGGTTTTTCAACTCAGTTATACACCGCTTGCAACCAAACACATC--ACTGGGACAGGGCCAAAACCTAGCCACCCATCTAAATGAGCTTATCTGATATG-AAAAATCAGGGCCAAAACTA--CTATCAACC-A-CAAACC----TACT-AATAATTCACAATACTTCCTCCGCTAATAAAGGGCTAATTAAAGCATATTTAATAGT--ATTCCTCT--TATTCACCCTATCTTTCATCATA------CTTTTAACCACCACCTAACAACTCGAAG--ACCACCACGTATAA--CACCCCGCGATAGCTCCAACGCAACAAACAATGCCAACAATAACCCC-CAACCAGAAAACAACAAACAGGC---ACCCCCCCAAGAATATAGTAAAGAAACACCACTAAAATCTGCCCGAATTAGAGACAA--C-C--------------C--AGTAGAATCAAC-A-CCCCCAATACCAAC------CCCACCA--TTAACCCACACACCCCAAAATACAA-----ACAACAATA-TAACCAAAACCATGTA-C-CCAATAACGTACAACCCAACAGACCAGCT-CCCCCAAGTTTCGGGATAGGGGTCCGCCGCCAACGCCACAGAATATGC-AAACACCACTAATAT--TCCCCCTAAATAAATTAAAAATAAGACCAAAGAAACAAACGAA-CTACCAAGCCAAACCAATACCCCACATCCTACGGCTGAAGCAACCACCAAACCAGCTGCCCCAAAAA-GGGGGGAC-GGATTAGATGCTACAGCAATTAA--ACCCGCTAGTAAACAAAAAGACAGT-AAAAAAACAAAGTATACCATCGTTTTTACTTGGAC---TTAAACCAAGACCTGTAATACGAAAAACCACTGTTGT-ATTCAACTACAAAAA-CT-AATGACACAC---AACCTACGAAAAACCCA-CCCGATCCTTAAAATCATTAATAACTCATTCATTGACCT-TCC-TTCTCCATCTAACATCTCAGCCTGGTGAAACTTTGGGTCACTTTTAGG-TCTTTGCCTAATTGTTCAAGTA-CTTACAGGACTATTTCTAGCCATACACTACACAGCAGACATCTCTTCCGCC-TTCTCGTCTATTGCTCACATCTGTCGTGACGTACAATATGGCTGACTTATTCGTAACCTTCATGCAAACGGCGCCTCTA-TATTTTTTATTTGCCTTTACCTTCACATCGGACGAGGTTTATACTACGGCTCCTATATATTTAAAGAGACATGAAACAT-TGGTGTAATCCTACTATTACTTGTAATAGCTACTGCCTTTGTAGGCTATGTTCTCCCATGAGGACAAATATCGTTCT-GAGGAGCAACCGTTATTACAAACCTACTATCTGCTGT-CCCATATATTGGGGTCAACC-TAGTAGAATGAATCT-GAGGGGGGTTCTCTGTAGATAACGCAACACTAACCCGA-TTTTTTACCTTTCACTTCCTACTCCCATTTATTATTATAGGCGCCTCCATACTTCACCTTCTATTTCTTCATGAAACAGGGTCAAACAACCCAACCGGACTAACCTCAAACACAGACAAAGTCCCATTTCACCCGTACTACTCGTATAAAGACCTCCTTGGGGCCACACTATTTATTCTCC-TCCTACTAATTCTTGCCCTAATAG-CCCCAAACCTATTA-GGAGACCCAGAAAACTTTA-CCCCAGCAAA-CCCTTTAGTTACC--CCACCTCACATCCAACCAGAGTGGTATTTCTTATTCGCATACGCTATTCTACGGTCTATTCCAAACAAACTTGGGGGGGTATTAGCACTTCTATTCTCTATCCTAATTCTTATAATTATCCCCCTTCTTCATACTTCAAAACAAC-GAGGCAGTGCCTTCCG-ACCACCATCACAAGCCCTATTCTGAGCTTTAATCTCTAACATTATTA-TTTTAACATGAATT-GGGGGGCAACCTGTAGAACACCCGTTTATTATCATTGGCCAAATTGCCTCCACCACATACTTTATTAATTTTCTTGTCCTTA--TGCCAGTAACAGCAAAACTAGAAAACTC--ACTAATAAAATG-----------------------------------------------------------------------------------------------------------------------------GTAGTCCCCT--TTA----GCCTTAGTAG-CTT--A-TA---TAAAGCCCTGGTCTTGTAAGCCAAAGACGGAGCCTCA---TC--GCCCCCTAAGACATCAAAA-GAAAGGAA---TTAAA-CC------------------------------------------------------------------------------------------------------------------------------------------------------------------CTTATCACTAATCCCCAAAACTAGTA-TTTTAA---CTAAACTATCTTCTG-GTTATTGTAGCTT-AAAATGTT-AAAGCACGACACTGAAGTTGCCGAG-ATGG--ATTTTCAA-TTTTTCCCAAAAACACAAAGTTTTGGTCCTAAACTTGCCGTTG-TTTTTT----------------------------------------ACCAAAATTATACATGCAAGCCTCCACACACCAGTGAGAATGCCCTTATAC---CCC-AGACAGCTAACCGGAGCAGGCATCAGGATTCA----ATACT------------TTTATTGGCCAAAAACGCCTTGCTTATGCCACA-CCCACACGGGTTTTCAGCAGTAATTAACCTT-AA--AAATAAGCG-A---------AAGCTTGACCTAGTTATGGTAAA--TATGACCGGTAAATTTCGTGCCAGCCACCGCGGTTATACGAAAGATCAAGAACAACG-A-CCCTCGGCGTAAAGCGTGATTAG---AG---A-TT--GAACTCGCCCTTAGAGAAGAACATTTACCAAGTCGTAAAACA-CT-----------ACTGCACCTAGAATGACAAC----C---TATCTTTAAG-------CTTATTATTATCTTACCTCACGAAAGCTAAGAAACAAACTGGGATTAGATA--CCCCACTATGCTTAGCCCTTAACAACGATTTA-ACTTTCACAATGCTATCCGCCAGAGAACTACAAGCGAAAAGCTAAAAACTCCAAGGACTTGGCGGTGCTTCAAACCAACCTAGAGGAGCCTGTCCTATAATCGATA--CCCCACGCTCAACCTTA-CCCCCTTT-AGCT--TAACAGCCTATATACCGCCGTCGTCAGCTTACCTTATGAAAGAAG-TAGAGTAAGCAGAATAGTCA-ACAACTAGCACGTCAGGTCAAGGTGTAGC-ATAT--GAGG-CGGCAGAGATGGGCTACA-TTTTC---CCTAAATGAACACACGAATAAGGTGT-TGAAA-CACATATTTAAAGGCGGATTTAGTAGT-AAAATAGACAA-GAAAACCTATCTTAAACCTGCTCTGAAGCGCGCACACACCG-CCCGTCACCCTCATCACC----------CACCCCAC-------AATTAAACATA-TTAATAAAACAC--------ACCCATAGATGAGGCAAGTCGTAACATGGTAAGCGCACTGGAAAGTGTGCTTGGAAT--CAAATAGTAGCTTAATAC-AAAGCAATCAACTTACAATTGAATAATGTCAGTGAAAACCTAACCTTTTTGAGCAAGAAAACTAGCCCGACCATTA-----AGCCAAACAACCATAAAAC---AG----AACCAAACCATTTGC-CAAAACTAGTA-TATGCGATAGAACCTTT------TCTCGGAGCAATAGA-AGTAGTACCGCAAGGAAATATTGAAAGAATAATGAAAC-ATCAAAGCAAT--GA-AAAGCAAAGACCAACACTTGTACCTTTTGCATCATGGTCTAGCTAGA--CAT-TTTCAGACAAAATGA--ACTTAAGTCT-GT-CCCCCGAAACTAAGTGAGCTACTACAAGGCAATTGC-AA--GAATGAACCCGTCTCTGTGGCAAAAGAGTGGGATAACCTAGTAGTAGTAGTAAAAAGCCTAACGAACTTAGTAATAGCTGGTTGCCCAA-TAAATGAATTTTAGTTCAACTTTAGA-CT--ACACTA-----AAGCAAGTTATACTA----AC-CC-ATTAGCCTAAAAGATACTCAATGAGGGTACAGCCTCATTGAACTAGGAAACAACCCTAA-CTAGAGAGACAGCA---AACA-CCATT--TAACCCGTAAGCTTTAAAACAGCTATCAGAAA-ACAGAGCGTCAAAGCATAACA-AA-TAAAAATACC-AACAACC-CCTGCAAACTCCTAC--AACATA--TTGAGCCACACTATAACAATAGTAGAACTAATGCTAAAACTAGTAACAAGA----ACATT-TCTC-TAC-GGCACACCCTTGACCCAGTAATAGAAAACCTACTGATAATTAACAGACC--CAAGCAGGTAAAACAC------ACA-ACTGTTAAA--CCCACTGTCAAACCGACACAGGGAAGC-C--T-AAAAGAAAGATAAAAAGCTGTAGAAGGAACTCAGCAAAC-ACTTGTCCCAACTGTTTACCAAAAACATAGCCTTTAGCAAT-AAAAGTATTAAAGGTCCTGCCTGCCCAGTGAAACTT----ATTTTAACGGCCGCGGTATTCTAACCGTGCAAAGGTAGCGTAATCACTTGTCTTCTAAATAAAGACTAGTATGAATGGCTAAATGAGGACAAACCTGTCTCCTACACCCCATCAGTGAAACTGATCTTTCAGTCCAAAAGCTGAAATATAAACACAAGACGAGAAGACCCTGTGGAGCTTTAAACCAACTACTAATAAGCCCATAGAGGAC---------GACTAGTATT-TGTTTTAAGTTG-GGGCGACTTCGG--AACAAAACAAGACTTCCGAGCATAGAGCCA--TCATCTCTAACTAAGGCCTACGAGCCAAAA----TAA-----TTGACCCAGTC---ACACTGATCAACGAACCAAGTTACCCCAGGGATAACAGCGCCATCTTCTTCAAGAGTCCCTATCGACAAG-AAGGTTTACGACCTCGATGTTGGATCAGGACACCCAAATGGTGTAGCCGCTATTAAAGGTTCGTTTGTTCAACGATTAACAGTCCTACGTGATCTGAGTTCAGACCGGAGT
Scincella.modesta_NC_048521 AATCCAGGTCGGTTTCTATCTATGATGCTGCCTTCTTCAGTACGAAAGGAAAAAG-AAGGA-CGGGCCCATGCTA-AAAGCACGCCCGAAC-AATATGACTG-AAGAAAACTAAAGTCATACAG----------C--AGCGGATAAAGCCGAGATATCGA----CTTATTAAGGTGGCAGAGCCAGGTTAATGCA-TAAGTCCTAAGA-TCTT-CCCGTCAGATGTTCAAATCATCTCCTTAATAATGCACCCCACACTACTTTACTTAATTAA-CCCCTTATTCTACATTATTCCAATTTTAATTGCGGTTGCCTTCCTCACCCTACTAGAACGAAAAGTCCTTGGTTATATACAACTACGAAAAGGCCCAAATATTGTAGGACCATATGGCCTACTTCAACCAATTGCTGATGGGGTAAAACTATTTATTAAAGAACCCGTACGACCCTCATCATCTTCTCCAACCCTATTTATTGCAACCCCAACAATAGCACTATTTCTAGCTCTTATAATCTGAA-CCCCGATGCCAATGCCTGCCTCAATAGCAGATTTAAACCTCGGACTTCTATTTATACTAGCCCTATCAAGCATAGCCGTATACTCTATTCTTTGATCCGGTTGAGCCTCAAACTCAAAATA-CCCACTGATTGGGGCCCTTCGGGCTGTAGCACAAACTATCTCATACGAAGTTACACTAGGAATCATTCTA-CTAGCGATCATCATTATAAC---AGGCGGCTTTACAATACATATGCTCACAATTACCCAAAACTCAACCTGACTCCTATTCTCCTCTTGACCTCTAGCAATAATATGGTTCATCTCTACTTTAGCTGAAACCAACC-GTGCCCCATTTGACCTAACAGA-AGGAGAATCAGAACTTGTATCAGGGTTCAATGTAGAATACGCAGCCGGACCATTCGCACTATTCTTCCTAGCCGAATACGCAAACATCATGATAATAAATACTCTTACATGCATTTTATTTAT-TAACCC-CGGAAACACCTAC----CCTGACATATTTCCAATAAACTTAATATTTAAAACAGCTCTTCTAACTGCCCTATTTTTATGGACACGAGCATCATA-CCCCCGGTTCCGATACGACCAACTAATACACCTATTATGAAAAAACTTTCTCCCAATCACCTTAGTTATATTC-TTATGACACACCTCATTTACTACAATACTGTCAGGCCTA-CCACCACAATAAC------TGGAAATGTGCCCGAAT----T-TTAAGGATTACTTTGATAGAGTAAAACACAGGGG-CTAAA-CCCCCTCAT-TT-CCTC------ATAGAAAAACAGGACACGAACCTGTACAAAAAGGCCCAAAACCTTTCGTAC-TCCA-TTATACTACTCTCTAGTAAAGTCAGCTAACTAAGCTTTTGGGCCCATACCCCAAAAATGTTGGTTTAACCCCTTCCTTCACTAATGAA-CCCTATCATACAATCAATCATTATTTCAAGCCTTGCCCTAGGTACAATAATCACAATATCAAGCTTTCACTGACTACTTGCCTGAGTCGGCCTAGAACTAAACACCCTAGCCATTAT-CCCAATTATTGCCAAACAACATCA-CCCACGAGCAACAGAAGCCACCACTAAATATTTCCTAATCCAAGCAGCTGCTTCAGCCACAGTA-CTATTTTCTAGTACAATCAATGCCTGATCTACAGGAACCTGAGACATCATACAACTCACAAA--TCCACCAGCCTGTATTATACTAACTATAGCCCTATCAATAAAACTCGGTTTAG--CCCCATTACACTTTTGACTACCAGAAGTATTACAGGGCACACCTCTAAAAACAGCACTAATCATTGCAACCTGACAAAAATTAG-CCCCTATAACCCTAC-TATTTTTAACTCACCACTCACTCCA-CCCAACAACCCTATTGACAATAGGACTCCTATCCACCCTTATTGGGGGAT-G-A-GGCGGCCTAAACCAAACACAAACACGAAAAATCATAGCATACTCATCAATCGCTCACCTAGGATGAATAGCAACAATTCTGACACTAACCCCTAAAATTATAATCCTCAACCTAATTATTTACCTATTAATGACACTATCA-GCATTCACCATACTTATTTTTTCATCATCTAAAACCATCAAAGATTTATCAACATCATGAACAATTT-CCCCAGTTATGACCCCTTTAATACTAATCTTACTAATATCTTTA--GGTGGCTT--GCCACCTCTCTCAGGCTTCATACCAAAGTGGTTAATCTTACAAGAACTTACTACCCATAACCT-CACCATACTCGCTAC-CACCCTAGCTCTATCGGCCTTACTTAGCCTC-TTTTTCTACCTACGAATATCATACATTACAACCCTTACTCTGT-CCCCCACCA-CCCTACAAAATAAACTTAAATGACGACTTCAACCAACCATAAAAACAGCTATCATAACCTCAACACTAGTACTTTCCACAATAATCTTACCAATCA-CCCCATTAT---TTGCCT------AGGGACTTAGGCTAAACAT-TTAAACCAGTAGCCTTCAAAGCTACAACCAAGAGCTAA-AAATCTCTTAGTCCCTG--AAAGTTTGCAGAACTTTAATCTGCATCTCCTGACTGCAAATCAAGCACTTTTATTAAGCTAAA---------------------------------------------------------------------------------------------------------------------------------------------------ACCTCCTAGATAGACGGGCCTTGATCCCGTAAAATTTTAGTTAACAGCTAAATACCCAATCCAGCGGGCTTCTATCCGGTCTTTTTCTA--------TAAAAAAAAAGCCCTGGTACACCGT-GGGGTGTACGTCTCTAGATTTGCACTCTAGTGTGGAAT--------------------CACCACAGGGC-------------------TTGGTAAAGGAGGGACT-AC-ACCCACGTGCACAGGGCTACAACCTGTTACCT------TCTCGGCCACC-------TTACCTGTGACAATCAACCGTTGATTCTTCTCGACAAACCATAAAGATATCGGCACCCTTTATTTAATTTTTGGGGCTTGGGCAGGAATAGTCGGCACCGCTTTAAG-CCTTTTAATTCGGGCTGAGTTAAGTCAGCCCGGCTCCTTACTAGGTGATGACCAAATTTATAACGTTATTGTTACTGCCCATGCCTTCGTAATAATC-TTCTTCATGGTCATACCGGTCATAATC-GGCGGGTTCGGAAACTGATTGGTGCCATTAATGATCGGGG-CCCCGGACATGGCATT-CCCACGAATAAATAACATGAGTTTCTGGTTACT-C-CCCCCTTCCTTTCTTCTACTATTAGCCTCTTC-TGGTGTGGAGGCAGGAGCTGGGACTGGTTGAACTGTTTA---CCCTCCT-TTAGCCGGAAACCTGGCACACGCCGGCGCCTCCGTTGATCTAACGATCTTTTCACTACACCTTGCTGGTGTTTCTTCTATTCTAGGGGCCATTAACTTCATTACAACCTGCATTAACATGAAA-CCCCCAGCTATAACCCAGTACCAAA--CCCCCTTATTTGTTTGATCCGTTTTAATTACAGCCGTCCTTCTACTGCTGTCTCTGCCAGTTCTCGCTGCTGGTATTACAATACTATTAACAGATCGTAACTTAAACACCTC-ATTTTTCGACCCTGCGGGG-GGCGGG-GACCCTATTCTCTACCAACACCTATTTTGA-TTCTTTGGCCACCCTGAAGTCTATATTCTAATTTTGCCGGGCTTCGGAATAATTTCACATATTGTGACATACTATGCGGG-T-AAAAAAGAGCCTTTCGGCTACATGGGTATAGTGTGAGCAATAATATCTATCGGCTTCCTAGGCTTTATTGTCTGAGCCCATCATATGTTTACTGTCGGCATAGATGTTGACACACGAGCATATTTTACGTCCGCAACAATAATTATTGCCATCCCAAC-TGGGGTTAAAGTCTTTAGCTGACTGGCAACCCTGCAC-GGCGGCATAATTAAATGAGACGCGGCAATATTATGAGCCCTT-GGCTTTATTTTCCTCTTCACAGTG---GGGGGTTTAACAGGTATTGTGTTAGCTAACTCCTCACTAGACATCGTACTACACGACACTTATTACGTAGTAGCCCACTTCCATTATGTGCTGTCTATA-GGAGCAGTGTTCGCAATTAT-GGGCGGCTTTGTCCACTGATT-CCCATTATTTTCAGGCTTTACCCTCCACCAAACCTGGACAAAAATTCACTTTGGGGTTATATTTGCAGGCGTAAACTTGACA-TTCTTTCCACAGCACTTCCTAGGTCTTTCCGGGATACCACGACGATACTCAGACTACCCAGACGCATATACCATTTGAAATACGGTGTCGTCTGTTGGCTCATTAATCTCCCTTGTAGCGGTCATTATAATGATATTTATTGTATGAGAAGCCTTTGCCACCAAACGAGAAGTGCTCACTCTTGAACTTACTAGCACAAATATTGAATGACTTCACGGCTGTCCC--CCACCATATCACACATATGAAGAACCGACTTACGTTCAAAC-AGCTCAAGA-----------AA-GGGGGGAATTGAACCACCTTCTACTAGTTTCAAACTAGTAACATAGCCAAAATGCT----TCTTTCTCCATA----------------GAACTCTAGTAAATTA-ATTACATAGCCCTGTCAGAGCTAAATTATAGA--C-T-AACCTCTATGAGTTCTGTATGGCACACCCATCCCAACTAGGTTTTCAAGACGCAGCCT-CCCCTATTATAGAAGAACTACTACACTTCCATGACCATGCTATCATAATCGTCTTCTTAATTAGTGCACTTGTACTTTACGTCATTTCCCTAATAATATCAACAAAGCTCACGCACACAAACACTATAGACGCACAAGAAGTCGAGATAATTTGAACAGTTCTACCGGCAATTATTTTAATTTTGATTGCCCTTCCATCCCTCCGGA-TTTTATACCTAATAGATGAAATCAACAA-CCCCCATCTCACCATTAAGGCCCTAGGCCACCAGTGATATTGAAGCTATGAGTATACAGACTATGAAGACCTAATATTTGACTCCTATATAGTACCAACACAAGAGCTACAACCCGGG-TCATTTCGACTATTAGAAGTCGATCACCACATAGTTATCCCAATAGAGTCCCCAATTCGAATGTT-AATTTCAGCAGAAGACGTACTTCACTCATGAGCCGTCCCAGCCCTAGGCATCAAAACAGACGCAATTCCAGGGCGCCTAAACCAAACAACATTCATTACTTCACACCCAGGGCTGT-TTTTTGGACAATGCTCAGAAATCTGCGGATCTAATCATAGTTTCATGCCAATTGTGGTAGAAACCGT-ACCCCTTGAACACTTCGAAAACTGATCAACTCTTATACTAA---CAGCCTCATTAAGAAGC-TTATAT--AGCACTAGCCTTTTAAGCTAGGGA--AGGGGCTTAACG--CCCCCTTAATG--AATGCCACAACTAAACCCTG-CGCCCTGGTTTTTTATTATACTATTATCATGAGTAACATTACTCCTTATCTTC-AAGATAAAA-ATCTTGTTTTTGA--CAC-CCTTAGATAGCCCTACAACAC-CAAACAATCTAACACACCATACAA--CCCCATGAGACTGACCATGAACTTAAAC-TTTTTTGACCAATTTTTAAGCCCGC--AGCTCATAGGTAT-CCCATTAATCCTAATAGCCCTAACTATC-CCATCACTCCTAATTTTTACAATAACAAGCCGACTAATCCCCAATCGCACTATTAT-AATCCAAACATGGACCATCTTTATATTCACAAAACAACTCTTAA--T-GCCCGTAAACAAACCAGGGCACAAATGAGCCACAGTCTTATTATCCCTTATAC-TTTTTCTATTATCCTTAAACATACTAGGATTGCTACCTTATACATTTACACCAACCACCCAACTATCAATGAACTTAGGAATAGCTG-T-ACCCCTGTGATTAGCAACAGTTCTAGTCGGA-CTACGAAACCAACCAACTCTATCTCTAGGC-CATCTTTTACCAGAAGGCACCCCAA-CTCTCTTAATCCCCATTCTAATCATTATTGAAACAATTAGTTTATTTATTCG-CCCATTA-GCCCTTGGTGTACGACTAACTGCAAATCTGACTGCCGGACACCTACTCATCCAACTTATTTCTACAGCCGTATTCGTTCTACTCCCAATTATAACCACAACTGCTTCTATGGCCCTGGTTGTTCTTTTACTTCTAACCGGGTTAGAAGTCGCAGTTGCAATAATTCAAGCTTACGTATTTACCCTACTATTAAGCCTATATTTACAAGAAAACGTATAATGACCCACCAAGCACACGCCTTTCACATAGTAGATCCAAGCCCATGACCCCTTAC-AGGGGCCATCGCAGCATTACTTATAACCTCTGGCTTAGCCATCTGATTTCACTTTAACAGCACACTACTAATAAACATCGGACTTATAGTACTTCTATTAACAATATATCAATGATGACGTGATATTACCCGAGAGGGCACATACCAAGGACATCATACAACATTAGTACAAAAAGGCCTGCGATACGGAATAATCCTATTTATTACATCAGAAGTA-CTTTTTTTCGTCGGGTTTTTCTGAGCCTTTTACCACTCAAGCCTTGCCCCAACCCCTGAACTA--GGCGGCTACTGA-CCCCCGAGCGGAGT-CAA-CCCATTAAACCCATTTGAAGT-CCCATTATTAAACACAGCAGTCTTGCTCGCCTCAGGGGTAACCGTAACATGAGCTCACCACTCAATTATAGA-AGGCACACGAAAAGAAACAGTCCAGGCCTTACTATTAACCGTTATCCTAGGTTTGTA-CTTTACTGCCCTTCAAGCAATAGAATACTATGAAG-CTCCTTTTGCAATCTCTGACAGTGTATATGGAGCCACA-TTCTTTGTAGCAACCGGTTTTCACGGCTTACATGTTATCATTGGTTCAAG-CTTCTTAATAGTTTGCCTACTACGACAAACCCTATACCACTTCACAACCACTCACCACTTTGGCTTCGAAGCCGCTGCCTGGTATTGGCACTTCGTAGACGTGGTTTGATTATTCCTTTATGTATCAATCTACTGATGAGGCTCTTA-TTCTTCTAGTATTAATTAGTACACGTGACTTCCAATCACTAAGACCCAGA-AA-AACCTGAGGAAGAAT-AATGACTATAATAGTAATATTTCTATTAACTACTACAATCACTGCCTTACTCATAACTGTTAGTTTTTGACT-CCCACAAACCACCCCAGACACAGAAAAACTAT-CCCCTTACGAATGTGGGTTTGA-CCCACTAGGAACAGCCCGCCTTCCATTTTCACTACGATTCTTTCTAGTTGCAATCC-TATTTCTCTTGTTTGACCTAGAAATTGCCCTTTTATTACCAATTCCTTGAGCAATAAATCAGCCAATTCCCACTCTTACAACCACTTGGACTTCCATTATTATTGCCCTTCTTACCCTCGGCCTTGTATATGAATGATTAGA-AGGGGGACTAGAATGGGCAGAATTAACAGCTAGTATAAACAAAACAATTAATTTCGGCTTAATAACTCCA-GGTTTAACCCCTGGGCTGCTTT-ATGACTACAACATACTTTTTATTCAACATGGCCTTTCTCCTGGGTATTCTAGGCCTTTCAATGCACCGCACACATCTTGTGTCTGCCTTACTATGTATTGAAGCTATAATACTAGCACTATTCTCAGCTATAACCATACTCTCAACGAACATTCAACTGCCCACTACAACCATACTACCCGTGATTCTCCTGGCTTTCTCCGCCTGTGAAGCCGGTACCGGCTTAGCCCTACTCGTAGCAACAGCTCGAACTCACGGCTCAGACCACCT-ACAAAACCTTAACCTCCTACAATGTTAAAAATTCTTCTGCCAACAATCTTACTAATCCCAACAGCACTTATAACA-AAACCAAAGACCCTAATCTTCACATTTACTGCCAACTCATTA-CTCCTTGCTGCTATAAGTCTTATTTGACTTAAACA-ACCCCTAAACCTTGGCCTATCCAACACAT-CAAGCTACCTAAACATT-GACATGACTTCCG-CACCACTAATGGTTCTATCATGCTGATTACT-TCCACTAATAGCTCTTGCCAGTCAAAACCACCTACAGTTGGAG-CCTAT-CAACCGTAAACGGGGCTTCTTAGTTACCCTTACAGTACTTCAAATTACCCTTCTACTAACCTTCTCAGCAACCGACCTTGTGCTATTTTTTATTTTATTTGAGACCACCTTAATCCCCACTCTTATTATTATTACACGATGGGGTAACCAAGCAGAACGCCTCTCTGCCGGAGTTTATTTTTTATTTTACACACTAGCAGGGTCTCT-TCCCTTATTAGTAGCCTTATTATTTCTAAACATGAAACACCTAAATATATCAACTTTAATTATAAACCTC--ACA-CAACCCT-ATA-TTGTACACACCTGGACGAACAACATGCTATGACTAGCATGCTTACTAGCATTCATAGTAAAAATACCACTATACGGCCTACACCTATGACTACCCAAAGCCCATGTAGAAGCTCCTATTGCCGGCTCCATAATTCTAGCAGCTGTTTTACTAAAACTA-GGCGGATACGGAATTATTCGAATCA-CCCC--CCTCTTAAACCCCCTTTCCTTAACCCTATACTACCCGTTTATTATTTTAGCAACTTGGGGAATCATTATAACCAGCTCAATTTG-CCTACGACAGGCCGATCTAAAATCACTAATCGCTTACTCCTCAGTAAGCCATATAGGACTAGTAATTGCAGCCTCCTTAATCCAAA-CACAATGAAGCCTAACAGGGGCAGTAATTTTAATGGTAGCACACGGATTAACCTCTTCAATACTTTTTTGCCTAGCCAATACAAACTACGAACGAACACACAGCCGAACCATATTACTGGCACGAGG--CCTACAATTAGTTCT-TCCCCTAATAACCTCTTGATGGTTATTAGCAAACCTAATAAATATGGCACT-T-CCCCCTACAATTAACCTAACCGGAGAACTATTAATTATGACATCAGCCTTCAATTGATCCAACCTAACAATCATTATGACAGGGCTCGGCACACTACTAACAGCAACTTATTCCCTATACATATTCCTAATAACACAAC-GCGGAAAACTACCTGCACATATTACCCAAACA-GAGCCCACACACACACGAGAACACCTTTTAATAGCTCTCCATATTTTACCCATACTACTCCTACTGCTAAAACCACAATTAATTATGGGCCCCTTTTCCTGTCAGCATAGTTT--AATTAAAACATTAGGTTGT-GGACCTAAAAATAGAAGCTAAA---G---CCTCCTTGCAGACCGAAGCGTGTTT--GTACACAAAGAACTGCTAATTC-C-TTGCCCTAGGGTTAAACTC-CCTAGACCCTTCAACTTTTAAAGGATCACAGTTTAATCCATTAGTCTTAGGAACTAAAATCCTTGGTGCAACTCCAAGTAGAAGTA---CATGCACAGCTTATCACACACCATAA-TCCTAACCACTTTTATCCTACTATT--AA-TCCCAATTATAATAACTATAA-CCCCAACACCAC--TAAAACAAAATTGAAACTTAACACACGCAAAAACTGCCGTAAAAATAGCCTTCTTTACAAGCACTA-T-CCCATTAA--CTACCTTTCTTAATTA-CGGCACAGAAACCACCATCACCAACCTTCATTGAACAAACATCACTAGTCTTAACATCAACATTAGCTTTATACTAGACACATATGCAACAACATTTATACCCATCGCTCTATTCGTAACTTGGTCTATCCTAGAATTTGCCTCATGATACATAGCATCCGAC-CCCTACATC-ACCCGC-TTCTTCAAATACCTCCTACTCTTTCTGCTAGCCATACTAACACTCGTTACAGCAAACAATATGTTCCAA-TTTTTTATTGGTTGAGA-AGGCGTGGGAATCATGTCCTTTTTACTAATTGGGTGGTGACACGCCCGATCAGACGCAAATTCCTCTGCTCTACAAGCAGTTATCTATAACCGAATCGGGGACATCGGCCTCATTCTATCAATAGTTTGACTAGCTGCAACCCTATCAACCTGAGAAATACAACAACTCTT---TTCCT-GCCAAAACAACCCAACAC-TACTACCCCTTGTTGGTCTTATCTTAGCAGCCACAGGA-AAATCGGCCCAATTCGGATTACACCCCTGACTC-CCCGCCGCTATAGAAGGCCCAA-CTCCAGTCTCAGCCCTACTACACTCCAGCACAATAGTAGTTGCCGGTA-TTTTTTTACTAATTCGACTTCA-CCCACTACTAGAGACAAATAAAGCAGCCCTGTCAATATGCTTATGCTTA-GGGGCAACAACCACCTTATTTACTGCCATCTGCGCCCTGACCCAAAATGATATT-AAA-AAAATCATTGCCTTTTCTACCTCTAGCCAACTGGGCCTAATGATAGTAACAATCGGCCTCAACCAACCGTATCTAGCATTCTTTCACATCTCAACTAATGCC-TTCTTCAAAGCCATACTATTCCTATGCTCAGGGTCTATTATTCATAACCTCTCCAACGAACAGGACATTCGAAAAAT-GGGTGGAATCCAAAAAACATTGCCAATCACCACCAGCTGCCTATCAATTGGAAGTCTCGCCCTAATTGGGA-CTCCCTTCCTAGCTGGC-TTTTTTTCAAAAGATACAATTATTGAAACAATAAATTCTTCCCATTTAAACGCCTGGGCCCTTTTAACCACACTTATTGCCACCGCCCTAACCGCCGCATATAGCCTGCGATTAA-TCTTCTACGTCCAAACCAA--TA-ATCCCCGCATC-AA-CCCAATTGTTTTAATATCAGAAGACAATAAAACACTTACAAACCCAATTATTCGACTTGCACTTGGAAGCATCATTGCGGGCCTTCTAATTG-CCTCAACTAT-TACCCCAATAAAAACAACCATAATGACAATATCAACAAC-CACAAAACTCGCAGCATTACTCGTCACAATCTTAGGCCTTT-TATATGCCTTAGAACTAGCTACCCAAACAACAACACTTTTAGC-ACAA-AACCCCTTA-CAACTTAATAAGTTCTCTAGCCAACTGGGCTTTTTTAATTCAATTACTCACCGCTTTCAACCAAATACCAC--ACTTAAACAAGGACAAAATCTGGCAACCCACTTAAATGATCTCGTCTGATATG-AAAAAACAGGACCCAAACTT--ACTTCATAC-C-TAAACC----TCCC-CCTAATCCTAAATTCATCTTCTGCTAACACAGGGTTAATTAAGGCGTATCTTACAAC--ATTTCTCC--TATTCTCACTATCATTCATCTTA------ATTTTAACTGCCACCTAACAACTCGAAT--GGCCCCCCGCACTA--TCCCACGTGACAACTCTAATGCAACAAAAAGAGCAAGCAATAGACCC-CAACCAGAAAACAAAAGACAGGC---ACCACCCCAAGAATATAACAAAGACACCCCACTAAAATCAACTCGAACTGAAGACAA--C-C--------------C--AGTAGAGTCAAC-A-CAACCAACACCAAT------TCCCCCT--CCAACCCAAACACCCCCAAATACGA-----ACAACAACA-AAACCAAAACTAAGTA-C-CCTACAACATACAACCCAACAGACCAGTT-ACCCCAAGTTTCAGGATATGGGTCTGCCGCTAACGCCACAGAATACGC-AAATACCACTAATAT--ACCACCCAAATAAATTAAAAATAAAACTAAAGAAATAAATGAA-CTACCGAGTCAAACCAAAACCCCACAACCCACTGCTGAAGCAACCACCAATCCTACTGCCCCATAAA-GCGGGGAC-GGATTAGATGCAACGGCGACCAA--CCCTCCCAATAAACAAAAAGCTAAT-AAAAAGACAAAATACACCATCATTTTTACTCGGAC---TTTAACCGAGACCTGTGATACGAAAAACCACCGTTGT-ATTCAACTACAAAAA-CCAAATGACACAC---AACCTACGAAAAGCTCA-CCCTATTCTAAAAATTATTAATGACTCATTCATTGACCT-TCC-CTCCCCCTCCAATATTTCAGCTTGGTGAAACTTCGGCTCACTCCTTGG-CCTCTGCCTAATTGTACAAGTA-CTCACTGGACTATTTCTAGCCATACACTACACAGCAGACATCTCTTCCGCT-TTTTCATCTATCGCGCATATCTGCCGCGATGTACAATATGGCTGACTTATTCGAAACATTCATGCAAACGGGGCTTCCA-TATTCTTTATCTGCCTATATCTACATATCGGACGGGGACTATACTATGGCTCTTACATATTCAAAGAAACATGAAACAT-TGGTGTAATTCTCCTACTGCTTGTGATAGCAACCGCTTTCGTCGGCTATGTTCTGCCTTGAGGACAAATATCATTCT-GAGGCGCAACTGTCATTACAAACCTCCTATCAGCCGT-ACCATACATCGGCACAAGTC-TGGTAGAATGAATCT-GAGGGGGGTTCTCAGTAGACAACGCAACATTAACTCGA-TTTTTTACATTTCACTTTCTCCTGCCTTTTGCCATCATGGGTGCCTCTATACTACATCTACTGTTTCTACATGAAACAGGGTCAAACAACCCAACTGGACTAACTTCAAACACAGACAAAATCCCATTTCACCCCTACTATTCATACAAGGACCTCCTAGGAGCTACATTATTTACTATCG-TCCTTGTAACCTTGGCCTTACTTT-TTCCGAATCTACTG-GGGGACCCAGAAAACTTCA-CCCCAGCAAA-CCCATTAGTCACA--CCACCACATATCCAACCAGAGTGATATTTCCTCTTTGCATACGCCATTTTACGATCTATCCCAAACAAACTTGGGGGGGTTCTAGCACTTTTATTCTCTATCCTAGTTCTTATGCTAATCCCACTTCTTCATACCTCAAAACAAC-GGGGCAATGCCTTCCG-TCCCCCATCACAAGCCTTGTTCTGAACCTTAATTTCTAACATCATCA-TCTTAACATGAATC-GGGGGCCAACCCGTAGAACATCCATTTATTGTTATTGGCCAAATTGCCTCAACCTCATACTTTATTATTTTTCTTGTTCTTA--TGCCCATAACAGCAAAACTAGAAAACAC--ACTAATAAAATG-----------------------------------------------------------------------------------------------------------------------------ATAGACCCCA--ACA----GCCTTAGTAG-CTT--A-GA---CAAAGCCCTGGTCTTGTAAGCCAAAGTCGGGACCTAA---CC--ACCCCCTAAGACATCAAAA-GAAGAGGT---TCAAC-CC------------------------------------------------------------------------------------------------------------------------------------------------------------------TCTATCACTAATCCCCAAAACTAGTA-TTTTTA---TTAAACTACCTTCTG-GTTATCGTAGCTT-AAAAAACC-AAAGCGCGGCACTGAAGATGCCGAG-ACGG--ATTTTCAA--TTTTCCCGGAAACACAAAGTTTTGGTCCTAAACTTGCCGTTG-TTTTTTTAAAAAAAACACAATATTATATACAACATTTTATGAAATAACCAAAATTATACATGCAAGCCTCCACAAACCAGTGAGAATGCCCACACAC---CCC-AAACAGCTAACCGGAGCAGGCATCAGGATACA----ACTCT-------------TTTTTAGCCTAACACGCCTTGCTTACGCCACA-CCCACACGGGTTTTCAGCAGTAATTAACATT-AA--AAATGAGCG-A---------AAGCTCGATCTAGTTATGGTAAA--CATAGCCGGTAGATTTCGTGCCAGCCACCGCGGTTATACGAAAGACTAAAAACAACG-A-CTTCCGGCGTAAAGCGTGACTGA---GG---G--C--CAATTAAACTTTAGAGGGGAACTAGCGTTAAGTCGTAAAACA-CT-----------CTTGTGCCTAGAACAACAAC----C---AATGCCT-----------CCAACACCCACCCATCTCACGAAAGCTAAGAAACAAACTGGGATTAGATA--CCCCACTATGCTCAGCCCTAAACAACGATCTT-ACTTACACAATATTTTCCGCCAGAGAACTACAAGCGAAAAGCTAAAAACTCCAAGGACTTGGCGGTGCTTCAAACCAACCTAGAGGAGCCTGTCCTATAATCGATA--CCCCCCGCTCAACCTTA-CCACCTTT-AGCC--CATCAGCCTATATACCGCCGTCGTCAGCCTACCTTATGAAAGAAATTAAAGTAAGCAGAACAGTTA-ATAACTAACAAGTCAGGTCAAGGTGTAGC-ACAT--GAGG-TGGCAGAGATGGGCTACA-TTTT----CCCACACGAACACACGAACAACGTGT-TGAAA-AACATGTTTAAAGGTGGATTTAGCAGT-AAAATAAATAA-GAAAACTTATCTTAAACCCGCTCTGAAGCGCGCACACACCG-CCCGTCACCCTCATCACA----------CGACCCAT-------TATAAAACATA-TTAATAGTAC-C--------TTGCTTAGATGAGGCAAGTCGTAACATGGTAAGCGCACTGGAAAGTGTGCTTGGAAT--CAAACAGTAGCTTAATAT-AAAGCATTCAACTTACAATTGGACAATGTTAGTGTAA-TCTAACCTTTTTGAGCAATAAAACTAGCCCAACCACCT-----AATCAAGTAGACTAAAGAG---ATT--AAACCAAACCATTTGC-CTAAACTAGTA-TATGTGATAGAAAGTTT-----CTTCTGGAGCAATAGA-AGCAGTACCGTAAGGAAACATTGAAAGAACAATGAAAC-ACTCATGCAAT--AA-AAAGCAAAGACTAGCACTTGTACCTTTTGCATCATGGTTTAGCCAGA--CA--TTACAGACAAAATGA--AATTAGCCTG-TA-C-CCCGAAACTAAGTGAGCTACTATAGGGCAACTAA-AA--GAGTGAACCCGTCTCTGTAGCAAAAGAGTGGGATGACCCAACAGTAGCGGTGAAAAGCCTAACGAACTTAGTCATAGCTGGTTACTCAA-AAAATGAATTTTAGTTCAACTTTAGG-TC--ACACAA-----AGCGAAATACTAGCA----C---------ACCTAAAAGATACTCAATGAGGGTACAGCCCCATTGAGACAGGAAACAACCATAA-TTAGAGAGATAGTA---AACG--CATC--TAACCAGTAAGCTTTAAAACAGCTATCAGAAA-ACAAAGCGTCAAAGCACAATATAA-GAAAAATACC-AATATAC-CCTACAAACTCCTAA--TATACA--TTGAGTTACACTATAACAATAGATGAACTAATGCTAAAACTAGTAACAAGA----ATAAT-TCTC-TAC-GACACACCCCTGACCCAGTAATAGAAAACCTACTGACAATTAACAGACC--AAAACAGGCAAAACAC-------CT-ACTGTTTAT--TACACTGTCAAACCAACACAGGAGCGT-C--C-AGAAGAAAGATAAAAAGTTGTAGAAGGAACTCAGC-AAC-ACTTATCCCAACTGTTTACCAAAAACATAGCCTTTAGCAAC-ATTAGTATTAAAGGTCCTGCCTGCCCAGTGAAACTTA---ATTTTAACGGCCGCGGTATTCTAACCGTGCAAAGGTAGCGTAATCACTTGTCTTCCAAATAAAGACCAGTATGAATGGCTAAATGAGGATAAACCTGTCTCCTACACCCCATCAGTGAAACTGATCTCCCAGTCCAAAAGCTGGGATATTAACACAAGACGAGAAGACCCTGTGGAGCTTAAAACTTACTATTAATAGACTCATCAAGAGT---------AACTACTACTAGGTTTTGAGTTGAGGGCGACTTCGG--AACAAAACAAAACTTCCGAGCACAGGACCA--CCAT-TCCAACCAAGGCTAACAAGCCGAAA----CATA---TTTGACCCAGTC---ACACTGATCAACGAACCAAGTTACCCCAGGGATAACAGCGCCATCTTCTTCAAGAGTCCATATCGACAAG-AAGGTTTACGACCTCGATGTTGGATCAGGACACCCTAATGGTGTAGCCGCTATTAAAGGTTCGTTTGTTCAACGATTAATAGTCCTACGTGATCTGAGTTCAGACCGGAGC
Scincella.vandenburghi_NC_030776 AATCCAGGTCGGTTTCTATCTATGATGCTGCCTTCTTCAGTACGAAAGGAAAAAG-AAGGA-CGGGCCCATGCTA-CAAGCACGCCCGAATAAAAATGACTG-AAGAAAACTAAAGTCATACAG----------C--AGCCGACAAAGCCGAGATATCGA----CTTATTAAGGTGGCAGAGCCAGGTTAATGCA-TAAGTCCTAAGA-TCTT-CCCATCAGATGTTCAAATCATCTCCTTAATAATGCACCCCCTACTTCTTTACTTAATTAA-CCCCTTATTCTACATCATCCCCATTCTGATTGCGGTCGCCTTTCTTACACTACTAGAACGCAAAATCCTTGGTTATATACAATTACGAAAAGGTCCAAATATTGTAGGACCATACGGCCTACTTCAACCAATCGCTGACGGAGTAAAACTGTTTATTAAAGAGCCAGTACGCCCCTCATCATCTTCTCCAGCCCTCTTTATTGCAACCCCAACAATAGCACTATTTCTAGCTCTTATAATCTGAA-CCCCAATACCAATACCTGCCTCAATAGCAGATTTAAACCTTGGACTTCTATTTATGTTAGCCCTATCAAGCATAGCCGTATATTCGATTCTTTGATCTGGTTGAGCCTCAAACTCAAAATA-CCCACTAATTGGGGCCCTTCGGGCTGTAGCACAAACTATCTCATACGAAGTCACACTAGGCATTATTCTT-CTAGCAATCATCATTATAAC---AGGGGGATTTACAATACACATACTCACAATTACCCAAAACTCAACCTGACTCCTTTTCTCCTCCTGACCTCTAGCAATAATATGATTTATCTCAACCCTAGCTGAAACCAACC-GCGCCCCATTTGACCTCACAGA-AGGAGAATCAGAACTCGTATCAGGGTTCAATGTAGAATACGCAGCCGGACCATTCGCATTGTTCTTCTTAGCCGAATACGCGAACATCTTAATAATAAACACTCTTACATGCATTTTATTTCT-TAACCC-AGGAAATACCTAC----CCTGACATATTTCCAATCAACTTAATATTAAAAACGATACTACTAACTGCCCTATTTTTATGGGCACGAGCATCATA-CCCCCGATTTCGATATGACCAACTAATACACCTGTTATGAAAAAACTTCTTACCGATCACCTTAGTCATGTTC-CTATGACACACTTCATTCACTACAATACTCTCAGGCCTC-CCACCACAATAAC------TGGAAATGTGCCCGAAT----T-TTAAGGGTTACTTTGATAGAGTAAAACACAGGGGTTTAAA-CCCCCTCAT-TT-CCCA------ATAGAAAAACAGGACACGAACCTGTACAAAAAGGCCCAAAACCTTTTGTAC-TCCA-TTATACTACTCTCTAGTAAAGTCAGCTAACTAAGCTTTCGGGCCCATACCCCGAAAATGTTGGTTTAACCCCTTCCTTCACTAATGAA-CCCCATCATACAATCAATTATTATCTCAAGCCTCGCCCTAGGTACAATAATCACAATATCAAGCTTTCACTGATTACTTGCTTGAGTTGGCCTAGAACTAAATACCCTAGCCATCAT-CCCAATTATTGCTAAACAACACCA-CCCACGTGCAACAGAAGCCACTACTAAATATTTCCTAATCCAAGCAGCTGCCTCAGCCACAGTA-TTATTTTCCAGCACAATCAATGCCTGATCCACAGGAACCTGAGACATCATACAACTCACAAA--TCCACCAGCCTGTATTATACTAACTATGGCCCTCTCAATAAAACTCGGTCTAG--CCCCGCTACACTTTTGACTACCAGAAGTATTACAGGGCACACCTCTAAAAACAGCATTAATTATTACAACCTGACAAAAATTAG-CCCCTATAACCCTAT-TATTTTTAACCCACCACTCACTCCA-CCCAACAACCCTCTTAACGATGGGACTCCTTTCCACCCTCATTGGTGGAT-G-A-GGCGGCCTAAACCAAACTCAGACACGAAAAATCATAGCATACTCATCAATCGCCCACCTAGGATGAATAGCAACAATTCTAACACTAGCCCCAAAAATTATAATCCTTAACCTAATTATTTACCTATTAATGACACTATCA-ACATTCACCATACTTATTTTTTCATCATCTAAAACCATCAAAGATTTATCAACATCATGAACAATCT-CCCCAGTTATAACCCCTTTAACACTAATCTTACTAATATCCCTG--GGAGGTTT--ACCACCCCTTTCAGGCTTCATACCTAAATGGTTAATCTTACAAGAACTAACTACCCACAACCT-CACCATACTCGCTAT-CACCATAGCCCTCTCAGCCTTACTCAGCCTT-TTTTTCTACCTACGAATATCATATATGACAACCCTTACCCTAT-CCCCAACCA-CCCTACAAAATAAACTAAAATGACGACTTCAACCAGCCATAAAAACAACCATTATAACCTCAACACTAGTACTTTCCACAATAATTTTACCGATCA-CCCCACTAT---TTACCT------AGGGACTTAGGCTAAACAT-TTAAACCAGTAGCCTTCAAAGCTACAACCAAGAGCTAA-AAACCTCTTAGTCCCTG--AAAGTTTGTAAAACTTTAATCTACATCTCCTGACTGCAAATCAAGCACTTTTATTAAGCTAAA---------------------------------------------------------------------------------------------------------------------------------------------------ACCTCCTAGATAGACGGGCCTTGATCCCGTAAAATTTCAGTTAACAACTAAATACCCAATCCAGCGGGCTTCTATCCGGTCTTTTTTT-----------TAAAAAAAGCCCTGGTACACCGT-GGGGTGTACGTCTCTAGATTTGCACTCTAGTGTGGAAT--------------------CACCTCGGGGC-------------------TTGGTAAAGGAGGGACT-GC-ACCCCCGTGCACAGGGCTACAACCTGTTACCT------ACTCGGCCACC-------TTACCTGTGACAATCAACCGTTGACTTTTCTCAACAAACCACAAAGATATCGGCACCCTTTATTTAATTTTTGGGGCCTGAGCAGGAATAGTCGGCACCGCTTTAAG-CCTTTTAATTCGGGCTGAACTGAGTCAACCTGGCTCCCTACTCGGTGACGACCAAATTTATAATGTTATTGTTACTGCTCATGCCTTCGTAATAATT-TTCTTCATGGTTATGCCAGTCATAATC-GGCGGGTTCGGAAACTGGTTAGTACCATTAATGATCGGGG-CCCCGGACATAGCATT-CCCACGAATGAACAACATGAGTTTCTGACTACT-C-CCACCCTCCTTTCTTCTACTATTAGCCTCTTC-CGGCGTAGAGGCAGGAGCTGGGACTGGTTGAACTGTTTA---CCCCCCT-TTAGCCGGAAACCTAGCGCACGCCGGCGCCTCCGTTGATTTAACAATCTTTTCGCTACACCTTGCCGGTGTTTCTTCTATTCTAGGGGCCATCAACTTTATTACAACCTGCATTAACATAAAA-CCTCCAGCTATAACCCAGTACCAAA--CCCCTTTGTTTGTATGATCCGTTTTAATCACAGCCGTTCTACTGCTATTATCTCTCCCAGTTCTCGCTGCTGGTATTACAATACTATTGACAGATCGTAATTTAAACACCTC-ATTTTTTGACCCCGCGGGA-GGGGGA-GACCCAATCCTCTACCAACACCTGTTTTGA-TTCTTTGGTCATCCTGAAGTTTATATCCTAATTTTACCGGGCTTCGGAATGATCTCACATATTGTGACATATTATGCGGG-T-AAAAAAGAACCTTTCGGCTACATAGGAATGGTTTGAGCAATAATATCTATCGGCTTCCTAGGCTTTATTGTCTGAGCCCATCATATATTCACTGTCGGCATGGATGTTGATACACGAGCATATTTTACGTCCGCAACAATAATTATTGCTATCCCAAC-CGGGGTTAAAGTATTTAGCTGACTGGCAACCCTGCAC-GGCGGCATAATTAAATGGGATGCAGCAATATTATGAGCCCTT-GGCTTTATTTTCCTCTTTACAGTA---GGGGGCTTAACGGGAATTGTATTAGCTAATTCCTCATTGGACATCGTGCTACACGACACTTATTACGTAGTAGCCCACTTCCATTATGTGCTGTCTATA-GGAGCAGTATTTGCAATTAT-AGGCGGCTTTGTCCACTGATT-TCCACTATTTTCGGGCTATACCCTTCACCAAACCTGAACAAAAATCCACTTCGGAGTAATATTTGCAGGCGTAAACTTAACA-TTCTTTCCACAACACTTCCTAGGTCTTTCCGGAATACCCCGACGATACTCGGACTACCCAGACGCATACACCATCTGAAATACGGTGTCGTCTGTTGGCTCATTAATCTCCCTTGTAGCTGTCATTATAATAATATTTATTATCTGAGAAGCCTTTGCCGCCAAACGAGAAGTTCTCACTCTTGAACTTACTAGCACAAATCTTGAATGACTTCACGGCTGTCCT--CCACCATATCACACATATGAAGAACCAACTTACGTTCAAACAAACTCAAGA-----------AA-GGGGGGAATTGAACCACCTTCTACTAGTTTCAAACTAGTAACATAGCCAAAATGCT----TCTTTCTCCATA----------------GGACTCTAGTAAATTA-ATTACATAGCCCTGTCAGAGCTAAGTTATAGA--C-T-AACCTCTATGAGTCCTATATGGCACACCCATCCCAATTAGGTTTTCAAGACGCAGCCT-CCCCTATTATAGAAGAACTACTACACTTCCATGACCACGCAATCATAATTGTTTTCTTGATCAGCGCACTTGTACTCTACATTATTTCTCTAATAATATCAACAAAACTCACACACACTAACACCATAGATGCACAAGAAGTCGAGATAATTTGAACAGTTCTACCGGCAATTATTTTAATTCTGATTGCCCTTCCATCCCTCCGAA-TCTTATATTTGATAGATGAAATCAACAA-CCCACATCTCACCATCAAAGCCCTAGGCCACCAGTGATATTGAAGCTATGAGTACACAGACTACGAAGACTTAATATTTGACTCCTATATAGTACCAACACAAGAACTACAACCCGGA-TCATTTCGACTATTAGAAGTCGATCACCACATAGTTATCCCAATAGAATCCCCGATCCGAATATT-AATTTCGGCAGAAGACGTACTTCACTCATGGGCCGTTCCAGCCTTGGGCATCAAAACAGACGCAATTCCAGGGCGCCTAAACCAAACAACATTCATTACCTCACACCCAGGACTGT-TTTTTGGACAATGCTCAGAAATCTGTGGGTCTAACCATAGTTTTATACCGATCGTAGTAGAAACTGT-GCCCCTTGAACACTTCGAAAACTGATCAACTCTTATACTAA---CAGCCTCATTAAGAAGC-TTATAC--AGCACTAGCCTTTTAAGCTAGAGA--AGGGGCTTATCG--CCCCCTTAATG--AATGCCACAACTAAACCCCG-CGCCCTGATTTTTTATTATACTATTATCATGAGTAACACTACTCCTTATCTTT-AAAATAAAA-ATCTTGTTTTTAA--CAC-CCTTAGATAATCCTACAACAC-CAAGCCATCTAGCACACCATACAA--CCCCGTGAAACTGACCATGAACTTAAAC-TTTTTTGACCAGTTCTTAAGCCCAC--AAATCATGGGTAT-TCCACTAATTCTAATAGCCCTGACCCTC-CAATCACTCCTAATTTTTACAATAACAAGCCGATTAATCCCTAATCGCACTATTAT-AATCCAAACATGAACCATCTTTATATTCACAAAACAACTCTTAA--T-GCCCATAAACAAACCAGGGCACAAATGAGCCGCAATCTTACTATCCCTTATAC-TTTTTCTACTGTCTTTAAACATACTAGGACTGTTACCCTACACATTTACGCCAACCACTCAACTATCAATGAACTTAGGAATAGCTG-T-ACCCCTATGATTAGCAACAGTTCTAGTCGGA-CTACGAAACCAACCAACTATATCACTAGGC-CATCTTTTACCAGAAGGCACCCCAA-CTCTTTTAATCCCAATTCTAATCATTATCGAAACAATTAGTTTGTTTATTCG-CCCGTTG-GCACTGGGTGTACGACTAACTGCAAATCTTACTGCCGGACACCTTCTCATCCAACTTATCTCCACAGCCGTATTCGTCCTACTCCCAATTATAACCACAACTGCTTCTTTAGCCTTGATTGTTCTCTTACTTCTGACCGGATTAGAAATCGCAGTCGCAATAATTCAGGCTTACGTATTTACCCTACTACTAAGCCTATACCTACAAGAAAACGTATAATGACCCACCAAGCACACGCCTTCCATATAGTAGACCCGAGCCCATGACCCCTTAC-AGGGGCCATCGCAGCATTACTTATAACCTCTGGCTTAGCCATCTGATTTCACTTTAACAGCACACTATTAATAAACATTGGACTTATTGTACTCCTGTTAACAATGTATCAATGATGGCGTGATATCACCCGAGAGGGCACATATCAAGGACACCACACAACACTGGTACAAAAAGGCCTACGATACGGGATAATCCTATTTATTACATCGGAAGTA-CTTTTTTTCGTAGGTTTTTTCTGAGCCTTTTACCACTCAAGCCTAGCCCCAACCCCAGAACTA--GGTGGTTACTGA-CCCCCAAGCGGAGT-CAG-CCCATTAAACCCCTTTGAGGT-ACCATTATTAAACACAGCAGTCTTGCTCGCCTCAGGAGTAACCGTGACATGGGCCCACCACTCAATTATAGA-AGGTACACGAAAAGAAACAATACAAGCCCTACTGTTGACCGTTATCTTAGGTTTATA-TTTTACTGCCCTTCAAGCAATAGAGTATTACGAAG-CCCCCTTTACAATCTCTGATAGTGTGTACGGGGCCACA-TTCTTTGTGGCAACCGGCTTTCACGGCCTACATGTTATCATCGGCTCAAG-CTTCTTAGTAATCTGCCTATTACGACAAACCCTATACCACTTCACGACTAACCATCACTTCGGTTTCGAAGCCGCTGCCTGATATTGACACTTCGTAGATGTAGTCTGATTATTCCTTTATGTATCAATCTACTGATGAGGCTCTTA-TTCTTCTAGTATCAATTAGTACGCGTGACTTCCAATCACTAAGACCCAGT-AA-AACCTGAGGAAGAAT-AATGACTATAACAGTAATATTTTTATTAACTATTACAATCACTGCCTTACTCATAACTATTAGTTTTTGACT-CCCACAAACCACCCCAGATACAGAAAAACTAT-CCCCATACGAGTGTGGATTTGA-CCCATTAGGGACAGCCCGTCTTCCCTTTTCACTACAATTCTTTCTAGTCGCAATCC-TGTTTCTGTTATTTGACCTAGAAATTGCCCTTTTATTACCGACTCCTTGAGCGATAAATCAACCAACCCCAACTCTTACAACTACTTGAACCTCCATTATTATCGTACTTCTCACCCTTGGCCTTGTATACGAATGATTAGA-AGGAGGACTAGAGTGAGCAGAATCAACAGCTAGTATAAATAAAACAATTAATTTCGGCTTAATAACTCCA-GGTTTAACCCCTGGGCTGCTTT-ATGACTACAACATATTTTTTATTCAACACAGCCTTTCTCCTAGGTATTCTAGGTCTTTCAATGCACCGTACACATCTTGTGTCTGCCTTACTATGTATTGAGGCTATAATACTAGCCCTATTTTCAGCTATAACGATACTTTCATCGAACATTCAACTGCCCACTACAACCATACTACCCGTGATCCTCCTGGCCTTCTCCGCCTGTGAAGCCGGAACCGGCTTAGCCTTGCTCGTAGCAACTGCTCGAACTCACGGCTCAGACCACCT-ACAAAACCTTAACCTCCTACAATGTTAAAAATTCTTCTACCTACAGCCTTACTAATCCCAATAGCACTTATAACA-AAACCAAAGGCCCTAATTTTCACATTTACTGCCAACTCATTA-CTCCTTGCTACTGTAAGTCTTATCTGACTTAAACA-ACCCCTAAACCTTGGCCTATCCAATACAT-CAAACTGTCTAAACATT-GACATGCTTTCCG-CACCATTAATAATTTTATCATGCTGACTCCT-CCCACTAATAACCCTTGCCAGCCAAAACCACCTACAACTCGAA-CCTAT-TAACCGTAAACGAGGCTTCTTAATTACCCTTACAGTACTTCAAATTACCCTCCTACTAACCTTCTCAGCAACCGACCTTATGCTATTCTTTATCTTATTTGAAACTACCTTAATCCCCACTCTTATTATTATTACACGATGGGGTAACCAGGCAGAACGTCTCTCCGCCGGAGTCTATTTTTTATTTTATACACTGACAGGGTCTCT-TCCCCTGTTGGTGGCCCTATTATTCCTAAACATGAAATACATGAATATATCAACTTTAATAATAAACCTC--ACA-CAACCCT-GTA-CTGTGTACACTTGAACGAACAACATACTATGATTAGCATGCTTAATGGCATTTATAGTAAAAATACCATTATACGGCCTACACTTATGATTACCCAAAGCCCATGTAGAAGCTCCTGTTGCCGGCTCCATGATTCTAGCAGCCGTTTTACTAAAACTT-GGAGGATACGGAATTATTCGAATTA-CCCC--CATCTTAAGCCCTCTTACCTTAAGCTTATATTACCCGTTTATTATTTTAGCGACTTGGGGAATCATTATAACCAGCTCAATTTG-CCTGCGACAAGCCGACCTAAAATCGTTAATCGCTTATTCCTCAGTAAGCCACATAGGACTAGTAATTGCAGCTTCCTTAATCCAAA-CTCAATGAAGCCTAACAGGAGCAGTAATCTTGATAGTAGCACACGGACTAACCTCCTCAATACTTTTTTGCTTGGCCAATACAAACTATGAACGAACACACAGCCGAACTATATTACTGGCACGGGG--CCTTCAATTAATCCT-CCCCTTAATAACCTCTTGATGGTTATTAGCAAACCTAATAAATATGGCACT-T-CCCCCTACAATCAACCTAACCGGAGAACTATTAATCATAACATCAACCTTCAACTGATCCAACCTAACAATTATTATGACTGGACTCGGTACACTACTAACAGCAACTTACTCCCTATACATATTCCTAATAACACAAC-GCGGGAAACTACCTACACATATTACCCAAACA-GAACCTACACACACACGAGAACACCTCTTAATAACCCTCCATACTCTACCCATACTACTTTTATTACTAAAACCACAATTAATTATGGGCCCCTTTTCCTGTCAGCATAGTTT--AATTAAAACATTAGGTTGT-GGACCTAAAAATAGAAGCTAGA---G---CCTCCTTGCAGACCGAAGCGTGTTT--GTACACAAAGAACTGCTAATTC-C-TTGCCCTGGGGTTAAACTC-CCCAGACCCTTC-ACTTTTAAAGGATCACAGTTTAATCCGTTAGTCTTAGGAACTAAAATCCTTGGTGCAACTCCAAGTAGAAGTA---CATGCACAGCCTATCACACACTATAA-TCCTAACCACTTTTATTTTACTACT--AA-TTCCAATTATAACAACTATAA-CCCCAACACCAC--TAAAACAAAATTGAAGCCTAACACACGCGAAAGCTGCCGTAAAATTAGCCTTCTTCATAAGCACTA-T-TCCACTAA--TCACTTTCCTTAATTA-CGGCACAGAAATCACCATTACTAACCTTCATTGAACAAACATCACTAGTCTTAATATCAATATTAGTTTCATACTAGACACATATGCAACAACATTTATACCCATCGCCCTATTCGTAACCTGATCAATCCTAGAATTTGCCTCATGATATATAGCATCCGAC-CCTTACATC-ACCCGT-TTTTTCAAATACCTCCTACTATTCCTGCTGGCCATACTAACACTCGTTACAGCAAACAACATATTCCAG-TTCTTTATCGGCTGAGA-AGGCGTAGGGATTATATCTTTTTTACTGATTGGATGATGACACGCCCGATCAGACGCAAATTCCTCCGCCCTACAAGCAGTTATCTATAACCGAATCGGGGACATCGGCCTCATTCTATCAATAGTTTGACTAGCTACTACTCTATCAACCTGAGAAATACAACAACTCTT---TTCCT-GCCAAAACAGTCTAACAC-TACTACCCCTTATTGGTCTTATCTTAGCAGCCACAGGA-AAGTCAGCCCAATTCGGATTACACCCCTGACTC-CCCGCCGCTATAGAAGGCCCAA-CACCAGTCTCAGCCCTACTACACTCCAGCACAATAGTGGTCGCCGGCA-TTTTTCTACTAATCCGACTTCA-CCCCCTATTAGAAACAAATAAAACAGCCCTGTCAATATGCTTGTGCTTG-GGGGCAACAACCACCTTATTTACTGCCATCTGCGCCCTAACCCAAAACGACATT-AAA-AAAATCATTGCCTTTTCTACCTCTAGCCAACTAGGCCTAATAATAGTAACAGTAGGTCTAAACCAACCATATTTAGCATTTTTTCACATCTCAACCCATGCC-TTCTTCAAGGCCATACTATTCCTATGCTCAGGGTCTATTATTCACAACCTCTCTAACGAACAAGACATTCGAAAAAT-GGGCGGAATCCAAAAAACACTGCCAATCACCGCCACCTGCCTATCAATTGGAAGTCTTGCCCTAATTGGAA-CACCTTTTCTAGCCGGG-TTTTTTTCAAAAGATACAATCATTGAAACAATGAACACTTCCCATCTAAACGCCTGGGCCCTTTCAACCACACTTATTGCTACATCCCTGACCGCCGCATACAGCCTACGATTAA-TCTTCTACGTCCAAACCAA--TA-ATACACGCATC-AA-CCCAATTATTTTAATATCAGAAGACAATAAAACACTTACAAACCCAATTATTCGACTTGCACTTGGAAGCATCATTGCGGGCCTTATAATTG-CCTCAACTAT-TACCCCAATAAAAACAACCATAATGACAATATCAACAAC-CACAAAACTCGCAGCATTACTCATCACAATCTTAGGCCTTT-TATATGCCTTAGAACTAGCTACTCAAACAACAACACTTTTAAC-ACAA-AACCCCTTA-CAACTTAATAAGTTCTCCAATCAACTAGGCTTTTTTAATACAATTACTCATCGTATTCAGCCAAACACTTC--ACTTAAACAAGGACAAAATCTTGCAACCCACTTAAATGATCTAGTCTGATATG-AAAAAACAGGACCAAAACTT--ACTTCATAC-A-TAAACC----TCCC-CCTAATCCTAAACACATCTTCTGCCAACACGGGGTTAATTAAAGCATATCTTTCAAC--ATTTCTAC--TATTTTCACTGTCCTTCTTATTG------ATTCTAACTACCACCTAACAACTCGAAG--GGCCCCTCGCACCA--CCCCACGTGACAACTCTAGTGCAACAAAAAGAGCAAGCAACAAGCCC-CAACCAGCAAACAAAAGACTGGC---ACCACCTCAAGAGTATAACAAAGACACCCCACTAAAATCAACCCGAACTGAGGACAA--C-C--------------C--AGCAGAGTCAAC-A-CAACCAACACCAAC------TCCTCCT--CCAACCCAAACACCCCCAAATACAA-----ACAACAATA-AAACCAAGACTAAATA-T-CCCACAACATACAACCCAACAGACCAGTT-CCCCCAGGTTTCAGGGTACGGGTCTGCCGCTAATGCCACAGAGTACGC-AAACACCACTAATAT--ACCGCCTAAATAAATTAAGAATAAAACTAAAGAAATAAAAGAA-CTACCAAGTCAAACCAAAACCCCACAACCTACTGCTGAAGCAACCACCAACCCTGCTGCCCCATAAA-GCGGGGAC-GGATTAGATGCAACGGCAACCAA--CCCCCCCAATAAACAAAAAGCTAAT-AAAAAAACAAAATATACCATCATTTTTACTCGGAC---TTTAACTGAGACCTGTGATACGAAAAACCACCGTTGT-ATTCAACTACAAAAA-CT-AATGACACAC---AACCTACGAAAAGCCCA-CCCCATCCTAAAAATCATTAATAACTCATTTATCGACCT-TCC-ATCCCCCTCCAATATTTCAGCCTGATGAAACTTCGGCTCACTTCTAGG-CCTCTGCCTAATTGTACAAGTA-CTTACTGGGCTATTTCTAGCCATACACTACACAGCAGATATTTCTTCCGCT-TTTTCATCTATCGCTCACATCTGCCGCGATGTACAATACGGCTGACTTATCCGAAACATTCATGCAAACGGGGCCTCCA-TGTTCTTTATCTGTTTGTACCTACACATTGGACGAGGGCTTTACTACGGCTCTTATATATATAAAGAAACATGAAACAT-CGGGGTGGTTCTTCTACTGCTTGTAATAGCAACCGCCTTTGTCGGCTATGTACTGCCTTGAGGACAAATATCATTCT-GAGGTGCAACTGTCATTACAAACCTCCTATCAGCCGT-ACCGTACATCGGCACAAGTC-TAGTAGAATGAATCT-GAGGTGGGTTCTCAGTAGACAACGCAACACTAACTCGA-TTTTTTACCTTTCACTTTCTCCTCCCTTTTGTCGTCATAGGGGCCTCTATACTGCATCTACTGTTTTTACATGAAACGGGATCAAACAACCCAACCGGACTAACTTCAAACGCAGACAAAGTCCCATTTCACCCATACTACTCATATAAGGATCTCCTAGGGGCTACATTATTTGTTATCT-TCCTTATAGCCCTGGCCCTACTTT-TCCCAAATCTACTA-GGAGACCCAGAAAACTTTA-CCCCTGCAAA-CCCATTAGTTACC--CCACCACACATCCAACCAGAATGATACTTCCTCTTTGCATACGCTATTTTACGATCTATCCCAAACAAACTTGGGGGTGTCCTAGCACTCTTATTCTCAATCCTAGTTCTTATGTTAATCCCCCTCCTTCACACCTCAAAACAAC-GTGGAAATGCCTTTCG-TCCCCCATCGCAGGCCCTATTCTGAGCCCTAATCTCCAACATCATTA-TCTTAACATGAATT-GGTGGTCAGCCCGTAGAACATCCATTTATTATTATTGGCCAAATTGCCTCAACCTCATACTTTATTATTTTTCTTGTCCTTA--TGCCTATAATAGCAAAACTAGAAAACAC--ACTAATAAAATG-----------------------------------------------------------------------------------------------------------------------------ATAAACCCCA--ACA----GCCTTAGTAG-CTT--A-GA---AAAAGCCCTGGTCTTGTAAGCCAAAGTCGGGACCTTA---CC--ACCCCCTAAGACATCAAAA-GAAGAGGT---ACAAC-CC------------------------------------------------------------------------------------------------------------------------------------------------------------------CCTATCACTAATACCCAAAACTAGCA-TTTTTA---TTAAACTACCTTCTG-GTTATTGTAGCTT--AAAAATC-AAAGCGCGACACTGAAGATGCCGAG-ACGG--ATTACCCA--TTTTCCCGAAAACACAAAGTTTTGGTCCTAAACTTGCCGTTG-TTTTTT----------------------------------------ACCAAAATTATACATGCAAGCCTCCACAAACCAGTGAGAATGCCCACACAC---CCC-AAACAGCTAACCGGAGCAGGCATCAGGATACA----ACCC---------------TTTTGGCCTAACACGCCTTGCTTACGCCACA-CCCACACGGGTTTTCAGCAGTAACTAACATT-AA--AAATGAGCG-A---------AAGCTCGATCTAGTTATGGTAAA--CACGGTCGGTAAATTTCGTGCCAGCCACCGCGGTTATACGAAAGACTAAAAACAACG-A-CTTCCGGCGTAAAGCGTGACTGG---GG---GAAC--AATTAAAACTTTAGAGGGAAACTAACACTAAGTCGTAAAACA-CT-----------CTTGTACCCAGAACAACAAC----C----ATGCCT-----------CTAACACCCTCCCATCTCACGAAAGCTAAGAAACAAACTGGGATTAGATA--CCCCACTATGCTCAGCCCTAAACAACGATCTT-ACTCACACAATATTTTCCGCCAGAGAACTACAAGCGAAAAGCTAAAAACTCCAAGGACTTGGCGGTGCTTCAAACCAACCTAGAGGAGCCTGTCCTATAATCGATA--CCCCCCGCTCAACCTTA-CCACCTTT-AGCC--AACCAGTCTATATACCGCCGTCGTCAGCCTACCTTATGAAAGAAA-TAAAGTAAGCAAAACAGTTA-ATAACTAACAAGTCAGGTCAAGGTGTAGC-ACAT--GAGG-TGGCAGAGATGGGCTACA-TTTT----CCTACATGAACACACGTACAACTTGT-TGAAA-AACATGTTTTAAGGTGGATTTAGCAGT-AAAATAAGTAA-GAAAACTTATCTTAAACCCGCTCTGAAGCGCGTACACACCG-CCCGTCACCCTCATCACA----------CAACCCAC-------TATAAAACATA-TTAATAACAC-C--------TTGTTTAGATGAGGCAAGTCGTAACATGGTAAGCGCACTGGAAAGTGTGCTTGGAAT--CAAATAGTGGCTTAATAT-AAAGCATTCAACTTACAATTGGACAATGTTAGCGCAACCCTAACCTTTTTGAGCAATAAAACTAGCCCCGTCACTT-----AACCAAGTAAACTAAAAAG---AT----AACCAAACCATTTGC-CCAAACAAGTA-TATGTGATAGAAAGTTT------TTCTGGAGCAATAGA-AACAGTACCGTAAGGAAACATTGAAAGAACAATGAAAC-ACCCATGCAAT--AA-AAAGCAAAGATTAATACTTGTACCTTTTGCATCATGGTTTAGCCAGA--CA--TTACAGACAAAATGA--ACTTAGCCTG-TA-CTCCCGAAACTAAGTGAGCTACTATGGGGCAACTAA-AA--GAGTGAACCCGTCTCTGTAGCAAAAGAGTGGGACGACCCAACAGTAGCGGTGAAAAGCCTAACGAACTTAGTCATAGCTGGTTACTCAA-AAAATGAATTTTAGTTCAACTTTAGG-TC--ACACAA-----AGCGAAATTCTAGCA----C--------AACCTAAAAGATACTCAATGAGGGTACAGCCCCATTGAGACAGGAAACAACCATAA-TTAGAGAGACAGCA---AATA--CATT--TAACCAGTAAGCTTTAAAACAGCTATCAGAAA-ACAAAGCGTCAAAGCATAATAAAA-GAAAAATACC-AAGATAC-CCCGCAAACTCCCGA--TACACA--TTGAGTTACACTATAATAATAGATGAACTAATGCTAAAACTAGTAACAAGA----ATAGT-TCTC-TAC-GACACACCCCTGACCCAGTAATAGAAAACCTACTGACAATTAACAGACC--AAAACAGGCAAAACAC-------CT-ACTGTTTAC--CACACTGTCAAACCAACACCGGGGCGT-C--C-AAAAGAAAGATAAAAAGTTGTAGAAGGAACTCAGC-AAC-ATTTATCCCAACTGTTTACCAAAAACATAGCCTTTAGCAAC-ACTAGTATTGAAGGTCCTGCCTGCCCAGTGAAACTT----ATTTTAACGGCCGCGGTATTCTAACCGTGCAAAGGTAGCGTAATCACTTGTCTTCTAAATAAAGACCAGTATGAATGGCTAAATGAGGATAAACCTGTCTCCTACACCCCATCAGTGAAACTGATCTCCCAGTCCAAAAGCTGAGATATCAACACAAGACGAGAAGACCCTGTGGAGCTTAAAACTTACTATTAATAAACTTAATAAGAGT---------AACTACTACTAGGTTTTAAGTTG-GGGCGACTTCGG--AAC-AAACACAACTTCCGAGCACAGGACCA--CCAT-TCCATCAAAGGCTTACAAGCCGAAA----CATA----TTGACCCAGTC---ACACTGATCAACGAACCAAGTTACCCCAGGGATAACAGCGCCATCTTCTTCAAGAGTCCCTATCGACAAG-AAGGTTTACGACCTCGATGTTGGATCAGGACATCCTAATGGTGTAGCCGCTATTAAAGGTTCGTTTGTTCAACGATTAACAGTCCTACGTGATCTGAGTTCAGACCGGAGT
Scincella.reevesii_NC_054206 AATCCAGGTCGGTTTCTATCTATGACGCCACCTTCTTCAGTACGAAAGGACAAAG-AAAGA-AGGACCTCTGTTA-ATAACACGTCCTTAT-TATACAACTG-AATAAAACTAAAGTTACATAGGCAA-----CC--TATGTCAGCCCGAGATACAGGGC----ATTATTAAGGTGGCAGAGCCAGGTTAATGCA-TAAGACCTAAAA-TCTT-CCCTCCAGATGTTCAAATCATCTCCTTAACAATGCACCCCATATTACTCTACCTTATTAA-CCCACTACTGTACATTATCCCCATCTTAATCGCAGTCGCCTTCTTAACTCTATTAGAACGAAAAGTCCTAGGCTACATACAACTACGAAAAGGGCCAAATATTGTGGGCCCATACGGCCTACTACAACCAATTGCTGATGGGGTAAAACTATTTATTAAAGAGCCCGTTCGCCCATCATCATCTTCCCCAACTCTATTTATTATCACCCCAACCCTGGCGCTTTTCCTAGCCCTAATAATCTGAA-CCCCTTTACCAATACCTGCATCAATAGCAGACCTTAACCTGGGAGTACTTTTCTTATTAGCCCTATCTAGCATAGCAGTCTATTCAATCCTTTGATCCGGGTGGGCCTCAAACTCAAAATA-CCCTCTTATTGGGGCCCTCCGGGCCGTCGCACAAACAATCTCATATGAGGTCACACTAGGAATTATCCTA-TTAACAATTATTATCTTAAT---TGGGAGCTTTACAATACACACACTCCTAATTACCCAAAATTACCACTGACTACTCCTATGCTCTTGACCCCTAGCTATAATATGATTTATCTCAACACTAGCCGAAACTAACC-GCGCCCCCTTTGACTTAACAGA-GGGGGAATCTGAACTTGTATCTGGCTTCAACGTAGAATATGCAGCCGGCCCATTCGCACTATTCTTTCTAGCAGAGTATGCCAACATCTTAATAATAAACACCTTAACATGCATTCTCTTCCT-TAACCC-CGGACTCACCAAC----CCAAACATGTTCTCAATAAATCTTATACTAAAAACAACCATATTAACCACCCTATTTCTATGAACACGAGCCTCATA-CCCACGATTTCGATACGACCAACTAATACACCTTCTATGAAAAAACTTCCTCCCTATCACCCTAGCTATATTC-TTATGACACACTACTTTCCCTATAGTATTAGCAGGCTTA-CCACCACAATAAC------TGGAAGCGTGCCCGAAT----C-TTAAGGAGTACTTTGATAGAGTATAATATAGGGGTTAAAA-TCCCCTCTC-TT-CCC--------TAGAAAAACAGGATACGAACCTGCACACAAGAGCTCAAAACCCTTCGTACTTCCA-TTATACTATTTCCTAGTAAAGTCAGCTAAAAAAGCTTTTGGGCCCATACCCCAAAAATGTTGGTTTAACCCCTTCCTCTACTAATGAA-CCCAATTATAACCTCCCTAATCCTTTCTAGCCTGGCCCTAGGCACAGTAATTACAATATCTAGCTTCCACTGACTGCTAGCCTGAGTCGGATTAGAACTCAACACCCTTGCCATTCT-CCCCATTATTGCAAAACAACACCA-CCCACGGGCAACAGAAGCCACTACTAAATACTTTCTAACCCAAGCAGCCGCCTCAGCTACCGTA-CTGTTCGCTAGTACAATCAATGCCTGAGCCACTGGAACCTGAGATATTATACATATTACAAG--CCAGCCCGCCTCCATTATGCTTACTATGGCCCTTTCAATAAAACTCGGACTAG--CCCCACTACACTTCTGACTCCCAGAAGTCCTACAAGGCTCACCACTAAAAACAGCACTAATCATTACCACCTGACAAAAACTAG-CCCCGTTAGCCCTAC-TATTTTTAACCTATAACTCATTACA-CCCTACAACACTACTAATGATAGGACTTATATCAACCCTAACCGGGGGTT-G-A-GGCGGCCTAAACCAAACACAAACCCGGAAAATCATAGCATACTCATCAATCGCCCACCTGGGCTGAATAGCGACCATCCTCATACTCTCCCCAAACATTATACTTCTTAACTTAACCATTTATCTAATAATAACGGTATCA-ACATTCATAGTACTAATATTTTCCACATCTAAAACCATCAAAGACCTTACAACAACCTGAACAATTT-CTCCAACAACATCAACTATAACACTAATTCTATTAATATCACTA--GGGGGACT--ACCACCACTAACAGGCTTCATACCAAAATGACTAATCTTACAAGAAATGACAACACACAACCT-TAATATTCTAGCAAT-CAGCCTCACCCTTTCCGCACTATTAAGCCTC-TTCTTTTACTTACGACTAACTTACATAACAACCCTCACGCTCT-CCCCACTAA-CAACACAAAACAAACTAAAATGGCGGTTCCAACCAAAACTAAAAACAACAACCATAGCAATAACCATGGTCCTCTCAATGTTTCTGCTACCAATTA-CCCCAACTC---TTATTT------AGGGACTTAGGTTAA--TC-ACAAACCAATAGCCTTCAAAGCTATAAACAAGAGCTAA-AACCCTCTTAGTCCCTG--AAGGCCTGTAAAACTTTAATTTACATCTCCTGATTGCAAACCAAGCACTTTAATTAAGCTAAA---------------------------------------------------------------------------------------------------------------------------------------------------ACCTCCTAGACAGACGGGCCTTGATCCCGTAAAATTTTAATTAACAACTAAACACCCAATCCAGCGGGCTTCTGTCCGGCTTTTCT------------TAAAAAAAAGCCTCGGTACACC-T-TTGGTGTACGTCTCTAGATTTGCACTCTAGTGTGAATCACCTCGAGACTTTGGGGGGACCCCTCATATG-------------------CTGATAAGGACGGGGCT-TG-ACCCGCCTACACAGGGCTACAACCTGCCACCT------TCTCGGCCACC-------TTACCTGTGACTATTAATCGTTGATTTTTCTCAACTAATCATAAAGATATTGGCACCCTTTACTTGATCTTTGGGGCCTGAGCAGGCATGGTTGGTACAGCCCTGAG-TTTATTAATCCGGGCTGAATTAAGCCAACCTGGAGCACTTCTTGGTGACGATCAAATCTATAATGTTATTGTAACGGCCCACGCCTTTGTGATAATC-TTCTTCATGGTGATACCCGTGATAATC-GGGGGTTTCGGTAATTGATTAGTACCTTTGATGATTGGTG-CCCCTGATATAGCATT-TCCCCGAATAAACAACATAAGCTTCTGGCTCCT-T-CCTCCTTCATTTTTATTACTTCTAGCCTCCTC-TGGGGTGGAGGCCGGAGCAGGGACCGGGTGAACAGTCTA---CCCGCCC-CTAGCGGGCAACTTAGCCCATGCTGGAGCTTCCGTAGATTTAACCATTTTCTCACTACATCTCGCTGGCATCTCTTCTATTTTAGGCGCAATTAACTTCATCACCACCTGCATTAACATAAAA-CCCCCCGCTATGACTCAGTATCAAA--CCCCTTTGTTTGTTTGGTCCGTCTTAATTACAGCTGTCTTACTACTCCTTTCGCTGCCTGTATTAGCCGCTGGTATTACAATACTTCTAACAGATCGTAATCTAAACACCTC-CTTTTTTGACCCCTCCGGA-GGGGGG-GACCCAATTTTATACCAGCACCTATTCTGA-TTCTTTGGTCACCCAGAGGTATATATTTTAATCTTACCTGGTTTCGGCATAATTTCCCACATTGTCACATATTATGCTGG-T-AAAAAAGAGCCTTTTGGCTACATAGGAATGGTTTGAGCAATAATATCAATTGGTTTCCTGGGCTTTATCGTCTGAGCCCACCACATGTTTACAGTAGGTATAGACGTAGACACCCGAGCATACTTTACCTCCGCTACAATAATTATTGCTATCCCAAC-GGGAGTAAAAGTATTTAGCTGACTAGCCACACTCCAT-GGGGGCATAATTAAGTGAGATGCAGCAATACTATGGGCCCTT-GGCTTCATCTTTCTATTCACAGTA---GGCGGACTAACCGGAATTGTCCTGGCCAACTCCTCACTTGATATTGTATTGCACGACACCTACTATGTTGTAGCCCACTTTCACTATGTCTTATCCATG-GGGGCCGTATTCGCAATTAT-AGGCGGTTTTGTGCACTGATT-TCCTCTGTTTTCAGGCTTTACCTTACACCAAACTTGGACAAAAATCCACTTCGGCGTAATATTTGCAGGCGTAAACCTAACC-TTTTTCCCACAACACTTTCTTGGTCTATCCGGAATACCTCGACGATACTCTGACTACCCAGACGCATACACAGTTTGAAACACTGTTTCATCTGTGGGCTCACTAATTTCCCTTGTAGCAGTTATTATAATAATATTTATCATCTGAGAGGCTTTCGCAGCCAAACGGGAGGTTTTAACCTTAGAACTAACAAGCACAAACATTGAATGACTTCATGGCTGCCCA--CCACCATACCACACATACGAAGAGCCAGCTTACGTCCAAACAAACACAAGA-----------AA-GGGGGGAATTGAACCACCATCTATTAGTTTCAAGCTAATAACATAACCAAAATGCT----TCTCTCTCTATG----------------GGGCCCTAGTAAATTA-ATTATATAGCCCTGTCAGAGCTAAGTTATAGA--C-T-AAAACCTATGAGCCCC-CATGGCACACCCATCTCAACTAGGATTCCAAGACGCAGCCT-CCCCCATTATAGAAGAATTATTACACTTCCATGACCATGCAATTATAATTGTTTTCCTAATTAGCGCCTTAGTGCTCTATATTATCTCCTTAATAATAACAACAAAACTTACCCATACTAATACTATAGATGCCCAAGAAGTAGAGATAATTTGGACTATTTTACCGGCAATTATCCTAATTTTAATCGCCTTACCCTCCCTTCGAA-TTCTCTACCTAATAGATGAGATCAACAA-CCCACACCTAACTATTAAAGCACTAGGACACCAATGATACTGAAGTTATGAATACACAGACTATGAGGACCTTGTATTTGACTCCTATATACTCCCCACACAAGAACTACAACCAGGA-ATATTCCGACTACTAGAAGTAGATCACCACATAGTAATCCCCATAGAATCCCCAGTTCGCATACT-TATTTCAGCAGAAGACGTCCTACACTCATGGGCGGTCCCGGCCCTTGGTATTAAGACAGACGCTATCCCAGGACGATTAAACCAAACAACCTTTATTGCATCTCACCCTGGCCTAT-ATTACGGGCAGTGTTCAGAAATCTGTGGGTCAAACCACAGTTTCATACCAATCGTGGTCGAAGCTGT-ACCCTTAAAACACTTCGAAAATTGATCTACTCTTATACTTA---CAGCCTCACTAAGAAGC-TTTTAT--AGCACTAGCCTTTTAAGTTAGAGA--GGAAGACCGCCG--CTTCCTTAGTG-AAATGCCACAACTAAACCCCT-CCCCTTGGTTTCTTATTCTACTATTATCATGAATCACCCTCCTTATTATTTTT-AAAACGAAA-ATCTTACTCTCAA--CCC-AACCAAATAACCCAACAACAC-CAAACCTCATAGCACATCACACCG--CCCCTTGAATTTGACCATGAGCCTAAGC-TTCTTTGACCAATTTTTAAGCCCAC--AAATCTTAGGCAT-CCCTTTAATTCTACTAGCATTAATTTTA-CCCCCCACTATTATTTTCACAACAACAAACCGATTGACCCCAAACCGCCTAATCAC-AATCCAAACATGGTTTCTACTCATGGCTACAAAACAACTCCTAC--T-ACCACTTAACAAACAAGGTCACAAATGAGCTACAATCCTTTTATCCCTAATAT-TTTTTCTGTTGTCATTAAACATACTCGGACTACTGCCCTACACTTTTACACCAACAACACAACTTTCAATAAACATGGGCTTAGCTA-T-TCCCCTTTGACTAGCGACAGTTTTAATTGGA-ATACGAAACCAGCCAACAATATCACTAGGA-CACCTCCTACCAGAAGGCACCCCAA-CCCTTTTAATCCCTGTCTTAATTATTATCGAAACAATTAGCCTATTTATTCG-ACCCTTA-GCACTGGGAGTACGACTTACCGCAAATTTAACCGCTGGTCATCTGTTAATTCAACTTATTTCCACAGCTGTATTTGTACTACTACCAACTATAACTATAACAGCCTCTATTACTTTTATTGTATTACTACTTTTAACGGGCTTAGAAATTGCAGTAGCAATGATCCAAGCCTACGTCTTTACCCTGCTCCTTAGCCTTTATCTACAAGAAAACGTATAATGACTCACCAAGCACACGCCTACCACATAGTAGACCCAAGCCCCTGACCCCTTAC-CGGGGCCATTGCAGCCCTATTAATAACATCTGGCCTAGCTATCTGATTTCACTTCAACAGCATACTGCTAATAAACATTGGACTAACTGTACTCCTTCTAACAATGTACCAGTGATGACGAGATATTACCCGAGAAGGAACATTTCAAGGACACCACACCACCCTAGTACAAAAAGGACTACGCTACGGCATAATCCTTTTTATCACCTCTGAAGTG-TTTTTCTTTATTGGATTTTTCTGGGCTTTCTACCACTCTAGTCTAGCCCCAACCCCAGAACTT--GGGGGCACCTGA-CCACCAAGCGGAAT-CAA-CCCGTTAAACCCATTTGAAGT-CCCCCTACTAAATACAGCAGTACTACTTGCCTCCGGAGTAACCGTCACATGGGCCCATCACTCAATCATAGA-AGGCATACGAAAAGAAACAACCCAGGCCCTTCTGCTTACAGTCCTCCTAGGACTCTA-CTTTACAGCTCTTCAAGCCATAGAGTATTATGAAG-CCCCTTTTACAATCTCTGATAGCGCCTATGGGGCTACA-TTTTTCGTAGCCACAGGCTTCCACGGCCTACATGTTATTATTGGCTCCAG-CTTCCTAATTATCTGCCTTCTACGACAAACCCAATTTCATTTCACAACAAACCACCACTTTGGCTTCGAAGCCGCTGCATGATATTGACACTTTGTAGATGTCGTCTGACTATTCCTCTACGTCTCAATCTACTGATGAGGCTCATG-TTCTTCTAATAT-AACTAGTATAGGTGACTTCCAATCACCCAGACTCAAT-CATACCTTGAGGAAGGACAAATGACAATAACAACAATATTCTCAATTACCACTATAATCATGACCCTGTTAGTGATTATTAGCTTCTGACT-CCCACAGACAACACCAGACACAGAAAAACTCT-CCCCCTACGAATGCGGATTTGA-CCCTCTTGGGTCCGCCCGACTCCCCTTTTCACTGCGCTTTTTTCTCGTGGCAATTT-TATTCCTACTCTTTGATCTAGAAATCGCCCTTCTATTACCAATCCCCTGAGCAATAAACCAACCAAACCCTGCCCTTATAACTATGTGGGCCACAATAATTATTAGCCTCCTCACCCTAGGCCTAATTTACGAGTGGCTAGA-GGGCGGACTAGAGTGAGCAGAATTAGCAGTTAGTATAGACAATATAATTAATTTCGACTTAAAAGCCCCA-GGTTTAAACCCCGGACTGCTCC-ATGACCACCCTATACTTTTTATTTACTACAGCCTTCCTACTCGGAATCCTGGGCCTATCAATGCATCGCACGCATCTTGTGTCTGCCTTACTGTGTATTGAAGCCATAATATTAGCCCTGTTTTCAGCCATAACAATATTCTCTACTAACTCTCAACTAGCAACTACAACCCTGCTTCCAATTTTATTACTGGCCTTCTCCGCATGTGAAGCAGGTACAGGCCTGGCTTTACTTGTAGCAACCGCCCGGACTCATGGATCTGATCACCT-ACAAAGCCTCAGCCTACTCCAATGTTAAAAATCCTTATCCCAACAATTCTACTAATTCCAACAACACTACTCTCT-AAACCAAAAAACTTATTTTCCACATTTACTATTAACTCCATA-TTACTAGCCCTAATTAGCCTAATTTGACTAAAACA-GCCCATAAATCTTGGCTTATCTCACACAT-CAAACTACCTTAATATT-GACTTAACCTCTG-CTCCTTTAATAGTTTTATCCTGTTGACTCCT-CCCATTAATAGCCCTTGCCAGCCAAAATCACCTACAACTCGAA-CCAAT-TAATCGTAAACGAACATTTCTAATTACCCTTACAGCACTACAAACTGCCCTACTCTTAACCTTTTCTGCAACTGACCTTATACTATTCTTTATTCTTTTTGAGACCACCCTAATTCCAACACTTATTATCATCACACGTTGAGGGAACCAAACAGAACGCCTCTCAGCTGGCATCTACTTTCTCTTCTATACACTAACGGGCTCACT-ACCCCTACTAGTAGCACTCCTATTCTTAACCACAAAACACCTAAACCTATCAACCCTAACAACGGCACTT--TCA-CAACCAC-AAG-TCCCACACTCCTGAACAAACAACATACTCTGACTAGCCTGCCTCCTAGCATTTCTAGTAAAAATACCATTATATGGCCTGCACTTATGACTCCCTAAAGCACACGTAGAGGCGCCAATCGCCGGGTCTATGGTCTTAGCGGCAATCCTACTAAAGCTT-GGAGGGTACGGCATTATTCGAATCA-CCCC--GATGCTGAACCCACTAACCACCAGCTTATACTACCCAGTTATTATTCTAGCAACCTGGGGTATTATTATAACAAGCTCAATCTG-CCTACGACAGGCCGACCTAAAATCACTAATTGCTTACTCATCAGTTAGCCACATAGGCCTAGTAATCGCAGCCTCATTAATCCAAA-CACAGTGAAGCCTCACAGGTGCAATCGTACTAATAGTGGCTCACGGCCTAACATCCTCCATACTATTCTGCCTAGCAAACACCAACTATGAACGAACCCATAGCCGAACCATACTTCTTGCACGAGG--CCTTCAACTAATTCT-ACCCTTAATAACAGCCTGATGATTACTAGTAAACCTAATAAATATAGCACT-C-CCACCAACTATTAACCTCACAGGGGAACTACTAATTATAACATCAGTGTTCAACTGATCCGGCTCAACAATCATTATAACAGGCGCCGGCACCTTATTAACCGCAACATACTCTCTACACATATTCCTAGTAACACAAC-GAGGAAAACTACCTACTCACATCACACACACT-GAGCCAACCCACACACGAGAACACCTGCTCATAGCACTTCATATTTTACCAATACTGTTATTGCTCCTAAAACCCCAACTAATTATAGGACCATTTTCTTGTCAGCATAATTT--AACCAAGATACTAGGTTGT-GGACCTAGAAATAGAAGTTCAA---C---CCTTCTTGCAGACCGAAGAGTG-TT--GTACACAAAGAACTGCTAATTC-CTTTGCCCTGAAGTTAAACTC-CTCAGACCCTTC-ACTTTTAAAGGATCATAGT--AACCCGTTAGTCTTAGGAACTAAAATTCTTGGTGCAACTCCAGGTAAGAGTA---AATGCCCAACTTATTATACACAACAA-CAACACTCACCTTCATCCTATTACT--AA-CCCCTATTATTATAACCTTGA-CCCCTGCCCCCT--TAAAACAAAAATGAAACCTAACTCACGCAAAAACAGCCGTACAAATAGCCTTTTTCACTAGTATCT-T-CCCTCTGG--TAATTTTCATTAACTA-CGGCACAGAAACCGCAATTACAAACCTACATTGAACCAATATTACAAACTTCAACATTAATATTAGCTTCATACTAGACACTTACGCAACGATATTCATACCCATCGCCCTATTTGTGACCTGGTCTATTCTAGAGTTTGCCTCTTGGTATATAGCAACAGAC-CCTAATATT-AACCGC-TTCTTTAAATACCTTTCACTTTTTCTTTTGGCCATACTAACGCTCGTTACAGCAAACAATATATTTCAA-TTCTTTATCGGCTGAGA-AGGGGTCGGAATCATGTCTTTCCTCCTAATCGGCTGATGATATTCTCGCTCAGACGCAAACTCCTCCGCACTTCAAGCTGTTATTTATAACCGAATCGGAGACATCGGGCTAATTTTATCAATGGCCTGACTAGCTATAACCACAACCTCCTGAGAAATACAACAACTATT---TTTAC-ACCAAAACCACATAACAC-TACTACCACTACTTGGGCTTATCTTAGCAGCCACAGGA-AAGTCAGCCCAATTTGGTCTACACCCATGACTG-CCCGCCGCCATAGAAGGCCCAA-CCCCAGTATCAGCCCTACTACACTCCAGCACAATAGTCGTTGCTGGCA-TTTTCTTGCTCATCCGACTATC-TCCCCTACTAGAGACTAGTAAAACAGCCCTATCAATTTGCCTGTGTCTT-GGAGCAATGACCACACTATTTACAGCCATCTGCGCTTTAACCCAAAATGACATC-AAA-AAGGTCATTGCTTTTTCAACTTCTAGTCAACTTGGTTTGATAATAGTTACCGTGGGCCTAAATCAACCCCAACTAGCATTCTTTCATATCTCAACTCACGCA-TTTTTCAAAGCTATGCTATTCTTATGTTCCGGTTCCATTATTCATAACCTTTCAGACGAACAAGACATCCGAAAAAT-AGGCGGGACCCAAAAAACCCTTCCAATTACTACAACCTGCCTTTCAATCGGAAGCCTAGCCCTTATTGGCA-CCCCTTTCTTAGCAGGG-TTTTACTCAAAAGATACAATTATTGAAACAATAAACACCTCACACCTAAACGCCTGGGCCCTAACCATAACCCTTATTGCAACTGCTCTTACCGCCGCCTATAGCCTTCGACTAA-TCTTTTATGTACAAACCAA--CA-ACACCCGTTCT-AA-CCCTATAATTTTAATGTCAGAAAACAACAAAACCCTTACAAACCCAATTATTCGATTAGCATTAGGAAGCATTGTGGCCGGCCTTTTAATCT-CTTCAACAAC-CCTCCCAATAAAAACAACAGCAATAACAATATCAACAGT-TACAAAACTGTCAGCATTACTAGTAACAATCTTAGGCCTTT-TATATGCCCTAGAACTGGCAACTCAAACAACCACATTATTGCC-CCAA-AAACACACA-AAACTCAATAAATTCTCTAACCAACTAGGCTTCTTCAACATAATAACTCACCGAGCCCAACCTAACCTAAT--AATAAAAAAAGGACAAAACCTTGCCTCCCACCTAAATGACCTACTATGGTATG-AAAAAACCGGACCAAAACTA--ATTTTATCA-A-CAAACA----TTCC-AGCAACACATTACACCTCCGCTGCTAACACAGGACTTATCAAGGCATATCTTACTAC--ATTTCTTC--TATTCACAGCCTCCCTCCTGATA------CTTCTAATAATCACCTAACGCTCCGAAG--ACTACCCCGAACAA--CCCCACGTGACAGCTCCAACGCAACAAATAAAGCTAATAATAAACCT-CAGCCTGAAAATAATAAACAAAA---CCCGCCTCAAGAATAAAGTAAAGAAACCCCACTAAAATCAGCACGAATTAAATGAAG--C-C--------------C--AACAGAATCAAC-A-CCACTAATACCAAC------CCCGTTA--CCCACCCAAACACCACTAAATACAA-----CAAGAACTA-AAACTAAAACTACATA-C-CCAACAACATATAATCCAACAGACCAATT-ACCCCAAGTTTCAGGGTAAGGATCAGCTGCTAGTGCCACAGAATATGC-AAATACCACTAACAT--CCCCCCTAAATAAATTAAAAATAAGACTAAAGAAATAAAAGAA-CTGCCAAGTCACACCAAAACGCCGCACCCTACTGCTGAAGCAACAATTAATCCTACCGCCCCATAAA-GAGGGGAC-GGATTAGACGCAACAGCAACCAA--CCCCCCTAATAAGCAAAAAGACAAT-AAAAAAATAAAATATACCATTATTTTTACTCGGAC---TTAAACCAAGACTTGTGACACGAAAAACCACCGTTGT-ATTCAACTACAAAAA-CA-AATGACCCAC---AATCTACGAAAAACACA-CCCTGTTCTAAAAATCGTAAACAACTCATTCATTGACCT-ACC-TTCCCCATCCAATATCTCAGCCTGATGAAACTTTGGATCCCTGCTTGG-AATCTGCCTAATCATGCAAGTA-TTAACAGGATTATTTTTAGCTATGCACTACACAGCAGACATCTCTTCAGCC-TTCTCGTCAGTCGCCCATATTTGCCGCGACGTCCAATACGGCTGGTTAATCCGAAACCTACACGCAAACGGAGCCTCCA-TATTCTTTATTTGTATCTACCTTCACATCGGACGCGGGCTCTACTACGGCTCATACATGTACAAAGAAACCTGAAACAT-TGGAGTAGTCCTCTTACTCCTTGTTATAGCAACCGCCTTCGTAGGCTATGTTCTCCCATGAGGACAAATATCATTCT-GAGGGGCAACTGTCATTACTAACCTTCTCTCTGCTAT-TCCATACATCGGATTAAACC-TAGTAGAGTGGATCT-GGGGCGGCTTCTCTGTAGACAACGCAACACTAACCCGA-TTCTTCACATTCCACTTTCTATTACCCTTCGTAATTATAGGGGCCTCAATATTACACCTTCTATTTCTTCACGAGACAGGATCAAACAACCCAACTGGACTTAGTTCAAATACAGATAAAATCCCATTCCACCCATACTATTCATACAAAGACCTCCTTGGCGGGACACTCTTTATTCTGC-TTCTCCTACTCCTAGCCCTATTTT-CCCCAAACCTACTA-GGAGACCCAGACAACTTTA-CCCCGGCAAA-CCCCCTTGTTACA--CCACCACACATTAAGCCAGAATGATATTTCCTTTTTGCATACGCTATCCTACGATCTATCCCAAATAAACTAGGCGGAGTCCTAGCCCTCCTCTTTTCAATCTTAATCCTTATCTTAGTTCCAATACTACATACCTCAAAACAAC-GCGGAAACATATTCCG-CCCTATCACCCAAGCCCTGTTCTGAACCCTAGTATCGAACATCATCA-TCTTAACCTGAATT-GGAGGACAGCCTGTTGAACACCCATTTATTATCATCGGCCAAATTGCTTCAACAACATACTTTATTATTTTTCTTATCTTTA--TGCCAGTTGTAGCAAAACTAGAAAACTC--ATTAATAAAATG-----------------------------------------------------------------------------------------------------------------------------ATAA--CCCA--CTA----GCCTTAGTAG-TTT-AA-TA---TAAAACACCGGTCTTGTAAGCCAAAGACGGGGCCCCA---CCTTGCCCCCTAAGACATCAAAA-GAAGGGAA--CTTAAA-CC------------------------------------------------------------------------------------------------------------------------------------------------------------------CCTACCGCTAGTCCCCAAAACTAGCA-TTCTTA---TTAAACTACCTCCTG-GTTATTGTAGTTT-AAAATTTTAAAAATACGGCACTGAAGTTGCCGAG-ATGG--ATTGTCAT-TTTTTCCCAAAAACATAAAGTTTTGGTCCTAAACTTGCCATTG-TTTTTT----------------------------------------ACTAAAATTATACATGCAAGCCTCCACAAACCAGTGAGAATGCCCACATAC---CCCTAAACAGTTAGCCGGAGCAGGTATCAGGATCGA----CACC---------------CTTCAGCCAAAGACACCTTGCTAATGCCACA-CCCCCACGGGCCCCCAGCAGTAATTAACATT-AA--GTATAAGCG-A---------AAGCTCGAATTAATTATAGTAAA--CACGGTCGGTAAATTTCGTGCCAGCCACCGCGGTTATACGAAAGACCAAAAACAATG-ACCCCCCGGCGTAAAGCGTGACTAA---AG---A------TTATAACTATTAGAGACAAACACCTGCCAAGTTGTAAAATA-CC-----------TATGCAAATAAGAAAAACAC----A---TCAACCT-----------CTAATCACCCCTTATCTCACGAAAGCTAAGAAACAAACTGGGATTAGATA--CCCCACTATGCCTAGCCCTAAACACTGACCAC-ATACGCACAACACAATCCGCCAGAGAACTACAAGCGAAAAGCTAAAAACTCCAAGGACTTGGCGGTGCCTTAAACCAACCTAGAGGAGCCTGTCCTATAATCGATA--CCCCACGTTAAACCTTA-CCCCTCTT-AGCC--AAACAGCCTATATACCGCCGTCGCCAGCCTACCTTATGAAAGAAA-TAAAGTAAGCAAAATAGTTA-ACAACTAACACGTCAGGTCAAGGTGTAGC-ACAC-GGAGG-GGGCAGAGATGGGCTACA-CTATC---AATGAACGAAGATACGAACAACATGC-TGAAA-CACATGTTTGAAGGTGGATTTAGTAGT-AAGATGTATAA-GAAAAGCCATCTTAAACCTGCTCTAAGGCGCGCACACACCG-CCCGTCACCCTCATCACAT--------GCGCACACC-------ACACAAACATA-TATTTAAAAC-G--------CAACCCAGATGAGGCAAGTCGTAACATGGTAAGCGCACTGGAAAGTACGCTTGGAAT--CAAACAGTAGCTTAACAC-AAAGCACTCAACTTACAATTGAATAATGTTAGTAAAACCCTAACCTTTTTGAGCCTCCACACTAGCCCAACCACAA-----CATCAAACTTAAACCCTAT---AAT-AAAAACAAACCATTTGA-CAAAACTAGTA-TATGCGATAGAACCCCC-----CCCCCGGAGCAATAGA-GACAGTACCGCAAGGGAACACTGAAAGAATAATGAAAC-AAACAAGCAAT--AT-AAAGCAAAGATAAAGACTTGTACCTTTTGCATCACGGTTTAACTAGC--CAC-CTACAGACAAAAAGA-CTTTTAGCCTG-TA-CCCCCGAAACTGAGTGAGCTACTACAAGGCAACTGC-AA--GAGTGAATCCGTCTCTGTAGCAAAAGAGTGGAACGACCTAGTAGTAGAGGTGAAAAGCCTAACGAACCCAGTCATAGCTGGTTGCTCAA-CAAATGAATTTTAGTTCAACTTTAGG-TT--ACTAAC-----GAGCTAAACACACCC----CCACC-ACCAACCTAAAAGATATTCAATAGGGGTACAGCCCTATTGAAACAGAATACAACCACAA-CTAGAGAGACAGCA---ACCCAGTTTT--TAACCAGTAGGCCCTAAAGCAGCCACCAGGAA-ATAAAGCGTCAAAGCACAAAAAGA-ATCAAATACC-ACTATAA-ACCACAAACTCCTAA--AACACA--TTGAGCCACCCTATAACAATAGCTGCACTAATGCTAAAACTAGTAACAAGA----AGACT-TCTC-TA--AGTACCCCTTTGTGTCAGTAATAGAAAAACTACTGATAATTAACAGACC--AAGCTAGGAACTACAC------GCA-ACTGTACAA--AATACTGTCATACCAACACCGGAGTAC-T--G-TAAAGAAAGATAACAAGCTGTAGAAGGAACTCAGC-AAA-AATTATCCCAACTGTTTACCAAAAACATAGCCTTTAGCTAT-ACAAGTATTAAAGGTCTTGCCTGCCCAGTGAAACAT-----TTTTAACGGCCGCGGTATTCTAACCGTGCAAAGGTAGCGTAATCACTTGTCTTCTAAATAAAGACCAGTATGAACGGCTAAATGAGGATAATCCTGTCTCCTACAACCAATCAGTGAATCTGATCTTCCCGTCCAAAAGCTGGAATCCTAACACAAGACGAGAAGACCCCGTGGAGCTTAAGACT-ACCACTAACACACTGCCACAGAAA---------ACTAACAAA--AGTCTTAAGTTG-GGGCGACTTCGG--AACAAAACAAAACTCCCGAGCAATGAACCA--CACT-TCTAACTAAGGCTAACAAGCCAAAG----CATAA--AATGACCCAGTC---ATACTGACTAACGAACCAAGTTACCCCGGGGATAACAGCGCCATCTTCTTCAAGAGTCCCTATCGACAAG-AAGGTTTACGACCTCGATGTTGGATCAGGACACCCAAATGGTGAAGCCGCTATTAAAGGTTCGTTTGTTCAACGATTAATAGTCCTACGTGATCTGAGTTCAGACCGGAGA
Sphenomorphus.indicus_NC_045408 AATCCAGGTCGGTTTCTATCTATGACGCACCCTTCTTCAGTACGAAAGGACAAAT-AAGGG-AGGGCCCCTGCTAGCAGCATGCCCTACACCAACATGACTG-AACACAACTAAAGTCACACCAGCAA-CCACAT--AGTCCTGTGGCCAAAGATAACGG----CTTATTAAGGTGGCAGAGCCGGGTTAATGCA-AGAGACCTAAGA-TCTC-TCACCCAGATGTTCAAATCATCTCCTTAATAATGCACTCAACCCTACTTTACTTAATCAA-TCCGCTACTTTACATCGTCCCAGTCCTAGTTGCAGTCGCCTTTCTCACCTTATTAGAACGAAAAGTCTTAGGCTACATACAATTACGAAAAGGCCCAAATATCGTTGGGCCATACGGCCTCCTACAACCAATCGCCGACGGTGTTAAACTCTTCATTAAAGAGCCACTACGACCTTCACCATCATCTCCAACACTATTTATTATTACCCCAACATTAGCCCTATTCCTAGCCCTGATAATTTGAA-TCCCAATTCCAATGCCAGCCCCAATGACAGACCTAAACCTCGGACTACTATTCATACTCGCCCTATCAAGCACCGCAGTCTACTCAATTCTCTGATCCGGATGAGCCTCAAATTCAAAATA-TCCCCTAATTGGTGCCCTCCGGGCCGTTGCTCAAACAATCTCCTATGAAGTTACACTAGGGATTATTTTA-CTTGCCATCATCATTTTAAC---CGGTGGCTTCACTATGCAAATACTCTCAATTACCCAAAATACCCATTGAATACTTTTATGCTCATGGCCTTTAGCCATAATATGATTTATCTCAACCCTAGCTGAAACAAACC-GTGCCCCCTTCGACCTAACAGA-AGGAGAATCAGAGCTTGTATCTGGGTTTAACGTAGAGTACGCAGCCGGCCCATTCGCACTTTTCTTCCTAGCCGAATATGCTAATATTATACTAATAAACACCCTTACATGCACCCTATTCCT-TAACCC-GGGGAACACCCCA----TCAAACATGTTTTCAATTAACCTCATACTTAAAACCATGCTATTAACAGGCCTTTTCTTATGAACCCGAGCATCATA-CCCCCGTTTCCGATATGACCAGCTAATACACCTTCTATGAAAAAACTTTCTTCCCATTACCCTGGCCATATTC-CTATGACATGCCTCCTTCCCAACAATACTAGCCGGCCTA-CCCCCACAATAAC------CAAGGAATTGTGCCCGA----A-CTAAGGATTACTTTGATAGAGTAAACTATAGAGGTTTAAA-CCCTCTCTT-TT-CCTT-----ATTAGAAAAACAGGACACGAACCTGCACCAAAGAGCTCAAAACCCTTCGTACTTCCA-CTATACTATTTTCTAGTAAAGTCAGCTAATTAAGCTTTCGGGCCCATACCCCGAAAATGTTGGTTTAAACCCCTCCTCTACTAATGAG-CCCAATAATAACATCCCTAATTCTATCGAGCATAGCCCTCGGCACAATCATTACAATATCAAGCCACCATTGATTGCTTGCCTGGATTGGATTAGAACTAAACACCCTAGCTATTAT-CCCAATTATCGCAAAACCCCACCA-CCCCCGTGCAACAGAGGCCACTACAAAGTACTTCCTGACACAAGCAGCGGCCTCCGCCACACTA-CTATTTTCAAGCACAATAAACGCCTGAGCAACGGGAACCTGAGACATTACACAACTAACAAA--CCAACCAGCCTGCATTATACTAACCATGGCGCTACTTATAAAACTAGGCTTAG--CCCCAGTACACTTCTGACTGCCAGAAGTCCTACAAGGTTCAACCCTAAAAACAGCACTAATTATTACCACCTGACAAAAACTAG-CCCCAACAGCCCTAC-TATACCTAACTCACCACTCACTACA-CCCAACAACCCTATTAACAATAGGGTTAATATCAACCCTCATTGGCGGCT-G-A-GGCGGACTAAATCAGACACAAACACGAAAAATTATAGCATACTCCTCAATCGCCCACCTAGGCTGAATAACATCGGTCCTAGTAATTTCCCCAAATATTATAATCTTAAACCTTGTACTTTACCTGCTAATAACATTTTCA-ATATTTATGTCCCTTATATACGCTTCATCAAAAACCATCAAAGACCTTACAACAACATGAACAATCT-CCCCAACAATCGCCACCTTAACACTTATTCTATTAATATCAATA--GGGGGCCT--CCCCCCATTGACAGGCTTTATGCCAAAATGATTAATCTTACAAGAACTAATCTCCCACAACCT-CACCACAATGGCAAC-CGCAATAGCACTTTCAGCCCTACTAAGCTTA-TTTTTCTATTTACGGTTATCCTACATCACAACACTAACAATAT-CCCCAACCT-CCTCACAAAATAAACTAAAATGACGACTTCAACCAAAAATCAAAACAGCACTAATGACCACAACACTAGCCCTCTCCATTCTTCTACTACCAACCA-CCCCTACGC---TCATTT------AGAGACTTAGGTTAA-----ATAAACCAGCAGCCTTCAAAGCTGCAAATAAGAGCTAA-AACCTCTTAGACTCTGG--AAGGCTTGTAAAACTTTAATTTACATCTCCTGACTGCAAATCAGACACTTTAATTAAGCTAAA---------------------------------------------------------------------------------------------------------------------------------------------------ACCTCCTAGACAGACGGGCCTTGATCCCGTAAAACTTTAGTTAACAGCTAAAAACCCAATCCAGCGGGCTTCTGTCCGGGCTTC--------------TTAAAAAAAGCCGCGGCACACC---CTGGTGTGCGTCTCTAGATTTGCATTCTAGTGTGGAA---------------------CACCACACGGC-------------------TTGATAAGAGTGGGGCT-TT-ACCCACCTGTACAGAGCTACAATCTGTCGTCT------TCTCGGCCATC-------TTACCCGTGACCATCAACCGTTGATTCTTCTCAACTAACCACAAAGATATCGGCACCCTCTACTTAATCTTTGGTGCCTGGGCAGGCATGGTCGGAACCGCCCTGAG-TCTCTTAATTCGCGCTGAGTTAAGCCAGCCAGGGACCCTCTTAGGCGACGACCAAATCTACAATGTAATCGTTACAGCCCATGCTTTCGTAATAATT-TTCTTCATGGTCATACCTGTTATGATC-GGAGGCTTCGGAAACTGGCTTGTTCCATTAATAATTGGGG-CCCCTGACATAGCGTT-TCCACGAATAAACAACATGAGTTTCTGACTACT-T-CCTCCCTCTTTTCTTCTTCTACTAGCCTCCTC-AGGGGTGGAGGCTGGCGCAGGAACCGGATGAACTGTATA---CCCCCCC-TTAGCCGGAAACCTGGCCCATGCAGGAGCATCCGTGGACTTAACCATTTTCTCGCTCCATCTTGCCGGGGTATCATCCATTCTTGGCGCAATTAATTTTATCACCACCTGCATCAATATGAAA-CCCCCCACAATAACCCAATATCAAA--CCCCTTTATTTGTTTGATCCGTGCTAATTACCGCAGTCCTACTGTTACTATCCCTACCTGTCCTAGCCGCTGGTATCACAATGCTATTGACGGACCGCAACCTAAACACATC-CTTTTTTGACCCTGCTGGA-GGGGGA-GACCCAATCTTATACCAACACCTATTCTGG-TTCTTTGGTCACCCAGAAGTATATATTCTAATTCTCCCAGGATTTGGGATAATCTCACACATTGTCACATACTATGCAGG-A-AAAAAAGAACCTTTTGGTTACATAGGCATGGTTTGAGCAATAATATCAATTGGCTTCTTGGGCTTCATTGTATGAGCACATCATATGTTTACTGTGGGAATAGATGTAGACACACGAGCATATTTTACATCCGCAACTATAATTATTGCAATCCCAAC-AGGAGTAAAAGTATTTAGCTGGTTAGCAACACTTCAT-GGCGGCATAATTAAATGAGACGCCGCAATACTATGGGCTCTT-GGTTTTATTTTCTTATTTACAGTC---GGCGGACTAACTGGTATTGTGCTTGCCAACTCATCATTAGACATTGTACTACATGACACTTATTACGTAGTAGCTCACTTCCACTACGTCCTATCAATA-GGGGCTGTATTTGCAATCAT-AGGAGGCTTCGTACACTGATT-CCCCTTATTTTCAGGCTACACCCTTCACCAAACTTGGACAAAAGTTCACTTTGGTGTAATATTCGCAGGGGTTAACCTGACA-TTCTTCCCACAACACTTTCTTGGCCTGTCGGGCATACCACGGCGATACTCAGACTACCCAGACGCATATACCATATGAAACACCGTCTCTTCAGTTGGGTCCCTAATCTCTCTTGTAGCGGTAATCATAATAATATTTATCATCTGAGAAGCCTTTGCAGCCAAACGAGAAGTTTTAACACTAGAGCTTACAAGCACAAACCTAGAGTGACTTCACGGCTGCCCG--CCACCATACCACACATATGAAGAACCAACCTATGTCCAAACGAACTCGAGA-----------GA-GGGGGGAATCGAACCACCTTCTACTAGTTTCAAGCTAATTACATAACCAATATGCT----TCTCTCTCATTG----------------GGACCCTAGTAAATTA-ATTATATAGCCCTGTCAGAGCTAAGTTACAGA--A-A-AAAGTCTGTGGGTCCC-AATGGCACACCCATCCCAACTAGGTTTTCAAGATGCAGCCT-CTCCAATCATAGAAGAACTACTACACTTCCATGACCACGCAATCATAATCGTCTTCCTAATTAGCGCCCTTGTCCTGTACATTATCTCACTCATAATAACAACAAAATTAACACACACTAACACTATAGACGCCCAGGAAGTCGAAATAATCTGGACAATTTTGCCTGCAGTTATCTTAATCTTAATCGCCCTTCCCTCACTCCGAA-TTTTATACCTAATAGATGAGATTAACAA-CCCCCACTTAACTATCAAAGCACTTGGACATCAATGGTACTGAAGTTATGAGTACACAGACTACGAAGACCTGATATTTGACTCCTACATAACCCCAACACAAGACCTACAGCCCGGA-TCATTCCGCTTACTAGAGGTAGATCATCACATAGTAATCCCAATAGAGTCCCCAGTTCGAATACT-AATTTCAGCAGAAGACGTACTCCACTCCTGAGCTGTCCCAGCCCTTGGAATCAAAACGGATGCAATCCCGGGCCGATTAAACCAGACAACTTTTATTACATCCCACCCCGGCTTAT-TCTACGGACAGTGTTCAGAAATCTGCGGGTCAAATCATAGCTTTATGCCCATTGTGGTAGAGGCAGT-ACCACTAAACCACTTCGAAAGCTGATCAACTGCAATACTAA---CCGCCTCACTAAGAAGC-TTTTAT--AGCACTAGCCTTTTAAGCTAGTGA--GGGAGAATTACA--CTCCCTTAGTGAAGATGCCACAACTGAACCCCG-CCCCCTGATTTTTTATCCTACTACTTTCTTGAATCACAATGCTCCTAATTTTT-AAAACAAAA-GTTTTATACTCGC--AAA-CACCAAATAAC---ACAACAC-CAAAACCTTTGGTACACCACATCG--CCCCTTGAAACTGACCATGAGCCTAAAC-TTCTTCGATCAATTCTTAAGCCCAC--AAATCTTAGGCAT-CCCATTAATCCTAATAGCAGTAACATTA-CCTGCATTATTAATCTTTACAAAAACAGACCGACTAACCCCAAACCGTATAAACAC-ACTACAAACCTGAGCGCTTTTTATGTTCACAAAACAACTTATGT--T-ACCAATAAACAAGCCAGGGCACAAGTGAGCACCGATATTATTATCACTAATAC-TATTTCTGTTATCCTTAAATATACTAGGACTACTACCATATACATTTACCCCAACCACCCAACTATCAATAAACATAGGACTAGCCA-T-CCCACTATGACTTGCAACAGTAATTATTGGC-ATGCGAAACCAACCAACCATATCACTAGGA-CACCTTTTACCAGAAGGCACCCCAA-CACCACTGGTACCAGTCCTAATTGTCATCGAAACAATTAGCCTGTTCATTCG-CCCTTTA-GCACTAGGAGTACGACTCACCGCAAACCTAACTGCCGGCCACTTATTAATTCAACTTATCTCTACTGCAGTGTTCGTCTTATTTCCAATAATAACTATAACCGCCACCATCGCTCTTCTTGTACTACTCCTACTTACCGGCCTAGAAATCGCAGTTGCAATAATTCAGGCATATGTCTTTACCCTTCTACTTAGCCTTTATCTACAAGAAAACGTATAATGACCCACCAAGCACACGCCTACCACATAGTAGACCCGAGCCCTTGGCCCCTGAC-GGGGGCCATCGCAGCCCTATTAATGACATCTGGCCTGGCCACCTGATTTCACTTTAACAACACCTTATTGATAAACATCGGACTTGTTGTCCTATTACTGACAATATACCAATGATGACGAGACATTACACGAGAAGGCACATTTCAAGGACACCATACAACACTAGTACAAAAAGGTCTTCGATATGGTATAATCTTATTCATCACATCAGAGGTA-TTCTTCTTCGTCGGATTCTTTTGAGCCTTTTATCACTCAAGCCTCGCCCCAACTCCCGAACTA--GGCGGTTGTTGA-CCACCAAGCGGAGT-AAA-CCCTTTAAACCCATTTGAAGT-CCCCCTACTAAACACAGCCGTCCTACTAGCCTCAGGGGTCACCGTAACCTGAGCCCACCATTCAATTATAGA-GGGGGCCCGAAAAGAAGCAATCCAGGCCTTAGCACTTACTGTGATTCTGGGCCTGTA-CTTCACCGCCCTTCAAGCCATAGAATATTATGAAG-CCCCCTTCGCAATTTCTGATTGCGTATACGGAGCAACC-TTTTTTGTTGCCACCGGTTTTCATGGCCTCCACGTTATTATTGGCTCAAG-CTTTCTTATCATCTGCCTACTACGTCAAACCCTGTACCATTTTACAACTAATCACCACTTTGGATTTGAAGCTGCCGCATGATACTGACATTTTGTAGATGTTGTATGACTATTCCTTTACGTGTCAATCTACTGATGAGGCTCATG-TTTTTCTAATAC-AAATAGTATAAGTGACTTCCAATCACTAAATCTCAAT-AA-AGCCTGAGGAAAAAC-AATGACGCTAATCATAATATTTTACATCACCCTTACGATCACAGCTCTTCTCATTACAATTAGCTTCTGAAT-GCCACAAACAACCCCTGACACAGAAAAACTTT-CCCCATATGAGTGCGGGTTCGA-CCCCCTGGGGTCGGCCCGCCTCCCATTTTCACTACGGTTCTTTCTTGTAGCCATTC-TATTTCTCCTATTTGACTTAGAAATTGCCTTACTTCTACCCGTCCCATGAGCAATAAATCTTCCAAGCCCAATCCAAACGGTCCTATGAGCCTCTGCTATTCTTATTCTACTCACACTTGGATTAATCTATGAGTGGGCAGC-CGGCGGGTTAGAATGGGCAGAATAAGCAGCTAGTTTAAACAAAACAATTAATTTCGGCTTAGTAACTCCA-GGCTCGGACCCTGGGCTGCTAA-ATGACTACAACATACTTTATATTTACAACAGCCTTCATACTGGGAATCCTAGGGCTATCAATACACCGCATACACCTTGTATCTGCCTTACTGTGCATTGAAGCCATAATACTTGCCCTGTTTACTGCCCTAACAATCTTCTCAACAAACACTCAACTTTCATCCACAGCTCTATCTCCAATCCTATTATTAGCCTTATCAGCCTGCGAAGCAGGCACCGGCCTCGCCTTATTGGTAGCAACCTCTCGCACACATGGTACAGACCACCT-AAAAAACCTTAACCTCTTACAATGCTAAAAATCCTCTTACCCACAATTATATTGATTCCAACAGCACTCTCATCA-AAACAAAACACCCTATTTATAACCTTTACTATTACCTCTATG-CTTCCAGCAATATTTAGCCTAACCTGGTTTAGCCA-ACCCATAAATTTTAATCTTTCAAGCACAT-CCAACTACACAAACACC-GACATGCTCTCTG-CCCCACTAATAATTATATCATGCTGACTCTT-ACCATTAACAGCTATCGCCAGTCAAAATCACTTAAAACTAGAG-CCCAT-TAATCGAAAACGGTTGTTTCTCGTCACCCTTACAGCCCTGCAAATCGCCCTGCTTCTAACATTCTCAACAACTGATTTAATCCTCTTTTTTATTCTTTTTGAAACCACCCTAATCCCAACTCTTATTATTATTACACGTTGAGGGAACCAGGCAGAGCGGCTATCCGCTGGGGTCTACTTCCTATTTTACACCTTAGCCGGCTCACT-CCCCCTGCTAGTCGCCCTATTATTTATAAACATAAAATATTCTAACATATCGACCCTAATAGTAAACCTC--ACA-CAACCAC-AAA-TCATGCACTCATGGACAAACAACGTACTCTGACTAGCCTGCCTATTAGCCTTTTTAGTAAAGATACCACTATATGGCCTTCACCTTTGACTGCCAAAAGCACACGTCGAGGCCCCAATCGCAGGCTCCATAGTTCTGGCCGCCGTTCTATTAAAACTA-GGGGGATATGGCATCATCCGTATTA-CTCC--AATACTGAACCCATTGACCACAGACCTATACTACCCCTTTATTACCCTCGCTACATGAGGAATCATTATAACTAGCTCTATCTG-TCTTCGACAAACAGACTTAAAGTCTCTAATTGCCTACTCATCCGTTAGCCACATGGGTTTAGTAATCACAGCAGCCCTTATCCAAA-CACAATGAAGCTTAACTGGGGCAGTTGTTCTAATGATCGCCCATGGTTTGACCTCTTCGATACTATTCTGCCTGGCAAATACAAACTATGAACGAACACACAGCCGAACCCTCCTGTTAGCACGAGG--ACTACAATTGATTTT-ACCCTTAATAACTTTCTGATGACTCATAGCAAACCTGATAAATATGGCACT-A-CCCCCAACAATTAATTTAGCCGGGGAACTTATAATTTTAACATCCGTATTCAACTGGTCCAACCCAACAATCATTATAACTGGCCTTGGAACACTATTAACAGCAACATACTCCTTACATATGTTCCTTATAACCCAAC-GAGGGAAGTTAACAACACATATTACCCAAATA-ATACCAACACACACCCGAGAGCACCTACTAATAACACTCCACATTATCCCCATACTACTACTACTACTTAAGCCCCAATTAATCATGGGCCCATTTTCTTGTTAACATAGTTT--AA-TAAAACACTAGGTTGT-GGACCTAGAAATAGAAGTTAAA---C---CCTTCTTGTAGACCGAGAGGTGTTC--GCACACAAAGAGCTGCTAACTC-C-TTGCCCTGAGGTTAAACTC-CACAGACCTCTC-ACTTTTAAAGGATCCTAGTTTAATCCATTAGTCTTAGGAGCTGAAATTCTTGGTGCAACTCCAAGTAAAAGTA---GATGCACAACCTTCCACACACTATAA-TTTTCACCACCTTCACTCTACTGCT--TA-TTCCAATTATTAATACCCTTA-ACCCAGCCCCCC--TAAAACAAACGTGAAGCCTATTACACGCAAAAACCCCTGTAAAAATAGCATTCTTTATTAGCCTTA-T-TCCACTAA--TAATCTTCATCAACTT-TGGCACAGAGATTACCACTATAAACCTACACTGAATAACTGTTGCAAACTTTAATATTAATATTAGCCTCATACTAGACACATACGCCACAACATTTATACCGATCGCCCTTTTTGTCACATGATCAATTCTTGAATTTGCCCTATGATATATATCATCAGAC-CCGTATATC-AACCGC-TTCTTTAAGTATCTTTTACTATTTTTACTAGCAATGCTCACACTAGTCACTGCCAACAACATATTTCAA-TTTTTCATTGGCTGAGA-GGGTGTAGGCATCATATCCTTCCTGCTAATCGGATGATGATACTCCCGCTCAGACGCAAACACCTCTGCCCTTCAGGCCGTCATTTATAACCGAATCGGCGACATCGGATTCATCCTCTCAATAGCCTGATTAGCTATAACCACATCCTCCTGAGAAATACAACAACTATT---CTCCT-GTAAAGACACGCTAACAC-TACTACCCCTCCTAGGCCTTATCCTAGCAGCCATGGGA-AAATCTGCCCAATTTGGCCTACATCCATGGCTG-CCGGCTGCTATAGAAGGCCCTA-CACCAGTTTCAGCCCTACTTCACTCGAGCACAATAGTAGTTGCTGGCA-TTTTTCTACTGATCCGACTACA-CCCCCTGTTAGAAACCAGTCAAACTGCCCTCTCAATTTGCCTATGCCTT-GGGGCAATAACCACCTTATTTACAGCCATCTGCGCGCTCACTCAAAACGACATT-AAA-AAAATCATTGCCTTTTCAACATCAAGCCAATTAGGCCTTATAATGGTTACAATTGGTCTTAATCAACCACAATTAGCATTCTTCCACATCTCTACCCATGCT-TTTTTTAAAGCCATGCTGTTCTTATGCTCCGGATCAATTATCCACAACCTCGCAGATGAACAAGACATTCGAAAAAT-AGGGGGAATTCAAAAAACACTACCAATTACCACCACCTGCCTTTCAATCGGAAGCCTGGCCCTAATCGGCA-CCCCTTTCCTAGCCGGC-TTCTATTCAAAAGACACAATCATCGAAACAATAAATACCTCACACCTAAACGCCTGAGCCCTAACAACCACAATAATCGCAACAGCCCTTACCGCTGCATACAGCTTACGACTAA-TTTTTTACGTACAAACAAA--AC-ACCCCCGATCG-AG-CCCGATAATTAATATATCTGAAAACAATAAAACGCTCACTAACCCGATCGTTCGATTAGCATTAGGAAGTATTATCGCCGGCCTACTAATCA-CCTCAACTAT-TTTACCAATAAAAACAACAGCAATAACAATATCAACTAC-AACAAAACTTTCAGCATTATTAGTCACAATCTTAGGCCTTT-TATATGCCTTAGAACTAGCCACCCAAACAACAACATTAATTCC-CCTA-AAATACACA-AAACTAAATAAATTCTCAAACCAACTAGGATTCTTTAATTTTACTGTTCACCGAACTCAGCCAAACACAAC--ATTAAAACAAGGACAAAACCTAGCAACACACCTCAATGATCTTATCTGGTATG-AGAAAACAGGGCCGAAACTT--ATCTCATCA-G-CGAGCC----TCCC-CATCTCTCACAACATTTCAGCCGCCAACAAGGGGCTCATCAAGGCCTATCTAACAAC--ATTTATTC--TATTTACAACAACACTTCTAATC------TTGCTAACCACCTCCTAACTACCCGAAG--CCCCCCCCGAACCA--CCCCTCGAGATAACTCCAGCGCAACAAATAGCGCTAACAACAGTCCC-CACCCAGATACTAAAAGGTATAA---CCCCCCTCAAGAATAAAGCAAAGAAACACCGCTAAAATCTGCACGAACTGTCCACAA--C-C--------------C--AACAGAATCTAC-A-CCCACAACCCCCGC------CCCTTCG--CCCACTCACACCCCTCAAAATACAA-----CCAACAGTA-AAACTAATACCAAATA-C-CCAATAACATATAACCCAACAGACCAACT-ACCCCATGTCTCAGGGTAAGGGTCGGCCGCCAACGCCACAGAATATGC-AAAAACCACCAATAT--ACCCCCTAAATAAATCAAAAACAACACTAAAGAAACAAACGAA-TTCCCTAACCACACTAACACCCCACAACCCAAGGCCGACGCAATGACCAAGCCAACCGCCCCGTAAA-GCGGAGAC-GGGTTAGATGCCACAGCAACCAA--CCCTCCCAATAAACAAAAAGATAAC-AAAAAAATAAAATAAACCATCGTTTTTACTCGGAC---TAAAACCAAGACCTGTGATACGAAAAACCACTGTTGT-TTTCAACTATAAAAA-CC-TATGACACAC---AACCTACGAAAAACGCA-TCCAATCTTTAAAATCGTTAACGACTCATTCATCGACCT-CCC-AGCCCCATCAAACATCTCAGCCTGATGAAACTTTGGATCCCTCCTTGG-CCTATGCCTAATTGCACAGGTA-CTCACTGGCCTCTTCTTAGCAATACACTATACGGCAGATATTTCTTCCGCT-TTTTCATCCGTCGCCCACATCTGCCGTGACGTACAATACGGATGACTAATTCGAAACCTTCACGCAAACGGCGCCTCCT-TATTCTTCATCTGCCTATACTTACACATCGGACGAGGACTATATTATGGCTCCTATATGTACAAAGAAACATGAAATAT-CGGGGTAGTTCTACTGCTTCTTGTAATAGCAACCGCCTTTGTAGGCTACGTCCTACCATGAGGACAAATATCCTTCT-GAGGGGCCACCGTAATCACAAATCTACTTTCAGCTAT-CCCCTACATTGGAACAGAGT-TAGTAGAGTGGATCT-GAGGCGGCTTCTCCGTAGACAACGCAACCCTAACCCGA-TTCTTCACGTTCCACTTCCTCTTACCCTTTGCCGTAATAGGGGCATCAGTTCTTCACCTATTATTTCTACATGAAACCGGGTCAAATAATCCAACAGGCCTACCTTCAAACACAGATAAAGTTCCATTCCACCCATACTACACATACAAAGACCTACTAGGCGCAATCCTCCTTATTCTTA-GCCTTCTTACCCTGGCCCTATTTT-TCCCTAACCTACTA-GGAGATCCAGAAAATTTCA-CCCCAGCAAA-CCCCCTAGTCACC--CCGCCACACATCAAACCAGAGTGGTATTTCCTATTTGCATATGCTATTTTACGATCAATTCCAAACAAACTAGGAGGCGTACTAGCCTTATTATTCTCAATCCTAATTCTTATATTTGTCCCGCTTCTTCACACATCAAAACAAC-GCGGAAACGCATTTCG-TCCAATATCACAAGCCCTATTTTGAACCCTTATTTCTAACATCTTCA-TCCTAACCTGAATT-GGTGGACAGCCAGTTGAACACCCCTTTATCATTATCGGCCAAATTGCATCAATCACATACTTCACCATCTTCCTGATTATCA--CCCCACTAACATCAAAACTAGAAAACAC--CCTTATAAAATG-----------------------------------------------------------------------------------------------------------------------------ATAACCCTGT--GTC----TTAATAGCTT-AAT--C-TT---CAAAGCATTAGTCTTGTAAGCTAAAGCCGGGAATTCA---AA--ACCCCTTAAGACATCAAAA-GAAGAAGA--CTTCAA-CT------------------------------------------------------------------------------------------------------------------------------------------------------------------CCTATCACTAATTCCCAAAACTAGCA-TTTTTA---TTAAACTATCTCTTG-GTAATTGTAGCTT-AAAAAACT-AAAGCACGGCACTGAAGTTGCCGAG-ATGG--AAAATCAA-AAATTCCCAAAAACACAAAGTTTTGGTCCTAAACTTGCCATTG-TTTTTA----------------------------------------ACCAAAATTATACATGCAAGCCTCCACACACCAGTGAGAATGCCCACATAC---CCT-AAACAGCCAACCGGAGCAGGCATCAGGATACA----ACCCC------------CCCATTAGCCAAAGACGCCTTGCT-ATGCCACA-CCCACACGGGCACTCAGCAGTAATTAACATT-AAACACATGAACG-A---------AAGTTCGAATTAGTTATGGTTAA--TATGGTCGGTAAATTTCGTGCCAGCCACCGCGGTTATACGAAAGACCAAAAACAATG-G-CCCCCGGCGTAAAGAGTGACTAG---AA---T--A--AATTTAAGCCTTAGAGGAGAAAAGCCACAAAGTTGTAAAACA-CT-----------ACCGCATGCCAGAATAACAA----C---AAACGC------------CTCTAAAACATCAACCTCACGAAAGCTAAGAAACAAACTGGGATTAGATA--CCCCACTATGCCTAGCCCTAAACACAAGTAAT-ACTAATACAATACTACTCGCCAGAGAACTACAAGCGAAAAGCTTAAAACTCAAAAGACTTGGCGGTGCTTCAAATCAACCTAGAGGAGCCTGTCCTATAATCGATA--CCCCACGTTTTACCTTA-CCGCCCTT-AGAC--AATCAGCCTATATACCGCCGTCGTAAGCCTACCTTATGAAAGAAG-AAAAGTAGGCAAAAGAGCTA-ATAACAAGTACGTCAGGTCAAGGTGTAGC-ACAC--GGAG-CGGCAGAGATGGGCTACA-TTTT----CCACAAACAACACACGAATAACACGT-TGAAATAACATGTTTGAAGGCGGATTTAGTAGT-AAGATAAGCAA-GAAAACCTATCTAAAACCTGCTCTGAAGCGCGCACACACCG-CCCGTCACCCTCATCACAT---------GTTCGAAA-------TACAAAATATA-ACACTCAAAG-C--------ACCCTCAGATGAGGCAAGTCGTAACATGGTAAGTGCACTGGAAAGTGCGCTTGGAATAACAAACAGTAGCTTAATAC-AAAGCACTCAACTTACAACTGAGACATGTTAGTGGGACTCTAACCTCTTTGAGCA--AAACCTAGCCCAAACACCA-----ACACAAACAACCACACACA---CA----AACCAAATCATTTAT-CAAAACTAGTA-TGTGCGACAGAACATACA----CTATTGGAGCAATAGC-AATAGTACCGTAAGGAAACGCTGAAAGAATAATGAAAA-ACTAAAGCAAC--AA-AAAGCAAAGATCAACACTTGTACCTTTTGCATCATGATTTAGCCAGA--AAA-CCACAGACAAAAGGA--ATTAAGCCTG-TG-TCCCCGAAACTAGATGAGCTACTACAGGGCAACTAT-AA--GAGTGAACCCGTCTCTGTGGCAAAAGAGTGGGATGACCAAGTAGTAGAGGTGAAAAGCCTAACGAGTCTAGTTATAGCTGGTTGCTCAA-TAAACGAATTTTAGTTCAACTTTAGG--C--ACTGAC-----AAGCTAACGATACTT----TCACC-ATAAGCCTAAAAGATATTCAATGGGGGTACAGCCCCATTGAAACTGGATACAACCAAAA-CCCGAGAGCTAGTA---AACT-TTATA--ACCCCCGTAGGCCTTTAAGCAGCCACCAAAAACTCAAAGCGTCAAAGCGCAAAA-CA-GAAAATACCA-AATGCAT-ACACAAACTCCTGGC--CACACA--CTGAGCCACACTATAATAATAGACGAACTAATGCTAAAACTAGTAACAAGA----GAACC-TCTCTTAT-GGCACACCTCTGCCCCAGTAATAGAAAAACTGCTGATAATTAACAGACC--AAAAAAGGTAAAACAC-CT-AAACA-ACTGTTTAA--AACACTGTCACACCAACACAGGAGTGC-A--A-CACAGAAAGATTGAAAGTTGTAGAAGGAACTCAGC-AAA-ACTTGTCCCAACTGTTTACCAAAAACATAGCCTTTAGCAAC-ACAAGTATTAAAGGTCCTGCCTGCCCAGTGAAAGTT------TTCAACGGCCGCGGTATTCTAACCGTGCAAAGGTAGCGTAATCACTTGTCTCTTAAATAGAGACTAGTATGAACGGCTAAATGAGGACAAGCCTGTCTCCTATAACCAATCAGTGAAACTGATCTTCCAGTCCAAAAGCTGGAATACAAACACAAGACGAGAAGACCCTGTGGAGCTTTAAACCTACTACCAACAAATTCACCTGGTAT---------AA---------CGTTTTGAGTTG-GGGCGACTTCGG--AAAAAAACAAAACTTCCGAGAGCAGAACCA--CCACTTCTAACCGAGGCAGACATGCCAAAA----CAAAC--TTAGACCCAGTC---ACACTGATCAACGAACCAAGTTACCCCAGGGATAACAGCGCTATCTTCTTCAAGAGTTCATATCGACAAG-AAGGTTTACGACCTCGATGTTGGATCAGGACACCCAAATGGTGCAGCCGCTATTAAAGGTTCGTTTGTTCAACGATTAATAGTCCTACGTGATCTGAGTTCAGACCGGAGT
Sphenomorphus.incognitus_NC_041124 AATCCAGGTCGGTTTCTATCTATGTCGCACCTTTCCTCAGTACGAAAGGACAAGG-AAAGG-GGGACCTATGTCAACAACACGTCCTACGCCAACACAACTG-AACGCAACTTAAGTCACACGTGCAG-----CA--CGTACTTAGGCCATAGACAACGG----CTTATTAAGGTGGCAGAGCCGGGTTAATGCA-AAAGACCTAAGA-TCTT-TCACCCAGATGTTCAAATCATCTTCTTAATAATGCACCTAACACTACCCTATCTAATTAA-TCCACTACTATACATTATCCCAATCCTCGTTGCCGTCGCCTTCCTCACCCTTCTAGAACGAAAAGTCTTGGGCTATATACAACTACGAAAGGGCCCAAACATTGTGGGGCCATACGGCCTACTACAACCCGTCGCAGACGGTGTTAAACTATTCATCAAAGAACCAGTTCGACCATCATCCTCATCCCCAACATTATTTATTTTAACCCCAGCCTTGGCCTTATTTTTAGCGCTAATAATCTGAG-CCCCTATTCCAATACCAGCCCCACTAACAGACCTAAACCTTGGGCTTTTATTTATGCTAGCCCTATCAAGTACTGCCGTCTACTCAATCTTGTGGTCCGGGTGGGCTTCGAACTCAAAATA-CCCACTAGTTGGGGCCCTTCGAGCTGTAGCACAAACAATCTCTTATGAGGTCACACTAGGCATCATTCTG-CTAACAATTATTATCCTAGC---CGGGGGCTTTACTATACAAATGCTATCTACAACCCAAAGCACCCACTGACTACTGTTCTGCTCCTGACCCCTGGCCATAATATGGTTTATTTCAACCCTTGCCGAAACAAACC-GAGCCCCTTTCGACCTTACAGA-GGGGGAATCAGAGCTTGTATCCGGTTTTAACGTTGAATATGCGGCCGGCCCCTTCGCCCTTTTCTTCCTGGCCGAATACGCTAACATTATAATAATAAACACCCTAACATGCATCCTATTTAT-TAACCC-TGGAAATACACAG----GCAAATATCTTCCCAATAAGCCTCATATTAAAAACAACACTACTAACAGCCCTCTTTTTATGAATTCGAGCATCATA-CCCGCGTTTCCGATACGACCAACTCATACATCTTTTATGAAAAAACTTCCTACCCCTCTCCCTTGCATTATTC-CTATGACATACATCATTCCCAACAATATCTGCTGGACTA-CCACCACAATAAA------CGGAACTGTGCCCGAAT----TATTAAGGGTTACTTTGATAGAGTAAACTACAGAGGTTAAAA-TCCTCTCAC-TT-CCTT-------TAGAAAGACAGGACACGAACCTGCACTCGGGGGCTCAAAACCCCCCGTACTCCCA-CTATACTACTTCCTAGTAGGGTCAGCTAATTAAGCTTTCGGGCCCATACCCCGAAAATGTTGGTTTAAGCCCCTCCCCTACTAATGAA-CCCAATTATAGCCACCCTAATCATCTCAAGCCTTGCTTTAGGGACAGTCACCACAATATCAAGCTTCCACTGAATGCTCGCCTGGGTCGGATTAGAACTAAACACCCTAGCCATCAT-TCCAATCATTGCAAAACAACACCA-CCCCCGCGCAACAGAAGCAACCACAAAATACTTCCTAACACAAGCCGCAGCCTCCGCCACCCTC-CTATTTTCAAGCACAGTCAATGCCTGAACAACAGGAACCTGGGACATCACACAACTGACATA--CCCGCCAGCCTGCATTATACTAACCATAGCCTTGTCAATAAAACTAGGGTTGG--CCCCATTGCACTTTTGACTACCAGAGGTCCTACAGGGCTCCACCATAAAAACAGCATTAATCGTCGTCACCTGACAAAAACTAG-CTCCCGCAACCCTAT-TATTTTTAACACACCCCTCACTACA-CCCAACAACCCTGCTAACAATGGGCCTTCTATCAACCCTTACTGGGGGCT-G-A-GGCGGCTTAAACCAAACACAGACACGAAAAATTATGGCATATTCCTCAATCGCACATCTCGGTTGAATGGTCTCCGTCCTAACACTGTCCCCGAACATTATACTACTAAATTTAGCGCTCTACCTACTAATAACAACCTCA-ACATTCATAATCCTAATATTCTTCTCATCGAAAACAACCAAAGACCTTTCAACAACCTGAGCCATCT-CCCCAACAACAGCCGCTCTTTTATTGATCTTATTAWTATCCCTG--GGAGGCCT--TCCTCCGCTTACAGGGTTCCTACCAAAATGATTAATTCTACAAGAAATGGTCTCCCACAACTT-AACTGCAACTGCCAC-CGCCATAGCATTATCAGCACTACTAAGCTTA-TTCTTTTACCTACGACTTTCCTATACAACAGCCCTAACACTCT-CACCCGCCT-CATCACAAAACAAACTAAAATGACGCTTCCAACCAAAATTAAAAACACCTATTATAACCACAGCCCTTGCCCTATCCATTCTATTATTACCCATCA-CCCCAGCCC---TTATCT------AAGAAACTTAGGCTAAATC-TTAAACCAGTGGCCTTCAAAGCCACAAACAAGAGTT-A-AAACCTCTTAGTCTCTG--AAGACCTGTAGAGCTTTACACTACATCTTCTGACTGCAAATCAGACGCTTTAATTAAGCTAAA---------------------------------------------------------------------------------------------------------------------------------------------------ACCTCCTAGACAGACGGGCCTCGATCCCGTAAACTCTTAGTTAACAGCTAAACACCCAATCCAGCGGGCTTCTGTCCGGGCTTC--------------TAAAAAAAAGCCACGGCACACC---CTCGTGTGCGTCTCTAGATTTGCATTCTAGTGTGTAA---------------------CACCACATGGC-------------------TTGATAAGGGCGGGGCTAAG-ACCCGCCTGCACAGGGCTACAACCTGCTGCCT------TCTCGGCCACC-------TTACCCGTGACTATTAATCGTTGATTCTTCTCAACCAATCATAAGGATATCGGCACCCTTTATCTAATTTTTGGTGCCTGAGCAGGCATAGTGGGCACTGCATTAAG-CCTGCTAATCCGAGCCGAGCTTAGCCAACCCGGAACTCTACTGGGGGACGACCAAATCTATAATGTTATCGTAACAGCACATGCTTTTGTAATAATT-TTCTTTATGGTTATGCCCGTAATAATC-GGCGGGTTTGGAAATTGGCTGGTCCCCTTAATAATTGGGG-CCCCTGACATGGCATT-TCCGCGAATAAACAACATAAGCTTTTGATTACT-C-CCCCCTTCTTTTCTCCTCCTTTTAGCCTCATC-CGGTGTTGAGGCCGGGGCCGGAACAGGTTGAACTGTTTA---CCCCCCG-CTAGCCGGGAATCTTGCCCATGCTGGAGCATCTGTTGATTTAACCATCTTCTCTTTACACCTGGCAGGTGTTTCGTCTATTCTAGGGGCAATCAACTTTATTACAACCTGTATTAACATAAAA-CCACCGACAATAACTCAGTATCAGA--CCCCCTTGTTTGTTTGATCAGTCTTAATCACTGCAGTACTCCTTCTATTGTCCTTACCTGTCCTGGCTGCAGGGATCACCATGCTTTTAACCGACCGCAACCTAAACACCTC-CTTCTTTGATCCTGCAGGA-GGGGGA-GACCCTATCCTATATCAACACTTATTCTGA-TTTTTTGGCCACCCAGAAGTTTATATCCTCATTCTCCCTGGCTTTGGAATGATCTCACACATCGTTACATATTATGCTGG-T-AAAAAGGAGCCCTTCGGCTATATGGGCATGGTGTGAGCAATAATATCAATTGGCTTCCTTGGCTTTATCGTCTGAGCTCACCACATATTCACCGTTGGCATAGACGTCGACACACGAGCATACTTTACATCTGCAACCATGATTATTGCCATTCCAAC-CGGGGTAAAAGTGTTTAGCTGACTAGCAACACTGCAC-GGCGGTATGATCAAATGGGACGCCGCAATACTCTGGGCCCTA-GGCTTTATCTTTTTATTTACAGTC---GGCGGGTTAACCGGCATTGTTCTAGCCAACTCATCATTAGATATTGTTCTTCATGATACATACTATGTAGTAGCCCACTTCCACTATGTCTTGTCTATG-GGTGCTGTATTTGCTATTAT-GGGCGGTTTCGTCCATTGATT-TCCACTATTCTCGGGCTACACCCTACATCAAACCTGAACAAAAATCCACTTCGGCGTAATGTTTGCAGGGGTAAACCTGACC-TTTTTCCCTCAACACTTTCTGGGCCTATCAGGGATACCCCGACGATACTCAGACTACCCCGACGCATACACCATCTGAAACACCGTCTCATCAGTGGGGTCCCTGATCTCCCTTGTAGCCGTAATCATAATAATGTTTATTATTTGAGAGGCTTTTGCAGCCAAACGAGAAGTCTTAACCCTAGAATTAACTAGCACAAACATCGAGTGACTGCACGGCTGCCCA--CCCCCTTATCACACATATGAAGAGCCAACATACGTCCAAACAAACTCAAGA-----------AA-GGGAGGAATTGAACCGCCTTCTGTTAGTTTCAAGCTAACTACATAACCATTATGCT----TCTTTCTCCATG----------------GGGCCCTAGTAAATCA-ATTATATAGCCCTGTCAGAGCTAAGTTACAGA--T-A-AAAATCTGTGGTCCCC-AATGGCACACCCATCCCAACTAGGTTTTCAAGATGCAGCCT-CCCCTATTATAGAGGAACTACTTCACTTCCACGACCATGCAATCATAATCGTCTTCTTAATTAGCGCCCTAGTCCTATATATTATTTCCCTTATAATATCAACTAAACTAACTCACACTAACACAATAGACGCTCAAGAAGTAGAGATAATTTGAACCGTCCTCCCAGCAGTCATTTTGATCTTAATTGCCCTCCCCTCCCTTCGAA-TTTTATACCTAATAGACGAAATCAACAA-CCCACACCTAACCATTAAAGCCCTGGGCCACCAATGATACTGAAGCTACGAATACACAGACTACGAAGATTTAATATTTGACTCCTACATGATCCCAACACAAGAACTGAAGCCCGGG-TTCTTCCGATTGTTAGAGGTCGATCACCACATGGTGGTTCCAATAGAGTCCCCTATTCGAATGCT-CATCTCTGCAGAAGACGTACTTCACTCCTGAGCCGTTCCTGCCCTTGGCATTAAAACAGACGCAATCCCTGGCCGACTAAATCAAACAACCTTTATTACCTCCCACCCCGGCCTAT-TTTACGGACAGTGTTCAGAAATCTGCGGGTCCAATCACAGCTTTATACCCATCGTAGTAGAGGCCGT-CCCACTAAATAACTTTGAAAGCTGGTCAACCCTAATACTAA---CAGCCTCGCTGAGAAGC-TTCTAT--AGCACTAGCCTTTTAAGCTAGAGA--GGGGGGCTTATA--CTCCCTCAGTGAACATGCCACAACTGAACCCTG-CCCCTTGACTCTTTATTCTACTTCTTTCCTGAACCACAATTCTTCTAATCTTT-AAAACAAAA-ATCCTATCTTCAC--ACA-CCCTAAACAGCACTATAATGA-CAAGCCCCCTAAAACACCAACATA--CACCCTGAATCTGGCCATGAACTTAAGC-TTTTTTGACCAATTTTTAAGCCCCC--AAATCTTAGGCTT-CCCACTAATCCTACTAGCAACAACCCTT-CCTGCACTATTGTTTTTTATACAAACCAGCCGACTTTCCCCCAACCGCACTACAAT-ATTACAATCATGGGTGCTTCTTATATTTACAAAACAGCTCATAC--T-GCCAGTTAATAAACCAGGCCACAAGTGGGCCCTAATACTTCTTTCATTAATCC-TCTTCTTACTCTCCATAAACATACTTGGACTTTTACCATACACTTTTACCCCAACCACCCAACTATCCATGAACATAGGATTAGCAG-T-CCCATTATGACTATCTACTGTTATTATTGGG-ATACGAAACCAACCCACTGCATCACTAGGA-CACCTCCTCCCAGAAGGCACCCCTA-CCCCCTTAGTACCAATTCTAATTGTTATTGAAACAATTAGCTTGTTTATTCG-TCCGTTG-GCGCTCGGGGTTCGACTAACCGCCAACCTAACCGCAGGTCACCTTCTAATTCAACTAATCTCTACTGCCGTTTATGTCTTACTACCAATAATAACCCTCACCGCCTCTATTGCCTTCCTAGTCCTACTTCTTCTTACTGGCCTAGAGGTAGCAGTTGCAATAATCCAGGCCTATGTCTTCACACTATTATTAAGCCTCTACTTACAAGAAAACGTATAATGACCCACCAAGCACACGCATACCACATAGTAGACCCAAGCCCGTGACCACTTAC-AGGTGCCATTGCCGCCCTACTGATAACATCTGGCCTGGCCATTTGATTTCACTTCAACAGCATAGCACTAATAAACATTGGCCTTGTCGTTCTTCTACTAACAATACTTCAATGATGACGAGACATCACTCGAGAAGGCACGTTCCAAGGACATCACACAACACTTGTACAAAAAGGTCTCCGATACGGCATAATTCTGTTCATTACATCAGAAGTA-TTTTTCTTTATTGGGTTCTTTTGAGCCTTCTATCACTCAAGCCTCGCCCCCACCCCAGAACTA--GGCGGCTGCTGA-CCTCCAAATGGGGT-TAC-TCCTTTAAGCCCGTTTGAGGT-GCCCCTGCTAAACACAGCCGTTCTACTAGCCTCTGGTGTTACTGTTACCTGAGCACACCACTCATTAATAGA-AGGAACACGAAAAGCTACAATCCAGGCCTTATTATTAACCGTAATTCTTGGCCTTTA-TTTCACCCTTCTCCAAGCCACAGAGTACTACGAAG-CCCCTTTTACAATCTCTGACTGTGTCTACGGAGCAACC-TTCTTTGTCGCAACGGGGTTCCACGGCCTACACGTTATTATTGGCTCCAC-TTTTCTCCTAGTCTGCCTCCTCCGCCAAGCCCTATATCACTTTACAACCAACCACCACTTTGGCTTCGAAGCTGCTGCATGGTACTGACACTTCGTAGACGTCGTATGACTATTCTTATACGTCTCAATCTACTGATGAGGCTCATG-TTTTTCTAGTAT-AAACAGTACATGTGACTTCCAATCACTCAGCCCCAAC-ACAGGCCTTGGGGAAAAACAATGATATTAATAACAGTACTTTACACAATTCTGACCATTACAGCCCTACTTATTACCATTAGCTTCTGACT-TCCACAGAACACCCCTGATACAGAAAAACTGT-CGCCCTACGAATGCGGATTTGA-CCCGTTAGGGACGGCCCGCCTACCCTTTTCCATTCGTTTTTTCCTTGTAGCTATTC-TATTCCTGCTATTTGACCTAGAAATTGCCCTTTTACTCCCTATTCCATGAGCTATAAATCTCCCCAACCCCGCCCAAACAACCGCCTGAACTTTAGCCATTATCACCCTACTTACGCTCGGCTTAGTATACGAATGAATAGC-CGGCGGACTAGAATGAGCAGAATAAGCAGCTAGTATAAACAACACAACTAATTTCGACTCAGTAACTCCG-GGTTTAAGCCCCGGGCTGCTAT-ATGACCGCAACATATTTTATATTTACCGCCGCCTTTTTACTGGGTATCCTCGGCCTATCGATACATCGCACACACTTTGTATCCGCCCTACTCTGTATTGAGGCCATAATACTAGCCCTCTTTACAGCCCTAACCATTTTATCAGCAAACACACAACTGCCCTCAACAACCATACTTCCTGTCCTACTATTAGCCTTCTCAGCCTGCGAAGCAGGCACCGGACTTGCCCTATTAGTAGCAACAACTCGAACGCACGGAACAGACCACCT-ACAAAACCTTAGCCTACTACAATGTTAAAAATCATCCTGCCTACAATTATACTAATCCCAACAGCTCTCCTATCG-AAACAAAATAACCTGTTCTTAACCTTCACCACCACCTCCACC-CTTCCTGCCATTATAAGCCTTATCTGACTTAGCCA-GCCGTTAAATATAAACCTATCAAACACAA-CAAGCTACATAAACACC-GACACACTCTCCT-CCCCACTTATAATCCTATCCTGCTGACTTCT-ACCACTAATGGCCCTCGCCAGCCAAAACCACTTACAATTAGAG-CCACT-AAACCGTAAGCGGGTGTTCCTTATTACACTTACAACCCTACAAGCTACCCTACTTTTAACATTCTCAACAACTAACCTGGTCCTTTTCTTTATTCTATTCGAAACCACCCTAATCCCAACCCTTATTATCATCACACGCTGGGGTAATCAAGCAGAACGACTCTCTGCCGGGGTTTATTTTTTATTTTATACGCTAGCTGGGTCCCT-CCCCCTATTAGTTGCTTTATTGTTTATAAACTTAAAATGCTCCAGCACATCAATATTAATAATTAGCCTA--ACA-CAACCAC-AAA-TCCTATGCTCATGAACAAACAACATGTTATGACTAGCCTGCCTACTAGCCTTTATAGTTAAAATGCCCCTCTACGGCCTCCACTTGTGACTTCCAAAGGCACATGTAGAAGCACCAATTGCCGGCTCAATGGTTTTAGCAGCCATCTTATTAAAACTT-GGCGGGTATGGCATTATCCGAATCA-CCCC--TATATTAAACCCCTTAACCGCAGACCTCTACTACCCATTCATTATACTCGCAATGTGGGGTATTATTATAACCAGCATTATTTG-CCTGCGACAAACAGACCTAAAATCATTAATTGCCTATTCATCCGTAAGCCACATGGGATTAGTTATCGCAGCATCCCTAATTCAAA-CACAATGAAGCCTCACAGGTGCAACCCTATTAATAGTGGCCCACGGACTAACCTCTTCAATACTATTTTGCCTTGCAAATACAAACTACGAACGGACACACAGCCGAACCCTCCTCCTCGCACGAGG--CCTGCAACTAATTTT-ACCCCTAATAACCTCCTGATGACTTCTAGCAAACCTAATAAACATGGCACT-A-CCTCCAACAATCAACTTGACAGGAGAACTTATAATTCTAACATCAACATTCAACTGGTCTAACCTAACAATTATCATGACTGGCCTAGGCACCCTATTAACAGCAACATACTCATTACACCTCTTCCTAATAACCCAAC-GCGGTAAACTAACAACGCACATAGTACAAACA-ACCCCCACCCACACCCGAGAACACCTACTAATGGCCCTTCATACAATCCCAATGCTCCTCCTTCTATTAAACCCCAAGCTAATTATGGGGTCTTTTTCCTGTCAATATAGTTT--AATAAAAACACTAGGTTGT-GGACCTAGAAACAGGGGATAAG---CCCGCCCCCTTATAGACCGAGAGGTGTTT--GCACACAAAGAGCTGCTAACTC-T-TTGCCCTGTGGTTAAACCC-CACAGACCTCTC-ACTTTTAAAGGATCCTAGTCTAATCCATTAGTCTTAGGAGCTAAAATCCTTGGTGCAACTCCAAGTAAAAGTA---AATGCACAACTTATCACACACCATAA-TCATCACCACCTTTGCCCTACTACT--AA-TTCCAATCTTGATGACCCTAA-TACCGACACCAT--TAAAACAGACATGGGGCCTAAAATACGTAAAAACCGCAGTTCAACTAGCCTTTATCATTAGCACCA-T-TCCCTTAA--TTACCTTTGTCAACTT-GGGCACAGAAACAACCATCCTTAGTTTTCATTGAACCGCCGTTGCAAACTTCAACATTAATATTAGTCTTATGCTAGACACATACGCCACAACATTTATACCTATTGCCCTATTTGTATCGTGGTCTATCCTAGAGTTTGCCTCCTGGTACATATCATCAGAC-CCCTATATC-AACCGA-TTCTTTAAGTACCTCCTTTTATTCCTGCTTGCCATACTAACACTAGTTACAGCCAACAACATATTCCAG-CTATTCATTGGCTGAGA-GGGAGTTGGCATCATGTCCTTCCTGTTGATCGGCTGATGATATTCTCGATCAGACGCTAACTCCTCTGCCCTGCAGGCCATCATCTACAATCGAATTGGGGACATCGGACTTATCCTCTCAATGGCCTGACTAGCAATATTCGTTTCCTCCTGAGAAATACAACAGATCTT---CTCAC-ACCAAGATAATATAGCGC-TATTACCACTCCTAGGCCTAATTCTAGCAGCCACGGGA-AAATCAGCCCAGTTCGGTCTTCACCCCTGACTT-CCAGCCGCAATAGAAGGCCCAA-CCCCCGTTTCAGCCCTTCTCCACTCAAGCACAATAGTGGTCGCTGGCA-TCTTTTTATTAATCCGACTACA-CCCTATCCTAGAAACAAACAAAATCGCTCTTTCAACCTGCCTCTGCCTC-GGGGCCATAACAACCCTTTTTACTGCCATTTGCGCCCTCACACAAAACGATATT-AAA-AAAATCATTGCCTTCTCCACTTCCAGCCAACTCGGGCTGATAATAGTAACAATTGGCCTCAATCAACCACAATTAGCGTTCTTTCATATCTCAACCCACGCA-TTCTTTAAGGCCATGCTATTCTTATGCTCTGGCTCAATTATTCACAACCTTTCAGACGAACAAGACATTCGAAAAAT-GGGCGGAATCCAAAAAACTATGCCAATCACCACCGCCTGTCTGTCCATCGGGAGCCTTGCCCTAATGGGCA-CCCCTTTTCTAGCCGGG-TTTTACTCAAAAGACACCATCATTGAAACAATAAACACTTCATACCTTAACGCCTGAGCCCTAATAATAACAATAGCCGCCACCGCCCTAACCGCAGCATACAGCCTACGGTTGG-CCTTTTATGTACAAACTAG--CA-CCCCCCGAACA-AA-CCCACTCATCTTAATCTCTGAGGACAAAAAAACACTAGTTAACCCAATCCTACGCCTAGCTTTCGGAAGCATCATTGCGGGCCTCTTAATCA-CTACAACTAT-CATTCCAACAAAAACAACAATAATAACAATATCAACCAC-CACAAAACTTTCAGCACTACTCGTAACAATCTTCGGTCTTA-TATATGCTTTTGAACTAGCAAACCAAACAACAACCCTAAACCC-ACAA-AAACAAACT-ACTCTAAACAAATTCTCGAACCAACTGGGATTCTTCAACATAATAACCCACCGAATCCAACCAGACGCTAC--CCTAAAACAAGGACAAACCCTATCAGCCCACCTAAATGATCTCTTGTGGTACG-AAAAAGCGGGGCCAAAACTA--ATGCGCACC-C-TAAACC----CACA-AATCTCCGCCCATATTTCAGCCGCTAACAAGGGGCTCATCAAAGCCTATTTAATAGC--CTTTATTT--TATTTTCAACAACTTTCCTTCTA------CTACTAGCCCGACCCTAACCACCCGAAT--ACCCCCACGCATTA--CTCCACGCGATAGCTCTAACGCAACAAATAGCGCCAACAATAGCCCC-CAACCTGCAACCAAAAGACAAGC---CCCGCCCCAAGAGTAAAGCAAAGAAACACCACTAAAATCCACACGAGTCGTTTGTAA--C-C--------------C--AACAGAGTCCAC-C-CCACCAACTCCAAC------CCCATCC--CCCACTCACACCCCTCAAAGCACAA-----ACAACAACA-ACACTAAACCAACATA-C-CCAACAACATATAACCCAACAGACCAAGT-GCCCCATGTTTCCGGGTAGGGGTCTGCTGCCAACGCCACAGAATACGC-AAATACCACCAATAT--CCCTCCTAAATAAATCAAAAAAAGCACTAAAGAAATAAATGAG-TTTCCAAACCACACCAAAACCCCACAACCAACAGCCGATGCAACAACCAAACCAATCGCCCCATAAA-GAGGCGAC-GGGTTCGACGCTACAGCAACCAA--ACCCCCCAACAAACAAAAAGACAAT-AAAAAGACAAAGTAAACCATTATTTTTACCCGGGC---TTAAACCAAGACCTGTGATACGAAAAACCACCGTTGTCTTTCAACTATAAAAA-CC-AATGACACAC---AACCTACGAAAAACTCA-CCCCATCCTTAAAATCGTAAACGACTCATTCATCGACCT-CCC-GGCCCCATCAAACATCTCAGCCTGATGAAATTTTGGCTCACTCTTAGG-CCTCTGTTTAATTGTACAAGTA-CTCACCGGTTTTTTTTTAGCAATACACTACACAGCAGATGTCTCCTCCGCC-TTCTCCTCAGTAGCCCACATCTGCCGAGACGTCCAATATGGCTGACTAATTCGAAACCTGCACGCCAACGGGGCCTCAA-TATTTTTTATTTGTTTGTACCTGCACATCGGCCGGGGCTTATATTATGGCTCCTACATATATAAAGAAACCTGAAACAT-TGGTGTAGTCTTATTTCTTCTAGTAATAGCAACCGCTTTCGTTGGTTACGTCTTACCCTGGGGCCAAATATCTTTTT-GAGGTGCAACCGTGATTACCAACCTTTTATCGGCCAT-CCCCTATGTGGGCACAACCC-TGGTAGAGTGAATTT-GGGGTGGCTTTTCTGTAGACAATGCTACCCTAACACGA-TTCTTCACCTTTCACTTCCTACTACCTTTCGCTGTAATGGGAGCCTCCATTATTCATCTACTGTTTCTACACGAAACTGGCTCAAATAACCCAACAGGCCTCTCTTCAAACACAGACAAAGTCCCATTTCACCCATACTACACGTACAAAGACATATTGGGCGCAACACTGTTAATTCTAC-TACTCCTCCTCCTAGCCCTATTTT-CACCAAACTTGCTG-GGAGACCCAGAAAACTTTA-CGCCAGCAAA-CCCCCTTGTTACA--CCCCCCCATATCAAGCCAGAGTGGTACTTTTTATTTGCATATGCCATCCTACGCTCCATTCCTAACAAGCTTGGGGGCGTCTTAGCCCTATTATTCTCGATCCTTATCCTAATCTTAGTCCCAATACTTCATACATCTAAACAAC-GGGGAAACGCATTCCG-CCCTATGTCCCAGGGCCTTTTTTGAGCCCTTGTCTCCAACATCCTTA-TTCTTACGTGAATT-GGCGGCCAACCAGTTGAACACCCCTTTATTATCATCGGACAAATTGCCTCAGCCACATACTTTATTATTTTTCTCCTCTTAA--CCCCAACAACAGCTAAACTAGAAAACAT--ACTAATAAAATG-----------------------------------------------------------------------------------------------------------------------------ATAA---CAT--AAC----GCCTTAGTAG-CTTAAA-TT---AAAAGCACTGGTCTTGTAAGCCAAAGCCGGGGACTTA---TA--ACCCCCTAAGACATCAAAA-GAAGGGGA--CTCTAA-CC------------------------------------------------------------------------------------------------------------------------------------------------------------------CCTATTACTAATCCCCAAAACTAGAA-TTTTTT---TTAAACTATCCTTTG-GTTATTGTAGCTT-AAAATGT--AGAGCACGGCACTGAAGTTGCCGAG-GTGG--AAAATTAA-AAATTCCCAAAAACACAAAGTTTTGGTCCTAAACTTGCCGTTG-TTTTTA----------------------------------------ATCAAAATTATACATGCAAGCCTCCACACACCAGTGAGAATGCCCATATCC---CCT-TAACAGAAAACTGGAGCAGGCATCAGGATTCA----ACAC-----------------TTAGCCCAAGACGCCTTGCT-ACGCCACA-CCCCCACGGGCTCTCAGCAGTAATTAACATT-AAA-ACATGAGCG-ACTTCTACTTAAGCTCGACTTAGTTATGGTTTA--CTTGGTCGGTAAATTCCGTGCCAGCCACCGCGGTTATACGAAAGACCAAAAACAACA-G-CCCCCGGCGTAAAGCGTGACTAA---GA---G------CCCTTCCCATTAGAGGGTAAAGGTTGCAAAGTCGTAAAACA-CC-----------CATGCACACCAGAACCTCGA----C---CTGTGCCT----------CTAAAGAAATCTGACCTCACGAAAGTTAAGAAACAAACTGGGATTAGATA--CCCCACTATGCTTAACCCTAAACACAGATAAT-ACCCACACAATATTATCCGCCAGAGGACTACAAGCGAAAAGCTAAAAACTCCAAGGACTTGGCGGTGCTTCAAACCAACCTAGAGGAGCCTGTCCTATAATCGATA--TTCCACGTTATACCTTA-CCCCCCCT-GGCC--AACCAGCCTATATACCGCCGTCGCAAGCCTACCTTGTGAAAGAAA-CAAAGTAGGCAAAACAGTCA-ACAACGAATACGTCAGGTCAAGGTGTAGC-ACAC--GGGG-CGGCAGAGATGGGCTACA-TTTT-----CTAAAACAATACACGAATAGCATAT-TGAAATTCTATGCTTGAAGGCGGATTTAGTAGT-AAGATAAATAATAAAAACTTATCTTAAACCTGCTCTGAAGCACGCACACACCG-CCCGTCACCCTCATCACT----------GTTATAAA-------AACAAAACATA-ACACGCAAAA-C--------ACACCAAGATGAGGCAAGTCGTAACAAGGTAAGTGCACTGGAAAGTGCACTTGGAAT-ACAATCAGTAGCTTAACAC-AAAGCACTCAACTTACAATTGAGCCATGTTAGTGAGACCCTAACCTCTTTGAGCAATAAAGCTAGCCCAAACACAC-----CTACAAAAGACCCTGATAC---CT---ATACCAAACCATTTAT-CAAGACCAGTA-TATGCGATAGAACCTCACC--AAAACCGAAGCAATAGC-AAAAGTACCGCAAGGAAACGCTGAAAGAACAGTGAAAC-AAACAAGCAAT--AACACAGCAAAGACTAACACTTGTACCTCTTGCATCATGATTTAGCCAGA--ACA-ACACAGACAAAAAGA--ATTAAGCCAG-TA-TCCCCGAAACCAGGTGAGCTACTACAAGGCAACTAT-TA--GGGTGAACCCGTCTCTGTGGCAAAAGAGTGGGATGACCGAGCAGTAGAGGTGAAAAGCCTAACGAACCTGGTTATAGCTGGTTGCTCAA-CAAGCGAATTTTAGTTCGCCTTTAGG-TT--ATTACA-----AAACATCAACTTAAC----A--CA-ACAAGCCTAAAAGATATTCAATGGGGGTACAGCTCTATTGAAACAGGATACAACCAATA-TCTGAGAACCAACC---AACC-CTTTC--AACCCCGTAGGCCCTTAAGCAGCCACCATAAAATCAAAGCGTCAAAGCACAAAA-CA-TAAAATACCA-AATATTT-TCATGAACCCCAGAT--CACACACCTTGAGCCACTCTATAACAATAGATGAACTTATGCTAAAACGAGTAACAAGA----AAACT-TCTC--TC-GGCACACCCGTGCCCCAGTAATAGAAAACCTGCTGACAATTAACAGACC--AAAACAGGCACAACAA-CCAAAACA-ACTGTTATACCAACACTGTCACACCAACACAGGGGTGC-T--A-TAAAGAAAGATAAAAAGCCCTAAAAGGAACTCAGC-AAA-ACTTGTCTCAACTGTTTACCAAAAACATAGCCTTTAGCAAT-ATAAGTATTAAAGGTCCTGCCTGCCCAGTGAAACCCCTTCTTTTCAACGGCCGCGGTATTCTAACCGTGCAAAGGTAGCGTAATCACTTGTCTCCTAAATAGAGACTAGTATGAACGGCTAAATGAAGACAAGCCTGTCTCTTGGGGCCTATCAGTGAAACTGATCTTCCAGTCCAAAAGCTGGAATATAAACACAAGACGAGAAGACCCTGTGGAGCTTTAAATTTACTACCAATAAACATCCTGGTATA---------A----------GATTTTAAGTTG-GGGCGACTTCGG--AACAAAACAGAACTTCCGAGCACAGAACTA--CCACTTCTATCTTAGGCGGACACGCCAAAG----AACTAAGTTAGACCCAGTC---AAACTGATCAACGAACCAAGTTACCCCAGGGATAACAGCGCCATCTTCTTCAAGAGTCCCTATCGACAAG-AAGGTTTACGACCTCGATGTTGGATCAGGACACCCAAATGGTGCAGCCGCTATTAAAGGTTCGTTTGTTCAACGATTAACAGTCCTACGTGATCTGAGTTCAGACCGGAGC
Tropidophorus.hangnam_NC_050664 AATCCAGGTCGGTTTCTATCTATGACGCCTCCCTCCTCAGTACGAAAGGACCAGA-AAGGA-AGGGCCCATACTAACAGCACGCCCTAACAT-ACATAACTG-AATCAAACTTAAGTTAAAC--------ACAGC--AAACCTCAGCCAAAGACAACGGC----TTTATTAGGGTGGCAGAGCCCGGTATATTGCAAAAGGCCTAAGA-CCTT-TCCACCAGATGTTCAAATCATCTCCCTAATAATGCCCAACACACTACTACACCTACTTAA-CCCCCTACTCTACATCATCCCCATCTTAGTTGCAGTCGCCTTCTTAACCCTTATAGAACGAAAAATTCTAGGATATATACAACTACGAAAAGGCCCAAACATCGTAGGCCCCTGCGGCCTACTTCAACCAATCGCAGACGGTGTAAAACTATTCATCAAAGAACCAATTCGACCCTCCCCCTCATCACCAACGTTATTTATTCTAACTCCAACATTAGCATTATTCCTAGCCTTAATAATCTGAA-CCCCAATACCAATACCCACCCCATTAGCAGACCTAAACCTCGGCCTACTGTTTATACTTGCCATTTCAAGCCTGGCTGTCTACTCAATCTTATGATCGGGCTGGGCCTCCAACTCAAAATA-TCCACTAATCGGAGCCCTCCGGGCCGTAGCACAGACAATCTCCTACGAAGTAACACTCGGAATCATCCTA-CTCACAGTGGTTATCCTTGC---AGGGGGGTTCACAATACAAACACTATCAACCACCCAAAACTCCCACTGAATACTATTCTGTACTTGACCCCTAACCATAATATGATTTATTTCAACCCTCGCCGAAACCAACC-GCGCCCCATTCGATTTAACAGA-GGGCGAGTCAGAACTGGTGTCGGGCTTCAATGTGGAGTACGCAGCAGGACCCTTCGCCCTATTCTTCCTAGCCGAATACACAAACATTTTAATAATAAACACCCTAACATGCATCTTATTCCT-AAACCC-AGGAAACTCAAGC----CCAGAAATATTTTCAACCAACCTAATACTAAAAACAACAATACTAACAATACTATTCCTATGGGTCCGAGCATCATA-CCCACGATTCCGATATGATCAACTAATACACCTATTATGAAAAAACTTCCTACCAATCACCCTAGCTATATTC-CTATGACACACCTCATTCCCAACAACACTGCTGGCCACCCCACCAATAACAT-------AGGAAATGTGCCCGAAC------TCAAGGACTACTTTGATAGAGTAACATACAGAGGTTAAAA-TCCCCTCAT-TT-CCTGC----ATTAGAAAGACAGGACACGAACCTGTACCAAAAGACTCAAAACCTCTTGTACTTCCA-CTATACTACTTCCTAGTAAAGTCAGCTAAATAAGCTTTCGGGCCCATACCCCGAAAATGTTGGTTTAAACCCCTCCTATACTAATGAA-CCCCATCATAACCTCCCTAATTATCTCAAGTCTTGCCCTAGGCACAATTATCACAATATCTAGCTCCCACTGACTACTAGCCTGACTTGGCCTAGAATTAAATACCCTGGCAATAAT-CCCAATTATCTCTAAACATCACCA-CCCCCGGGCAACAGAAGCTGCCACAAAATACTTCCTAACTCAAGCAGCAGCCTCCGCCACCATC-CTATTTTCCAGCACAATCAATGCCTGATCGACTGGAACATGAGACATCCTACACATTACAAA--CCAACCAGCCTGCATCATACTAACCATAGCCCTGGCCATAAAATTAGGCCTAG--CCCCCCTTCACTTCTGATTACCAGAAGTCCTACAGGGCTCCTCTATTAAAACAGCACTAATCATTACCACCTGACAAAAACTAG-CCCCGATGACCCTAC-TATACCTAACACACCACGCCCTGCA-CCAAACAACCCTACTAACAATCGGACTCTTATCAACCTTAGTCGGAGGCT-G-A-GGCGGATTAAACCAAACACAAACCCGAAAAATCATAGCATTTTCCTCAATCGCCCACCTTGGCTGAATAGCCATAGTACTAACACTATCCCCGAACCTTATACTCCTAAATTTACTACTTTATCTCCTAATAACCACCTCA-ATATTTTCACTACTCATATTCTCATCCTCAAAAACCGTACAAGACCTTACAACAACCTGGGCCATCT-CCCCAACAACAACAACCATGGCCCTAATACTACTAATATCCCTG--GGCGGCCT--ACCTCCCCTCACAGGCTTCATACCAAAATGATTAATCTTACAAGAACTAGTCGCACACAATCT-GACTACAACAGCAAC-ACTAGGCGCACTCTCTGCCCTCCTAAGCCTA-TTCTTCTACCTACGACTATCATACATAACAACCCTAACCCTTT-CCCCAACCG-CCACTCAAAGCAAGTTCAAATGGCGATTTCAACCAAAACTAAAAACAACAATACTAACCACAACACTAATGATGTCAACCCTAATACTTCCCTCAA-CACCCGCAC---TAATCT----AAAGGAACTTAGGTTAA-----ACAAACCAGTAGCCTTCAAAGCCACAAACGAGAGTTAA-AACCTCTTAGATCCT---GAAGGCTTGTAAAACTTTAACTTACATCAACTAACTGCAAATTAGACACTTTAATTAAGCTAAA---------------------------------------------------------------------------------------------------------------------------------------------------ACCTCCTAGACAGACGGGCCTCGATCCCGTAAAACTTTAGTTAACAGCTAAACACCCAATCCAGCGGGCTTCAGTCCGAGGCTTTA-------------AAAAAAAAGCCTCGGTACGCCT--TTAGTGTACGTTTCTAGATTTGCATTCTAGCGT-GAAT--------------------CACTACGAGGC-------------------TTGATAAGAATGGGACTCAG-ACCCACCTGCACAGGGCTACAACCTGCTGCCA------TCTCGGCCACC-------TTACCTGTGACTATTAACCGTTGATTCTTCTCAACCAACCACAAAGACATTGGCACCCTGTATCTAATCTTCGGCGCCTGGGCAGGAATGGTCGGCACCGCCCTCAG-CCTTTTAATCCGAGCCGAACTAAGTCAGCCGGGGGCCCTACTTGGGGACGACCAAATTTACAATGTCGTCGTTACAGCCCACGCCTTCGTAATGATT-TTTTTTATGGTGATACCTGTAATAATC-GGCGGGTTTGGAAATTGACTGGTCCCCTTAATAATTGGGG-CCCCCGACATGGCATT-CCCCCGAATAAACAACATAAGCTTCTGATTACT-C-CCCCCGTCACTCCTGCTACTATTGGCCTCCTC-CGGAGTAGAGGCGGGGGCAGGAACCGGGTGAACTGTCTA---CCCCCCG-CTAGCGGGGAACCTCGCTCACGCCGGAGCATCAGTTGATTTAACCATTTTCTCACTACATCTGGCCGGTGTGTCCTCTATTCTTGGGGCAATTAACTTTATTACAACCTGTATTAACATAAAA-CCACCAGCTATGACGCAGTACCAGA--CGCCTTTGTTTGTTTGATCAGTCTTAATTACAGCTGTCTTACTTCTACTATCACTACCAGTACTGGCTGCCGGTATTACAATACTTCTAACAGACCGAAACCTAAACACCTC-TTTCTTTGACCCCTCTGGA-GGGGGA-GACCCAATCCTATATCAACACCTATTCTGA-TTTTTTGGCCACCCAGAAGTGTATATTCTGATTTTGCCCGGGTTCGGAATAATTTCACACATTGTCACCTACTATGCCGG-T-AAAAAAGAGCCCTTCGGCTACATAGGAATAGTATGAGCAATGATATCAATCGGATTCCTAGGCTTCATTGTCTGAGCCCATCACATATTTACCGTGGGTATGGACGTGGACACACGAGCATATTTTACATCAGCAACTATAATTATCGCCATCCCCAC-AGGGGTAAAAGTGTTCAGCTGACTAGCCACCCTGCAT-GGCGGAATGATTAAATGAGATGCCGCAATACTATGGGCCCTC-GGCTTTATTTTCTTATTTACTGTT---GGCGGCCTTACAGGAATCGTCCTAGCGAACTCTTCATTAGATATTGTACTACACGACACCTACTACGTAGTAGCCCACTTCCACTATGTTCTGTCTATG-GGCGCCGTATTTGCAATTAT-AGGCGGATTCGTCCACTGGTT-TCCCCTTTTTTCAGGATATACTCTCCACCAAACCTGAACAAAAATTCACTTTGGCGTAATGTTTGCAGGCGTAAATTTAACA-TTTTTCCCACAGCACTTTCTTGGCCTGTCTGGCATGCCACGACGATATTCGGACTATCCAGATGCATACACCATTTGAAACACGATCTCGTCAGTTGGATCACTCATCTCTCTTGTAGCAGTAATTATAATAATATTTATCATCTGAGAAGCCTTTGCAACAAAACGAGAAGTCTTAGCCCTAGAGCTCACAAGCACAAACCTCGAATGACTTCACGGCTGCCCC--CCACCATACCACACCTATGAAGAACCAACCTACGTCCAAACAAACTCAAGA-----------GA-CGGGGGAATCGAGCCGCCTTCTACTAGTTTCAAGCTAGTTGCATAACCAATATGCT----TCTCTCTCCATG----------------AGGTCCTAGTAAACTA-ATTATATAGCCCTGTCAGAGCTAAGTAACAGG--TCA-AAACCCCGTGGACTTTACATGGCACACCCATCCCAGCTCGGCTTCCAAGATGCAGCCT-CCCCAATCATAGAAGAACTACTACACTTTCATGATCATGCAATCATAATTGTCTTCCTAATTAGCGCCCTAGTGCTCTACATTATTTCACTAATAATATCAACAAAATTAACGCACACGAACACGATAGACGCCCAGGAAGTAGAAATAATTTGAACGATCCTCCCAGCAGTTATTCTAATCCTAATCGCACTCCCCTCCCTTCGCA-TTCTATACCTAATAGATGAAATTAATAG-CCCACATCTAACCATCAAAGCAATAGGGCACCAATGATACTGAAGCTACGAATACACGGATTACGAAGACTTAATATTCGACTCATACATAACCCCAACTCAAGATTTGTCACCGGGG-TCATTTCGACTACTAGAGGTCGACCACCACATGGTAATCCCAATAGAATCACCAATCCGAATGCT-TATCTCCGCAGAAGATGTCCTACACTCATGAGCCGTGCCCGCCTTGGGCATTAAAACGGACGCAGTCCCCGGTCGATTAAACCAAACAACCTTCATCACATCACACCCGGGCCTTT-TTTTTGGTCAATGTTCAGAAATTTGCGGGTCCAACCACAGTTTTATACCAATCGTAGTAGAGGCCGT-CCCACTAAAACACTTTGAAGATTGATCCACTGCCATACTAA---CAACCTCATTAAGAAGC-TTCTAC--AGCACTAGCCTTTTAAGCTAGGGA-GGGAGACTCACCC-TCTCCCTTAATGA--ATGCCGCAATTAAACCCTG-CTCCTTGACTCTTTATCCTGCTATTATCATGAACAACACTACTCACCATATTC-AAAATAAAA-GTCTTATTCGCAA--CCC-CCCTTAACAACCCAATTATAT-CAAACCAACAAACAAGCCACGCAA--CCCCATGAAACTGACCATGAACCTAAGC-TTTTTCGACCAATTCCTCAGCCCAC--AAATCCTAGGCAT-CCCATTAATTCTAATAGCAATAACCCTG-CCATCCCTATTAATTCTAACAGCAACAAACCGACTCATTCCAAATCGCACAACCAC-CATCCAGACTTGAGCCATCTTTATAACCACTAAACAACTCATGG--C-CCCAATAAATAAGCCGGGACACAAATGAGCCCCAATCTTACTACCATTAATAC-TATTTCTACTCTCACTAAACATACTGGGACTGCTACCATATACATTTACCCCAACCACCCAACTTTCAATGAATATAGGACTGGCAA-T-TCCATTGTGACTAGCAACCGTACTAATTGGC-ATGCGAAATCAACCAACAATGTCCCTAGGA-CACCTCCTGCCAGAAGGAACCCCAA-CACTTCTTGTCCCCATGCTGATTATAATCGAAACAATCAGCCTGTTCATTCG-CCCCCTA-GCCTTGGGCGTGCGGCTCACTGCAAACCTAACAGCCGGCCACCTACTAATCCAACTCATCTCAACTGCTGTCTTCGTCCTAATTCCAACTATAACTGCAACCGCCTCCCTAGCCCTTATAGTGCTACTACTTCTCACAGGCCTAGAAATCGCAGTTGCAATGATTCAAGCCTATGTCTTCACCCTACTTCTAAGTCTCTACCTACAAGAAAATGTATAATGACCCACCAAGCACATGCCTACCACATAGTAGACCCGAGCCCTTGACCACTCAC-CGGGGCTATCGCAGCCTTACTAATAACCTCCGGCCTGGCTGTCTGATTCCACTTCAACAGCACCCTGCTTATAAACATCGGACTTGCCGTCTTACTACTAACAATATACCAATGATGACGTGACATCACCCGAGAAGGCACATTCCAGGGGCACCACACAGCACTAGTCCAAAAAGGCCTTCGATACGGAATAATTTTATTTATTACATCCGAGGTC-TTTTTTTTCATCGGGTTTTTCTGAGCTTTCTACCACTCCAGCCTTGCCCCCGCCCCAGAACTA--GGTGGCTGTTGG-CCCCCAAGCGGAAT-TAA-CCCACTAAACCCATTTGAAGT-CCCACTGCTAAACACAGCAGTCCTTTTGGCCTCTGGAGTAACCGTGACATGAGCTCACCACTCAATCATAGA-CGGCGCTCGTAAGGAGGCGATTCAAGCCCTTACACTAACAATCGTCCTGGGCCTATA-TTTCACCGCCCTACAGGCTATAGAATACTACGAAG-CCCCATTTTCAATCTCCGACAGCGTGTACGGAGCAACA-TTCTTTGTTGCAACCGGATTTCACGGCCTACATGTCATCATCGGATCAAC-CTTCCTAATTATTTGCCTTCTGCGCCAAACCCTGTTCCATTTCACAACAAACCACCACTTTGGCTTCGAAGCCGCCGCATGATATTGACATTTTGTAGACGTAGTATGACTCTTCCTCTACGTCTCAATCTACTGATGAGGATCATA-TCTTTCTAGTATAATCCAGTACAAGTGACTTCCAATCACTAAGACTCAGC-CATAAACCTGAGGAAAAATAATGACAATAATAATAATATTCATACTCACAGCCACAGTCTCATCCCTACTCATCACGATCAGCTTCTGACT-CCCACAAGCCTCCCCCGACACAGAAAAACTAT-CTCCATACGAGTGCGGATTTGA-CCCCCTCGGATCAGCCCGCCTTCCGTTCTCATTGCGATTCTTCCTAGTCGCAATCC-TGTTTCTCCTATTTGACTTAGAAATTGCCCTACTACTTCCAATTCCATGGGCAATAGGGCTGCCCCAGCCAACACTAACAATTACATGGGCCGCCTCCATTATCATCCTACTAACATTTGGCCTTATTTATGAATGAACAGC-AGGAGGACTAGAATGAGCAGAATAAACAGCTAGTATAATTAAAACACCTAATTTCGACTTAGTAACTCCG-AGTTTGAATCTCGGGCTGTTAT-ATGACCACAACGTACTTTTTATTTACCACAGCCTTTTCTCTAGGCATCCTCGGCCTATCAATACACCGCACCCATCTTGTATCCGCCCTACTATGCATTGAAGCCATGATGTTGGCCCTGTTCTCCGCCATAACAATATTTTCTACAACCACCCAACTACCATCTTCAACAATAATACCAATTCTGTTGTTGGCTTTTTCTGCCTGCGAAGCAGGCACCGGCCTCGCCCTACTAGTAGCAACCGCCCGAACTCATGGAACAGACCACCT-AAAAAACCTTAATCTCCTACAATGCTAAAAATTCTACTTCCAACAATAATATTAATTCCCACCGTCCTCCTATCA-AAACAGAATACCATTTTCTCAGTCTATACCATAAACTCCATA-CTACTAGCCTTAATTAGCCTTGCTTGGCTCAAACA-CCCAACAAACCTTGACCTATCTAACACAT-CAATCTTCTTAAACATC-GACATACTATCTG-CCCCACTTATAATCCTCTCCTGCTGACTACT-TCCACTCATAGCCCTGGCCAGCCAAAGCCACCTACAACCCGAA-CCATT-AAATCGAAAACGAATATTCCTTATCACCCTAACAACCCTGCAAACAGCCCTCTTACTAACCTTTTCGGCGACCAACTTCATGCTATTTTACATTATATTTGAAACCACATTAATTCCAACCCTAATTATCATCACGCGCTGGGGAAACCAGGCAGAACGCTTATCCGCCGGAATTTACTTTTTGTTCTACACACTAGCCGGCTCCCT-CCCCCTACTAGTTGCCCTCCTATACATAAACACAAAATACTTCAACATGTCAATTCTAATAACCAGCCTC--ACC-CAACCAC-AAA-TCACACACTCCTGAACAAACAACATACTATGACTATCCTGCATACTGGCCTTTCTAGTAAAAATGCCACTATACGGCCTACACCTCTGATTACCAAAAGCCCACGTAGAAGCCCCAATCGCCGGCTCAATAGTCCTAGCAGCCATCCTACTAAAGCTC-GGCGGATACGGAATCATTCGACTAA-CACC--GATATTAAACCCCATTACCATAGACCTCTGCTACCCATTCCTCATTCTTGCAACGTGGGGGGTCATTATGACTAGTTCAATTTG-TCTTCGTCAGACAGACCTAAAATCACTAATTGCCTACTCATCTGTTAGCCACATAGGACTAGTAATCACAGCCTCCCTAATCCAAA-CACAATGAAGCCTCGCCGGGGCAATCATACTAATAGTGGCCCATGGCCTTACCTCATCAATACTATTTTGCCTCGCAAACACAAACTATGAACGAACACACAGCCGAACCCTACTACTGGCCCGAGG--ACTCCAACTAATTCT-ACCACTAATGACATCCTGATGACTATTAGCAAATCTAATAAACATGGCACT-C-CCACCGACAATCAACCTAACAGGGGAACTTTTAATTCTAACTTCAACATTCAATTGATCTAACCCAACCATCATTATAACAGGGGCCGGAACACTACTCACAGCCACCTACTCCCTGTACATATTCCTAATAACACAAC-GAGGAAAACTACCAACACACATTCAACACATG-CCCACAACACACACACGAGAACATCTCTTAATAATCCTTCATATTCTACCAATACTACTACTCATACTGAAACCATGCCTAATCATAGGCCCTTTCTCCTGTTAACATAGTTT--AACAAAAACACTAGGTTGT-GGACCTAGAAATAGAAGTTTAA---C---CCTTCTTGTAAACCAAAGGGTGTAT--GAACACAAAGAACCGCTAATTC-C-ATGCCCTGGGGTTTAATTC-CCCAGACCCTTT-ACTTTTAAAGGATCGCAGCTTAATCCATTAGTCTTAGGAACTAAAACCCTTGGTGCAACTCCAAGTAAAAGTA---AATGTTCAACCTACCACACACCATGA-TAATCACTACCCTAGCCTTACTGCT--AA-TACCCATTATAATTACACTAA-ATCCCTGCCCCA--TAAAACGAAAATGAAGCCTCACACATGCAAAAACAGCAGTACAAATAGCCTTTCTAGTAAGCACTA-T-CCCACTAT--TTACGTTCATCAATTT-CGGCACAGAGACTGTCACCACCCACCTTCACTGAATATGTATCACAAACTTCACCATCAACATTAGCTTCTTACTAGACATCTACGCAACCACATTCATGCCAATTGCTCTCTTTGTAACCTGATCTATCCTGGAGTTTGCCTCATGATATATAGAAACAGAC-CCCCACATC-AACCGA-TTTTTTAAGTATCTCCTACTATTCCTACTAGCCATACTAACCCTTGTAACCGCAAACAACATATTCCAG-CTTTTTATCGGGTGAGA-AGGGGTCGGAATCATATCCTTCATGCTAATTGGCTGATGATACTCGCGGTCAGACGCAAATGCTTCAGCACTCCAAGCCGTATTCTACAACCGAATTGGTGACATTGGCCTGATCCTATCAATGGCCTGATTAGCCATAACCACATCTACCTGAGAAATACAACAAATATT---CTCGG-ACCAAAATAGTATAACCC-TACTGCCACTTCTTGGCCTAATTCTAGCAGCCACAGGA-AAATCAGCCCAATTCGGACTACACCCCTGACTC-CCCGCCGCCATAGAAGGCCCAA-CACCAGTATCCGCCCTACTTCACTCAAGCACAATAGTCGTCGCCGGGG-TATTCCTATTAATTCGCCTCCA-CCCCCTTCTAGAAACAAACAAGACAGCACTTTCAACCTGTCTCTGCCTC-GGGGCACTAACAACACTATTTACGGCCATCTGCGCCCTCACCCAAAACGACATT-AAA-AAGATTATTGCTTTCTCAACTTCGAGCCAACTAGGCTTAATAATAGTCACAATCGGCCTCAACCAACCACAACTAGCATTCTTCCACATCTCAACCCATGCT-TTCTTCAAAGCTATACTATTCTTATGCTCCGGATCAATTATCCACAACCTCTCCAACGAACAGGACATTCGAAAAAT-GGGGGGAATCCAAAAAACCTTACCCATTACCACGACCTGCCTCTCAATCGGAAGCCTTGCACTCATAGGCA-CCCCATTCTTAGCCGGC-TTCTTCTCAAAAGATATAATCATTGAAACAATAAATGCCTCTCACCTAAACGCCTGAGCCCTGTTTACCACGCTAATCGCAACCGCACTGACAGCCGCATATAGCCTTCGACTAA-TCTTTTACGTACAAGCTAA--CA-ACACCCGAATT-GC-CCCACTAATCTCAATGTCCGAAAATAATAAAACACTAACCAACCCAATCATTCGACTAGCATTAGGCAGCATCGTTGCGGGCCTTCTTATCA-CCTCAACTAC-CCCCACAATAAAAACAACAATTATAACCATATCAACAAC-CACAAAACTTTCAACACTACTAGTAACAGTCTTCGGCTTCT-TATATGCTCTAGAACTAGCAACTCAAACAACAACACTCTATCA-CCCA-AAATACACA-AAACAAAACAAATTTTCAAGCCAACTGGGCTTTTTTAACACAATTATCCATCGAATGCCCACAGACAAAAC--ACTAAAACAAGGACAAAACCTGGCCGCCCACCTAAACGACCTCCTATGATACG-AAAAAATTGGCCCAATACTA--GTACAAAAC-A-CCAACC----TCCC-AATAGCCTACAATATCTCTACCGCCAACAAGGGGGTCATTAAAGCATACCTAACAAC--ATTCCTAT--TATTTACAACATCCATTCTAATC------TTCACAATCTACGCCTAACCACCCGAAG--ACCCCCCCGTAAAA--CCCCACGCGACAACTCCAACGCAACAAACAACGCCAACAATAAACCC-CAGCCAGAAAGCAATAAACAAGG---CCCCCCCCAAGAATACAATAAAGACCCCCCACTAAAATCAGCACGAACAAAAGACAA--C-C--------------C--TGCAGAATCAAC-A-CTCCCAACACCAAA------CCCCCCA--TCAAACCCAACACCCCAAAACATAC-----CTATCAACA-AAACTAACACAACATA-C-CCTACGACATACAAACCAACAGACCAATT-ACCCCATGTCTCAGGATGCGGGTCCGCCGCCAGCGCCACAGAATAGGC-AAACACTACTAACAT--CCCGCCCAAATAAATTAAAAATAGTACCAAAGACACAAACGAA-CTCCCCAACCAAACCAACACCCCACAACCAACAGCAGAAGAAACAACTAGCCCTACCGCCCCATAAA-GAGGAGAC-GGATGAGACGCTACAGCAACCAG--CCCCCCAAGCAAACAAAAAGCTAAT-AAAAAAACTAAATATACCATTATTTTTACCTGGACTAATCAAACCAAGACCTGTGATACGAAAAATCACTGTTGT-TTTCAACTATAAAAA------TGGCACAC---AATCTCCGAAAAACCCA-CCCCCTATTGAAAATTATTAACAACTCATTTATTGACCT-CCC-ATCCCCGTCAAATATCTCCGCCTGATGAAACTTTGGCTCCCTTCTTGG-AGTATGCCTAGTCATACAAATT-CTCACAGGCCTGTTCCTAGCAATACACTACACAGCAGACATCTCTTCCGCC-TTCTCATCAATCGCACACATTACCCGCGATGTCCAATATGGCTGACTTATCCGAAACCTACATGCAAACGGGGCCTCCC-TATTCTTTATCTGCCTATACCTGCACATCGGCCGCGGAATCTATTACGGCTCCTACATATTCAAAGAAACATGAAACAT-CGGCGTAATACTACTCCTCCTAGTCATAGCAACTGCCTTCGTTGGGTACGTCCTGCCATGAGGACAGATATCCTTCT-GAGGCGCAACCGTTATTACAAATCTCCTATCCGCAAT-TCCATATATTGGAGTCAGCC-TAGTTGAATGAATCT-GAGGAGGCTTCTCTGTAGACAACGCCACTCTGACTCGA-TTTTTTACCTTTCACTTTCTCCTTCCTTTCACCATTATCGGAGCCTCCTTACTCCATCTTATTTTTCTACACGAGACTGGGTCAAACAACCCAACCGGCCTCCCCTCAAACACAGACAAAATTCCATTCCACCCCTACTACTCCTACAAAGACCTTCTAGGCGCCACACTTCTAACACTAA-CCCTTCTCCTCCTAGCCTCCTTTT-CCCCGAACCTCCTG-GGAGACCCAGAAAACTTCA-CCCCAGCCAA-CCCTCTTATTACC--CCACCACACATCAAGCCAGAATGGTACTTCCTATTCGCATATGCCATTCTTCGATCCATCCCAAACAAACTGGGCGGGGTCCTTGCACTACTAATATCAATCTTAATCCTCACGATCATCCCGCTTCTCCACACCTCAAAACAAC-GAGGACTCACATTCCG-ACCCCTTTCACAAACCATATTCTGGACCCTCATCTCTAACATCAGCG-TCCTAACCTGAATT-GGCGGACAACCCGTAGAACACCCATTCATTATTATCGGACAGGTCGCCTCAGCCACATATTTCATTATCTTTCTAATCCTAC--TGCCCCTCACAGCAAAATTAGAAAACCA--CATGATAAAATG-----------------------------------------------------------------------------------------------------------------------------ATA----------------GCCTTAGTAG-CTTAAA------CAAAGCATTGGTCTTGTAAGCCAAAGCCGGGACTTTAAA-----ACCCCCTAAGACATCAAAA-GGAGGGGG--GACAAA-CC------------------------------------------------------------------------------------------------------------------------------------------------------------------CCTATTACTAACCCCCAAAACTAGCA-TTTTCA---TTAAATTACCTCTTG-GTTATTGTAGTTT--AACAAATTAAAGCCCAGCCCTGAAAAATGCTAAGATGG--AAATTAA--AATTTCCCAAAAACCCAAAGTTTTGGTCCTAAACTTGCCATTG-TTTTTC----------------------------------------ATCAAAATTATACATGCAAGCATCCGCACCCCAGTGAGAATGCCCAACCCTAACCCACAACAGTAAAGCCGGAGCAGGTATCAGGATCAG------------------CCATATTCTTGCCAAAGACACCTTGCTATCGCCACA-CCCCCACGGGCCCCCAGCAGTAATTAACATT-AAA-ATATGAGTG-C---------AAGCTCGATTTAGTTATGATTAA--TATGGTCGGTAAATTTCGTGCCAGCCACCGCGGTTATACGAAAGACCAAAAACAATG-G-CCTTCGGCGTAAAGCGTGACCCA---AG-ACCCGTCCCCCCCCCCCCTTAAAGAGAAACGGCCGCTAAGTTGTAAAACA-CT-----------ATTGCACGCCGGAACATCGA-CAAC---ATGTCTTTAAC------TACAAGGACCTCCCCCCTCACGAAAACTAAGAAACAAACTGGGATTAGATA--CCCCACTATGCTTAGCCCTAAACACAGATAAT-ACAAACACAATATTATCCGCCAGAGAACTACAAGCGAAAAGCTTAAAACTCCAAGGACTTGGCGGTGCTTCAAACCAACCTAGAGGAGCCTGTCCTTTAATCGATA--TTCCACGCTATACCTTA-CCCCCCCT-AGACAAGCCCAGCCTATATACCGCCGTCGTCAGCCTACCTTATGAAAGAAA-CAAAGTAAGCAAAACAGTTA-ATAACTAACACGTCAGGTCAAGGTGTAGC-ACAT--GGGG-CGGCAGAGATGGGCTACA-TTCTT---TTATAAAAATCACACGAACGGCACAC-TGAAA-TATGCGCCCAAAGGTGGATTTAGTAGT-AAGATAAACAA-GAAAAGATATCTTAAACCTGCTCTGAAGCGCGCACACACCG-CCCGTCACCCTCATCAATA------CCCTCAATAAT--------ACAAAATATA-ATACTTTGACCCC------CCCCCCCAGATGAGGCAAGTCGTAACACGGTAAGCGTACTGGAAAGTGCGCTTGGAATAACAAACAGTAGCTTAACAC-AAAGTACTCAACTTACAATTGAACCATGTTAGTTCAACCCTAACCTTTTTGAGCAATAAAACTAGCCCAGCAACC------TACACAACAAACCCTACAA---CA---AAAACAAACCATTTGC-CAAAATTAGTA-TATGCGATAGAAAACACC----CTCCAGGAGCCATAGC-AACAGTACCGCAAGGAAAAGTTGAAAGAACAATGAAATAGACAAAGCAAT--AA-ATAGCAAAGATAAATGCTTGTACCTTTTGCATCATGATTTAGCCAGA---CG-CCTCAGACAAAACGAATTTTTAGCCTG-CA-CGCCCGAAACCAAGTGAGCTACTTCAGAGCAACTAC-AA--GAGTGAACCCGTCTCTGTGGCAAAAGAGTGGGATGACCCTGAAGTAGAGGTGAAAAGCCAAACGAACTTGGTCATAGCTGGTTGCTCAA-CAAACGAATTTTAGTTCAACTTTAGA----TTTACTCC----AAGCCAAACATACTA-AACCTTTA-----ATCTAAAAGATAATCAACAAGGGTACAGCCTTATTGATACAGGATACAACCTAAA-TTAGAGAGCCAGCA---CACAACCATA----ATCAGTAAGCCTTTAAGCAGCTACCAA-TAAGAAAAGCGTCAAAGCACAAAACA--ATAAAATACC-AAACAGA-CACGCAAACTCCCAA--CCAAAC-ATTGAGCCATACTATAACAATAGTCGAACTTATGCTAAAACTAGTAACAAGA----AAACT-TCTC-TAA-AGCATACCCATGTATCAGTAATAGACAGCCTACTGAAAATTAACAGACT-AAAACAAGCCTAATAAC-ACA------GATATTAAC-ACAAACTGTCACACCAACACCGGGGTGC-T--A-TAAAGAAAGATTTAAAGCTGCAGAAGGAACTCAGC-AAA-CCCTGTCCCAACTGTTTACCAAAAACATAGCCTTTAGCAAC-ATAAGTATTAAAGGTCCCGCCTGCCCAGTGAAA--TT---ATTTCAACGGCCGCGGTATTCTAACCGTGCAAAGGTAGCGTAATCACTTGTCTCCCAAATAGAGACCAGTATGAATGGCTAAATGAGGATAGACCTGTCTCCTGCAACCAATCAGTGAAACTGATCTTCCAGTACAAAAGCTGGCATATTCACATAAGACGAGAAGACCCTGTGGAGCTTAAAACCAACAACTAATAGAACACC----------------ACCTAGTATAAAGTTTTAAGTTG-GGGCGACTTCGG--AACAAAACAAAACTTCCGAGCACAGAACTA--CTAATTCTTACCAAGGCCAACAAGCCAAAG------CACAAACTGACCCAGTC---ACACTGATTAACGAACCAAGTTACCCCAGGGATAACAGCGCCATCTTCTTCAAGAGTCCATATCGACAAG-AAGGTTTACGACCTCGATGTTGGATCAGGACACCCAAATGGTGCAGCCGCTATTAAAGGTTCGTTTGTTCAACGATTAAT-GTCCTACGTGATCTGAGTTCAGACCGGAGC
Plestiodon.chinensis_NC_029352 AATCCAGGTCGGTTTCTATCTATGAAGCC-CCTTCTTCAGTACGAAAGGACAAAG-AAGAG-AGGACCAATACTACAAGCACGTCCCAAACC--ACTGACTG-AACAAAACTAAAGTCAAACAGCTA----------CTACCACGACCAAAGAT-CGTGG---TCTTATTAGGGTGGCAGAGCCAGGTATATGCA-AAAGGCCTAAAA-CCTT-TACCTCAGACGTTCAAATCCTCTCCCTAATCATGCACTCATTCTTCACATATATTATTAA-TCCACTACTTTTTATTGTCCCAGTTTTAGTAGCCGTAGCTTTTCTAACACTCCTAGAACGAAAGATTCTCGGCTACATACAACTCCGCAAAGGCCCAAATATTGTCGGCCCATACGGCTTACTACAACCAATCGCAGACGGCGTAAAACTATTTATTAAAGAACCAGTACGCCCCTCATCCTCATCCCCAGCACTATTCATTATTACACCAACACTAGCCCTATTCCTAGCCCTCATAATCTGAA-CCCCCCTTCCAATACCAATAACACTTGCAGATATAAACCTCGGCCTCCTCTTTATATTAGCCCTTTCAAGCATGGCCGTATACTCAATTTTATGATCAGGCTGAGCATCAAACTCAAAATA-CCCCCTAATCGGGGCCCTACGGGCCGTAGCACAAACTATCTCCTACGAAGTAACCCTAGGAGTCATTTTA-CTTACCCTTATTGTTCTTAC---AGGGAACTTCACCCTACACACACTATCAACTACACAAGAACACACCTGACTCTTTTTATGCTCCTGACCACTAATAATAATATGATTTATTTCAACACTATCTGAAACTAACC-GAGCACCATTTGACCTAACCGA-GGGGGAGTCAAAATTAGTCTCAGGCTTTAACGTTGAATACGCAGCAGGCCCATTTGCTCTCTTCTTCCTAGCAGAGTACGCAAACATCCTCATAATAAACACCCTCACATGCATCCTATTTTT-TAATCC-CGGGGCAATAACA-CACCCAGATATATTTCCAATCAACCTCATACTAAAAGCCTCAACACTCACAATTTTATTCTTATGAACTCGAGCCTCCTA-CCCCCGCTTCCGATACGACCAGCTCATGCACCTACTATGAAAGAACTTCCTCCCCCTCACACTCGCCCTATTC-TTATGACACATCTCTTTCCCAACAACACTCTCCGGACTC-CCACCACAATAATCA----AGGAAACGTGCCCGAAA------TTAAGGGTTACTTTGATAGAGTAAAACACAGAGGTTAAAA-CCCTCTCGTCTC-CCCAT----ATTAGAAAAACAGGACCTGAACCTGCACTCAAGAGCCCAAAACCCTTTGTACTTCCA-CTATACTATTTTCTAGTAAAGTCAGCTAATTAAGCTTTCGGGCCCATACCCCGAAAATGTTGGTTTAAACCCCTCCTCTACTAATGAA-CCCAATCATATTATCAATCATCCTTTCAAGCCTAGCCCTAGGCACCATTATTACCATATCCAGCCACCACTGACTATTAGCCTGAATCGGGCTCGAATTAAACACACTAGCAATTAT-CCCCATCCTCGCTAAACAACATCA-CCCACGCGCAACAGAAGCCGCAACAAAATATTTTCTCACACAAGCTGCTGCCTCTGCCACACTA-CTATTCTCTAGCACCATCAATGCTTGATCAACAGGAACCTGAGATATCATACAACTAACAAA--CCAACCCGCATGTGTCATACTAACAATAGCCCTCTCAATAAAACTTGGGCTCG--CCCCACTTCACTTCTGACTACCAGAGGTACTACAAGGCACCCCATTAAAAACAGCACTAATTGTTGTAACATGACAAAAACTAG-CCCCACTAGCACTGC-TCTACCTAACACAAAACTCGCTATC-CACACCAACCCTCTTGGCAATGGGACTACTATCCACCTTAACAGGCGGTT-G-A-GGCGGGTTGAACCAAACTCAAACACGAAAAATCATGGCCTTTTCATCGATCGCCCACCTCGGATGAATAGCAGCAATTCTAACACTAGCCCCAAACATCATACTGCTGAACCTAGTACTCTACATCCTAATAACCACATCA-ACCTTTCTATCACTTATATATGCCTCAGCCAAAACAATTCAAGACCTAACAACAACATGAATAATTT-CACCCACAATATCAGCCTTCATACTCATACTACTTATATCATTA--GGCGGCCT--ACCCCCTCTTACCGGGTTCATGCCAAAATGACTGATCCTACAAGAACTTACAACACACAATCT-TTGCACAACCGCAAC-AATAATAGCACTATCCGCTCTACTAAGTCTA-TTCTTCTACCTACGACTATCATATATTTCAACCCTAACCCTAG-CCCAAAACT-CACCACAAAACGCACACAAGTGACGATTTCAACCTAACACAAAAGTTAACCCCACAACTACCATAATTATACTATCAACCCTTCTCCTACCCATTA-CACCAATAT---TTATTT-----AGAAACTTAGGTTAAA--TT-TCAAACCAGGAGCCTTCAAAGCCCCAAATAAGAGTTAA-ACTCTCCTAGTTTCTG---AAGGCTTGTAAAACTCTAATCTACATCTCCTGAATGCAACTCAAACACTTTAATTAAGCTAAA---------------------------------------------------------------------------------------------------------------------------------------------------GCCTCCTAGATAGACGGGCCTCGATCCCGTAAAATTTTAGTTAACAGCTAAATACCCAAGCCAGCGGGCCTCTATCCGCGCTTCTTCTGT------TAGAAGAAGAAGCCCCGGAACACC-T-TTAGGGTTCTTCTCAAGATTTGCACTCTTGCGTGGAAA--------------------CACCACAGGGC-------------------TTGGTAGGAGCGGG-TTTAA-CTCCGCCTGTGCAGGGCTACAACCTGCCGCCTAT---CCCTCGGCCATC-------CTACCTGTGACTATTAATCGTTGATTTTTCTCAACCAACCATAAAGATATCGGCACCCTGTATTTGATTTTCGGTGCCTGAGCAGGAATAGTGGGCACTGCCCTTAG-CTTACTAATTCGCGCTGAGCTAAGTCAACCGGGAACTTTACTAGGTGACGACCAAATTTATAACGTAATTGTTACCGCACACGCATTTGTAATAATT-TTCTTCATAGTAATGCCAGTTATAATC-GGAGGTTTTGGAAACTGATTGGTCCCCCTAATAATCGGGG-CCCCTGATATAGCATT-CCCCCGGATAAACAACATGAGCTTCTGATTATT-A-CCCCCATCATTCCTCTTACTTCTCGCATCCTC-TGGTGTAGAAGCTGGTGCGGGTACCGGGTGAACAGTCTA---CCCACCA-CTAGCCGGAAACCTGGCCCATGCAGGAGCCTCAGTTGACTTAACTATTTTTTCACTCCACCTTGCTGGGGTCTCATCAATTCTTGGCGCTATTAACTTCATTACAACTTGCATTAATATGAAG-CCCCCCACTATAACACAGTACCAAA--CACCCCTGTTTGTATGATCAGTGTTAATTACAGCCGTACTCCTACTTCTGTCCCTGCCCGTTCTTGCTGCCGGTATCACAATACTACTAACGGACCGAAATTTAAACACCTC-ATTCTTTGACCCTGCCGGA-GGGGGA-GACCCCGTATTATACCAACACCTATTTTGA-TTTTTCGGACACCCAGAAGTCTATATTCTAATCCTACCCGGCTTTGGGATAATTTCGCACATTGTAACCTATTATGCAGG-T-AAAAAAGAACCTTTTGGCTACATGGGCATAGTCTGAGCAATAATGTCAATCGGTTTTCTTGGCTTTATTGTATGAGCACACCACATATTCACAGTAGGCATAGACGTAGACACCCGAGCATATTTTACATCCGCTACCATAATTATTGCCATTCCAAC-AGGCGTAAAAGTCTTCAGTTGACTAGCAACACTACAC-GGGGGCATAATTAAATGAGACGCCGCAATACTGTGAGCCCTC-GGCTTTATTTTTTTATTCACTGTC---GGAGGTCTAACCGGAATTGTCCTTGCAAACTCATCACTAGACATTGTACTACACGATACCTACTACGTAGTAGCCCACTTCCACTACGTACTATCAATG-GGCGCTGTATTTGCAATTAT-GGGCGGATTCGTGCACTGGTT-CCCACTATTTTCAGGATATACGCTTCACCAAACTTGAACAAAGACCCACTTCGGCGTCATATTTGCTGGAGTAAATCTTACA-TTCTTCCCACAACATTTCCTAGGCCTATCTGGAATACCACGACGCTATTCGGACTACCCCGACGCTTACACAGTCTGAAACACAACATCATCAATCGGATCCCTAATTTCCCTGGTCGCAGTAATCATGATAATATTTATTATCTGAGAAGCCTTTGCAGCGAAACGAGAGGTAATAACCCTAGAACTAACAAGCACCAACCTAGAATGACTACACGGCTGCCCA--CCCCCATACCACACCTACGAAGAACCGACCTACGTCCAAGCAAACTCAAGA-----------AA-GGGGGGAATCGAACCGCCTATTGCCGGTTTCAAGCCAGCCACATAGCCATAATGCT----TCTTTCTCCATA----------------AGACCCTAGTAAATTA-ATTATATAGCCTTGTCAGAGCTAAGTAACAGG--AT--CACACCTGTGGGTCTTACATGGCACACCCATCCCAACTAGGTTTTCAAGATGCAGCCT-CCCCAATCATAGAAGAACTTCTACACTTTCACGACCACGCCATTATAATTGTCTTTCTTATTAGTGCCTTAGTCCTGTATATTATTTCCCTAATAATATCAACAAAATTAACCCATACTAACACAATAGACGCCCAAGAAGTCGAGATAATCTGAACCATTCTACCCGCCATTATCTTAATCTTAATTGCCCTACCATCCCTGCGCA-TTCTATATCTTATAGACGAAATCAACAA-CCCCCATCTCACAATTAAAGCCCTTGGCCACCAATGATACTGAAGCTACGAATACACAGACTACGAAGACCTTATATTTGACTCGTACATGATCCCAACGCAGGACCTACAACAGGGG-TCTTTCCGCCTATTAGAAGTAGACCACCGCATGGTAGTACCAATAGAATCCCCCATCCGAATACT-CATCTCAGCAGAAGACGTACTTCATTCCTGAGCCGTACCCGCCCTCGGAATTAAAACTGACGCTATCCCGGGACGACTAAACCAAACAACCTTTATCACCTCACACCCAGGACTAT-TCTACGGGCAATGCTCAGAGATCTGCGGTTCAAATCACAGCTTCATACCAATTGTGGTCGAAGCAGT-ACCGCTAAAACACTTTGAAGACTGATCTACTACTATACTAA---CAGCCTCTCCAAGAAGC-TTTTAC--AGCACTAGCCTTTTAAGCTAGAGAAGGGGACTA-AAAC--CCCCCTTGGTGA--ATGCCACAACTAAACCCTG-CCCCTTGGTTTCTAACCCTACTACTAGCATGAACACTAATCTTATTAATTTTC-AAAACTAAA-ATTCTATCTTCAG--CCT-CTTACAGTACCCCAACACCCA-AAGACCCCTCAACCCATCATACAA--CCCCATGAAACTGACCATGAACTTAAAC-TTCTTCGACCAGTTCTTAAGCCCAC--AACTACTAGGAGT-CCCACTAATTCTACTAGCAATAATCATC-CCACCAACATTAATCTTTACAACAACAAACCGCCTCGTCCCAAACCGCTTAATTAT-CCTCCAATCTTGAATAGTCTTTATATTCACAAAACAACTCATAA--C-CCCACTAAATAAGCCCGGCCATAAATGAGCCGCAATTCTATTATCATTAATAC-TATTTCTTCTATCTTTAAATATATTAGGACTACTCCCATACACATTCACACCAACAACCCAACTATCAATAAACATAGGACTAGCAG-T-GCCACTATGACTTGCCACCGTATTAATCGGA-CTACGAAACCAGCCTACAATTTCACTAGGG-CATCTGCTACCAGAGGGCACACCCA-CGCCACTCATCCCAATCTTAATTATTATCGAAACAATTAGCCTCTTTATTCG-CCCACTT-GCACTTGGGGTCCGACTGACAGCAAATTTAACAGCAGGACACCTTTTAATTCAACTCATTTCAACTGCCACCTTTGTTCTCCTCCCCACCATAACTACAACAGCAGCACTAACTTTTATTGTCCTACTATTGCTAACCGGCCTAGAAGTTGCCGTTGCTATAATCCAAGCATACGTATTCACCCTCCTACTAAGCCTTTACCTACAAGAAAACGTCTAATGACACACCAAGCACATGCCTACCACATAGTAGACCCAAGCCCATGACCACTAAC-AGGCGCAATTGCAGCCCTCTTAATAACATCCGGCCTAGCAATTTGATTTCATTTCAACAACATACTTTTAATAAATATTGGACTAGTAGTACTTCTATTAACAATGTACCAATGATGGCGTGATATTACCCGAGAAGGCACATTTCAAGGCCATCACACAACGTTAGTCCAAAAGGGATTACGCTATGGTATAATCCTATTTATCACATCCGAAGTG-TTCTTCTTTATTGGGTTCTTTTGAGCTTTCTACCACTCTAGCCTAGCCCCAACCCCAGAGCTC--GGAGGACATTGA-CCCCCAAGTGGTAT-TCA-CCCACTAAACCCGTTTGAAGT-ACCATTATTAAACACCGCAGTACTACTTGCCTCAGGCGTAACCGTAACATGAGCCCATCACTCCATTATAGA-AGGCACACGAAAAGAGGCCGTACAAGCACTAGCACTAACTATCATCCTAGGCCTATA-CTTTACCGCACTACAAGCCATAGAATACTACGAAG-CCCCTTTTGCAATCTCAGACAGCGTCTATGGTTCAACA-TTCTTTGTCGCCACCGGCTTCCACGGCCTACACGTAATTATTGGCTCAAC-CTTCCTAATTGTATGCCTAATACGACAAGTACTGTACCACTTCACAACAAACCACCACTTTGGGTTCGAAGCCGCCGCCTGATATTGGCACTTTGTAGATGTTGTATGGTTATTCCTATATGTATCAATCTACTGATGAGGTTCATA-TTCTTCTAGTATCAATCAGTACAAGTGACTTCCAATCACTAAGCCTCAGT-TAAGCCCTGAGG-AAGAATAATGAGCATAACCTCAATATTCATTGTTACCACCACTATTGCCATCTTACTTGTTACCATTAGCTTCTGGCT-GCCACAAACAGTGCCAGACACAGAAAAACTGT-CACCCTATGAATGCGGATTTGA-CCCACTAGGCTCTGCCCGCCTGCCCTTTTCACTCCGGTTTTTTCTCGTAGCAATCC-TATTCCTATTATTCGACCTAGAAATCGCCTTACTTTTGCCAGCCCCATGAGCAATTAACTCTACTTGTCCAACACTAACAACAATATGAACAAGCACCATTATCATCCTACTAACCCTAGGCCTCATTTATGAGTGACTAGC-AGGGGGACTAGAATGAGCAGAATTAGCAGCTAGTTTAACT-AAATAACTAATTTCGGCTTAGTCGTTCCG-GGTTTTAGCCCCGGGTTGCTCA-ATGACCACACCATATTTTACATTCAGTACCGCATTTATGCTGGGGATCATGGGTCTCTCGCTTCACCGCACTCATCTTGTCTCTGCCTTACTATGCATCGAAGCTATAATATTAGCCCTATTCACAGCCCTGACAATGCTTTCCTCAACCCTTCAACTACCCTCCACAACCATAATCCCAATTCTACTACTAACATTCTCTGCCTGCGAAGCAAGCACAGGCCTAGCCCTACTGGTGGCAACATCACGAACCCACGGAGCAGATCACTT-ACAGAACCTAAACCTCCTACAATGTTAAAAATCTTACTACCAACAGCCCTGCTTATTCCAACAGCACTCTTATCT-AAGCCAAATAAGCTATTTTTAACGTACACCACCAACTCAATA-ATCCTAGCAATAATTAGCCTAACATGACTAAAACA-CCCAATAGACCAGAATACATCCTTCGCCT-CCCAACACTTTAACATT-GACATGATCTCCG-CCCCATTGATAGTACTGTCTTGCTGACTCCT-TCCACTAATAGCAATAGCAAGCCAAAACCACCTACAACACGAA-CCAAC-CAACCATAAACGAACATTCTTAGTAACTCTCACAACACTTCAAATAGCCCTACTACTCACCTTCTCAGCAACAGAGTTCACAATATTCTACATTATATTTGAAACAACACTAATTCCCACGCTCATCATTATTACACGCTGAGGCAACCAAGCTGAACGGCTTTCAGCTGGAATCTATTTCCTATTTTACACTCTAGCCGGTTCCCT-CCCCTTGCTAGTCGCCATTCTCTACTTAAACACCAAGTACCTAAACATATCCCTCCCAATCCTACACACC--TTA-CAACCGG-AAA-TCAAATACTCATGAACAAATAACACATTATGATTAGCCTGCCTACTAGCCTTTTTAGTCAAAATACCTCTCTACGGACTCCATCTTTGACTACCAAAAGCCCATGTAGAGGCCCCAATCGCTGGCTCCATAGTCCTAGCAGCAATTCTTTTAAAACTA-GGCGGATACGGCATCATTCGCATCA-CCCC--AATCCTTAATCCTCTATCCACACAAATATCCTACCCATTTATTATCCTATCCATATGAGGCATTATTATAACCAGCTCAATCTG-CCTGCGACAAACAGACCTAAAATCACTAATCGCCTATTCCTCAGTAAGCCACATAGGCTTAGTAATTGCAGCATCTCTAATTCAAA-CCCCATGAAGCTTAACAGGCGCAATCGCTCTAATAATTGCCCATGGACTAACATCTTCAATACTTTTCTGCCTAGCAAACACAAACTATGAGCGAACACACAGCCGAACACTACTACTAGCACGAGG--ACTACAACTTATCCT-CCCCCTTATAACAGCATGGTGGCTTCTAGCTAACCTAACGAACATAGCCCT-C-CCACCAACAATTAACTTAACAGGTGAACTACTAATTATAGCCTCAATATTTAACTGATCTTCACCAACCATTATTATAACAGGGCTGGGTACGCTACTAACAGCCGCATACTCCCTACACATATTTCTAACAACACAAC-GAGGCAAACTCCCAACACACATACTTCGAATA-GAACCAACCCATACTCGAGAACACCTATTAATGACCTTGCACACCCTACCCATACTACTCCTGCTAGCTAATCCAGTACCTATTCTCGGCCTATTTTCGTGTCAATATAGTTT--AATAAAAACATTAGGGTGT-GGACCTAAAAAAAGAAGTTCGA---C---CCTTCTTCTTGACCGAGGGGTGTTC-AGCACATAAAGAACTGCTAATTC-T-TAACCCTAGGGTTAAACTC-CCTAGACCCCTC-ACTTTCAAAGGATAAAAGTC-AATCCATTGGTCTTAGGCGCCAAACCTCTTGGTGCAACTCCAAGTGAAAGTA---CATGTGTAATTTTACTCAAACCCTAA-ACACCGCCATCCTTATCCTTTTACT--AG-CGCCAATCATAATAACACTAA-ACCCCCTACCAA--TAAAACCAAAGTGAAACCTAACACATGTAAAAACAGCAGTACAAATAGCCTGTTTACTAAGTGCAG-C-CCCACTTG--CCACATTCATTAACTA-CGGCACAGAATCAACAGTCACAAATCTGCACTGAATCAACATTATACACTTCAATATTAACATTAGCTTTATATTAGACACTTACTCAACAATATTTGTACCGATTGCACTATTTGTTACCTGATCAATTATAGAGTTTGCCTCATGATATATGGCCTCTGAC-CCAAACATC-AACCGG-TTCTTTAAGTATCTTCTACTCTTCCTTCTAGCCATATTAACACTGGTAACCGCCAACAACATATACCAA-TTTTTCATCGGGTGGGA-GGGCGTAGGAATTATATCTTTCTTATTAATCGGCTGATGATTCTCCCGCTCTGACGCCAACACATCGGCCTTACAAGCAGTCATCTACAACCGAATTGGGGACATTGGTCTAATTTTATCTATATCATGACTAGCTATAAATGCCACAACCTGAGAAATCCAGCAACTCTT---CACCC-ACCCAAATAGCACAACAC-TTCTTCCACTACTAGGGCTAATCCTAGCAGCAACAGGG-AAGTCCGCCCAATTTGGCCTCCATCCCTGATTA-CCCGCCGCAATAGAAGGCCCAA-CCCCCGTATCCGCCCTCCTCCATTCAAGCACCATAGTAGTTGCCGGTA-TTTTCCTATTAGTTCGAATACA-CCCCCTCTTAGAAACAAGCCCCGCTGCTCTAACAGCCTGTCTCTGTCTC-GGCTCTATAACCACACTATTCACCGCAATCTGCGCCCTAACACAAAACGACATT-AAA-AAAATCATCGCATTCTCCACATCCAGCCAACTAGGACTAATGATAGTAACAATCGGACTAAATCAGCCACAACTAGCATTTCTTCACATTTCAACACATGCG-TTCTTTAAAGCTATATTATTCCTATGCTCCGGCTCAATTATTCATAGCCTCTCAGACGAACAAGATATTCGAAAAAT-AGGGGGCGTACAAAAAGCCCTTCCAACCACCTCATCCTGCCTATCAATTGGAAGTCTAGCCCTCGTCGGAA-CCCCCTTTTTAGCGGGA-TTTTACTCAAAAGACACTATTATTGAGACAATAAACACCTCCCATCTAAACGCCTGAGCCCTTACAATAACACTAGTAGCAACCGCCATAACTGCCGCTTATAGCCTACGACTCA-TCTTTTACGTGCAATCTAA--CA-CAACACGAAGC-CA-CTCAGTAGTAATCATGAGTGAGAGTGACAAAACAATAATTAACCCAATTATTCGCCTCGCACTAGGAAGTATCGCTGCCGGTCTATTAATTA-CCTCAACAAT-ACTTCCAACCAAAACAACAATTATAACAATATCAACCCT-CACTAAACTCTCAGCTTTACTCGTAACAATCTTTGGCCTTC-TATATGCCTTAGAACTAGCCTCCCAAACCTCAACATTAATCGC-ACCA-AAACACAAC-AAAGTAAATAACTTCTCGAACCAGCTCGGGTTTTTCAACACAATCATACACCGAACTCAGCCTAACGCCCT--CCTGACCCAAGGACAAAACCTAGCTGCACACCTAAACGACCTACTGTGGTATG-AAAAAATTGGGCCAAAAATA--ACAACGACA-G-TCAACA----TTCC-AATAATTGATAATGTCTCAACCGCTAATAAAGGCCTAATTAAAGCGTACCTCACCAT--CTTCATTC--TATTCACCACCTCCCTCCTCATC------TCAA---TTATTCCCTAACGACCCGAAG--ACCCCCACGCATTA--ATCCTCGCGATAACTCTAACGCAACAAACAAAGCTAACAACAACCCC-CAACCTGACACCAACAAGCACCA---ACCACCCCAAGAATATAAAAGAGAAACCCCACTAAAGTCGACACGAACCAAAAATAA--C-C--------------C--CACAGAGTCAAC-A-CCCCCCACACCAAA------CCCCTCA--CCCACTGCCATTCCACCAAACACCAC--CCACAACACCA-CAACCAGCACAATATA-G-CCAATAAAGTACAACCCGACAGACCAACT-ACCTAATGTTTCCGGATATGGGTCTGCTGCTAAAGCAACAGAGTACGC-AAACACCACCAACAT--CCCCCCCAAATAAATTAAAAACAACACTAAAGAAATAAAAGAA-TTACCAAATCAAACTAAAACACCGCACCCCACAGCAGCAGCAACAACCAACCCTGCCGCCCCATAAT-AAGGGGAC-GGATTAGACGCCACAGCAACCAA--CCCACCCAGTAAGCAAAAAGACAGT-AAGAAAACAAGGTATACCATAATTTTTGCCCAGACT--TTAAACCAGGACCTGTGATACGAAAAACCACCGTTGT-TTTCAACTACAAAAA-CT-AATGACACAC---AATCTACGAAAAACACA-CCCAATTCTAAAAATTGTTAACCACACATTCATTGACCT-ACC-CACCCCCTCAAATATTTCAGCCTGATGAAATTTTGGTTCATTACTAGG-GGTCTGCCTTATCGCACAAGTA-GTAACAGGCCTATTCTTAGCTATACACTATACAGCAGACATTTCCTCCGCC-TTCTCATCAGTCGCTCATATCTGCCGAGACGTACAATACGGCTGGCTTATCCGAAATCTCCATGCCAACGGAGCATCTA-TATTCTTCATTTGCATCTATCTCCACATCGGCCGAGGCCTATATTACGGCTCATATATGTACAAAGAAACCTGAAACAT-CGGGGTGGTCCTCCTACTTTTAGTAATGGCAACAGCATTCGTAGGCTATGTTTTACCATGAGGACAAATATCCTTTT-GAGGCGCAACTGTAATTACTAACCTATTATCAGCAAT-TCCATACATTGGCACAAACC-TTGTCGAATGAATCT-GAGGCGGGTTCTCCGTAGATAACGCAACTCTCACCCGA-TTTTTCACATTTCACTTCCTACTACCCTTCGCCATCATGGGGGTCTCAATAGTTCATCTCTTATTCCTCCACGAAACAGGATCAAATAACCCAACCGGACTAAACTCAAACACGGATAAAATCCCATTCCACCCCTACTACACATACAAAGACCTCTTAGGGTTCACCATTATACTTCTTG-TCCTCCTACTCCTTGCCCTATTCA-CACCAAATCTTTTA-GGGGACCCAGAAAACTTCA-CCCCAGCAAA-CCCCCTAGTAACT--CCCCCTCACATCAAACCAGAGTGATACTTCTTATTCGCATACGCCATTCTTCGCTCAATCCCAAACAAACTTGGAGGCGTCCTAGCCCTATTATTTTCAATCTTAGTTCTACTAGTAATTCCGCTACTGCACGCATCAAAACAGC-GTAGCTACATCTTCCG-CCCAATCTCACAAATTATATTTTGAACACTAATCTCAAATATTATTA-TCTTAACATGAATC-GGGGGAGAACCAGTAGAACATCCATTCATCATCATCGGCCAGGTCGCCTCAACCCTATACTTCCTACTTTTCCTCATTCTAA--TGCCAACAACAGCAAAACTCGAAAACCT--GGTACTAAAATG-----------------------------------------------------------------------------------------------------------------------------GTAAGACT----CTA----GCCTTGGTAG-CTTAAT-CA--ACAAAGCACTGGTCTTGTAAGCCAAAGATGAGAATTAAAA-----TCCTCCCAAGACATCAGAA-GAGAGGGA--AACAAA-CC------------------------------------------------------------------------------------------------------------------------------------------------------------------CCCATCACTAGCCCCCAAAACTAGTA-TCTTTA---TTAAACTATCCTCTG-GTTATTGTAGCTTA-TTTTTTTTAAAGCACGGCACTGAAGATGCCGAG-ATGG--GTTTTAAAATACACCCCAAAAACATAGAGTTTTGGTCCTAAACTTGCCGTTG-TTTTTT----------------------------------------ATCAAAATTACACATGCAAGCCTCCACACACCAGTGAGAATGCCCACACAT--C-CCTAAACAGTTTAACGGAGCAGGCATCAGGAACAC-------------------CCA-CTATAGCCGACAACGCCTTGCT-ATGCCACA-CCCCCACGGGCTTACAGCAGTGATTAACATT-AAG-GAATAAGCGTA---------AAGCTTGACTTAGCTATGATTATT-AAGGGTCGGTTAATTTCGTGCCAGCCACCGCGGTTATACGAAAGACCCAAAACAACA-G-CCCCCGGCGTAAAGCGTGGCTAG--------AGAC--AGTTAAATTTTTAATGAAAAACCATCGCCCAGCCGTAAAACG-CC-----------CCTGCGAATCGGAAACCCAT-CAACAAAATGCCCTTAAA------CAAAAAACTACTTAACCCCACGAAAGCTAAGAAACAAACTGGGATTAGATA--CCCCACTATGCTTAGCCGTTAACTAAGGTAGT-ATAAACACAGCACTACCCGCCAGAGAACTACAAGTGAAAAACTTAAAACTCCAAGGACTTGGCGGTGCTCCACACCAGCCTAGAGGAGCCTGTCCTATAATCGATA--ACCCACGTTCCACCTTA-CCATCTTT-TGC---CCTCAGCCTATATACCGCCGTCGTCAGCCTACCTTCTGAAAGAAG-CAAAGTAGGCAAAATAGTCA-CTGACTAACACGTCAGGTCAAGGTGTAGC-ACAT--AAGA-TGGAAGAGATGGGCTACA-TTTTC---TACCACAGAAAACACGAACAGCCCGA-TGAAA-CCCGAGCTTAAAGGCGGATTTAGAAGT-AAGACAAACAA-GAAGCCTTGTCTTAAACCCGCTCTGGAGCGCGCACACACCGCCCCGTCACCCTCATCACAA--------ACATCAGAC-------AATAAAATATA-AAACTAGAC----------A-AAACTAGATGAGGCAAGTCGTAACATGGTAAGCGCACTGGAAAGTGCGCTTGGAGT--CAAATAGTAGCTTAACAC-AAAGCATTCAGCTTACAATTGAATAATGTTAGTAAAAACCTAACCTTTTTGAGCTAAAC-TTTAGCCCAACCACCC-----ACACAAACAACACATGCCC---AC---AAAACAAACCATTTGC-AAACACTAGTA-TATGCGATAGAACATA---CCACCATTGGCGCAATAGA-AAAAGTACCGCAAGGGAACATTGAAAGAGTAATGAAAAT-CTTAAGCAAA--GC-AAAGCAAAGACTAACCCTTGTACCTTTCGCATCATGGTTTAGCCAGA--AGA-C-ACAGACAAAGAGA-ACTTTAGCCTG-TC-CCCCCGAAACCGGGTGAGCTACTACTTGGCAAC--CAA-TAGGGTGAACCCGTCTCTGTAGCAAAAGAGTGGGATGACCTTGTAGTAGTGGTAAAAAGCCTAACGAACCCGGTGATAGCTGGTTGCTCAA-TAAAAGAATTTAAGTTCAACTTTAGG-----CTAAAC-----AGACCTAACATAGTC--TACCC-T-ACA-ACCTAAAAGATATTCAATGAAGGTACAGCTCCATTGAAACAGGATACAACCTGAA-CTAGCGGACCAGTA--AAAACTATTAA----ACCAGTGGGCCTTAAAGCCGCCACCAG-TAAATAAAGCGTCACAGCACACATAA--TAAAAATACC-AAGAGCA-AATACAAGCCCCTAA---ACGCACATCGAGCCACACTATATTAATAGACGCACTAATGCTAAAACTAGTAACAAGA----ACACC--TTC-TCCTAGCATACCCCTGACTCGGCAATAGAAAATCTACCGAACATTAACAGACCAAAAAAGGAAGAACACCTATAAGCTAAGCCTGTAACC--CAGACTGTCAAACCAACACCGGTATGC-C--A-CAAGGAAAGATTTAAAGTCGCATAAGGAACTCAGCAAAA-ACTTGTCCCAACTGTTTACCAAAAACATAGCCTTTAGCAAA-ACAAGTATTAAAGGTCCCGCCTGCCCAGTGATT--T----ATTTAAACGGCCGCGGTATTCTAACCGTGCAAAGGTAGCGTAATCACTTGTCTTCTAAATAAAGACCAGTATGAACGGCTAAATGAGGACAAACCTGTCTCTTGCAACCAATCAGTGAAACTGATCTCCCGGTCCAAAAGCCGGGATGACCCCATAAGACGAGAAGACCCTGTGGAGCTTTAAACAAACCACTACGCATC-ACACTAAGCC-------GCAATTAGTGGGGAGTTTTAAGTTG-GGGCGACTTCGG--AACCAAAGAAAACTTCCGAGCACAGAACCA--CCCATTCTTACTAAGACCAACAAGTCAAAG-----TCTAAACATGACCCAGTA---ATACTGATCAACGAACCAAGTTACCCCAGGGATAACAGCGCCATCTTCTTCAAGAGTTCATATCGACAAG-AAGGTTTACGACCTCGATGTTGGATCAGGACACCCAAATGGTGCAGCCGCTATTAAAGGTTCGTTTGTTCAACGATTAATAGTCCTACGTGATCTGAGTTCAGACCGGAGT
Plestiodon.elegans_NC_024576 AATCCAGGTCGGTTTCTATCTATGTAGCCACCTTCTTCAGTACGAAAGGACAAAG-AAGAG-GGGACCAATGCTACAAGCACGTCCCAAACC--CCTGACTG-AACAAAACTAAAGTTAGACAGCTA----------CTACCACGACCAAAGAT-CGTGG---TTTTATTAGGGTGGCAGAGCCAGGTATATGCA-AAAGGCCTAAAA-CCTT-TACTTCAGATGTTCAAATCCTCTCCCTAATCATGCACTCATTTCTCACATACTTCATTAA-CCCACTACTCTACATTGTCCCTGTCTTAGTGGCCGTAGCCTTCCTAACACTCTTAGAACGAAAAATCCTTGGCTACATACAACTTCGAAAAGGCCCAAACATCGTCGGCCCCTACGGCCTACTACAACCAATCGCAGATGGTGTAAAACTCTTCATCAAGGAGCCAGTGCGCCCATCCTCTTCATCCCCAACACTATTTATCATTACCCCCACATTAGCCCTATTTCTAGCCCTCATGATCTGAA-CCCCCCTTCCAATGCCCATAACACTCGCAGACATAAACCTCGGACTACTCTTTATACTAGCCCTCTCAAGCATAGCTGTATACTCAGTACTATGATCCGGATGAGCATCAAACTCCAAGTA-CCCTTTAATCGGAGCCCTACGGGCCGTAGCACAAACCATCTCTTATGAAGTAACCCTGGGAATTATTTTA-CTCACCCTTATTATCCTTGC---AGGGGGCTTCACTCTACACACGCTATCTGCTACACAAGAGCACACATGACTAATATTATGCTCTTGGCCCCTAATAATGATATGATTTATCTCAACACTAGCTGAAACCAATC-GAGCACCATTTGACCTCACCGA-AGGAGAATCAGAGCTAGTCTCAGGCTTCAATGTCGAATACGCAGCAGGCCCATTCGCCCTGTTCTTCCTAGCAGAATACGCAAATATCCTTATGATAAACACCCTCACATGCACCTTATTCCT-CAGCCC-AGGAACAATAACA-CACCCAGACATATTCCCAACCAACCTCATACTAAAAGCAACAACACTCACAATCCTATTCTTATGAGCCCGAGCCTCATA-CCCACGCTTCCGATACGATCAGCTCATACACCTCCTATGAAAAAACTTTCTCCCCCTCACACTCGCCCTATTC-CTATGACATGTATCATTCCCAACAGCCCTCTCCGGGCTC-CCACCACAATAACCA----AGGAAATGTGCCCGAAA----C-TTAAGGATTACTTTGATAGAGTAAAACACAGAGGTTAAAA-CCCTCTCAT-TT-CCCAC----ATTAGAAAAACAGGGTACGAACCTGCACTAGAGAGCTCAAAACCCCCTGTACTTCCA-CTATACTATTTTCTAGTAAAGTCAGCTAATTAAGCTTTCGGGCCCATACCCCGAAAATGTTGGTTTAAACCCCTCCTCTACTAATGAA-CCCAATTATACTATCAATTATTCTCTCAAGCTTAGCCCTGGGCACCATCATCACCATATCTAGCTACCACTGACTACTAGCCTGAATCGGACTAGAACTGAACACACTAGCAATTGT-TCCAATTATCGCAAAACAACACCA-CCCCCGTGCAACAGAAGCCACAACAAAATACTTTCTCACACAAGCAGCTGCCTCTGCCACAGTG-CTATTCTCCAGCACTATTAATGCATGATCAACCGGAACCTGAGACATCACACAACTAACAAA--TCAACCAGCATGCATTATATTAACAATAGCCCTATCCATAAAACTCGGCCTCG--CCCCCCTTCACTTCTGACTACCAGAAGTTCTACAGGGCACCCCCCTAAAAACAGCACTAATTATTGTAACATGACAAAAACTGG-CCCCCCTAGCCCTAC-TTTACCTAACACAAAACTCACTACA-CACAACAATCCTACTAACAATAGGATTATTATCTACCCTGGTGGGCGGGT-G-G-GGCGGATTAAACCAAACACAAATACGAAAAATCATAGCATTCTCATCCATCGCCCACCTCGGCTGAATAGCAGCAATCCTAACACTAGCCCCAAACATCATACTACTCAACTTAGCACTCTACATCCTAATAACCGCCTCA-ACCTTCCTTCTACTAACACTGATCTCAGCCAAAACCATCCAAGACATAACAACAACATGAACGGTCT-CACCCACAGTATCGGCCTTTATACCCATACTGCTTATATCACTA--GGGGGCCT--ACCCCCCCTTACTGGATTTATGCCAAAATGACTGATCCTGCAAGAACTAACAGCACACAACTT-CTGCACAGCCGCAAC-AATAATAGCCCTTTCCGCCTTACTAAGCCTA-TTCTTCTACCTACGACTATCATATGTCTCAACCCTAACCCTCG-CCCAAAGCT-CCACCCAAAACTCCCACAAATGACGTTTCCAGCCAAACACAAAAACCACCCCAACAACCACCATAATCATTCTATCAACCCTTCTCCTACCAATCA-CACCCATAT---TTATCT-----AAGAAGCTTAGGTTAA--TC-TTAAACCAAAGGCCTTCAAAGCCTTAAACAAGAGTTAA-ACTCTCTTAGCTTCTG---AAGGCCTGTAAAACTCTAATCTACATCCCCTGAATGCAACTCAAGCGCTTTAATTAAGCTAAA---------------------------------------------------------------------------------------------------------------------------------------------------GCCTCCTAGATAGACGGGCCTCGATCCCGTAAAATTTTAGTTAACAGCTAAACACCCAATCCAGCGGGCCTCTATCCGCGCTTCTTCTAT------CAGAAGAAGAAGCCCCGGGACACC-T-TTAGGGTCCTTCTCAAGATTTGCACTCTTGCGT-GAAA--------------------CACCACGAAGC-------------------TTGATAGGAGCGGGACTCGA-CCCCGCCTATACAGGGCTACAACCTGCCGCCTGT---TTCTCGGCCATC-------CTACCTGTGACTATTAATCGTTGATTCTTCTCAACCAACCACAAAGATATTGGCACCCTTTACCTAATCTTCGGTGCTTGAGCAGGTATAGTGGGCACCGCCCTTAG-CTTATTAATTCGGGCCGAACTAAGTCAGCCCGGAAGCCTACTGGGTGACGATCAGATTTACAATGTAATCGTCACCGCACATGCATTCGTAATGATC-TTTTTCATAGTGATGCCGGTCATAATC-GGAGGCTTTGGAAACTGATTAGTTCCCCTGATAATCGGAG-CCCCTGATATAGCGTT-CCCTCGGATAAACAACATAAGTTTCTGACTTCT-T-CCCCCATCATTCCTCCTGCTTCTTGCATCTTC-CGGTGTAGAAGCTGGCGCCGGCACCGGGTGAACTGTATA---CCCCCCA-CTAGCTGGAAACTTAGCCCATGCAGGGGCCTCAGTCGACCTTACTATTTTTTCACTCCACCTTGCTGGGGTATCCTCAATCCTTGGCGCTATCAACTTCATCACAACCTGCATTAACATAAAA-CCCCCAACTATAACACAGTACCAGA--CACCCCTGTTTGTATGATCCGTATTAATTACAGCAGTGCTCCTACTTCTATCCCTGCCAGTTCTTGCTGCTGGTATCACAATGCTACTGACGGATCGAAATTTGAATACCTC-GTTCTTTGATCCCGCGGGA-GGGGGA-GATCCGGTGCTATATCAACACCTCTTTTGA-TTCTTCGGCCACCCAGAAGTCTATATTCTTATTCTACCCGGCTTTGGAATAATTTCACATATCGTGACCTATTATGCAGG-C-AAAAAAGAGCCATTTGGCTACATGGGCATAGTATGAGCAATAATGTCAATTGGCTTTCTAGGCTTCATCGTATGAGCACATCATATGTTTACAGTAGGCATAGACGTGGACACCCGAGCATACTTTACATCTGCCACCATAATCATTGCAATTCCAAC-AGGCGTAAAGGTCTTCAGCTGACTAGCAACACTACAC-GGGGGAATAATCAAGTGGGATGCCGCAATATTATGGGCCCTT-GGTTTTATTTTTTTATTTACTGTC---GGCGGTCTTACCGGGATCGTCCTTGCCAACTCATCCTTAGACATCGTATTACATGATACCTATTACGTAGTGGCCCACTTCCACTACGTCTTATCAATA-GGCGCCGTGTTTGCAATCAT-GGGCGGGTTTGTGCACTGGTT-CCCGCTGTTCTCAGGGTACACACTCCATCAAACCTGAACAAAAATTCACTTCGGCGTTATATTTGCTGGGGTAAACCTTACA-TTTTTCCCACAACACTTCCTTGGTCTGTCTGGTATACCACGACGATATTCAGACTACCCCGATGCCTACACAATCTGAAACACAATATCGTCAATCGGGTCCCTAATCTCCTTAGTCGCAGTAATCATAATGATATTTATTATTTGAGAGGCCTTTGCAGCCAAACGAGAAGTGTTAACACTAGAATTAACAAGCACCAACCTAGAATGACTACATGGCTGCCCA--CCCCCCTATCACACCTACGAAGAACCAACCTACGTTCAAACAAACTCAAGG-----------GA-GGGGGGAATCGAACCACCTATTACTGGTTTCAAGCCAATCGCACAACCATTGTGCT----TCTCTCTCCATG----------------AGACCCTAGTAAATTA-ATTATATAGCCCTGTCAGAGCTAAGTAACAGA--GT--AATGTCTGTGGGTTTCACATGGCACACCCAGCCCAATTAGGTTTTCAAGATGCAGCCT-CCCCAATCATAGAAGAACTACTACACTTTCACGACCACGCTATTATAATTGTGTTCCTCATTAGCGCCCTGGTTTTATATATTATCTCCCTAATGATATCAACAAAATTAACCCACACTAACACAATAGACGCCCAAGAAGTAGAAATAATCTGGACAATCCTGCCCGCTATTATTTTAATCCTAATCGCCCTGCCATCCCTTCGCA-TTCTTTATCTAATAGATGAAATCAACAG-CCCGCATCTTACCATTAAGGCCCTGGGCCATCAGTGATACTGAAGCTATGAATATACAGACTACGAAGACCTCATGTTTGACTCGTACATGGTTCCAACACAAGACCTACAACAAGGG-TTCTTTCGCCTCTTAGAAGTAGACCATCGTATAGTAGTACCAATAGAGTCCCCAATCCGAATACT-GATCTCAGCAGAAGACGTACTTCACTCTTGAGCCGTCCCCGCCCTAGGAATTAAAACTGACGCTATCCCAGGACGACTTAACCAAACAACCTTTATTACCTCGCACCCGGGACTGT-TCTACGGACAGTGCTCAGAAATCTGCGGCTCGAATCACAGCTTTATACCAATCGTGGTTGAAGCAGT-GCCATTAAAACACTTTGAAAACTGATCTACCACTATACTTA---CAGCCTCACCAAGAAGC-TTTTAT--AGCACTAGCCTTTTAAGCTAGAGAGGGGGACTA-AAGC-GCCCCCTTGGTGA--ATGCCACAACTAAACCCTG-CCCCTTGGCTCCTAATCCTCCTACTATCTTGAACCGTAGTCCTACTAATCTTT-AAAACAAAA-ATTCTATCGTCGG--CCT-CTTACAGCACCCCTTCAGCCC-CAGACCTGTCAACCCGCCACACAA--CCCCATGAAACTGACCATGAACTTAAAC-TTCTTTGACCAGTTCCTAAGCCCCC--AAATACTAGGAAT-CCCTTTAATTCTACTAGCAATAGTTATC-CCACCAATACTAATCTTTACAACAACAAACCGCCTCGTCCCAAACCGCCTCATCAC-CATCCAATCTTGGGCGGTCTTCGTGTTTACAAAGCAACTTATAC--T-ACCACTAAATAAGCCCGGCCACAAGTGAGCCGCAATTTTACTATCCCTAATGC-TATTTCTTTTATCTTTAAACATATTAGGGCTACTCCCGTACACATTCACACCAACTACTCAACTATCAATAAACATAGGACTAGCAG-T-GCCCCTTTGACTCGCCACCGTGCTTATCGGA-CTACGAAACCAACCTACAATCTCACTAGGA-CACCTCTTACCAGAAGGCACACCCA-CACTACTCGTTCCGGTTTTAATCATCATTGAAACAATTAGCCTTTTTATTCG-CCCACTT-GCACTAGGCGTTCGACTAACAGCAAATTTAACAGCCGGCCACCTTTTAATTCAACTTACCTCAACCGCCACATTCGTGCTTCTCCCAATTATAACTACAACAGCGAGCCTAACTCTAATTGTGCTCCTACTATTAACCGGCCTAGAAATCGCTGTCGCTATGATCCAGGCCTATGTCTTTACCCTCCTCCTAAGCCTATACCTACAAGAAAACGTTTAATGACACACCAAGCACATGCCTACCACATAGTAGACCCAAGCCCCTGACCACTAAC-AGGCGCAATTGCAGCCCTCTTAATAACATCCGGCCTAGCAATTTGATTTCACTTCAACAACACACTTCTAATAAACATCGGACTAGTTGTACTCCTACTAACAATATATCAATGATGACGAGACATCACCCGAGAAGGCACATTTCAAGGCCACCACACAACACTCGTCCAAAAAGGACTGCGTTATGGTATAATTCTATTCATCACATCTGAGGTG-TTCTTCTTTATCGGCTTTTTCTGGGCCTTCTACCACTCCAGCTTAGCCCCAACCCCTGAACTT--GGGGGGCACTGA-CCACCAAGCGGCAT-TCA-CCCATTAAACCCCTTTGAGGT-CCCACTGCTAAACACAGCAGTACTACTAGCCTCTGGCGTGACCGTAACATGAGCCCATCACTCCATCATAGA-AGGAGCACGAAAAGAGGCCGTACAGGCACTAGCACTAACTATTATCCTCGGCCTATA-CTTTACTGCACTACAAGCCATAGAATACTACGAAG-CCCCATTTGCGATCTCAGACAGCGTTTACGGCTCAACA-TTCTTTGTTGCCACCGGGTTCCACGGCCTACATGTCATCATCGGATCTTC-TTTCCTAATTGTCTGTTTAATACGACAAATCTTGTACCACTTCACAACAAACCACCACTTCGGATTTGAAGCCGCCGCCTGATATTGGCACTTTGTAGATGTCGTATGACTATTCCTTTATGTATCAATTTACTGATGAGGTTCATA-TTCTTCTAGTATTAACCAGTACAAGTGACTTCCAATCACTAAGTCTCAGC-TAAGCCCTGAGG-AAGAATAATGAGCATAACCTCAATATTTATCATCACCACTACCATCACCATCCTACTTGTCACCATTAGCTTCTGACT-ACCACAAGTGGTGCCGGACACGGAAAAACTCT-CACCATACGAGTGTGGCTTTGA-CCCACTAGGTACTGCCCGCCTACCCTTCTCACTTCGTTTCTTTCTTGTAGCAATTC-TCTTCCTACTATTTGACCTAGAAATCGCCCTACTCCTACCTATCCCGTGGGCAATTAACTCCCTACACCCCACCCTCACAATAATATGAACAGGCACCATCATCATTCTACTAACCCTTGGCCTCATCTATGAGTGACTCGC-AGGGGGACTAGAGTGGGCAGAATTAGCAGCTAGTTTAAC--AAACAACTGATTTCGGCTCAGTTATTCCA-GGTTTTAACCCTGGGCTGCTCA-ATGACCACACCATACTTTACCTTTAACGCCGCCTTTATGCTTGGAATCATGGGGCTTTCACTCCACCGCACACACCTTGTGTCTGCCTTACTCTGTATTGAAGCTATAATACTAGCCCTCTTTTCAGCCCTAACGATACTTTCATCAACCCTGCAACTACCGTCCACCACCATAGCCCCGATCTTACTGCTAACATTCTCCGCCTGTGAGGCGGGCACAGGACTAGCCCTGTTGGTAGCAACCTCACGAACTCATGGGACAGACCACCT-ACAAAACTTAAATCTACTACAATGCTAAAAATTTTACTACCAACAGCCCTACTTATCCCCATAGCACTCATATCC-AAGCCAAACAAACTATTCTTAACGTACACTATCAGCTCAATA-ACCCTAGCAGCAGTCAGCCTAACTTGACTAAAACA-CCCAATAAACCTAAATACGTCCTACGCCT-CCCCATACTTCAATATT-GACACAATCTCCG-CCCCCCTGATAGTCTTATCATGCTGACTCCT-CCCACTAATGGCAATAGCTAGCCAAAATCACCTACAACACGAA-CCCGC-TAATCGCAAACGAATGTTCTTAGTAACCCTCACTACACTTCAAATCGCCCTACTACTCACCTTCTCAGCAACAGAATTCACACTATTCTACATTATATTTGAAACAACGCTTATTCCAACGCTCATTATCATTACACGCTGAGGCAATCAAGCTGAGCGACTCTCAGCTGGCATCTACTTCCTGTTCTACACCCTAGCCGGCTCATT-ACCCCTGTTAGCCGCAATTCTTTACTTAAACACCAAATATATAAATATATCTATCCCGATTCTCCATGCC--CTA-CAACCAG-AAA-CCACACACTCATGAACAAACAATACACTATGGTTGGCCTGCCTACTGGCCTTTTTAGTTAAAATACCCCTCTACGGCCTACATCTCTGACTCCCTAAAGCTCATGTAGAGGCCCCTATCGCCGGCTCAATAGTCCTAGCAGCAATTCTTTTAAAGCTT-GGCGGATACGGCATTATTCGCATCA-CCCC--AATTTTCAGCCCCCTATCCACACAAATATCTTACCCATTCATTATCCTGTCCATGTGGGGTATTATTATAACTAGCTCAATCTG-CCTACGACAAACAGACTTAAAGTCACTAATCGCTTACTCGTCAGTGAGCCACATAGGCCTAGTAATCGCAGCATCCCTTATTCAAA-CCCCATGAAGCCTAACAGGCGCAGTTGTCCTAATGATCGCCCACGGACTAACATCCTCAATACTTTTTTGCCTGGCAAACACAAACTATGAACGAACACACAGCCGAACTCTATTACTCGCCCGAGG--CCTCCAACTTATTCT-CCCCCTCATAACAGCATGATGACTACTAGCTAACCTAACAAACATAGCCCT-T-CCACCAACAATTAATCTGACAGGCGAACTACTAATTATGGCCTCTATATTTAACTGATCTTCACCAACCATCATCATAACCGGACTCGGCACACTACTAACAGCCGCATACTCACTACACATGTTCTTAACAACACAAC-GAGGCAAACTCCCAACACATACAATTCAAATA-GAGGCAACCCATACACGAGAACACCTACTAATAGCCCTGCACACCCTACCCATACTGCTCCTGCTATTAAACCCGGCACCAATCCTCGGCTTATTCTCCTGTCAACATAGTTT--AATAAAAACATTAGGATGT-GGATCTAAAGAAAGAAGCTCAA---C---CCTTCTTGTTGACCGAGAGGTGTTT-GGCACACAAAGAACTGCTAATTC-T-TAACCCTGGGGTTAAACTC-CCCAGACCCCTC-ACTTTTAAAGGATCAAAGTC-CATCCGTTGGCCTTAGGAGCCAAAATTCTTGGTGCAACTCCAAGTGAAAGTA---TATGCCCAACCTCTCCCAAACACTAA-ACACCGCCATTCTTATTCTTCTACT--AA-TTCCAATCATAATAACGCTAA-ACCCCCTACCAA--TAAAACCAAAATGAAACCTCACTCACGTCAAAACAGCAGTGCAAATAGCCTGCCTACTAAGCGCCG-T-CCCCCTAA--CTTCATTCATCAACTA-CGGCATAGAATCAACAGTAACAAACCTACACTGAATTAATATCATAAACTTCAACATCAACATTAGCTTCATACTAGACACATACTCAACAATATTCGTACCAATCGCACTATTCGTAACCTGATCAATCATAGAGTTTGCCTCATGATATATAGCCTCCGAT-CCACTCATC-AACCGA-TTCTTTAAATATCTACTGCTCTTCCTACTAGCCATACTAACACTAGTAACCGCCAACAACATATATCAG-TTTTTCATCGGCTGAGA-GGGCGTCGGAATCATGTCCTTCTTATTAATTGGCTGATGGTTCTCTCGCTCAGACGCCAACACATCGGCCCTACAAGCAGTTATCTATAACCGAATCGGGGACATTGGCCTGGTCCTATCCATATCATGACTGGCTATAAATGCTACAACCTGGGAAATTCAACAACTTTT---CACCT-ACCCCAATAACACAACAC-TCCTCCCACTACTAGGCCTTGTCCTAGCAGCAACAGGA-AAATCCGCCCAATTTGGCCTACACCCCTGACTG-CCAGCCGCCATGGAAGGCCCAA-CCCCTGTGTCAGCACTACTCCACTCAAGCACTATGGTCGTCGCTGGCA-TCTTCTTACTAGTCCGAATACA-CCCACTCCTAGAGACAAACCCAGCCGCCCTTACAACCTGCCTTTGTATT-GGAGCAATAACAACACTATTTACCGCAATCTGCGCCCTAACACAAAACGACATT-AAA-AAGATCATTGCCTTCTCTACGTCCAGCCAACTAGGACTAATAATAGTAACAATTGGACTAAACCAGCCACAACTAGCATTCCTCCACATCTCAACGCACGCA-TTCTTTAAAGCAATGCTATTCCTATGCTCCGGATCAATTATCCACAACCTATCGGATGAACAAGACATCCGAAAAAT-AGGGGGCGTACAAAAAGCCCTCCCGATCACCTCGTCCTGCCTGTCAATCGGAAGCCTAGCCCTCATCGGAA-CCCCATTTTTAGCGGGC-TTTTACTCAAAAGACACCATCATCGAGACAATAAATACCTCCCACCTAAACGCCTGAGCCCTCACAACAACACTAGTGGCAACTGCCATAACTGCCGCATATAGCCTACGACTGA-TCTTCTATGTCCAATCTAA--CA-CAACACGAAGC-AA-CTCAGTAGTAATTATAGGCGAAAACAACAAAACAATAACTAACCCAATCATTCGTCTAGCACTAGGAAGCATTGCTGCCGGACTATTAATCA-CCTCAACAAT-ACTTCCAACCAAAACAACAATAATAACTATATCAACCCT-CACAAAACTTTCAGCCTTACTCGTAACAATCTTCGGCCTTC-TATATGCCTTAGAACTAGCTACTCAAACATCAACATTAATAGC-ACCA-AAGCACAGT-AAACTGGGTAACTTCTCTAATCAGCTCGGATTTTTTAACACAATCACACACCGAATCCAACCAAACACCCT--CCTTACTCAAGGACAAAACTTAGCCACACACCTAACCGACCTACTATGGTACG-AAAAAATCGGACCAAAAATA--ACCACAACT-A-CCAATA----TACC-AATGATTAACAACATTTCAACCGCTAACAAGGGCTTAATCAAAGCATACCTCACTAT--TTTTGTAC--TATTCACCGCATCAACCCTCACC------CTAA---TTATAACCTAACGGCCCGAAG--TCCCCCACGCACCA--AACCACGCGACAACTCCAGAGCAACAAACAAGGCTAATAATAAGCCC-CAACCAGACACCAACAAACACCA---ACCCCCTCAAGAATACAACAAAGACACACCACTAAAATCCACACGAACCAAAAACAG--T-C--------------C--AACAGAATCAAC-A-CCCCCCACACCAAA------CCCCTCA--TCCACCAACACCCCACCATACACCAC--CCCCAACACCA-CCACCAACACAGTATA-G-CCAATAAAATACAACCCAACAGACCAATT-ACCCCATGTCTCCGGATACGGATCCGCTGCCAAAGCAACAGAATACGC-AAACACCACTAGCAT--CCCCCCCAAATAAATCAAAAATAACACCAAAGAAATAAAGGAG-CTGCCAAGCCAAACCAAAACACCACACCCCACAGCAGCAGCAACAACCAACCCCGCCGCCCCATAAT-AAGGAGAT-GGATTAGACGCTACAGCAACCAA--CCCCCCCAGCAAACAAAAAGACAAT-AAAAAAACAAGATATACCATAATTTTTGCCTGGGCT--CAAAACCAGGACCTGTGACACGAAAAACCACCGTTGT-TTTCAACTACAAAAA-CT-AATGACACAC---AATCTACGAAAAACGCA-CCCAATCCTAAAAATTGTCAACAGCACATTTATCGACCT-CCC-CGCCCCCTCAAACATCTCAGCCTGATGAAACTTCGGCTCACTCCTAGG-CGTGTGCCTTATTGTTCAAGTA-ATAACAGGCCTATTCCTAGCCATACACTATACAGCAGACATTTCCTCTGCC-TTCTCATCCATCGCCCACATCTGTCGAGACGTACAATACGGCTGACTCATCCGAAACCTACACGCCAACGGAGCATCCA-TATTTTTCATTTGCATCTACCTTCACATCGGACGAGGCCTTTATTACGGCTCGTACACATACAAGGAAACCTGAAACAT-CGGAGTTGTCCTACTACTCCTTGTAATAGCAACAGCATTCGTGGGATACGTTCTTCCATGAGGGCAAATATCCTTCT-GAGGCGCAACCGTAATTACAAACCTACTATCAGCAAT-TCCCTACATCGGCACAAGCC-TGGTAGAGTGAATCT-GAGGCGGGTTCTCCGTAGACAACGCAACTCTCACCCGA-TTCTTCACATTCCACTTTCTACTCCCCTTCGCTATCATGGGGGCCTCAATAATCCACCTAATATTCCTCCATGAAACAGGATCAAATAACCCAACTGGACTAAACTCAAACACAGATAAAATTCCATTTCACCCCTATTACACGTACAAAGACCTCCTGGGACTCATCATCATGCTGCTCT-TCCTCCTAACCCTCGCCCTGTTCG-CACCCAACCTCCTG-GGAGACCCGGAGAACTTTA-CCCCAGCAAA-CCCTCTAGTAACC--CCACCACACATTAAGCCAGAATGATATTTCTTATTCGCATACGCCATCCTCCGCTCCATTCCAAATAAACTTGGTGGCGTCTTGGCCCTCTTGTTCTCAATCCTAGTGCTACTAACAATCCCACTTCTACATACGTCTAAACAAC-GAAGCAACACCTTCCG-TCCAATCTCACAACTCATATTCTGAACACTAATCTCAAACATCATCA-TTCTCACTTGAATT-GGGGGACAACCAGTAGAACACCCCTTCATCATCATCGGTCAGATCGCCTCCACCCTATACTTCCTAATCTTCCTCATTTTAA--TGCCAACATCAGCAAAACTTGAAAATCT--AATACTAAAATG-----------------------------------------------------------------------------------------------------------------------------GTAAGACT----CTA----GCCTTTGTAG-CTTAAT-CA--ACAAAGCATTGGTCTTGTAAGCCAAAGATGAGAACTAAAA-----CTCTCCTAAGACATCAAAA-GGAAGGGA--AACAAA-CC------------------------------------------------------------------------------------------------------------------------------------------------------------------CTTATCACTAGCCCCCAAAACTAGTA-TTTTCAATTTTAAACTACCCTCTG-GTTATTGTAGCTTA-TTTTTGCGAAAGCACGGCACTGAAGATGCCGAG-ATGG--GTAAAAGATGATACCCCAAAAACACACAGTTTTGGTCCTAAACTTGCCGTTG-TTTTTA----------------------------------------ATCAAAATTACACATGCAAGCCTCCGCACACCAGTGAGAATGCCCATACAC--C-CCC-AACAGCCAATCGGAGCAGGTATCAGGAACAC-------------------ACACCTGTAGCCCACAACACCTTGCT-ACGCCACA-CCCCCACGGGTTCACAGCAGTGATTAACATT-AAG-ATATAAGCA-A---------AAGCTTGACTTAGCTATGATTATT-AAGGGTCGGTTAATTTCGTGCCAGCCACCGCGGTTATACGAAAGACCCAAAACAACA-G-CCCCCGGCGTAAAGCGTGACTAG--------AGAC--AGTTAGA-CTTTAATGGAAAACCATTGCCCCGCCGTAAAACG-CC-----------CCTGCAAATTGGAAACCCAT-CAATAAAATGCCATTAAA------CAATAAACCACTTAACCTCACGAAAGCTAAGAAACAAACTGGGATTAGATA--CCCCACTATGCTCAGCCGTAAACTAAGGTAGT-GTAAACACAACACTACCCGCCAGAGAACTACGAGTGAAAAACTTAAAACTCCAAGGACTTGGCGGTGCTCCACATCAACCTAGAGGAGCCTGTCCTATAATCGATA--ATCCACGTTCTACCCTA-CCACCTTT-TGC---CCCCAGCCTATATACCGCCGTCGAAAGCCTACCTTCTGAAAGAAG-CACAGTAGGCAAAACAGTTA-TTAACTAGCACGTCAGGTCAAGGTGTAGC-ACAT--GAGG-TGGAAGAGATGGGCTACA-TTTTC---TGCCACAGAAAACACGAACAGCCTAA-TGAAA-CTTAGGCCAAAAGGCGGATTTAGCAGT-AAGACAAACAA-GAAACCCTGTCTTAAACCCGCTCTGGAGCGCGCACACACCG-CCCGTCACCCTCATCACAA--------GCACAAACT-------AATAAAATATA-AGCCAACAC----------ACTAACTAGATGAGGCAAGTCGTAACATGGTAAGCACACTGGAAAGTGCGCTTGGAAT--CAAATAGTAGCTTAAAAC-AAAGCATTCAGCTTACAATTGAATAATGTTAGTAAAAACCTAACCTTTTTGAGCCAAAC-TTTAGCCCAACTACAC-----CCACAAACAACCCGTACCC---AT---GAAACAAACCATTTGC-AAGCACTAGTA-TAGGCGATAGAACATAA-TCATCACTTGGCGCAATAGA-GAAAGTACCGCAAGGGAACATTGAAAGAACAATGAAAAA-CCAAAGCAGG--AC-AAAGCAAAGACTAACCCTTGTACCTTTTGCATCATGGTTTAGCCAGT--AAA-CTACAGACAAAGAGA-ACTTCAGCCTG-TC-CCCCCGAAACTAAGTGAGCTACTACTTGGCAAC--CAATTAGGGTGAACCCGTCTCTGTAGCAAAAGAGTGGGATGACCTTGTAGTAGGGGTAAAAGGCCTAACGAACTTAGTGATAGCTGGTTGCTCAA-CAAAAGAATTTAAGTTCAACTTTAGG-----TTAAAC-----AGACCAAATATAGTC--CACCA-T-TCA-GCCTAAAAGATATTCAATGAGGGTACAGCCTCATTGAAACAGGATACAACCTGAA-CTAGTGAGACAGCA--ATAAACCCACA----ACCAGTAGGCCTTAAAGCCGCTATCAG-TAAATAGAGCGTCACAGCACATATAA--CAAAAATACC-TTAAACA-AACACAAGCTCCTAG--TACACGTACCGAGCCACACTATAATAATAGACGCACTAATGCTAAAACTAGTAACAAGA----AGACC-TTTC-TCCTGGCACGCCCTTGACTCGGCAATAGAAAGCCTACCGAACATCAACAGACCAAAAAAGGAAGAACACACTAAAGCTAAGCTTGTAACA--CAAACTGTCAAGCCAACACCGGGGTGC-C--ATCAAGGAAAGATTAAAAGTCGCAAAAGGAACTCAGC-AAA-ACTTGTCCCAACTGTTTACCAAAAACATAGCCTTTAGCAAA-ACAAGTATTAAAGGTCCCGCCTGCCCAGTGATT--C----ATTTAAACGGCCGCGGTATTCTAACCGTGCAAAGGTAGCGTAATCACTTGTCTTCTAAATAGAGACCAGTATGAACGGCTAAATGAGGACAAACCTGTCTCTTGCAACCAATCAGTGAAACTGATCTCCCGGTCCAAAAGCCGGGATAATACCATAAGACGAGAAGACCCTGTGGAGCTTTAAACAAACTACTATGCACC-TCACTAGACC-------ACAA-TAGTAGGTAGTTTTAAGTTG-GGGCGACTTCGG--AACCAAAAAAAACTTCCGAGCACAGAACCA--CCCATTCTTACTAAGACTAACAAGTCAAAG-----CCCAAA-ACGACCCAGTA---ACACTGACCAACGAACCAAGTTACCCCAGGGATAACAGCGCCATCTTCTTCAAGAGTTCATATCGACAAG-AAGGTTTACGACCTCGATGTTGGATCAGGACACCCCAATGGTGCAGCCGCTATTAAAGGTTCGTTTGTTCAACGATTAATAGTCCTACGTGATCTGAGTTCAGACCGGAGC
Plestiodon.tunganus_NC_045232 AATCCAGGTCGGTTTCTATCTATGTAGCCACCTTCTTCAGTACGAAAGGACAAAG-AAGGG-CGGACCAATGCCACAAGCACGTCCAAACCC--ACTAACTG-AACAAAACTAAAGTTAGACAGCTAT---------CTACCACGACCAAAGAT-CGTGG----TTTATTAGGGTGGCAGAGCCAGGTATATGCA-AAAGGCCTAAAA-CCTT-TACTTCAGATGTTCAAATCCTCTCCCTAATCATGCACTCATTTTTCACATACATTATTAA-CCCACTACTCTATGTTATTCCCATCTTACTAGCTGTAGCTTTCCTGACCCTCCTCGAACGAAAAATCCTTGGCTACATACAACTCCGAAAAGGCCCAAATATTGTAGGCCCACACGGCTTACTGCAGCCAGTCGCAGACGGCGTAAAGCTCTTCACCAAAGAACCAGTACGCCCATCATCCTCATCCCCAACACTATTCATCATTACTCCAACACTAGCCTTATTCCTAGCCCTTATAATTTGAA-CACCACTCCCAATACCTATAACACTCGCAGATATAAACCTAGGACTACTCTTCATACTAGCCCTCTCAAGCATGGCAGTATACTCCGTACTTTGGTCTGGGTGAGCATCAAACTCCAAGTA-CCCTTTAATCGGAGCCCTACGGGCTGTAGCACAAACCATCTCATACGAGGTAACCCTAGGGATCATTTTA-CTCACACTCATTATCCTCGC---AGGGGGCTTTACCCTACACACACTAACCACTACACAAGAACATACATGGCTCTTACTATGCTCTTGACCGTTAATAATAATGTGGTTTATCTCAACACTGGCTGAGACCAATC-GAGCACCATTTGACCTCACCGA-AGGAGAATCCGAACTAGTCTCTGGCTTTAACGTGGAGTACGCAGCCGGCCCATTCGCCCTATTCTTCCTGGCAGAATACGCAAATATTCTCATAATAAACACCCTCACATGCACCCTGTTTTT-CAGCCC-AGGAACAATAACA-CACCCAGACATGTTCCCGATCAACCTTATATTAAAAGCGTCTGCACTCACAATTCTCTTTCTATGAACCCGAGCCTCTTA-CCCACGCTTCCGATATGATCAGCTCATACATCTTTTATGAAAAAACTTCCTCCCCCTCACACTCGCCCTGTTT-TTGTGACACGTCTCATTTCCAACAGCGCTCTCAGGACTT-CCTCCCCTGTAACTA----AGGAAATGTGCCCGAAA------TTAAGGGTTACTTTGATAGAGTAAAACACAGAGGTTAAAA-CCCTCTCAT----CTCCC----ACTAGAAACACAGGACCTGAACCTGTACCCAGGGGCTCAAAACCCCTTGTACTTCCA-TTATACTACTTTCTAGTAAAGTCAGCTAATTAAGCTTTCGGGCCCATACCCCGAAAATGTTGGTTTAAACCCCTCCTCTACTAATGAA-TCCAATTATATTATCAATTATTCTCTCAAGCCTCGCCCTAGGTACCATCATCACTATATCTAGTTACCACTGGCTATTAGCCTGAATCGGACTAGAATTAAACACACTAGCAATTGT-TCCAATCATCGCAAAACAACACCA-CCCCCGTGCAACAGAGGCCACAACAAAATACTTCCTCACACAAGCCGCTGCATCCGCCACAGTT-TTATTTTCTAGCACTATTAATGCATGATCAACCGGAGTCTGAGACATTACACAACTAACAAG--CCCACTAGCTTGTGTTACACTAACAACAGCCCTGTCAATAAAACTCGGCCTCG--CCCCCCTTCACTTCTGACTGCCTGAGGTCCTACAAGGCACCCCATTAAAAACAACACTAATCATTGTTACATGACAAAAATTAG-CCCCATTAGCACTAC-TTTACCTAACACAAAACTCACTATC-CACTACAATCCTACTAACAATAGGACTCCTCTCTACCTTAACAGGTGGAT-G-A-GGCGGACTAAATCAGACACAAACACGAAAAATTATAGCATTTTCATCAATCGCCCACCTAGGCTGAATAGCAGCGGTCCTTACACTATCCCCGCACATTATGCTACTAAACTTAACACTTTACATCCTTATGACCGCCTCG-ACACTTCTTCTGCTCATATTCTCCTCAGCCAAAACAATCCAAGACCTCACAACAACATGAATGATCT-CACCCACAGTATCAGCCTTTATGCTAATACTGCTTATATCACTA--GGGGGCCT--ACCCCCTCTTACCGGGTTTATACCAAAATGGCTAATCTTACAAGAACTAACAACACACAACTT-CTGCGCAGCTGCCAC-AATAATAGCACTATCCGCCCTACTAAGCCTA-TTCTTCTACCTACGACTATCATACATCTCAACTTTAACCCTCG-CCCAAAACT-CAACACAAGCCTCCCATAAATGACGGTTCCAACCAAAGACAATAACCACCCCAACAACCACCATAATTATCTTATCAACCCTCCTCCTACCAATCA-CACCAATAC---TCAGCT-----AAGAAGCTTAGGTTAG--AC-CTAAACCAAAGGCCTTCAAAGCCTTAAACAAGAATTAG-ACCCTCTTAGCTTCTG---AAGGCCTGTAAAACTCTAATTTACATCTCCTGAATGCAACTCAAACACTTTAATTAAGCTAAA---------------------------------------------------------------------------------------------------------------------------------------------------GCCTCCTAGATAGGCGGGCCTCGATCCCGCAAAGTTTTAGTTAACAGCTAAACACCCAATCCAGCGGGCCTCTATCCGCGCTTCTTCTAT------TAGAAGAAGAAGCCCCGGAACACC-T-TTAGGGTTCTTCTCAAGATTTGCATTCTTGCGTGAGGT--------------------CACCGCAGGGC-------------------TTGGTAGGAGCGGGACTCGG-ACCCGCCTATGCAGGGCTACAATCTGCCGCCTAT----TCTCGGCCATC-------CTACCTGTGACTATCAATCGTTGATTTTTCTCAACCAACCACAAAGACATTGGCACCCTTTACTTAATCTTCGGTGCTTGAGCAGGAATAGTGGGTACCGCCCTTAG-TCTGCTTATTCGAGCAGAACTTAGTCAACCAGGGAGCCTGTTGGGCGACGACCAGATTTATAATGTAATTGTTACCGCACACGCGTTCGTAATAATC-TTTTTTATGGTAATACCCGTTATGATC-GGGGGCTTTGGGAACTGATTGGTCCCCCTAATAATTGGAG-CCCCGGACATGGCATT-CCCTCGAATAAATAATATAAGTTTTTGACTGCT-G-CCCCCGTCTTTTCTACTACTTCTCGCATCTTC-CGGCGTAGAGGCGGGTGCTGGTACGGGGTGAACGGTGTA---CCCGCCA-CTAGCTGGAAATTTAGCACACGCCGGCGCCTCAGTCGACCTAACTATTTTTTCACTTCACCTTGCTGGTGTGTCGTCAATTCTCGGTGCCATTAACTTCATTACAACTTGCATTAACATAAAA-CCCCCTACCATAACACAATACCAAA--CACCCCTGTTTGTTTGATCAGTATTAATTACAGCAGTACTTCTATTACTATCGTTACCTGTTCTCGCTGCCGGTATCACAATGCTACTAACAGACCGAAATTTAAATACCTC-ATTCTTTGACCCTGCTGGC-GGGGGA-GACCCTGTACTGTATCAACACCTGTTCTGA-TTTTTTGGTCACCCAGAAGTCTACATTCTCATTCTACCAGGCTTTGGGATAATTTCACACATTGTGACCTACTACGCCGG-T-AAAAAGGAGCCATTCGGCTACATGGGCATGGTTTGAGCAATAATATCAATTGGCTTTCTGGGCTTCATCGTATGAGCACACCACATATTCACAGTGGGCATAGATGTGGACACCCGAGCATACTTTACATCTGCCACCATAATTATTGCAATCCCAAC-AGGGGTGAAAGTCTTTAGCTGATTAGCAACACTGCAC-GGGGGCATAATTAAGTGAGACGCCGCAATACTATGGGCCCTT-GGTTTTATTTTCTTATTCACCGTC---GGCGGCCTTACCGGAATCGTCCTTGCCAACTCATCACTGGATATTGTACTACACGACACTTACTATGTAGTAGCCCACTTCCACTACGTCCTATCCATG-GGCGCTGTTTTCGCGATTAT-GGGCGGATTTGTCCACTGGTT-CCCGCTATTTTCAGGATACACGCTCCATCAAACCTGGACAAAAATCCATTTCGGTGTTATGTTTGCCGGGGTAAACCTCACA-TTTTTTCCACAACACTTTCTCGGGCTGTCCGGAATACCACGTCGATACTCGGATTACCCAGATGCCTACACAATCTGAAATACAGTATCATCAATCGGGTCTTTAATCTCCCTGGTTGCAGTAACCATAATAATATTTATTATTTGAGAAGCTTTTGCGGCCAAACGAGAAGTAATAACACTAGAACTAACAAGCACCAACCTAGAATGGCTGCACGGCTGCCCG--CCCCCATATCACACCTACGAGGAGCCAACTTATGTTCAAACAAACTCAAGA-----------GA-GGGGGGAATCGAACCACCTACCACCGGTTTCAAGCCAGCCGCACGACCATTATGCC----TCTCTCTCCATA----------------AGACCCTAGTAAATTA-ATTATATAGCCCCGTCAGAGCTAAGTAACAGG--AT--AACACCTGTGGGTCTTACATGGCACACCCATCCCAACTAGGTTTCCAAGATGCAGCCT-CCCCTATCATAGAAGAGCTACTACACTTCCACGACCACGCTATTATAATTGTCTTCCTCATCAGCGCCCTGGTCTTATACATTATCTCCTTAATGATATCAACAAAACTAACACACACTAACACGATAGATGCCCAGGAAGTAGAGATAATCTGAACAATCTTGCCGGCCATTATTTTAATCTTAATCGCCCTACCATCCCTGCGAA-TTCTCTACCTAATAGATGAGATCAATAA-CCCACATCTTACAATTAAAGCCCTAGGCCACCAGTGATATTGAAGCTACGAGTATACAGACTATGAAGACCTTATATTTGACTCATACATACTTCCAACACAAGACCTAGAGCAGGGG-TTTTTCCGCCTCTTAGAGGTAGACCATCGTATGGTCGTACCAATAGAGTCCCCAATTCGAATACT-AATCTCAGCAGAAGACGTGCTCCACTCATGAGCGGTCCCGGCCCTAGGAATTAAGACTGATGCTATTCCAGGACGATTAAATCAAACAACCTTTATTACCTCTCACCCAGGCCTGT-TTTATGGACAATGCTCCGAAATCTGTGGCTCAAACCACAGCTTTATGCCAATTGTGGTCGAAGCTGT-GCCCTTAAAACACTTTGAAAACTGATCTACCACCATACTAA---CAGCCTCACCAAGAAGC-TTCTAC--AGCACTAGCCTTTTAAGCTAGAGAGGGAAACTA-AAAT-ATTCCCTTGGTGA--ATGCCGCAACTGAACCCCG-CCCCCTGGTTTCTAATCCTCCTGTTGTCCTGAACAGTACTCCTATTAATTTTT-AAAACTAAA-ATTCTAACATCAG--CCC-ATTACAACGCCCCCTTAGCCC-CAGACCTACTAACCCCACACACAA--CCCCATGAAATTGACCATGAATCTAAAC-TTCTTCGACCAATTCTTAAGCCCCC--AAATACTAGGAAT-CCCCCTCATTCTATTAGCAATAATCATC-CCCCCCATACTAATTTTTACAACAACAAACCGGCTCACCCCTAACCGCCTTGTCAT-CATTCAATCGTGATTGGTCTTTATATTCACAAAACAGCTTATAC--T-ACCACTAAACAAGCCCGGCCACAAATGGGCTGCAATCCTACTGTCGTTAATGC-TGTTCCTTTTATCCTTAAACATGCTAGGCCTACTCCCATATACATTTACGCCAACCACCCAACTCTCAATAAACATAGGACTAGCCG-T-GCCCCTATGACTCGCCACCGTACTAATCGGG-CTACGAAACCAACCCACAGCCTCCCTAGGA-CACCTTTTACCAGAAGGCACGCCGA-CCCCCCTCGTTCCAACCTTAATTATCATTGAAACAATCAGCCTTTTTATCCG-CCCCCTC-GCACTTGGTGTCCGACTAACAGCAAACTTAACAGCAGGGCACCTTTTAATTCAACTTATCTCAACCGCCGCATTTGTCCTCCTCCCAGTTATAACTACAACAGCAACTTTAACGCTAGTTGTACTTCTATTGTTAACCGGCCTAGAGATTGCTGTAGCCATAATCCAAGCCTACGTGTTCACCCTTCTGCTGAGCCTCTACCTACAAGAAAACGTCTAATGACACACCAAGCACACGCCTACCACATAGTAGACCCAAGCCCCTGGCCCCTAAC-GGGGGCCATTGCAGCCCTCTTGATAACGTCTGGCCTAGCAGTCTGATTTCACTTTAACAATACCCTTCTAATAAACATCGGACTTATCGTACTCCTGCTAACAATATACCAGTGATGGCGCGATATCACCCGAGAAGGCACATTCCAAGGCCATCATACAACGCTGGTCCAAAAAGGCCTACGCTATGGCATAATCCTATTCATCACATCTGAAGTG-TTCTTCTTTATCGGGTTTTTCTGAGCCTTCTACCACTCTAGCCTAGCCCCCACCCCAGAGCTT--GGGGGCCACTGG-CCCCCAAGCGGCAT-CCA-CCCACTAAACCCATTTGAAGT-CCCACTATTAAACACGGCCGTTTTATTGGCCTCAGGTGTAACCGTAACGTGAGCCCACCACTCCATCATAGA-GGGGCGGCGAAAAGAGGCCGTACAAGCACTAACACTAACTATTATCCTGGGCCTATA-CTTTACTGCACTTCAAGCCATAGAGTATTATGAAG-CTCCGTTTGCAATCTCCGACAGCGTATACGGCTCAACA-TTCTTTGTTGCTACCGGGTTTCACGGCCTGCATGTAATTATCGGCTCAAC-CTTCTTGATTGTTTGTTTAATGCGGCAAGTCCTATATCACTTCACAACGAACCACCACTTTGGCTTTGAGGCTGCCGCCTGATACTGACACTTCGTAGATGTCGTATGATTATTCCTTTATGTGTCAATCTACTGATGAGGTTCATA-TCCTTCTAGTATTAAGCAGTACGGGTGACTTCCAATCACTAAGTCTCAAC-TATGTCTTGAGG-AAGGATAATGAGCATAACCTCAATATTTCTTACCGCCACCACCATCACTATTTTACTTGTCACCATCAGTTTTTGACT-CCCACAAACAATGCCTGACACAGAAAAACTCT-CGCCCTATGAGTGCGGTTTCGA-CCCCCTAGGCACCGCCCGCCTGCCTTTTTCACTCCGTTTTTTCCTCGTGGCAATCC-TCTTCTTATTATTTGACCTAGAAATCGCCCTACTCTTGCCAATCCCATGAGCAATTAACGCCCCCAACCCAACTCTCACAATAGTATGAACAAGCACCCTCGTCCTTCTGCTAACGCTAGGCCTCATCTATGAGTGACTCGC-AGGAGGACTAGAGTGGGCAGAATTAGCAGCTAGTTTAAT--AAACAACCGATTTCGGCTCAGTAATTCCA-GGTTTTAACCCTGGGCTGCTCA-ATGACCACACCATACTTTACCTTTAACGCTGCCTTTATGCTTGGTATCCTCGGGCTCTCACTTCACCGCACACATCTTGTCTCTGCCTTGCTGTGTATTGAGGCTATAATATTAGCCCTTTTCTCCGCCCTAACAGTAATATCTTCAACTTTACAGCTGCCAGCCACAACCATAACCCCAATTCTTCTACTAACATTCTCTGCCTGTGAAGCGGGAACAGGACTCGCCTTATTGGTGGCAACATCACGAACCCATGGGACAGACCACCT-ACAAAACCTAAACCTACTACAATGTTAAAAGTCCTATTGCCAACAGCCCTGTTAATCCCAACAGCACTTATTTCC-AAACCTAACAAACTATTCTTAACATACACCACTAACTCGCTA-ATCCTAGCAACAATTAGCCTAACATGATTGAAACA-CCCAATAGACCAAAACATGTCCCATGTTT-CCCAGTACTTTAACATT-GACATGGTCTCCG-CCCCACTAATAGTCCTATCCTGCTGACTCCT-CCCACTAATAACAATAGCCAGCCAAAATCACCTGCAACTAGAG-CCAAC-TAACCGCAAACGAATATTCTTGGTGACCCTTACGACACTTCAAATCGCCCTGCTACTCACCTTTTCAGCAACAGAATTCACGCTATTCTATATCATATTTGAAACAACACTTATCCCGACACTCATCATCATCACACGCTGAGGTAACCAGGCCGAACGGCTTTCCGCTGGGGTTTACTTCCTATTCTACACACTAGCCGGCTCACT-ACCCCTATTAATCGCAATTCTCTATTTAAACACCAAATACCTAAATATAGCCGTCCCGATCCTACACATC--CTA-CAACCAG-AAA-CTACTCACTCATGAACAAACAGTATGTTATGATTGGCTTGCCTACTAGCCTTCTTGGTTAAAATGCCCCTTTATGGCCTGCACCTTTGACTTCCCAAAGCTCATGTAGAGGCCCCTATTGCCGGCTCAATAGTCCTAGCAGCAATCCTCTTAAAGCTT-GGTGGATACGGCATTATTCGCATCA-CCCC--AATTCTTAGCCCACTATCCACACAAATATCGTACCCATTCATTATTTTATCCATGTGGGGAATCATTATAACTAGCTCTATCTG-CCTACGACAAACAGACCTGAAATCATTAATCGCCTACTCATCAGTAAGCCACATGGGCCTAGTAATCGCAGCATCCCTCATCCAAA-CCCCGTGGAGCCTAACGGGCGCAATCATCCTAATAGTAGCTCACGGACTAACATCCTCAATACTCTTTTGCCTGGCAAACACAAACTATGAGCGAACACACAGCCGAACCCTACTATTAGCACGGGG--CCTACAACTCATTCT-ACCCCTTATAACAGCCTGATGACTGCTGGCTAACCTAACAAACATGGCCCT-T-CCACCAACAATTAACTTAACAGGCGAATTGCTAATTATAACCTCAATATTCAACTGATCCACCCCCACCATCATCATAACCGGGTTGGGCACACTATTAACAGCTGCATACTCACTACACATATTCTTAACAACACAAC-GAGGCAAACTCCCAATACATGCACTCCAAATA-GAAGCGACCCACACCCGAGAACACCTATTAATGGCCCTGCACACCCTGCCTATACTACTCCTGCTATTTAACCCAACACCAATCCTTGGCCCACTCTCCTGTCAACATAGTTT--AATAAAAACATTAGGATGT-GGATCTAAAAAAAGAAGCTCAA---C---CCTTCTTGTTGACCGAGAGGTGTTT-AGCACACAAAGAACTGCTAATTCTT-TAACCCTGGGGTTAAACTC-CCCAGACCCCTC-ACTTTCAAAGGATCAAAGTT-AATCCATTGGTCTTAGGAGCCAAAGTTCTTGGTGCAACCCCAAGTGAAAGTA---CATGCCCTATTTCCCTCAGACCTTAA-ACACCACCATGCTTATCCTCCTACT--TA-TCCCTATTATAATAACACTAA-ATCCCCTCCCCA--TAAAACCAAAATGAAACCTTACACATGTTAAAATAGCAGTACAACTAGCCTGCTTATTGAGCACTG-T-ACCCCTTG--CCTCATTTATTAACTA-TGGTACAGAATCGACAGTAACAAGCCTACATTGAATCACCATCATAAACTTCAACATCAACATCAGCTTCATATTAGACGCATATTCAACGATATTTGTTCCCATCGCACTATTTGTGACCTGGTCAATTATAGAGTTTGCCTCATGATATATGGCCTCTGAC-CCGCACATC-AACCAA-TTCTTCAAATACCTACTACTCTTTCTGCTAGCCATATTAACACTAGTTACCGCCAACAACATATACCAA-TTCTTCATCGGTTGGGA-AGGTGTCGGAATTATGTCCTTCCTGCTAATCGGCTGATGGTTTTCTCGCTCCGACGCCAACACCTCGGCCCTGCAAGCAGTTATCTACAATCGAATTGGTGATATTGGCCTTGTCCTGTCCATAGCATGATTAGCCACAAACACCGCAACCTGGGAAATCCAACAGCTCTT---CACCC-ACCCCGACAACACAACAC-TCCTCCCACTTCTAGGCTTGATCCTAGCAGCAACAGGA-AAATCCGCCCAGTTCGGCCTTCATCCATGACTG-CCCGCCGCAATAGAGGGTCCAA-CCCCTGTATCAGCACTACTCCATTCAAGCACCATAGTTGTCGCTGGCA-TTTTCCTATTAGTCCGAATACA-CCCCATCTTAGAAACAAACCCGGCCGCCCTCACAATCTGCCTCTGCATT-GGCGCAATAACCACACTATTTACCGCAATTTGTGCCTTAACACAGAACGACATT-AAA-AAAATTATTGCCTTCTCCACATCCAGCCAATTAGGGTTAATAATAGTAACAGTTGGGTTAAACCAACCACAGCTAGCATTTCTTCACATCTCAACACATGCA-TTCTTTAAGGCCATGTTATTCCTGTGCTCTGGCTCAATTATCCACAACCTATCAGATGAGCAAGACATCCGAAAAAT-GGGGGGCGTACAGAAAGCCCTTCCAATCACCTCATCCTGCTTATCAATCGGAAGCCTAGCCCTCATTGGAA-CACCATTTTTAGCCGGC-TTTTACTCAAAAGACACAATTATTGAAACAATAAACACCTCCCACCTAAACGCCTGGGCCCTTACAATCACACTAGTGGCAACTGCCATAACTGCCGCGTATAGCTTACGGCTCA-TCTTTTATGTTCAATCCAA--CA-CAACACGAAGT-AA-CCCCCTCGTGGTCGTGAGCGAAAACGACAAAGCAATAACTAACCCCATTATCCGCCTCGCACTAGGAAGCATTGCTGCAGGACTATTAATTA-CCTCAACAAT-ACTCCCAACTAAAACAACAATAATAACAATATCAACCCT-TACAAAACTCTCAGCATTACTCGTAACTATCTTTGGCCTCC-TATGAGCCCTAGAACTAGCCACTCAAACCTCAACACTAATGGC-GCCA-AAACAAAAC-AAACTAAACAACTTCTCAAACCAACTCGGGTTTTTCAATGCACTCACACACCGAGCCCAACCTAACACTCT--CCTCATACAAGGACAAAATTTAGCCGCACACTTAAATGACCTACTATGGTATG-AAAAAATCGGACCAAAAATA--ACAACAACC-C-TTAACG----CACC-AATAGTTAACAACATCTCAACCGCCAACAAAGGCCTAATTAAAGCGTACCTCACCAT--CTTTGTAC--TATTCACTATGTCCGCGCTTGCC------TTGG---TTTTAACCTAACCGCCCGAAG--GCCCCCCCGCATTA--GCCCCCGCGACAATTCTAGAGCAACAAATAAAGCCAACAATAACCCC-CAACCAGACACCAACAGACAACA---TCCCCCCCAAGAATACAGTAAAGACACACCGCTAAAATCAACCCGAACCAGGGACAA--C-C--------------C--AACAGAATCGAC-A-CCTCCCACACCAAA------CCCCTCA--TCCACTAACACCCCACCACACACCCC--CCCCAACATCA-CAACCAACACAGTATA-C-CCAATAAAATACAACCCAACAGATCAGTT-TCCTCATGTCTCCGGGTAGGGGTCCGCTGCCAAAGCAACAGAATACGC-AAACACTACTAATAT--CCCCCCTAAATAAATCAAAAACAACACTAAAGAAATAAAAGAA-CTACCAAGCCAAACCAGAACCCCACACCCAACAGCAGCAGCAACAACCAACCCCGCCGCTCCATAAT-AAGGAGAC-GGGTTAGACGCCACAGCAACCAG--TCCACCCAACAAACAAAAGGATAAT-AAAAAAACAAGATAGACCATAGTTTTTGCCCGGACT--TTAAACCAGAACCTGCGATACGAAAAACCGCTGTTGT-TTTCAACTACAAAAA-CT-AATGACACAC---AACCTACGAAAAACACA-CCCGATCCTAAAAATTGTGAATAGCACCTTTATTGACCT-CCC-TGCCCCATCAAATATCTCTGCTTGATGGAACTTTGGCTCATTGTTAGG-GGTGTGCCTTATTATACAAGTA-GCAACCGGCCTATTCCTCGCCATACACTACACAGCAGACATCTCCTCTGCC-TTCTCATCCGTCGCCCACATCTGTCGAGACGTCCAGTACGGCTGGCTCATTCGAAACCTGCATGCGAACGGAGCATCTA-TATTTTTCATCTGCATCTACCTTCACATTGGACGCGGCCTCTATTACGGCTCATACCTATATAAAGAAACCTGAAACAT-TGGGGTGGTTCTCCTACTCCTAGTGATGGCAACAGCATTCGTGGGCTACGTTCTGCCATGAGGACAAATATCTTTTT-GAGGCGCAACCGTAATTACAAACCTGCTATCCGCAAT-TCCTTACATTGGCACAAGCC-TAGTAGAATGAATTT-GGGGCGGCTTTTCTGTAGACAACGCAACCCTCACCCGA-TTTTTCACATTCCACTTTCTCCTTCCTTTCATCATCATAGCAGCCTCAATGCTTCACCTCCTGTTCCTCCACGAAACCGGGTCAAACAACCCAACCGGACTAAACTCAAATACAGACAAAGTCCCATTTCACCCATACTACACGTATAAAGACCTCCTAGGACTAATCATCATACTATTCT-CCCTCCTACTTCTTGCCCTATTTT-CACCAAATCTCCTA-GGGGACCCAGAAAACTTCA-CCCCAGCAAA-CCCCCTAGTTACC--CCACCACACATCAAACCAGAGTGATACTTCCTGTTTGCATACGCCATCCTCCGCTCTATTCCAAACAAACTAGGGGGCGTTCTCGCTCTCCTGCTCTCAATTCTAGTTCTCCTAGCAATTCCGCTATTACACACAGCCAAACAAC-GAAGCAACACCTTTCG-CCCAATCTCACAAACCATATTCTGAGCACTTGTATCAAACATCATTA-TCCTCACCTGAATC-GGCGGACAGCCTGTTGAGCACCCATTCATCATCATCGGCCAGGTCGCCTCGACCCTATACTTCTTAATCTTCCTTATCTTAA--TGCCAGCATCAGCAAAACTTGAAAACTC--AATATTAAAATG-----------------------------------------------------------------------------------------------------------------------------ATAAGACT----CTG----GCCTTAGTAG-CTTAAT-CA--ACAAAGCATTGGTCTTGTAAGCCAAAGATGAGAATTAAAA-----TTCTCCTAAGACATCAAAG-GGGA-GGG--AACAAA-CC------------------------------------------------------------------------------------------------------------------------------------------------------------------CCCATCGCTAATCCCCAAAACTAGCA-TCTTAT--TTTAAACTACCCTCTG-GTTATTGTAGCTTATTTTTTGCAAAAGCACGGCACTGAAGATGCCGAG-ATGG--GT-AAAAAAAACACCCCAAAAACACAAAGTTTTGGTCCTAAACTTGCCGTTG-TTTTTA----------------------------------------ATCAAAATTACACATGCAAGCCTCCACACGCCAGTGAGAATGCCCATATGC--T-CCTCAACAGTTAAATGGGGCAGGTATCAGGAACGC-------------------CCATTTGCAGCCCATAACACCTTGCT-ACGCCACA-CCCCCACGGGCTTACAGCAGTGATTGACATT-AAG-ATATAAGCG-A---------AAGCTTGACTTAGTTATGATTATTAAAAGGCCGGTTAATTTCGTGCCAGCCACCGCGGTTATACGAAAGGCCTAAAACAACG-G-CCCCCGGCGTAAAGTGTGGCTAG--------AGAC--AGTTAAA-TTTTAATGAAAAACCATCGCCCAGCCGTAAAACG-CC-----------CATGCGAATTGGAACCACAC-CAACAAAGTGTCCTTAAA------CAAGAAACTACTTGACCCCACGAAAACTAAGAAACAAACTGGGATTAGATA--CCCCACTATGCTTAGCCGTAAACCAAGGCGGT-GC-AACACATCACCGCCCGCCAGAGAACTACAAGTGAAAAACTCAAAACTCCAAGGACTTGGCGGTGCTCCACATCAACCTAGAGGAGCCTGTCCTATAATCGATA--ATCCACGTTCTACCCCA-CCACCTTT-GGC---CCTCAGCCTATATACCGCCGTCGAAAGCCTACCTTCTGAAAGGAG-AATAGTAAGCAAAATAGTTA-TTAACTAACACGTCAGGTCAAGGTGTAGC-ACAT--AAGG-TGGAAGAGATGGGCTACA-TTTTC---TGCCATAGAAAACACGAACAGCCTGA-TGAAA-CTCAGGCTAAAAGGCGGATTTAGAAGT-AAGACAAACAA-GAGACTTTGTCTTAAACCCGCTCTGGAGCGCGCACACACCG-CCCGTCACCCTCATCACAA--------GCACAAAAC-------AACAAAATATA-AAACCACAC----------ATCAACTAGATGAGGCAAGTCGTAACATGGTAAGCGCACTGGAAAGTGTGCTTGGAAT--CAAATAGTAGCTTAAAAC-AAAGCATTCAGCTTACAATTGAACAATGTTAGTAAAAACCTAACCTTTTTGAGCCAAAC-TTTAGCCCAACCATAC-----CCACAAACAATCTATATTC---AC---AAAACAAACCATTTGT-AAACACTAGTA-TATGCGATAGAACATAACCACTACTTTGGCGCAATAGA-AAAAGTACCGCAAGGGAACACTGAAAGAACAATGAAACA-ATAAAGCAAG--AT-AAAGCAAAGACTAACCCTTGTACCTTTTGCATCATGGTTTAGCCAGA--AGC-T-GCAGGCAAAGAGA-ACTTCAGCCTG-TC-CTCCCGAAACTAAGTGAGCTACTACTCGGCAAC--CAA-TAGGGTGAACCCGTCTCTGTGGCAAAAGAGTGGGATGACCTTGTAGTAGGGGTAAAAAGCCTAACGAACTTAGTGATAGCTGGTTGCTCAA-TAAAAGAATTTAAGTTCAACTTTAGG----TCTAACT-----AGACCAAATATAGTC--TTCCC-C-TCA-ACCTAAAAGATATTCAATGAAGGTACAGCTCCATTGAAACAGGATACAACCTGAA-TTAGCGAGATAGTA--AA-AACGTATA----ACCCGTAAGCCTTAAAGCCGCTACCAG-TAAATAAAGCGTCACAGCACAAAT-A--TAAAGATACC-TAAAACA-AACACAAGCTCCTAA---TTACACACCGAGCCACCCTATAATAATAGACGCACTAATGCTAAAACTAGTAACAAGA----GAACC-ACTC-TCCCAGCACACCCTTGACTCGGCAATAGAAAACCTACCGAACATTAACGGACCAAAAAAGGAAAAGCACGC-AAAGCCAAGCCTGCAACC--CAAACTGTCAAGCCAACACCGGAGTGC-C--C-TAAGGAAAGATTTAAAGTCGCAAAAGGAACTCAGCAAAA-ACTTGTCCCAACTGTTTACCAAAAACATAGCCTTTAGCAAA-ACAAGTATTAAAGGTCTCGCCTGCCCAGTGAAT--T----ATTTAAACGGCCGCGGTATTCTAACCGTGCAAAGGTAGCGTAATCACTTGTCTTCTAAATAAAGACCAGTATGAACGGCTAAATGAGGACAAACCTGTCTCTTGCAACCAATCAGTGAAACTGATCCCCCGGTCCAAAAGCCGGGATAAACCCATAAGACGAGAAGACCCTGTGGAGCTTTAAACAAACTATTACGCACA--AACCAAGGT-------GCAACTAATAGAAAGTTTTGAGTTG-GGGCGACTTCGG--AACCAAAAAAAACTTCCGAGCACAGAACCA--CCCATTCTTACTAAGACTAACACGTCAAAG-----TCCTAAGACGACCCAGTA---ACACTGACCAACGAACCAAGTTACCCCAGGGATAACAGCGCCATCTTCTTCAAGAGTTCATATCGACAAG-AAGGTTTACGACCTCGATGTTGGATCAGGACACCCCAATGGTGCAGCCGCTATTAAAGGTTCGTTTGTTCAACGATTAACAGTCCTACGTGATCTGAGTTCAGACCGGAGC
Plestiodon.liui_MT662111 AATCCAGGTCGGTTTCTATCTATGTAGCCACCCTCTTCAGTACGAAAGGACAAAG-AGGGG-GGGACCAATGCTACAAGCACGTCCCAGCCC--ATCAACTG-AACAAAACTAAAGTTAAACAGCTAT---------CAACCACGACCAAAGAT-CGTGGT--TTTTATTAGGGTGGCAGAGCCAGGTATATGCA-AAAGGCCTAAAA-CCTT-TACCTCAGATGTTCAAATCCTCTCCCTAATCATGTATTCACTTTTTACCTACATTATCAA-CCCCTTACTTTACATTATTCCCATCCTAATCGCCGTGGCCTTCCTGACACTCCTAGAACGAAAAATACTTGGTTATATACAACTTCGAAAAGGCCCGAATATTGTAGGCCCATACGGCCTATTACAACCGATCGCAGACGGCGTAAAACTCTTTATCAAAGAACCCGTACGCCCGTCATCCTCATCCCCAACATTATTCATTATTACCCCGACACTGGCCCTATTCTTAGCCCTTATGATTTGAA-CCCCACTCCCAATGCCTATAACACTCGCAGATATGAACCTTGGCCTGCTCTTTATGCTAGCCCTTTCAAGCATGGCAGTATACTCCGTACTTTGATCCGGATGAGCATCAAACTCCAAATA-CCCCTTAATCGGGGCCCTACGGGCCGTGGCACAAACCATCTCATACGAGGTAACCCTAGGAATTATTCTA-CTCACCCTCATTATTCTTGC---AGGGGGCTTTACCCTACACACACTAACCACCACACAAGAACACACTTGGCTCCTACTATCTTCTTGACCATTAATGATAATATGATTTATCTCAACACTAGCCGAGACCAATC-GAGCACCATTTGACCTATCCGA-GGGGGAATCAGAACTGGTCTCAGGCTTTAATGTTGAATACGCAGCTGGCCCATTCGCCCTGTTCTTCCTAGCAGAGTACGCTAACATTCTCATAATAAATACCCTCACATGTACCCTATTTCT-TAACCC-TGGTACAATAGTC-CACCCAAACATGTTCCCAATCAACCTCATATTGAAAGCATCTGTACTCACAATTTTATTTTTATGAACCCGCGCCTCCTA-CCCCCGCTTCCGATACGACCAACTCATACACCTTTTATGAAAAAATTTCCTCCCCCTTACACTCGCACTGTTC-CTATGACACGCCTCATTCCCAACAATACTCTCCGGACTC-CCACCCCAATAATCA----AGGAGGTGTGCCCGAAA------CTAAGGGTTACTTTGATAGAGTAAAACACAGAGGTTAAAA-CCCTCTCAC----CTCCC----ACTAGAAAAACAGGCCTCGAACCTGCACCTAAGAACTCAAAATCCTTTGTACTTCCA-CTATACTACTTTCTAGTAAAGTCAGCTAATTAAGCTTTCGGGCCCATACCCCGAAAATGTTGGTTTAAACCCCTCCTCTACTAATGAG-CCCCATTATATTATCAATTATTCTCTCAAGCCTTGCCCTAGGCACCATCATCACCATGGCCAGTTACCATTGGCTACTAGCTTGAATTGGGTTAGAGCTAAACACACTAGCGATTGT-CCCAATTATCGCAAAACAACACCA-TCCCCGTGCGACAGAAGCCACAACAAAATACTTTCTCACACAAGCCGCTGCCTCTGCCACAGTG-CTATTCTCTAGCACCATTAATGCCTGATCAACCGGAGCCTGGGACATCACACAATTAACAAA--TCAACCAGCATGTGTTTTACTAACAATAGCCCTATCAATAAAACTTGGCCTCG--CCCCCCTCCACTTCTGACTACCCGAAGTCCTTCAGGGCACCCCGTTAAAAACAGCACTAATTATTGTTACATGACAAAAGCTGG-CCCCCCTAGCACTAC-TATACCTAACTCAAAACTCATTGTC-CACAACAATCCTACTAACAATAGGACTCCTATCCACCCTGACCGGCGGAT-G-G-GGGGGATTAAATCAAACGCAGATACGAAAAATTATAGCATTTTCATCAATCGCCCACCTGGGCTGAATAACAGTAATTCTAACACTATCCCCGAACATTATACTACTGAACCTCGCGCTTTATATCCTAATGACTGCCTCA-ACATTTCTACTTCTCATGTTTTCCTCAGCCAAAACAATTCAAGACCTCACAACAACATGAATAATCT-CACCTACAATATCGGCCTTTATACTGATGCTGCTCATATCATTA--GGGGGCCT--GCCCCCCCTAACCGGATTTATGCCAAAATGATTAATCTTACAAGAGCTAACAACACACAGCTT-CTGCGCAACCGCCAC-AATAATGGCATTATCCGCCCTACTCAGCCTG-TTCTTCTACTTACGATTATCATACATTTCAACCCTAACCCTCG-CCCAGAGCT-CAACACAGGCCTCACACAAATGACGATTCCAACCGAACACAGTAACTACTCCAACAACCACCATGATTATCTTGTCAACCCTCCTCCTACCCATCA-CACCAATAT---TTACCT------AGAAGCTTAGGTTAA--AC-CTAAACCAAAGGCCTTCAAAGCCTTAAACAAGAGCTAG-ACCCTCTTAGCTTCTG---AAGGCCTGTAAAACTTTAATTTACATCTCCTGAATGCAACTCAAACACTTTAATTAAGCTAAA---------------------------------------------------------------------------------------------------------------------------------------------------GCCTCCTAGATAGACGGGCCTCGATCCCGTAAAATTTTAGTTAACAGCTAAACACCCAATCCAGCGGGCCTCTATCCGGGCTTCTTCTGT------TAGAAGAAGAAGCCCCGGGACACC-T-TTAGGGTCCTTCTCAGGATTTGCACTCCTGCGTGGAAA--------------------CACCGCGGGGC-------------------CTGGTAGAAGCGGGGCTCAG-ACCCGCCTGTGCAGGGCTACAACCTGCCGCCTA-----TCTCGGCCATC-------CTACCTGTGACTATTAATCGTTGATTTTTCTCAACTAACCACAAAGACATTGGCACCCTTTATTTAATCTTCGGTGCTTGGGCAGGGATAGTAGGCACCGCCCTTAG-CCTACTTATTCGGGCTGAGCTTAGCCAGCCAGGAAGCCTATTAGGCGACGACCAAATCTATAATGTAATTGTCACCGCACATGCATTTGTAATAATC-TTTTTCATAGTAATACCTGTTATAATC-GGGGGCTTTGGGAACTGGTTGGTCCCCCTGATAATCGGGG-CCCCGGATATAGCATT-CCCTCGAATAAATAATATAAGCTTCTGACTGCT-G-CCCCCATCATTCCTACTACTTCTAGCGTCATC-CGGCGTGGAGGCCGGTGCTGGCACCGGGTGAACAGTGTA---TCCCCCA-CTAGCTGGGAATTTAGCACACGCAGGCGCCTCGGTCGACCTAACTATTTTCTCACTTCACCTTGCCGGGGTGTCATCAATTCTTGGCGCCATTAACTTCATTACAACCTGCATTAACATGAAG-CCCCCGACTATAACCCAGTATCAGA--CACCCCTGTTCGTCTGGTCTGTTCTAATCACAGCAGTGCTTCTATTATTATCACTGCCGGTTCTTGCCGCCGGTATCACAATGTTACTAACAGATCGAAACTTAAACACCTC-ATTCTTTGACCCGGCTGGC-GGAGGG-GACCCGGTTCTATACCAACACCTATTTTGA-TTTTTTGGCCATCCGGAAGTTTACATCCTTATTCTACCAGGCTTTGGGATAATTTCCCACATTGTAACCTATTACGCCGG-T-AAAAAAGAACCATTTGGCTACATGGGTATGGTGTGGGCAATAATGTCAATTGGCTTTCTTGGCTTCATTGTATGAGCACACCACATGTTTACAGTAGGCATAGATGTGGACACCCGAGCATACTTTACATCTGCCACTATAATTATTGCAATCCCAAC-AGGTGTAAAAGTCTTTAGCTGACTAGCAACACTGCAC-GGCGGTATAATCAAATGAGATGCCGCAATACTATGAGCCCTT-GGTTTCATCTTCCTATTCACCGTC---GGAGGCCTAACCGGGATTGTCCTTGCCAACTCATCATTAGATATTGTATTACATGACACCTATTATGTAGTAGCCCACTTCCACTATGTCCTATCTATA-GGCGCCGTGTTCGCAATCAT-GGGCGGCTTTGTACATTGATT-CCCCCTATTCTCAGGATACACGCTCCATCAAACCTGAACTAAAATTCACTTCGGCGTCATATTTGCCGGAGTTAACCTTACA-TTTTTCCCACAGCACTTTCTTGGACTATCCGGAATGCCACGACGATACTCAGATTACCCTGATGCCTACACAATCTGAAATACAATGTCATCAATCGGGTCTTTAATTTCCCTGGTCGCAGTAATCATAATAATGTTTATTATTTGAGAAGCTTTTGCAGCCAAGCGCGAAGTAATAACACTAGAATTAACAAGCACCAACTTAGAGTGACTACACGGCTGCCCA--CCCCCATACCACACCTACGAAGAGCCAACTTATGTTCAAACAAACTCAAGA-----------GG-GGGGGGAATCGAACCACCTATTACTGGTTTCAAGCCAATCGCACAACCATTGTGCC----TCTCTCTCCATG----------------AGACCCTAGTAAATTA-ATTATATAGCCCCGTCAGAGCTAAGTAGCAGA--CC--AGCACCTGCGGGTCTTACATGGCACACCCATCCCAATTAGGTTTTCAAGATGCAGCCT-CTCCCATCATAGAAGAATTACTACACTTTCACGACCATGCTATCATAATTGTCTTCCTCATTAGCGCCCTAGTCTTATACATTATCTCCCTAATAATATCAACAAAACTTACACACACTAACACAATAGATGCCCAGGAGGTAGAGATAATCTGAACAATCCTGCCAGCCATTATTTTAATCCTGATTGCCCTCCCATCCTTGCGCA-TTCTTTACCTAATAGACGAGATTAACAA-CCCACACCTTACAATTAAAGCCCTGGGCCACCAATGGTATTGAAGCTACGAATACACAGACTACGAAGATCTTATATTCGACTCATACATAACACCAACACAAGACCTACAGCAAGGG-TTCTTCCGCCTTTTAGAAGTAGACCATCGCATAGTAGTACCAATAGAATCCCCGATTCGAATACT-AATCTCAGCAGAAGATGTACTCCACTCATGGGCTGTCCCCGCTTTGGGAATTAAGACTGACGCCATCCCGGGACGATTAAACCAAACAACCTTTATCACCTCTCACCCGGGCTTGT-TCTATGGCCAATGCTCCGAAATCTGCGGCTCAAACCACAGCTTTATGCCAATCGTGATCGAAGCGGT-ACCCCTAAAGCACTTCGAAAACTGATCTAACATCATACTAA---CAGCCTCACCAAGAAGC-TTCTAC--AGCACTAGCCTTTTAAGCTAGAGAGGGGGACT--AGAC-AACCCCTTGGTGA--ATGCCGCAACTGAACCCCG-CCCCCTGGTTCCTAATCCTCCTACTGTCATGAACAGTGCTCCTACTAATCTTT-AAAACCAAA-ATTTTGATATCCG--CCC-CGCACAGCGCTCCTTTAACCC-CAGACCTGTTAGCCCACCGTACAG--CCCCGTGAACCTGGCCATGAATTTAAAC-TTCTTCGATCAATTCTTAAGCCCAC--AAATACTGGGAGT-TCCCCTCATTCTTCTAGCAATAATCATC-CCCCCGATATTAATTTTTACAACAACAAACCGACTTATCCCCAACCGCCTTATTAC-CCTCCAATCATGAGTCGTTTTCATGTTTACAAAACAACTTATAC--T-ACCACTAAATAAACCCGGCCACAAGTGGGCCGCAGTTCTATTATCACTAATGC-TGTTCCTTTTATCCTTAAACATACTGGGCTTACTCCCATATACATTCACGCCAACCACCCAACTCTCAATAAATATAGGACTAGCAG-T-GCCCCTATGGCTCGCTACCGTACTAGTCGGC-CTACGAAACCAACCCACTATCTCCCTAGGG-CACCTCCTGCCAGAGGGCACCCCCA-CGCCCCTTGTTCCAATTTTAATTATCATTGAAACGATCAGCCTCTTTATTCG-CCCGCTC-GCACTTGGCGTCCGACTTACAGCAAACTTAACAGCAGGACACCTTTTAATTCAACTTATCTCAACCGCTACATTTGTTCTCCTCCCAATTATAACTACAACAGCAACTCTAACTTTAATTGTACTCTTACTGTTAACCGGACTAGAGATTGCCGTCGCCATGATCCAGGCCTATGTATTTACCCTCCTACTAAGCCTTTACCTACAAGAAAACGTTTAATGACACACCAAGCACATGCCTATCATATAGTAGACCCAAGCCCCTGACCCCTAAC-GGGTGCAATTGCAGCCCTACTAGTAACGTCTGGCCTTGCAATTTGATTCCACTTCAACAACACACTCCTAATAAATATCGGACTCATTATTCTTCTATTAACAATATACCAATGGTGACGGGATATTACCCGAGAAAGCACATTTCAAGGCCACCACACAACATTAGTTCAAAAAGGCCTACGTTATGGCATAATTTTATTCATCACATCCGAAATC-TTCTTCTTTATTGGGTTTTTCTGGGCCTTTTACCACTCTAGTCTGGCCCCCACCCCAGAGCTT--GGGGGCCACTGG-CCCCCAAGCGGCAT-CCA-TCCCCTAAACCCCTTTGAAGT-CCCCCTATTAAACACGGCCGTTTTACTGGCCTCAGGTGTAACCGTAACCTGAGCCCATCATTCCATCATAGA-CGGGGCACGAAAAGAGGCTGTACAAGCACTCACACTAACCGTCATCCTGGGCCTATA-CTTTACTGCACTACAAGCCATAGAGTACTACGAAG-CCCCCTTTGCAATCTCCGACAGCGTATACGGCTCAACA-TTCTTTGTCGCTACCGGATTTCACGGCCTGCATGTAATTATTGGATCAAC-CTTCTTAATTGTTTGCCTAATACGACAAATCTTATACCACTTCACAACAAACCACCACTTTGGGTTCGAAGCCGCTGCCTGATATTGACATTTCGTAGATGTTGTATGACTCTTCCTTTACGTGTCAATCTACTGATGAGGTTCATG-TCCTTCTAGTATTAATTAGTACAAGTGACTTCCAATCACTAAATCTCAAC-TGAGCCTTGAGG-AAGGATAATGAGCATAACCTCAATATTTATTGCCACCACCGCCATCGCCATTCTACTTGTAACTATCAGCTTCTGACT-GCCACAAACAACCCCGGACACAGAAAAACTTT-CACCTTACGAGTGTGGTTTCGA-CCCACTCGGCACCGCCCGCCTGCCCTTTTCGCTCCGTTTTTTTCTTGTGGCCATCC-TATTCCTACTATTCGACCTAGAAATTGCCCTACTTTTACCCATCCCGTGGGCCATTAACTCTGCCCACCCAACACTCACAATATTATGAATAAGCACCATTATCACTCTGTTAACCCTGGGCCTCATTTATGAGTGACTCGC-GGGAGGACTAGAATGGGCAGAATTAGCAGTTAGTTTAAC--AAACAATTGATTTCGACTCAGTTATTCCG-GGTTTAAGCCCCGGGCTGCTCA-ATGACCATAACATACTTTACCTTTAATGCCGCCTTCATGCTCGGAATCATGGGGCTCTCACTCCATCGTACACACCTTGTCTCCGCTTTACTGTGTATTGAGGCCATAATACTAGCCCTTTTTTCAGCCCTAGCAATAATCTCTTCAACCCTACAGCTCCCATCCACAACCTTGACCCCAATTTTATTACTAACATTTTCTGCTTGTGAAGCGGGCACAGGACTAGCCCTGCTAGTAGCAACATCACGAACCCATGGAACAGACCACCT-ACAAAACCTAAGTCTACTACGATGTTAAAAATCCTACTACCAACAGCCCTGCTAATTCCAACAGCACTTATATCT-AAGCCCAATAAATTATTCCTGACATACACCGTTAACTCAATA-GTCCTAGCAACAATTAGCCTAACATGACTGAAACA-CCCAATGGACCAAAACATGTCCCATGTGT-CCCAATACTTTAATATT-GACATAATCTCTG-CCCCATTAATAGTCCTATCGTGCTGGCTCCT-GCCACTAATAACAATGGCCAGCCAAAGTCATCTGCAACAGGAG-CCGCC-TAACCGCAAACGAATGTTCTTGGTAACCCTCACTACACTTCAAATCGCTCTATTACTCACCTTCTCAGCAACCGAGTTCACGCTGTTCTATATTATATTTGAAACAACACTCATCCCAACCCTCATTATCATCACGCGTTGAGGCAACCAAGCTGAACGGCTTTCAGCCGGCATTTACTTCCTATTCTACACGCTAGCCGGCTCACT-GCCCCTGCTGGTCGCAATCCTTTATTTAAACACCAAGTACCTAAATATATCAATCCCAACCCTGCACACC--CTA-CAACCAG-AAC-TTACTCACTCATGAACAAATAATACACTATGGCTGGCCTGCCTCCTGGCCTTCTTGGTCAAAATGCCCCTCTATGGCCTACACCTTTGACTCCCCAAAGCACACGTAGAAGCCCCCATTGCCGGCTCTATAGTCCTAGCAGCAATCCTTTTAAAACTT-GGCGGATACGGTATTATTCGTATTA-CCCC--CATTCTCAGCCCACTGTCTACACAAATGTCATATCCATTCATTATTTTATCTATGTGGGGCATCATCATAACCAGCTCAATCTG-CCTACGACAAACAGACCTAAAATCACTAATCGCCTACTCATCAGTAAGCCACATAGGCCTGGTAATTGCAGCATCCCTCATTCAAA-CCCCATGAAGCCTGACAGGCGCAATTGTTCTAATAATCGCCCACGGATTGACTTCCTCAATACTCTTTTGCCTAGCAAACACAAATTATGAACGAACACACAGCCGAACCCTGCTACTGGCACGAGG--CCTACAGCTCATCCT-TCCCATTATAACTGCCTGATGGCTTCTAGCTAATCTAACAAACATGGCCCT-T-CCACCAACAATTAATTTAACAGGCGAACTACTAATTATAACCTCAATATTTAACTGGTCTTCACCCACCATTATCATAACCGGATTGGGAACACTACTAACAGCTGCCTACTCACTACACATATTTTTAACAACGCAAC-GAGGCAAGCTCCCAACACACGTACTTCAAATA-GAAGCGACCCACACCCGAGAGCACCTGTTAATAGCCTTGCACACCCTGCCTATACTACTCCTTCTAGCAAACCCCGCCCCTGTCCTTGGCCTGTTCTCCTGTCAACATAGTTT--AACAAAAACATTAGGATGT-GGATCTAAAAAAAGAAGCTCAA---C---CCTTCTTGTTGACCGAGAGGTGTTT-AGCACACAAAGAACTGCTAATTC-T-TAGCCCTGGGGTTAAACTC-CCCAGACCCCTC-ACTTTCAAAGGATCAGAGTT-AATCCATTGGTCTTAGGAGCCAAAATTCTTGGTGCAACCCCAAGTGAAAGTA---CATGCCCAGCCTCTCTCAAACCCTAA-ACACCGCCATTCTTATCCTCCTACT--TA-TTCCCGTCATAATAACATTCA-GCCCGCTGCCCA--TAAAGCCAAAGTGGGGCCTCTCACATGTTAAAATAGCAGTACAATTAGCCTGTTTACTGAGCGCTG-T-CCCCCTTA--TCTCATTTATTAATTA-CGGCCTAGAATCAACAGTAACCAACCTACGTTGAATTAACATCATAAACTTCAACATCAACATTAGCTTCATACTAGACGCCTACTCAACAATATTTATGCCCATCGCATTATTTGTAACCTGATCAATTATAGAGTTTGCCTCCTGGTATATAGCCTCTGAC-CCGCACATC-AACCGA-TTTTTTAAATACCTACTACTCTTCCTACTCGCTATATTAACCCTAGTCACCGCCAACAACATATATCAA-TTTTTCATTGGCTGGGA-GGGTGTTGGAATCATGTCCTTCTTGCTAATTGGCTGGTGGTTTTCCCGTTCCGACGCCAACACGTCAGCCCTACAAGCAGTTATCTACAATCGAATTGGTGATATTGGCTTAATCCTATCCATAGCATGACTAGCCATAAACACCACAACCTGAGAAATCCAACAGCTCTT---CACCC-ACCCAAACAACATAACAC-TCCTCCCACTTCTAGGTTTAATTCTAGCAGCAACAGGA-AAATCCGCCCAATTTGGCCTTCACCCATGGCTG-CCCGCTGCAATAGAAGGCCCCA-CCCCCGTGTCAGCATTACTCCACTCAAGCACCATGGTTGTCGCCGGCA-TTTTCTTATTAGTCCGTATACA-CCCACTATTAGAGACAAGTCTAACCGCCCTCACAACCTGCCTCTGCATT-GGCGCAATAACCACACTATTTACTGCAATCTGCGCCTTAACACAAAATGACATT-AAA-AAGATTATTGCTTTTTCCACATCTAGCCAACTAGGACTAATAATAGTAACGATCGGACTAAATCAACCACAACTAGCATTTCTTCATATCTCAACACACGCA-TTCTTTAAAGCAATACTATTCTTATGCTCCGGCTCAATTATCCACAACCTCTCAGACGAACAGGACATCCGAAAAAT-GGGGGGCGTACAGAAAGCCCTTCCAATTACCTCCTCCTGCCTATCAATCGGAAGCCTCGCCCTTATCGGAA-CACCTTTCCTGGCCGGC-TTTTACTCAAAAGACACAATCATTGAAACAATAAACACATCCCACCTGAACGCCTGGGCCCTTACAGTAACACTAGTAGCGACTGCTATGACTGCCGCGTACAGCCTGCGACTCA-TCTTTTATGTTCAGTCCAA--CA-CAACACGAAGC-AA-CCCCCTAGTCGCTATGGGCGAAAGCGATAAAACAATAGTTAACCCAATTATTCGTCTCGCGCTAGGAAGTATTGCTGCTGGATTATTAATTA-CCTCAACAAT-ACTTCCAACCAAAACAACAATAATAACAATATCAACCCT-TACAAAACTTTCAGCCCTACTTGTAACAATCTTCGGCCTCC-TATACGCCCTAGAATTGGCCACCCAAACATCAACACTAGCGGC-GCCA-AACCAAAAC-AAATTAAACAACTTCTCAAATCAGCTCGGGTTTTTTAACGCGCTTACGCACCGAACTCACCCCAACACCCT--TCTTACCCAAGGACAGAACTTGGCTGCACACCTAAACGACCTACTATGGTATG-AAAAAATCGGCCCAAAAATA--ACAACAACC-A-CTAATA----TGCC-AATAATTACTAATATCTCAGCTGCTAATAAAGGCCTAATCAAAGCCTACCTCACCAT--TTTTATCT--TGTTCACAGCATCTGCCCTTGCC------CTAA---TTACAACCTAACCGCCCGAAG--ACCCCCCCGCATCA--ACCCCCGCGACAGCTCCAGAGCTACAAATAAAGCCAACAACAAGCCC-CAACCAGATACTAATAAACACCA---CCCCCCTCAAGAATACAACAGAGATACACCACTAAAATCAACACGAACCAAAAACAA--C-C--------------C--AGCAGAATCAAC-A-CCCTCTACCCCAAA------CCCCTCA--TCCACCAATACCCCACCGTAAGCCCC--GCCCAACGCCA-CAACCAACACAACATA-A-CCAATAAAATACAACCCAACAGACCAGTT-ACCCCATGTCTCCGGATATGGGTCCGCTGCCAAAGCGACAGAGTACGC-GAACACCACCAGCAT--CCCCCCTAAATAGATCAAAAACAACACTAACGAGATAAAAGAA-TTACCAAGCCAAACCAAAACACCACATCCAACAGCAGCAGCAACAACTAACCCCGCCGCCCCATAAT-ATGGAGAG-GGGTTAGACGCCACAGCAACCAG--TCCACCCAGCAAACAAAAAGATAGT-AAAAAAATAAAATAAACCATAATTTTTGTCCGGACT--TTAAACCGAAACCTGTGATACGAAAAACCACTGTTGT-TTTCAACTACAAAAA-CT-AATGACACAC---AACCTACGAAAGACGCA-CCCAATTCTAAAAATTGTAAACAGCACATTTATTGACCT-TCC-AACCCCGTCAAACATCTCTGCTTGATGAAACTTTGGCTCACTATTAGG-AGTATGCCTTATCATACAAGTA-GTAACAGGCCTATTCCTTGCCATACACTACACAGCAGATATCTCCTCTGCC-TTCTCATCCGTCGCCCACATCTGCCGAGACGTGCAATATGGCTGACTCATTCGAAACCTACACGCCAACGGAGCATCCA-TATTCTTCATCTGCATCTACCTTCACATCGGACGCGGCCTCTATTATGGCTCATACATGTACAAAGAGACCTGAAACAT-TGGAGTGGTTCTCCTACTCCTAGTGATAGCAACAGCATTCGTAGGCTATGTTCTGCCATGGGGGCAAATATCCTTTT-GAGGCGCAACCGTAATTACAAACCTCTTATCAGCAAT-CCCCTATATCGGCACAAACC-TAGTAGAATGAATTT-GAGGTGGGTTTTCTGTAGACAACGCAACCCTTACCCGA-TTTTTCACATTTCACTTTCTACTTCCATTCGCTATTATAGCAGCCTCAATAATCCACCTCCTATTCCTCCACGAAACCGGGTCAAACAACCCAACCGGATTAAATTCAAACACGGACAAAGTCCCATTTCACCCATACTACACATACAAAGACCTTCTAGGCCTCATCATTATACTACTCC-TTCTCCTGCTTCTCGCCCTATTCA-CACCAAACCTTTTA-GGCGACCCAGAAAACTTTA-CCCCTGCAAA-CCCCCTAGTCACC--CCACCTCACATTAAACCAGAGTGGTATTTCCTCTTCGCATACGCCATCCTCCGCTCCATCCCCAACAAACTGGGCGGCGTCTTAGCCCTCCTCTTCTCAATCCTCGTACTCTTAGTAGTTCCACTATTACACACAGCCAAACAAC-GAAGTAACACCTTCCG-CCCAATCTCACAAACTATATTTTGAACACTCGTGTCAAACATCATTA-TTCTCACATGAATC-GGCGGACAACCCGTTGAACACCCCTTCATCATCATCGGCCAGGTCGCCTCAGCCCTATACTTCTTAATCTTCCTTATTTTAA--TGCCCATTTCAGCAAAACTTGAGAACTT--AATACTAAAATG-----------------------------------------------------------------------------------------------------------------------------GTAGAACT----CTA----GCCTTAGTAG-CTTAAT-CA--ACAAAGCATTGGTCTTGTAAGCCAAAGATGAGAACTTAAA-----TTCTCCTAGGACATCAAAG-GGGA-GGA--AACAAA-CC------------------------------------------------------------------------------------------------------------------------------------------------------------------CCCATCGTTAGTCCCCAAAACTAACA-TCTTAT--TTTAAACTACCCTCTG-GTTATTGTAGCTTA-TTTTTGCAAAAGCACGGCACTGAAGATGCCGAG-ATGG--AT-AAAAATAATATCCCAAAAACACAAAGTTTTGGTCCTAAACTTGCCGTTG-TTTTTA----------------------------------------GTCAAAATTACACATGCAAGCCTCCACACACCAGTGAGAATGCCCATATGC--G-CCCCGACAGTTAAACGGAGCAGGTATCAGGAACAC-------------------CCACTTGCAGCCCATAACACCTTGCT-ACGCCACA-CCCCCACGGGTTTACAGCAGTGATTAACATT-AAG-ACATAAGCG-A---------AAGCTTGACTTAGCTATGACTATT--AGGGTCGGTTAATTTCGTGCCAGCCACCGCGGTTATACGAAAGACCCAAAACAACA-G-CCCCCGGCGTAAAGTGTGGCTAG--------AGAC--AGTTAAA-TTTTAATGGAAAACCACCGCCCAGCTGTAAAACG-CC-----------CCTGCGAGTTGGAAACCCAC-CAACAAAATGCCCTTAAA------CAAAAATCTACTTGACCCCACGAAAGCTAGGAAACAAACTGGGATTAGATA--CCCCACTATGCTTAGCCATAAACCAAGGTAAT-GT-AACACACCAACACCCGCCAGAGAACTACAAGTGAAAAACTCAAAACTCCAAGGACTTGGCGGTGCTCCACATCAACCTAGAGGAGCCTGTCCTATAATCGATA--ATCCACGTTCTACCCTG-CCACCTTT-AGC---CCTCAGCCTATATACCGCCGTCGAAAGCCTACCTTCTGAAAGAAG-CACAGTAAGCAAAATAGTTA-TTAACTAACACGTCAGGTCAAGGTGTAGC-ACAT--GAGG-TGGAAGAGATGGGCTACA-TTTTC---TACTACAGAAAACACGAATAGCCTAA-TGAAA-CTCGGGCTAAAAGGCGGATTTAGAAGT-AAGACAAACAA-GAAACTTTGCCTTAAACCCGCTCTGGAGCGCGCACACACCG-CCCGTCACCCTCATCACAA--------GCATAAAAC-------AACAAAATATA-AAACAACAC----------ATCAACTAGATGAGGCAAGTCGTAACATGGTAAGCGCACTGGAAAGTGTGCTTGGAAT--CAAATAGTAGCTT-AAAC-AAAGCATTCAGCTTACAATTGAACAATGTTAGTAAAAACCTAACCTTTTTGAGCCAAAC-CTTAGCCCAACCACAA-----TCACAAATAACCCATATTC---AC---AAAACAAACCATTTGC-AAACATTAGTA-TATGCGATAGAACATAACCACCACTTTGGCGCGATAGA-ACAAGTACCGCAAGGGAACACTGAAAGAACAATGAAACA-ACAAAGCAAT--AC-AAAGCAAAGACTAGCCCTTGTACCTTTTGCATCATGGTTTAGCCAGA--AGC-C-ACGGACAAAGAGA-ACTTTAGCCTG-TT-CCCCCGAAACTAAGTGAGCTACTACTTGGCAAC--CAATTAGGGTGAACCCGTCTCTGTGACAAAAGAGTGGGATGACCTTGTAGTAGGGGTAAAAAGCCTAACGAACTTAGTGATAGCTGGTTGCTCAATTAAAAGAATTTAAGTTCAACTTTAGG----CCCAATT-----AGACCAAATATAGTC--TACCA-T-TCA-ACCTAAAAGATATTCAATGAAGGTACAGCTTCATTGAAACAGGATACAACCTGAA-TTAGCGAGACAGTA--AATAAACCGCG----ACCAGTAGGCCTTAAAGCCGCCACCAA-TAAATAAAGCGTCACAGCACAAAT-A--TAAAGATACC-TAAAACACAACACAAGCTCCTAA---TTACACACCGAGCCACACTATAATAATAGACGCACTAATGCTAAAACTAGTAACAAGA----AGCCC-ACTC-TCCTAGCACACCCTTGACTCGGCAATAGAAAACCTACCGAACATTAACGGACCAAAAAAGGAAAAACACAC-AAAGCCAAGCCTGTAACC--TAGACTGTCAAGCCAACACCGGAGTGC-T--A-CAAGGAAAGATTTAAAGTCGCAAAAGGAACTCAGCAAAA-ACCTGTCCCAACTGTTTACCAAAAACATAGCCTTTAGCAAA-ACAAGTATTAAAGGTCCCGCCTGCCCAGTGAAC--T----ATTTAAACGGCCGCGGTATTCTAACCGTGCAAAGGTAGCGTAATCACTTGTCTTCTAAATAAAGACCAGTATGAACGGCTAAATGAGGACAAACCTGTCTCTTGCAACCAATCAGTGAAACTGATCTCCCGATCCAAAAGCCGGGATAACCCCACAAGACGAGAAGACCCTGTGGAGCTTTAAACAAACTATTATACAC----ACCATTGT-------GCAACTAATAGGAAGTTTTGAGTTG-GGGCGACTTCGG--AACCAAAAAAAACTTCCGAGCACAGAACCA--CCCGTTCTTACCAAGACCAACACATCAAAG-----TCCTAAGACGACCCAGTA---ACACTGACCAACGAACCAAGTTACCCCAGGGATAACAGCGCCATCTTCTTCAAGAGTTCATATCGACAAG-AAGGTTTACGACCTCGATGTTGGATCAGGACACCCCAATGGTGCAGCCGCTATTAAAGGTTCGTTTGTTCAACGATTAACAGTCCTACGTGATCTGAGTTCAGACCGGAGC
Plestiodon.egregius_NC_000888 AATCCAGGTCGGTTTCTATCTATGTAGCCACCCTCTTCAGTACGAAAGGACAAAG-AGGGG-GGGACCCATGCCACCGGCACGTCCTAAACC--ATTAACTG-AACAAAACTAAAGTTAAACAGCTA----------TTACCACGACTAAAGAT-CGTGG----TTTATTAGGGTGGCAGAGCCAGGTATATGCA-AAAGGCCTAAAA-CCTT-TACCTCAGACGTTCAAATCCTCTCCCTAATCATGCACCTACTTCTTACCCACATTATTAA-CCCCCTGCTCTATATTATTCCGGTTTTAGTAGCCGTAGCCTTCCTCACCCTCCTAGAACGAAAAGTTCTTGGCTATATACAACTTCGAAAGGGCCCAAATATTGTGGGCCCATACGGCCTCCTTCAACCAATCGCAGATGGCGTTAAACTTTTTATCAAGGAGCCCGTTCGCCCATCCTCCTCATCCCCTACACTTTTTATTATTACCCCCACACTAGCCCTATTCTTAGCCCTTATGATCTGAA-CCCCCCTCCCAATGCCTATAGCACTCGCAGACATAAACCTAGGACTACTCTTCATACTAGCCCTCTCCAGCATGGCCGTATACTCAATTCTATGGTCTGGATGAGCATCAAACTCCAAATA-CCCTCTAATCGGGGCCCTTCGGGCCGTAGCACAAACCATTTCCTATGAAGTAACCCTAGGGATTATTCTA-CTAACTATTATCATCCTCGC---AGGGGGGTTTTCCCTACACACATTAACCACCACACAAGAGCACACTTGACTACTATTGTGCGCTTGACCCTTAACAATAATATGGTTCATTTCAACACTAGCTGAAACCAACC-GAGCCCCATTTGACCTTACAGA-GGGGGAATCAGAGCTCGTCTCGGGCTTCAATGTTGAATACGCAGCAGGCCCCTTCGCCCTTTTCTTCCTAGCAGAATATGCAAACATCCTCATAATAAACACACTCACGTGCATTTTATTTAT-TAACCC-TGGGACCGCAATT-CACCCAGACATGTTTCCGATTAACCTCATGCTAAAAGCATCGGCACTCACAGCCCTATTTTTATGGACCCGAGCCTCTTA-CCCCCGTTTTCGTTATGACCAACTAATACACCTCTTATGAAAAAACTTTCTCCCTATCACGCTTGCCGTATTT-ATATGACACGCCTCATTTCCAACAACGCTCTCCGGGCTC-CCACCACAATAGTCA----AGGAAATGTGCCCGAAG----C-CCAAGGGCTACTTTGATAGAGTAAAACACAGAGGTTAAAA-TCCTCTCAT-TT-CCCAT----ACTAGAAAAACAGGACCTGAACCTGCACCAAGAGGCTCAAAACCCCTCGTACTTCCA-CTATACTATTTTCTAGTAAAGTCAGCTAATTAAGCTTTCGGGCCCATACCCCGAAAATGTTGGTTTAAACCCCTCCTCTACTAATGAA-CCCAGTCATATTATCAATTTTTATTTCAAGTTTAGCCCTCGGCACTATTATTACTATATCCAGCCACCATTGACTATTAGCCTGAATCGGACTAGAACTAAACACATTAGCAATTAT-TCCCATTATCGCAAAACAGCACCA-CCCCCGCGCAACCGAAGCCACAACTAAGTACTTCCTCACACAAGCTGCAGCCTCCGCCACTGTA-TTATTCTCCAGCACCATCAATGCCTGATCAACAGGGACCTGAGACATTTTACAGCTAACTAA--CCAGCCCGCATGCATCATATTAACAATAGCACTATCAATAAAACTAGGACTGG--CCCCCCTACACTTCTGATTACCAGAAGTACTACAAGGTACCCCCCTAAAAACAGCACTCATTATTGTTACATGACAAAAGCTGG-CCCCCTTAGCACTAC-TATACCTCACACAAAATTCACTATC-CACAACCACCCTCCTAATAATAGGACTACTATCAACCCTAATCGGGGGCT-G-A-GGGGGCTTGAACCAAACACAGACACGAAAAATCATAGCATTTTCATCAATCGCCCACCTAGGCTGAATAGCAGCAATCTTAACACTAGCCACAAACATTATATTACTAAACCTAGCACTCTACATCCTAATAACAGCCTCA-ACATTTATACTACTAATAAGCACCTCAGCTAAAACTATCCAAGACCTAACAACAGTATGACCAATTT-CACCTATAATATCGGCCCTCATACTAATACTACTTATATCCCTG--GCAGGCCT--ACCCCCATTTACAGGGTTCATGCCAAAATGACTAATTCTGCAAGAACTAACAACGCATAGCCT-CTCCACAACCGCAAC-AATAATAGCACTGTCCGCCCTACTAAGCTTG-TTCTTTTATCTACGACTATCGTACATCTCAACCCTAACCCTCG-CCCAAAGCT-CAACACAAACCCCCCACAAATGACGATTCCAACCAGCCATAAAAACAGCCCCAACAGCCACTATAATCGTTCTATCAACCCTGCTCCTCCCCTTAA-CACCGATAC---TTATTT-----AAAGAAACTTAGGTTA--AT-TTAAACCGGGGGCCTTCAAAGCCCCAAACGAGAGCTAG-CCCCTCTTAGTTTCTG---AAGGCCTGTAGAGCTCTAATCTACATCTCATGAATGCAACTCAAACACTTTAATTAAGCTAAA---------------------------------------------------------------------------------------------------------------------------------------------------GCCTCCTAGATAGACGGGCCTTGATCCCGTAAAATTTTAGTTAACAGCTAAACACCCAATCCAGCGGGCCTCTATCCGCGCTTCTTCTGT------TAGAAGAAGAAGCCCAGGAGCACCTT-TTGGGGCTCTTCTCAAGATTTGCACTCTTGCGT-GAAA--------------------CACCTCTGGGC-------------------CTGATAGGGGCAGG-ATTAA-ACCCGCCTATGCAGGGCTACAACCTGCCGCCTAA---TTCTCGGCCACC-------CTACCTGTGACTATTAATCGTTGATTCTTCTCAACCAACCATAAAGACATTGGCACCCTGTATTTAATCTTCGGTGCCTGAGCAGGCATGGTAGGCACGGCCTTGAG-CCTATTAATCCGAGCGGAACTAAGCCAGCCCGGAACCCTGCTGGGCGATGACCAGATCTATAATGTGATTGTTACCGCACACGCATTCGTAATAATT-TTCTTCATGGTAATGCCCGTTATAATT-GGGGGGTTTGGAAACTGACTAGTTCCCTTAATAATCGGAG-CCCCAGACATAGCATT-CCCCCGAATAAATAACATAAGCTTTTGATTACT-C-CCCCCGTCGTTCCTACTACTCCTAGCATCTTC-AGGCGTAGAGGCGGGTGCAGGAACTGGCTGAACTGTTTA---TCCCCCA-CTAGCTGGGAATTTGGCCCATGCGGGAGCCTCCGTTGACCTAACTATTTTTTCACTCCACCTGGCCGGGGTATCCTCAATTCTTGGTGCTATTAACTTTATTACAACCTGCATTAACATAAAG-CCCCCAACCATAACACAGTACCAAA--CCCCCTTGTTCGTATGGTCTGTATTAATTACAGCGGTACTCTTACTGCTATCACTACCCGTCCTTGCTGCCGGCATCACCATACTATTAACAGATCGAAACTTAAATACCTC-TTTCTTTGACCCTGCCGGA-GGGGGA-GACCCGGTACTATACCAACACCTCTTCTGA-TTTTTTGGACACCCAGAAGTCTACATTCTTATCCTTCCCGGTTTTGGGATAATCTCACACATTGTAACCTATTATGCGGG-T-AAAAAAGAGCCCTTTGGCTACATGGGCATGGTCTGAGCAATAATATCAATTGGCTTTCTGGGCTTCATCGTGTGGGCACACCACATATTCACAGTAGGTATAGATGTAGACACCCGAGCATACTTTACATCTGCCACAATAATCATCGCGATTCCTAC-TGGCGTAAAAGTTTTTAGCTGGTTAGCAACGCTACAC-GGGGGGATAATCAAATGGGACGCCGCAATACTGTGAGCCCTT-GGCTTTATTTTCTTATTTACTGTA---GGGGGTCTCACCGGAATTGTCCTCGCTAACTCCTCCCTTGACATTGTACTGCATGATACCTACTACGTAGTAGCCCACTTCCACTATGTCCTGTCAATG-GGTGCCGTATTCGCGATTAT-GGGGGGTTTTGTTCACTGATT-CCCACTATTCTCAGGCTACACTCTTCATCAAACCTGAACAAAAATCCACTTCGGTGTTATATTCGCCGGTGTCAACCTTACA-TTTTTCCCCCAGCACTTCCTCGGTTTATCCGGAATACCGCGACGATACTCAGACTACCCAGACGCTTACACAGTCTGAAACACGATATCGTCTATCGGGTCATTAATCTCCCTTGTTGCAGTAATTATAATAATATTTATTATCTGAGAGGCTTTTGCCGCCAAACGAGAGGTATTAACACTAGAATTAACAAGCACCAACCTAGAATGACTACACGGCTGCCCA--CCTCCGTACCACACCTACGAAGAGCCAACTTATGTTCAAACGAACCCAAGA-----------AA-GGGAAGAATCGAACCCCCTACTGCTGGTTTCAAGCCAGCCGCACGGCCATCGTGCT----TCTTTCTCCATA----------------AGACCCTAGTAAATTG-ATTATATAGCCCTGTCAGAGCTAAGTAACAGG--AT--AACACCTGTGGGTCTTACATGGCACACCCATCCCAACTTGGTTTTCAAGACGCAGCCT-CCCCCATTATAGAAGAGCTCCTACACTTTCATGACCACGCCATTATAATTGTATTCCTTATTAGCGCCCTTGTCTTGTACATTATTTCTTTAATAATAACGACAAAACTAACCCATACTAACACAATGGACGCCCAGGAGGTGGAGATAATCTGAACAATTCTTCCCGCTATTATCTTAATCTTAATTGCCCTTCCATCCTTGCGCA-TCCTCTATCTAATAGACGAGATCAACAA-CCCCCACCTCACAATTAAAGCCCTAGGTCACCAATGGTACTGAAGCTATGAATATACGGACTACGAGGACCTTATATTTGACTCGTACATAGTCCCAACACAAGACCTGCAACAAGGA-GCCTTTCGCCTCTTAGAAGTAGACCACCGCATGGTCGTCCCAATAGAGTCCCCAATTCGAATATT-AATCTCAGCAGAAGACGTACTTCACTCATGAGCCGTGCCAGCCTTAGGAATTAAAACCGATGCCATCCCAGGCCGACTTAACCAAACAACCTTTATTACCTCTCACCCGGGCCTGT-TTTACGGACAGTGCTCAGAGATCTGCGGGTCAAATCACAGCTTTATACCAATTGTGGTCGAAGCCGT-GCCACTAGAATACTTTGAAAATTGATCCACCACCATACTAA---CAGCCTCACCAAGAAGC-TTTTAC--AGCACTAGCCTTTTAAGTTAGAGAGGGAGACTC-GAGC-GCTCCCTTGGTGA--ATGCCACAGCTGAACCCAG-CTCCCTGACTCCTGATCCTACTACTATCATGAACAGTACTTATATTTATCTTC-AAAACTAAG-ACTCTATCATCTA--CCC-CCCACAACACCCCAACAGCCC-CAGACTTGTTAACCCACCACACAA--CCCCATGAAACTGACCATGAACCTAAAC-TTCTTTGACCAATTCTTAAGCCCAC--AACTACTAGGCAT-TCCTCTCATCCTGCTCGCTATAACCGTT-CCACCAATATTAATCTTTATAACAACAAACCGCCTTATCCCCAACCGACTGACTGC-CCTCCAATCCTGATTTGCTTTTCTATTTACAAAGCAACTTATAA--T-ACCACTAAATAAGCCGGGCCACAAGTGAGCCGCAATCCTAATGTCATTGATAC-TATTTCTCCTCTCCTTAAATATACTAGGACTTCTCCCATACACGTTCACACCAACCACACAACTATCAATAAATATGGGACTCGCCG-T-GCCCTTATGGCTCGCCACTGTTCTAATTGGC-CTACGAAACCAACCCACAATTTCACTAGGA-CATCTACTACCAGAGGGGACGCCCA-CACCATTAGTCCCTATCTTAATCACTATTGAAACAATTAGCCTCTTTATTCG-CCCATTA-GCCCTGGGCGTACGACTAACAGCAAACCTAACAGCAGGCCACCTTTTAATCCAACTTATCTCAACTGCCACATTCGTGCTTCTGCCAATCATGACAACCACCGCAACCCTGGCTCTAATTGTTCTACTACTTCTAACTGGACTAGAAATTGCTGTCGCCATAATTCAAGCCTATGTGTTCACCCTCTTATTAAGCCTGTACTTACAAGAAAACGTTTAATGACACACCAAGCACACGCCTACCACATAGTAGACCCAAGCCCTTGACCACTAAC-AGGCGCAATCGCAGCCCTTTTAATAACATCTGGGCTAGCAATTTGATTTCATTTCAACAGCACGCTCCTAATAAATATTGGGCTGGCCGTACTCCTACTAACAATATACCAATGATGACGGGATATTACCCGAGAAGGCACATTCCAAGGTCACCACACAACCCTTGTCCAAAAGGGCTTACGCTATGGCATAATTTTGTTCATCACATCAGAGGTC-TTCTTTTTTATTGGGTTCTTCTGGGCCTTCTACCACTCAAGCCTGGCCCCAACCCCTGAACTA--GGAGGTCATTGG-CCCCCGAGCGGAAT-TCA-CCCATTAAACCCATTTGAAGT-GCCACTATTGAACACAGCAGTCCTCCTGGCCTCCGGGGTGACCGTAACATGAGCTCACCACTCCATTATAGA-GGGTGTACGAAAAGAGGCCGTACAAGCACTAACACTGACAATTATCTTGGGCCTATA-TTTTACCGCCTTGCAAGCCATAGAGTATTATGAAG-CCCCTTTCGCAATCTCAGATAGCGTTTATGGGTCAACA-TTCTTTGTAGCCACCGGATTTCATGGCCTACATGTAATTATTGGGTCTAC-TTTTCTAATCGTCTGCCTTATGCGACAAGTCCTGTACCACTTTACAACAGCCCACCATTTTGGGTTTGAAGCCGCAGCCTGGTACTGACACTTTGTAGATGTCGTATGATTATTCCTCTACGTATCAATCTACTGATGAGGTTCATA-TTCTTCTAGTATT-ATTAGTACAAGTGACTTCCAATCACTAAGTCTCAGC-TTAACCCTGAGG-AGGAATAATGAGCATAACTACCATATTTATCACCGCTACCACCATTACCGCCCTACTTGTTATCGTTAGCTTTTGACT-ACCACAAACAACCCCCGACACAGAAAAGCTAT-CACCATACGAATGCGGCTTTGA-CCCACTTGGGTCCGCCCGTCTACCTTTTTCCCTCCGCTTCTTCCTGGTAGCAATCC-TATTTCTATTATTTGACTTAGAGATCGCCCTACTTCTACCAGTCCCCTGGGCAATTAATACCCCCCACCCAACCGCCGCTGTCATATGAACAAGCGCCATTATTATTCTACTAACACTGGGCCTCATTTATGAGTGACTTGC-CGGAGGACTGGAGTGGGCAGAATTAGCAGCTAGTTTAAT--AAACAACTAATTTCGGCTTAGTCGTTCTA-GGTTTTAATCCTTGGCTGCTCA-ATGACTATACCTTATTTTACCTTTAACACCGCCTTCCTACTTGGAATCTTGGGGCTGTCACTCCATCGTACGCATCTTGTCTCTGCCTTACTATGCATTGAGGCCATAATATTGGCCCTTTTCACCGCCTTAACAATGTTTTCCTCCTCTCTTAACCTCCCATCCACAGCTATGTCCCCCATCCTACTGTTAACATTCTCTGCCTGCGAAGCAGGCACAGGCCTCGCACTACTAGTCGCAACAGCCCGAACCCACGGGGCAGACCACCT-GCAAAACCTGAACCTACTACAATGCTAAAAATTCTGCTACCAACAACCCTACTTATCCCAACAGCGCTTCTATCC-AAACCAAACACCCTGTTCTTAACATACACCGCCCACTCAATA-ATTCTAGCAGCAATCAGCCTATCGTGACTAAAATG-CCCAACAGACCAAAACATGACCTTCGCCT-CCCAATACTTTAACATC-GATATGGTCTCTG-CCCCACTAATAGTGCTCTCCTGCTGACTTCT-CCCCTTAATAGCAATTGCTAGCCAAAATCACTTACACCAAGAA-CCAGT-TAACCGCAAACGAATATTCCTGGTAACACTCACAACACTTCAAGTCGCCCTATTACTCACTTTTTCAGCAACAGAATTTACAATATTTTACATTATATTTGAGACAACATTAATTCCAACACTCATTATCATCACGCGGTGGGGAAACCAAGCGGAACGTCTTTCAGCCGGAATTTATTTTCTATTTTACACCCTGGCCGGGTCACT-CCCCCTATTAGTCGCAATTCTTTACCTGAATAATAAATACTCAAACATATTTATCCCAATTTTACATACC--CTA-CAACCAG-AAA-TAACACACACATGAACAAACAACATACTATGATTAGCCTGCTTAATAGCCTTCCTGGTAAAAATGCCCATATATGGTTTACATCTTTGACTCCCCAAAGCCCACGTAGAGGCCCCCATTGCCGGGTCAATGGTCCTAGCAGCAATTCTTTTAAAGCTT-GGCGGATATGGCATTATTCGCATCA-GCCC--GATCCTCAGCCCAATATCCACACAAATATCATACCCCTTCATTATTTTATCTATGTGAGGCATTATTATAACCAGCTCCATCTG-CCTGCGGCAAGCAGACCTAAAATCATTAATCGCCTACTCCTCAGTAAGTCATATAGGATTGGTAATCGCAGCATCCCTTATCCAAA-CCCCATGAAGCCTAACAGGCGCGATAGCCCTTATAATCGCCCACGGGTTAACCTCCTCCATGCTTTTTTGCCTAGCAAACACAAACTATGAACGAACACATAGCCGAACCCTACTACTAGCACGGGG--CCTACAGCTTATTCT-CCCACTTATAACAGCATGATGGCTACTAGCAAATCTAACAAACATGGCACT-C-CCCCCAACAATTAACTTAACAGGCGAACTACTAATTATAGCCTCAATATTTAACTGATCGTCACCTACCATCATCATAACAGGACTTGGCACACTATTAACAGCCGCATATTCATTACACATATTCTTAACAACTCAAC-GGGGCAAACTTCCAACCCATATAATCCAAATA-GAAGCAACCCACACCCGAGAACACCTATTAATAACCCTGCACACCCTGCCCATACTGCTACTACTACTGTGCCCGGCCCCGATTCTCGGCCTATTCTCTTGTCAACATAGTTT--AATAAAAACATTAGGATGT-GGATCTAAAAAAAGAAGTTTAA---A---CCTTCTTGTTGACCGAGAGGTGTTT-GACGCACAAAGAACTGCTAATTC-T-TTACCCTGGGGTTAAACTC-CCCAGACCCCTC-ACTTTCAAAGGATCAAAGTT-AATCCGTTGGTCTTAGGCACCAAAATTCTTGGTGCAACTCCAAGTGAAAGTA---CATGCACAGCCTCTCCCAAAGCCTAA-TCACCGCCACCTTTATTCTTCTACT--TG-TCCCAATCATGATATCACTGA-GCCCCCTACCAG--TAAAACCAAAATGAAACCTAACACACGTTAAAATAGCAGTACAGATAGCCTGCCTATTAAGCACAG-C-GCCCCTTC--TCATGTTCATCAACTA-TGGCATAGAGTCAACAATCACAAACCTGCACTGAGTACATATCACAAACTTTAACATCAACATTAGCTTCACACTGGACACTTACTCAATCATATTTACACCTATTGCCCTATTTGTGACCTGGTCAATTATAGAGTTCGCTTCCTGATATATAGCCTCTGAC-CCATACATT-AACCGC-TTCTTCAAATACCTCCTGCTCTTCCTACTGGCCATACTAACACTAGTAACTGCCAACAACATATACCAG-TTCTTTATCGGCTGAGA-AGGGGTGGGCATCATATCATTCCTATTAATTGGCTGATGACACGCACGCTCTGACGCCAACACATCGGCCCTCCAAGCAGTAGTCTACAACCGAATCGGGGACATCGGCCTAATTTTAGCCATAACATGACTAGCTATAAACACCGCAACATGGGAAATTCACCAGCTCTT---CACCC-ACGCTGATACCATAACAC-TCCTCCCCCTGCTTGGATTAATTCTAGCCGCCATAGGA-AAATCCGCACAGTTCGGCCTACACCCATGGCTA-CCAGCAGCAATAGAAGGCCCAA-CTCCAGTCTCCGCCCTCTTACACTCAAGCACCATAGTTGTTGCAGGCA-TTTTCCTACTAGTTCGAATACA-CCCCCTCCTCGAAACAAACGCCCTGGCCTTAACAACTTGCCTATGCGTA-GGCGCAATAACCACACTATTTACAGCGATTTGTGCCTTAACACAAAACGACATT-AAG-AAAGTCATCGCCTTTTCCACATCCAGTCAATTAGGCCTAATAATAGTAACTATCGGCCTAAACCAGCCACAACTAGCATTCCTTCACATCTCAACCCACGCC-TTTTTTAAAGCAATGTTATTCCTATGCTCCGGCTCTATTATCCACAACCTCTCAGACGAACAGGACATCCGAAAAAT-GGGGGGAGTACAAAAAATGCTTCCAATCACCTCATCTTGCCTTTCGATTGGGAGTCTGGCCCTCATCGGAA-CCCCTTTCTTAGCCGGC-TTCTACTCAAAAGACACCATCATTGAAACAATAAACACCTCCCACTTAAACGCCTGAGCCCTTGCCATAACACTAGTAGCAACCGCCATAACCGCCGCATATAGCCTGCGCCTTA-TCTTCTACGTTCAATCCAA--CA-CAACCCGGGCC-TG-TCCAACAGTTAGCATGGGCGAAAATGATAAGACAATAATCAACCCAATTATTCGCCTCGCACTAGGAAGCCTCCTTGCTGGACTGTTAATTA-CCTCAACACT-GCTTCCAATTAAAACAACAGCAATAACTATATCAACCCT-CACAAAACTATCAGCCCTACTCGTAACAGTCTTCGGCCTCG-TATATGCCTTAGAACTAGCTACTCAAACAACAACATTAGTGGC-CCCA-AAACACAAT-AAACCAATTAACTTCTCAAACCAGCTCGGATTCTTCAACATAATTACTCACCGAGCCCAGCCAAAAACCCT--CCTCATTCAAGGACAAAACCTAGCCACACACTTAAACGACCTTTTATGATACG-AAAAAATTGGACCTAAGACC--ACAATAATA-G-TCAACA----CCAT-AATAACTAACAAGGTGTCCGCCGCCAATAAAGGACTAATCAAAACATATCTAACCAC--CTTTATTT--TATTCTCCTTATCTCTCCTCGCC------CTAAC--CTATACCCTAACAACTCGAAG--GCCCCCTCGAACCA--ACCCCCGTGATAATTCTAAAGCAACAAACAACGCCAATAATAGCCCC-CAACCAGACACCAATAAGCAGAA---GCCCCCTCAAGAGTATAACAAAGAGACGCCACTAAAATCCGCGCGAACCGAAAACAG--C-C--------------C--CACAGAATCCAC-C-CCCTCTACACCAAT------ACCCACA--TCTAACGCCCCACCCCCAAATACAGC--CCCCAGCACCA-CAACCAACAGGACATA-G-CCAACAAAATATAACCCAACAGACCAATT-TCCCCAGGTTTCCGGGTACGGGTCTGCTGCCAAAGCAACAGAATAAGC-AAACACCACTAACAT--TCCCCCTAAATAAATCAAAAATAACACTAAAGAAACAAAAGAG-TTGCCAAACCAAACCAAAACCCCGCACCCCACAGCAGCAGAAACCACTAACCCTGCTGCCCCATAAT-ACGGAGAG-GGGTTGGACGCCACAGCAACTAG--CCCCCCTAATAAACAAAAAGACATT-AAAAAAATTAGATAAACCATAGTTTTAGCCTGGG-T--TTAAACCAGAACCTGTGATATGAAAAACCACCGTTGT-TTTCAACTACAAAAA-CT-AATGACACAC---AACCTACGAAAGACTCA-CCCAATCTTAAAAATCGTTAACAGCACATTTATTGACCT-TCC-CGCCCCATCAAACATCTCAGCCTGGTGAAATTTTGGCTCTCTTTTAGG-CATCTGCCTTATCGCACAAGTA-GCAACCGGCCTATTCTTAGCTATACACTACACAGCAGACATTTCCTCCGCT-TTCTCATCCGTCGCCCACATCTGTCGAGATGTACAATACGGCTGACTTATTCGAAACTTACATGCCAATGGGGCATCCT-TATTTTTCATCTGCATCTACCTACACATTGGGCGGGGCCTCTATTACGGCTCATACCTATATAAAGAAACCTGAAACAT-TGGGGTGGTCCTCCTACTCTTAGTGATAGCAACCGCATTCGTAGGCTATGTGCTCCCATGGGGACAGATATCCTTCT-GAGGCGCAACCGTAATTACAAACCTATTATCAGCAAT-TCCATACATTGGCACCAACC-TAGTAGAATGAATTT-GAGGGGGCTTTTCCGTAGACAACGCAACCCTCACCCGA-TTTTTCACATTCCACTTCCTTCTGCCATTCGCTATTATAGGGGCCTCAATAATTCACCTACTATTTCTTCACGAAACAGGATCAAATAACCCAACCGGACTAAATTCTAGCACAGATAAGGTGCCATTCCACCCATATTACACATACAAAGACCTTCTTGGTTTCATCATTATACTGTCTG-TTCTACTAGCCCTCGCCCTTTTCT-CACCAAACCTTCTA-GGCGACCCAGAAAATTTTA-CCCCAGCAAA-CCCCCTGGTAACA--CCCCCACATATTAAGCCAGAGTGATACTTCTTATTTGCCTACGCCATCCTACGCTCTATTCCAAACAAACTAGGCGGCGTCCTAGCCCTCCTATTTTCAATCTTAGTCCTTCTAGTAGTTCCGCTACTCCATAAATCTAAACAAC-GAGCCACCGCCTTCCG-TCCAGCTTCACAAACTATATTTTGACTTTTAATTTCAAACATCATTA-TCCTTACATGAATC-GGGGGACAACCAGTAGAACACCCATTTATCATCATCGGCCAGGTTGCCTCCGCCCTATATTTCATGATCTTCCTCATCCTCA--TACCAGTAACAGCAAAACTTGAAAACCT--AGCGCTAAAATGGTAAGAATCTAGTCCTTGTAGCCTAATCAACAAAACATTGGGCGGATTCCCTCCACCCTATATTTTATGATCCCCCCCATCCTTATACTAGTAGTAACAAAACTTGAAAACCTGACACTAACACAGTAAGAAT----CTA----GTCTTAGTAG-CTTAAT-CA--ACAAAGCATTGGTCTTGTAAGCCAAAGATGAGAACTAAAA-----CGCTCCTAAAACATCAAAA-GAG--GGG--AGACAA-CC------------------------------------------------------------------------------------------------------------------------------------------------------------------CCCATCACTAGTCCCCAAAACTAGCA-TTTTAAA-ACTAAACTATCCTTTG-GTTATTGTAGCTTA-TTTTTATGAAAGCACGGCACTGAAGATGCCGAG-AAGG--GTGGAAAAATTCACCCCAAAAACACAGAGTTTTGGTCCTAAACTTGCCGTTG-TTTTTG----------------------------------------ACCAAAATTATACATGCAAGCCTCCACACGCCAGTGAGAATGCCCATATAT--T-CCTAAACAGTTAAACGGAGCAGGTATCAGGATCAC-------------------CAAATTATAGCCTACAACACCTTGCT-ACGCCACA-CCCCCACGGGCTTACAGCAGTAATTAACATT-AAG-ACATGAGCG-A---------AAGCTTGACTTAGTTATGGTCTAT-TAAGGTCGGTAAATTTCGTGCCAGCCACCGCGGTTATACGAAAGACCTGAAACAACA-G-CCCTCGGCGTAAAGCGTGGTTAG--------AGCC--GGTTAGACTTTTAATGGAGAACACTTGCTCTGTCGTAAAACA-CC-----------ACAGCACATTAAAATCTCAC-C-ACAAAGTGCCCTTAAA------ACTGAAACTACTTAACCCCACGAAAGCTAAGAGACAAACTGGGATTAGATA--CCCCACTATGCTTAGCCGTAAACCAAGGTATT-ATAAACACAACACTACCCGCCAGAGAACTACAAGTGAAAAACTCAAAACTCCAAGGACTTGGCGGTGCCCTATACCAGCCTAGAGGAGCCTGTCCTATAATCGATA--ATCCACGCTCCACCCGA-CCATCTTT-TGC---CCACAGCCTATATACCGCCGTCGTCAGCCTACCCTGTGAAAGAGG-AACAGTAAGCGGAATAGCTA-CTAGCTAATACGTCAGGTCAAGGTGTAGC-ATAT--AAGA-TGGAAGAGATGGGCTACA-TTTTC---TACTTCAGAAAACACGAAAAGCTCAA-TGAAA-TTTGTGCCAAAAGGCGGATTTAGAAGT-AAGACAAGCCA-GTATTCTTGCCTTAAACTCGCTCTGGGGCGCGCACACACCG-CCCGTCACCCTCATCACAC--------ACATGAAAC-------AACAAAATATA-AAACTATAC----------ACCAACCAGATGAGGCAAGTCGTAACATGGTAAGCGTACTGGAAAGTGCGCTTGGAAT--CAAATAGTAGCTTAAAAC-AAAGCATTCAGCTTACAATTGAACAATGTTAGTAAAAACCTAACCTTTTTGAACTAAACTTTTAGCCCAATTAACA-----GCACAAACAACTGATATTT---AC---AAAACAAACCATTTGC-AAGCACTAGTA-TATGCGATAGAACGTGA-----CCTTTGGCGCAATAGATAAGAGTACCGCAAGGGAACATTGAAAGAACAATGAAATATCTTAAGAAAA--AC-AAAGCAAAGACTAACCCTTGTACCTTTTGCATCATGGTTTAGCTAGC--AAG-C-GCAGACAAAGAGA-ACTTTAGCCTG-CC-ACCCCGAAACTAGGTGAGCTACTACTCGGCAAC--CAACCAGGGTGAACCCGTCTCTGTGGCAAAAGAGTGGGACGACCTTGTAGTAGCGGTGAAAAGCCTAACGAACCTAGTGATAGCTGGTTGCTCAA-TAAAAGAATCTAAGTTCAACTTTAGG----TTTTATA-----GACCAAACATCGTCC--TACCA-C-ACA-ACCTAAAAGATATTCAATGAGGGTACAGCTTCATTGAAACAGGACACAACCTGTA-TTAGAGAGGCAGTA--AA-AGACTATA----ACCAGTAAGCCCTAAAGCCGCTACCAG-TAAATAAAGCGTCACAGCGCAATA-A--TAAAAATACC-AAAACTA-AACACAAACTCCTAA--TCTACCCACCGAGCCACACTATAATAATAGTCGCACCAATGCTAAAACTAGTAACAAGA----AAGAC--TTC-TCCAAGTACACCCCTGACTCGGCAATAGAAAAACTACCGAACATTAACAGACCAAAAAAGGCAAGCACACC-AAAGATAGAGCTGCAAT---TAAACTGTCAAACCGACACAGGAGTAC-A--G-CAAGGAAAGATTTAAAGTCGCAAAAGGAACTCAGCAAAA-ACTTGTCCCAACTGTTTACCAAAAACATAGCCTTTAGCACA-ACAAGTATTAAAGGTCCCGCCTGCCCAGTGATT--T----ATTTAAACGGCCGCGGTATTCTAACCGTGCAAAGGTAGCGTAATCACTTGTCTTCTAAATAAAGACTAGTATGAATGGCTAAATGAGGACAAACCTGTCTCTTGCAACCAATCAGTGAAACTGATCTTCCGGTCCAAAAGCCGGAATAGCCCCATAAGACGAGAAGACCCTGTGGAGCTTTAAACAAATTACCATGCAGCATCATCCAGCC-------GCAACTAGTAATAAATTTTGAGTTG-GGGCGACTTCGG--AGCCAAAAAAACCCTCCGAGCACAGAATCA--CCAATTCTTACTAAGACCTACAAGTCAAAG-----TACAAAACTGACCCAGTA---CTACTGACTAACGAACCAAGTTACCCCAGGGATAACAGCGCTATCTTCTTCAAGAGTTCATATCGACAAG-AAGGTTTACGACCTCGATGTTGGATCAGGACACCCCAATGGTGCAGCCGCTATTAAGGGTTCGTTTGTTCAACGATTAAT-GTCCTACGTGATCTGAGTTCAGACCGGAGT
Eutropis.multifasciata_MN938934 AATCCAGGTCGGTTTCTATCTATGAGTT-ATCTTCTTCAGTACGAAAGGACAAAG-AAGAA-AGGACAAACATTAGGCACACGTCCTAAACT-GACAGGCTG-AATAAAACTAAAGCCAACA--------AAACT--CTACAACAGCCGCAGATAACGGC----TTTATTAGGGTGGCAGAGCCAGGTATATGCA-TTAGGCCTAAGA-CCTA-CACATCAGATGTTCAAGTCATCTCCCTAATAATGCGAAGCTTTTTATTATACGCAATAAA-CCCACTTCTATATATTATTCCCATCCTAGTCGCAGTCGCTTTCCTGACCTTATTGGAACGAAAAGTACTTGGCTACATGCAACTACGAAAAGGCCCAAACATCGTTGGACCTTACGGCCTCCTACAACCAATTGCCGATGGTGTTAAACTCTTCATTAAAGAACCACTACGTCCATCCTCCTCATCTCCAACACTATTTATTATTACTCCAACTCTTGCCCTATTCTTAGCCCTAATAATCTGAA-CCCCACTACCCATACCAAGCACCCTAGCAGACATAAACCTCGGCCTACTATTTATATTAGCCCTATCTAGCATAGCTGTCTACTCAATCCTATGGTCAGGCTGAGCATCAAACTCAAAATA-CCCACTAATCGGGGCCCTCCGTGCAGTAGCCCAAACAATCTCATACGAAGTGACATTAGGAATTATCCTA-CTAACGATCATCATTTTAAC---AGGCGGCTTCACCATAAAAATACTCTCAACCACACAAGAACACCACTGACTGTTATTATCCTCCTGACCACTAGCAATAATATGATTTATCTCTACCCTAGCAGAGACAAACC-GAGCCCCATTTGACCTCACAGA-AGGAGAATCTGAACTAGTCTCCGGGTTTAATGTAGAATATGCAGCAGGCCCGTTCGCCCTTTTCTTCTTAGCAGAGTACGCAAATATCATAATGATAAACACACTCACATGCATTCTCTTCCT-AAACCC-CGGAGACCAAGGT-CCTCCAGACATATTTACAATAAACCTCATATTAAAGACAACAGTACTAACCACCATATTCCTATGAACACGAGCATCCTA-CCCACGATTTCGATACGACCAATTAATGCACCTCCTATGAAAAAATTTCCTCCCCCTAACCCTAGCCCTGTTT-CTATGACACACCGCCTTCCCGACAATACTGTCTGGGTT-ACCCCCACAATAAC------TGGAAATGTGCCTGAA-----C-TCAAGGACTACTTTGATAGAGTAGAAAATAGGGGTTAAAA-TCCCCTCAT-TT-CCTTCTAACACTAGAAAAACAGGACACGAACCTGCACCTCAGGGCCCAAAACCCTCCGTACTACCT-TTATACTATTTCCTAGTAAAGTCAGCTAATTAAGCTTTCGGGCCCATACCCCGAAAATGTTGGTTTAAACCCCTCCTCTACTAATGAA-CCCAATCATACATTCACTCATTTTATCAAGCGTAGCCACTGGCACAATTATCACCATATCAAGCTTCCACTGACTACTGGCATGAATTGGCCTAGAACTAAACACGCTCGCAATCAT-TCCTATCATTGCAAAACAACATCA-CCCTCGAGCAACAGAGGCAACAACAAAGTACTTCCTCACCCAGGCCGCAGCCTCCGCCATAATT-CTCTTTGCCAGCACAACAAACGCCTGAACAACGGGAACATGAGACATTTCACAGCTAACTAA--CCAACCAGCATGCGTTATACTAACCCTCGCACTAACAATAAAACTGGGTCTCG--CCCCACTTCACTTCTGATTACCAGAAGTTCTACAAGGCACATCACTAAAAGCAGCATTAATCATTGCAACATGACAAAAACTAG-CCCCAACAGCTCTAC-TATTCATAACACATGACTCAATCAA-CCCAACAATTCTACTCACAATAGGTATTATATCGACCCTAACTGGCGGTT-G-G-GGCGGCCTAAACCAAACACAAACACGAAAAATCATAGCATTTTCATCCATTGCCCACCTCGGATGAATAGCAAGCATCCTAACACTAAACCCAAACATTATATTATTAAACCTCACCCTCTACATTATCATAACAACACCA-ATATTCATAATATTAATGTTTACCTCATCAAAAACCATTAAAGACCTCACAACAGCCTGATCAATTT-CACCCCAAATAACTGCCTTAATACTGATACTATTAATATCACTA-GGCGGACT---ACCACCAATAACCGGCTTCATACCAAAATGACTAATTCTGCAAGAAATAACAACACACACCCT-GACCACAACCACAGT-AATGCTAGCCCTATCCGCACTACTAAGTCTA-TTTTTTTACCTACGACTATCCTACATCTCAGCCCTAACCACAT-TCCCAATAA-CAACAAAAACCACCTACAAATGACGATTTCAGCCAAAACTAATAACAACACCAATGGCTATCACCATTTCACTATCCCTGCTACTACTCCCAATAA-CCCCAATCC---TACT---ATTATAAAAGCTTAAGTTAA--A--ATAAACTAAGGGCCTTCAAAGCCCTAAACAAGGACTAA-TACCCCTTAGCTTTTGT--AAGGCTTGTAGAACTTTAAACTACATCTTCTGAATGCAACTCAAACACTTTAATTAAGCTAAA---------------------------------------------------------------------------------------------------------------------------------------------------ACCTCCTAGACAGACGGGCCTCGATCCCGTAAACTCTTAGTTAACAGCTAAGCACCCAATCCAGCGGGCTTCAATCTGGCTTCTATTTT-------TC-AAAAAGAAGCCCCGGAACACCT---CCGTGTTCGTCTCTAGATTTGCACTCTAGCGT-GAAG--------------------CACCGCAGGGC-------------------TTGGAAAGAGCGGGATTTAA-ACCCGCCTGCACAGGGCTACAACCTGCCGCCTAA---CAATCGGCCATC-------TTACCTGTGACCATCAACCGTTGATTCTTCTCAACCAACCACAAAGATATCGGCACCCTCTATCTAATCTTCGGTGCCTGAGCAGGCATAGTCGGGACAGCCCTAAG-CTTACTAATCCGGGCTGAACTAAATCAACCGGGGACTCTTTTAGGGGACGATCAGATTTATAATGTTATTGTTACAGCTCATGCTTTCGTCATAATT-TTCTTCATGGTTATGCCTGTTATAATC-GGGGGCTTTGGCAACTGACTTGTTCCACTAATAATTGGAG-CACCTGACATGGCCTT-CCCACGAATAAACAACATAAGCTTCTGACTTCT-G-CCACCCTCCTTCCTACTACTACTCGCCTCCTC-CGGGGTCGAAGCCGGGGCCGGGACAGGCTGAACTGTATA---CCCACCA-CTTGCAGGAAACTTAGCCCACGCTGGGGCCTCAGTCGATCTAACCATCTTTTCACTACATCTGGCGGGGGTGTCCTCAATTTTAGGGGCAATCAACTTTATCACTACGTGCATTAACATAAAA-CCCCCTACTATAACCCAATACCAGA--CACCACTTTTTGTTTGATCCGTACTAATTACAGCCGTACTACTACTACTCTCACTGCCCGTTCTGGCAGCAGGGATTACAATGCTCCTTACAGACCGAAACCTAAACACATC-CTTTTTCGACCCCGCAGGA-GGAGGG-GACCCAATTCTTTACCAACACCTCTTCTGA-TTCTTTGGCCACCCAGAAGTCTACATTCTTATTCTACCCGGCTTCGGAATAATCTCCCACATCGTAACTTACTACGCGGG-C-AAAAAAGAACCTTTCGGCTATATGGGAATAGTCTGAGCCATAATGTCAATCGGCTTCCTAGGCTTCATTGTTTGAGCCCATCACATGTTTACGGTCGGAATAGACGTAGACACCCGAGCATACTTTACATCTGCTACAATAATTATTGCCATTCCCAC-CGGTGTTAAAGTGTTCAGCTGATTAGCAACACTACAC-GGGGGCATAATTAAGTGAGATGCTGCAATATTGTGGGCCCTC-GGGTTTATCTTCCTGTTTACTGTC---GGAGGTCTCACTGGCATCGTGCTGGCCAACTCCTCACTAGACATCGTACTACATGACACATACTATGTTGTTGCCCATTTTCACTATGTCCTGTCAATA-GGCGCCGTGTTTGCAATTATG-GGGGGCTTCGTACATTGATT-CCCGCTATTTTCGGGCTATACTCTCCATCAGACTTGAACAAAAATCCACTTCGGAGTGATATTCGCCGGGGTTAATCTAACC-TTTTTCCCACAACACTTCTTAGGGCTGGCTGGCATACCTCGTCGATACTCGGACTACCCAGACGCCTACACAATCTGAAACACCCTTTCATCAATTGGGTCCCTAATCTCACTCGTAGCTGTAATTATAATAATGTTCATTATCTGAGAGGCCTTCGCAGCTAAGCGAGAAGTATCAACCCTAGAACTAACAAGCACAAATCTAGAGTGGCTTCACGGCTGTCCA--CCTCCATACCACACCTATGAAGAACCAACCTACGTCCAAACAAATACAAGA-----------AA-GGGGGGAATCGAACCACCTTCTAATGGTTTCAAGCCAATTACATAACCAAAATGCT----TCTTTCTCTAAT-----------TCCTAAGGCCCTAGTAAATTA-ATTATATAGCCCTGTCAGAGCTAAGTAACAGA--TTA-AACATCTGTGGGCCTCGAATGGCACACCCCTCTCAACTAGGTTTTCAAGACGCAGCCT-CTCCAATCATAGAAGAACTACTCCACTTTCACGACCACGCAATCATAATCGTTTTTTTAATCAGCGCCTTAGTACTATATATTATTTCCCTTATAATAACAACAAAACTAACTCATACAAACACCATAGACGCCCAAGAAGTAGAAATAATCTGAACAATTATACCCGCAATTATCTTAATTCTCATTGCACTACCGTCCCTACGAA-TTCTTTACCTCATGGACGAAATTAACAA-CCCGCACCTAACAATCAAAGCCTTAGGACATCAATGATACTGAAGCTATGAATACACAGACTATGAAGACTTAATATTTGACTCCTATATAACCCCAACACAGGAACTACAAAATGGA-AGCTTCCGACTTCTAGAGGTAGACCATCGAATGGTTGTCCCAATAGAATCCCCAATTCGAATACT-AATCTCAGCAGAAGATGTCCTACATTCATGAGCCGTGCCTGCACTAGGAATCAAAACAGACGCCATCCCCGGACGACTAAACCAAACAACCTTCATCACATCCCACCCTGGTTTAT-TCTACGGACAATGCTCAGAAATCTGCGGGTCAAACCACAGTTTTATGCCAATCGTAGTAGAGGCCGT-ACCACTAAAACACTTTGAAAACTGATCTACAACAATACTTACAGCCGCCTCATTAAGAAGC-TTTTAC--AGCATTAGCCTTTTAAGCTAAAGA-GGGGGA-CCAGTA-ATCCCCCTTAATGAAATGCCACAATTGAACCCAA-GCCCTTGATTCCTGATCCTACTGCTATCATGAATAACCCTACTAATGATGTTT-AAAACCAAA-GCCCTCTCCATCG--CGC-AAGAAAACACACCCGTTCCAC-CAACAACCACAAAACAACAAACAA--CATCCTGAACTTGACCATGAACTTAAGC-TTTTTTGACCAATTTTCAAGCCCAC--AAATTCTAGGCAT-CCCTTTAATCTTCTTAGCCATACTTCTC-CCTATTCTGCTAGTTGTCACAAACACCAACCGACTTGTCCCCAACCGAATCACAAC-AATGCAGACCTGACTAGCCCTATTATTTACTAAACAACTAATAC--T-ACCTATAAACAAGACCGGGCACAAGTGGGCCGCAATTCTTCTATCCTTAATAC-TATTCTTACTGTCATTAAATATACTTGGACTGCTGCCCTATACATTTACACCAACTACCCAACTGTCCATAAATATGGGACTTGCAA-T-CCCCCTATGACTGGCAACAGTACTAATCGGC-CTGCGAAACCAACCAACAATGTCCTTAGGC-CACCTCCTACCAGAGGGGACACCAA-CCCCCCTAGTACCAGTTCTAATTATTATTGAGACAATCAGCCTATTCATCCG-CCCACTT-GCACTTGGAGTACGACTAACCGCAAACCTCACAGCAGGCCACCTACTAATTCAACTAATCTCCACCGCTGTATTTGTTCTACTACCCATCATAACAACAACAGCATCAATCACCTATGTTGTCCTACTTTTACTCACCGGCCTAGAAGTAGCAGTAGCCATAATTCAAGCCTACGTATTTACACTACTACTAAGCCTATACCTACAAGAAAACGTCTAATGACCCACCAAGCCCACGCCTACCACATAGTAGACCCAAGCCCCTGACCTCTCAC-AGGGGCAATCGCCGCCCTGTTGATAACATCCGGCCTCGCAATCTGATTCCACTTCAACAATACCCTACTAATAAATATCGGACTTGTTATCCTTCTCCTAACAATATACCAATGATGACGAGACATTACACGAGAAGGCACATTCCAAGGACACCACACAACACTAGTACAAAAGGGCCTACGATACGGAATAATCCTGTTCATCACATCCGAAGTC-TTTTTCTTCATCGGATTTTTCTGAGCATTCTACCACTCAAGCCTGGCCCCAACCCCAGAACTA--GGCGGACACTGG-CCTCCAAGCGGAGT-ACA-CCCACTAAACCCATTTGAAGT-CCCCCTATTAAATACAGCCGTACTACTAGCTTCAGGTGTAACAGTCACATGAGCCCACCACTCCCTTATAGA-GAATAATCGTAAAGAGGCAATTCAGGCCCTAATACTAACCGTGCTTCTTGGACTCTA-CTTTACTGCCCTACAGGCCATAGAATACTACGAAG-CCCCATTTTCTATTTCTGACAGCGTCTATGGGTCCACA-TTCTTTGTAGCTACAGGATTCCACGGACTACACGTTATTATTGGCTCAAC-ATTCCTAATTGTGTGCCTATCCCGACAAATGCTCTACCACTTTACTACAAACCACCACTTCGGATTTGAAGCAGCCGCATGATATTGGCACTTCGTAGACGTAGTATGACTGTTCTTATACGTCTCCATCTACTGATGAGGTTCCTATTCTTCTAGTATC-AACTAGTACAAATGACTTCCAATCATTTAGTCTCAAT--TAACCCTGAGG-AAGAATAATGAGCATATCAATAATATTTCTTATCACAACAACTATCACGGTCGTACTCATTATCATCAGCTTCTGACT-CCCACAAACAACCCCGGACACAGAGAAACTTT-CCCCTTACGAGTGCGGATTCGA-CCCATTAGGGACAGCCCGGCTGCCATTTTCCCTCCGATTCTTCTTAGTGGCCATCC-TTTTCCTACTTTTCGACTTAGAAATCGCACTCCTACTCCCAATCCCCTGAGCAATAAACCAAC---AGCCTACAACAACAGTAATTTGAACCTCTACTATCATCACGCTACTTACCCTGGGGCTGGTATACGAGTGGATAGA-AGGGGGGTTAGAGTGAGCAGAATCGGCAGTTAGTCTAACTAAAACAACTAATTTCGACTTAGTTACTCTA-GGTTTAAACCCTAGACTGCCAT-ATGACAATAACACACTTCACATTTAGCACAGCATTCCTGCTAGGTGTAATAGGACTCTCCCTCCATCGAACCCACCTGGTATCCGCCCTCCTCTGCATCGAATCAATAATGCTCGCCCTATTCACAGCCATAACAGTATTCTCTTCCACCATGCAACTGCCATCAGCAGCCATCTCCCCAATCCTCCTACTAGCCTTCTCCGCATGTGAAGCTGGAACCGGATTAGCACTGCTAGTAGCAACATCTCGGACACACGGCTCCGACCACCT-GCAAAACTTAAACCTCCTACAATGCTAAAAATCTTACTCCCAACAGTCATACTCATCCCGACAGCTTTGATACTA-AAACCAAAACCCTTATTAACGACCTACACCACATACTCCCTG-CTCCTAGCACTAATAAGCCTATCATGACTGAAATA-CCCAGTAGAACAAAACATATCCTTTACGT-CAGCCTACTACAATATT-GATATAATCTCAG-CCCCGTTAATGATCTTATCCTGCTGGCTTCT-ACCAATAATAGCAATAGCAAGCCAAAATCACCTTCAACACGAA-CCCAT-TAACCGAAAACGAATTTTTTTAGTCACAATCTCAATTCTCCAAGTAGCCCTACTACTGACCTTCTCAGCAACCGAATTCACTATATTCTACATCATATTCGAAGCAACCCTAATTCCGACTCTAATTGTGATCACCCGCTGAGGAAACCAGGCAGAACGTCTATCCGCAGGCATCTATTTTCTATTTTATACCCTGGCAGGCTCCCT-TCCACTACTAATTGCCATCCTTTACCTAAACACAAAGCACTTCAACATGTCAATGCTCATACTTAATCTT--CTC-CAGACAG-AGG-CACAACAATCATGAACAAACAATATGCTCTGACTGGGCTGCCTGCTAGCCTTCCTAGTAAAAATACCTCTTTATGGACTACACCTATGACTCCCAAAAGCACATGTGGAGGCCCCCATTGCAGGGTCGATAGTACTTGCTGCAGTCCTCCTAAAGCT-CGGCGGATACGGCATTCTGCGGATCA-CGCC--GATACTAAACCCGCTATCAACAACCCTATGTTACCCCTTTATCATACTTGCAATATGGGGAATTATCATGACAAGCTCAATCTG-TCTACGACAAACTGACCTAAAATCCTTAATCGCTTACTCCTCCGTGAGCCACATGGGGCTGGTAATTGCAGCCTCATTAATCCAAA-CCCCATGAAGCCTAACAGGCGCAATCGTCTTGATAGTAGCCCACGGACTAACCTCCTCAATACTATTCTGCTTGGCAAATACAAACTACGAACGAACCCACAGCCGCACCCTCTTGCTAGCACGAGG--ACTACAACTTATCCT-CCCACTAATAACAGCATGATGACTACTAATCAATCTGATAAACATAGCCCT--TCCTCCAACAATCAACCTTGCAGGAGAATTACTAATCATAACCTCAATATTCAACTGATCCCCAATAACAATTATTTTAACCGGGGTCGGAACCCTACTGACAGCTACATATTCACTCTATATGTTCCTCATGACTCAGC-GAGGAAAACTACCAACGCATATAACTCAAATT-GCCCCAACACACACCCGAGAACACCTACTAATAACCTTGCACATCCTACCAATAGTACTGTTACTGATAAAACCAGAACTAACAATAGGACCGATAGCCTGTTAGCATAGTCT--AGTAAAGACGTTAGAATGT-GAGTCTAAAAACAGAAGTTCAA---C---CCTTCTTGCCAACCGAGGAGTGTCT-AAGACACGAAGAACTGCTAATTC-C-AAGCCCTGTAGTTAAAATC-CACAGACTCCTC-ACTTTTAAAGGATAAGAGCCTAATCCATTGGCCTTAGGAGCCAAAAACCTTGGTGCAATTCCAAGTGAAAGTA---TATGCATAACCTACCACACACCGCAA-TCATAACAGCTTTCCTTGTGCTCCT--AA-TGCCAGTACTAATAACACTGG-CCCCCA-CCAAA-ATGAAGCCTCACTGAAATACGACACATGTAAAAATAGCAGTACAAATGGCCTGCTTCTTGAGCACCA-T-CCCACTAT--TGATTTTCACCAACTA-TGGCCTAGAATTTACAACCATAAACCTCCACTGAATAAACATCACAAACTTTAATATCAACATTAGCTTTATAATAGACCTCTATTCAACCACGTTCCTGCCAATCGCACTATTCGTCACATGATCCATCCTAGAGTTCTCCACGTGATACATAGCCTCAGAC-CCTAATATT-AATCAG-TTCTTCAAATACCTTCTATTATTCCTACTAGCCATACTAACCCTAGTCACAGCAAACAATATATTTCAA-TTCTTCATCGGATGAGA-GGGGGTCGGCATTATATCCTTTTTGCTAATCGGATGATGATACTCACGCTCAGACGCAAACTCCTCCGCCCTACAAGCAGTAATCTATAACCGAATCGGCGACATCGGCCTAATTATATCCATATCATGACTCGCCATGAACACAAACACCTGAGAAATACAACAAATATT---TATTA-ACCAAAATACAATAACCA-TTCTTCCCCTACTAGGCCTCATCCTTGCCGCTATAGGA-AAATCCGCCCAATTTGGACTTCACCCATGACTG-CCTGCCGCCATAGAAGGCCCTA-CTCCTGTCTCTGCCTTACTTCACTCCAGCACGATAGTCGTCGCCGGGA-TCTTTCTACTTATTCGAATACA-CCCGCTGCTACAAACAAACAGCACAGCCCTGACTATTTGTTTATGTGTT-GGAGCAATTACCACACTATTCACAGCCATCTGCGCAATTACACAAAACGATATC-AAA-AAAATCGTAGCCTTCTCAACCTCCAGCCAACTAGGACTAATAATAGTTACAGTAGGACTAAACCAGCCACAACTAGCCTTCTTTCACATCTCAACACACGCC-TTCTTTAAGGCCATACTATTCTTATGCTCCGGATCTATCATCCATAACCTAGCAGACGAACAAGACATCCGAAAGAT-GGGGGGAGTACACAAACACATGCCCTTTACAACCACCTGCTTGTCAATTGGAAGCCTCGCCCTAATCGGCA-CCCCATTTCTATCTGGG-TTCTTCTCAAAAGATACTATCATCGAGACAATAAACACATCTCACCTAAACGCCTGAGCCCTCTCCCTCACCATCATAGCAACAGCCCTAACTGCCGCATATAGCCTACGATTGA-TCTTTTACGTACAAATAAA--TA-CAACTCGAGGC-GG-CCCCGTTATCCTAATCTCCGAAAACAACAAAGCACAAACAAACCCAATTGCACGACTGGCCCTAGGAAGCATCATCGCCGGCCTCATCCTAA-TCACAACAAT-CTTACCAATCAAAACAACAGTCATAACAATATCAACTGT-CACAAAACTATCCGCATTACTAGTAACAATCTTAGGCCTCT-TTTATGCTTTAGAACTGGCCTTACAAACAACAACATTTATCCT-ACCA-AACCCCAAC-AACAAAATCAACTTCTCAAACCAACTAGGATTCTTCAACACCATCACACATCGAATAAACCCCCACACCAC--CTTAACCTCAGGACAAAATATTTCAGCCCACCTAAACGACTTACTATGGTACG-AAAAAATCGGACCAAAACTC--ATACTCCCA-G-CAAACT----TCAC-CATAATCAACAACACTTCAACCGCCAACAAAGGCCTCATCAAAGCCTACCTAACCAC--ATTTATGC--TATTCACAGCCTCAGTACTAATT------TTAACAGT-----CTAAACCACCCGAAG-ACTGCCC-CGGAACA--ACCCTCGTGACAACTCCAAAGCAACAAACAAAGCCAACAGTAAGCCC-CATCCAGAAATCAACAAGCAAG---CACCCCCTCAAGAATACAACAGAGATACACCACTAAAATCAACACGAACAACACCAAA--G-C--------------C--TGCAGAATCCGA-A-CTATCAACCCCAAA-C----CCTTCAA--CAACCCACACCCCACCAACAAATCAC---CCCAATACCA-CAACAAGTACAAAATA-A-CCAACAATATATAACCCAACAGACCAGCT-CCCCCATGTCTCAGGGTACGGATCAGCAGCCAATGCAACCGAGTAAGC-AAACACCACAAGCAT-G-CCCCCCAAGTAAATCAAAAACAACACCAATGAAATAAAGGAA-CTCCCTAGCCAAACCAACACCCCACAACCCACAGCTGCTGCAACAACCAACCCCGCCGCCCCATAAA-AAGGAGAA-GGGTTAGACGCCACCGCAAC-CA-AGCCCCCTACCAAACAAAACGACAAT-AAAAAAACGAAATAAACCATCATTTTTACTTGGAC---TTCAACCAAGACCTGCGGCACGAAAAACCACTGTTGT-CTTCAACTACAAAAA-CT-AATGACCCACCAAAACCTACGAAAGACCCA-CCCAGTCATAAAAATCATCAATAGCTCATTCATTGACCT-ACC-AGCCCCATCAAACATCTCAGCATGATGAAACTTCGGCTCACTCCTGGG-GATCTGCCTAATCATACAAGTA-CTAACAGGCCTATTCCTAGCCATACACTATACAGCAGATATCTCCTCAGCA-TTCTCATCCGTCGCCCACATTTGCCGAGACGTACAACACGGGTGACTCATCCGAAACCTACACGCCAACGGCGCCTCAA-TATTCTTCATCTGCATTTACCTTCACATCGGACGGGGAATGTACTATGGATCCTACATATACAAAGAGACCTGAAATAT-CGGAGTTGTCCTACTACTTTTAGTAATAGCAACTGCCTTTGTCGGCTATGTGCTACCATGAGGACAAATATCTTTTT-GAGGCGCAACAGTTATCACAAACTTGCTATCAGCCAT-CCCCTACATTGGCACAAACC-TAGTAGAGTGGATCT-GAGGGGGCTTCTCCGTAGACAATGCAACACTAACACGC-TTCTTCTCATTCCACTTCATTCTCCCATTCGCCATCATAGGGGCCTCCATGTTACACCTACTCTTTCTTCATGAGACCGGCTCAAATAACCCAACAGGACTAAACTCAAACACGGATAAAATCCCATTCCACCCATACTACACCTATAAAGACCTCCTAGGCGCCACTCTTATAGTACTAC-TTCTACTCATGCTCGCCCTATTTT-CACCAAACCTACTA-GGGGACCCAGAAAACTTCA-CACCAGCAAA-CCCCTTAGTTACT--CCCCCACACATTAAACCAGAGTGGTACTTCCTATTCGCCTACGCCATCCTACGCTCAATCCCAAACAAGCTCGGGGGAGTCTTAGCCCTTCTCTTCTCCATTCTCATTCTAATAATTGTCCCCATGCTCCACACATCAAAGCAAC-GAGGTAACATATTCCG-ACCAATCTCACAAACCCTATTCTGACTCCTTATAACAGACATCTTTA-TCCTAACCTGAATC-GGAGGACAGCCCGTAGAACACCCATTCATTATCATCGGACAGATTGCCTCCACACTTTACTTCCTCATCTTCCTCA-TCATA-ATGCCAGCCACAGCCAAACTAGAAAACAC--CCTAATAAAATG-----------------------------------------------------------------------------------------------------------------------------ATAGC-------CCATA-GGCCTTAGTAG-CTTAAC-CC--ACAAAGCACTGGTCTTGTAAACCAGCGATGGGGACCA----ACAGTCCCCCTAAGACATCAAAA-GGAGAGGG--TATAAA-CC------------------------------------------------------------------------------------------------------------------------------------------------------------------TCCATCACTAGTCCCCAAAACTAGCA-TTTTAA---CTAAACTACCCTTTG-GTTATTGTAGCTTAAAAATAAT-AAAGCACGGCACTGAAGATGCCGAT-ATGGGAACGGCAA--AACTCCCCAAAAACATAAAGTTTTGGTCCTAAACTTGCCCTTG-TTTTTT----------------------------------------ATCAAAATTACACATGCAAGCTTCAACAAGCCAGTGAGAATGCCCACAACC---CCCCAAACAGCCTAAAGGAGCAGGCATCAGGAACAC----CAAA-------------AATTTTAGCCTACAACGCCTTGCT-ATGCCACA-CCCACACGGGTACTCAGCAGTGATTAACATT-AAG-ACATGAGCG-A---------AAGCTCGACTTAGTTATGATTAAG-CCTGGTCGGTAAATTTCGTGCCAGCCACCGCGGTTATACGAAAGACCAAAAACAAGG-A-CCCCCGGCGTAAAGAGTGACCAAGAGAG---CATC-----TAACAATTTAAAGGAAAACCACCTCAAAGTTGTAAAACA-CCTTGATAATGGGACCCCCAACAATAAAATGCC-TT-T---AAACACCTAA---------GACCCCT-CA--CCTTCACTAAAGCTAAGAAACAAACTAGGATTAGATA--CCCTACTATGCTTAGCCCTTAACACAGACAAC-AGACATACAATGCTGTCCGCCAGAGAACTACAAGTGAAAAACTTAAAACTCCAAGGACTTGGCGGTGCTCCATACCGTCCTAGAGGAGCCTGTCCTATAATCGATA-CCCCAC-GTTATACCCGA-CCATTTTT-TGCA-ACCTCAGCCTATATACCGCCGTCGTCAGCCTACCCTATGAAGGCCA-AAAAGTAGGCAAAATAGTTATTCAACTAACACGTCAGGTCAAGGTGTAGC-ACAT--AAAA-TGGAAGAGATGGGCTACA-TTTTC---TACTTCAGAAAACACGAACTGCACAA-TGAAA-TACGTGCAAGAAGGTGGATTTAGCTGT-AAGACAAACAA-GAATGTTTCTCTAAACCTCGCTCTGGAGCGCGCACACACCG-CCCGTCACCCTCATCAACA-T------GATCTTGCC--------CAAAAATATA-GCCAAACTC--A--------TACCTCAGATGAGGAAAGTCGTAACATGGTAAGCGCACCGGAAGGCGTGCTTGGAATAACAAACAGTAGCTTAACAC-AAAGCATTCAGCTTACAATTGAAACATGTTAGTGAAACTCTAACCTTTTTGAGCC-AAAACATAGCCCGAATACC--A----AAACAAAACCTCCATAAA---AC---AAAACAAATCATTTGA-CAAAACCAGTA-TATGAGATAGAACATTAA----TTT-CGGCGCGACAAA-GAAAGTACCGTAAGGGAACTGTGAAAGAACAATGAAACAAATAAAGCAAA--AA-AAAGCAAAGACCAATCCTTGTACCTTTTGCATCATGGTTTAGCAAGA--AAA-TACAGACAAAGAGAA--CTTAAGCCTG-TC-CACCCGAAACCCGGTGAGCTACTACGAGGCAACTGA-AA--GAGTGAACCCGTCTCTGTGGCAAAAGAGTGGGAAGACCCCGTAGTAGAGGTGAAAAGCCAAACGAACCTGGTGATAGCTGGTTGCTCAA-TAAACGAATTTAAGTTCAACTTTAGG-CT-------------AACAAAGACCGAATA----TTGTC-CAC-ACCTAAAAGCTATTCAATGAAGGTACAGCTTCATTGAAACAGGATACAGCCTGTA-CTAGAGAGAAAAAA---ATCTATTTATTACCCCCAGTAAGCCTTAAAGCCGCTATCAG-ACACAAAAGCGTCACAGCACAAAAC---AATAAATCCC-ACTAAAA-ACCCTGATCTCCTAG--TCTCAC-ACTGAGCCACCCTATAAACATAGGCAAACTAATGCTAAAACTAGTAACAAGAG--TCCCTC-TCTC-TTT-AGCACATCTGTGCCCCAGAAACAGAAAATCTACTGGCAATTAACAGACC-------AAAACAGGCAC-CACACAAA-CCGTGCCCT--CCACCTGTCAACCCAACACCGGCGTGC-T--A-CTAAGACAGATTAAAAGTCATATAAGGAACTCAGC-AAACCCCTGTCCCAACTGTTTACCAAAAACATAGCCTTTAGCTAA-ACAAGTATTAAAGGTCCCGCCTGCCCAGTGAAA--T----ATTTTAACGGCCGCGGTATTCTAACCGTGCAAAGGTAGCGTAATCACTTGTCTTCTAAATAAAGACTAGTATGAACGGCTAAATGAGGACAAAACTGTCTCTTATGACTAATCAGTGAAACTGATCTACCAGTACAAAAGCTGGTATTGCTACATAAGACGAGAAGACCCTGTGGAGCTTAAAACAAACCACTAC-CCCCTAAGACCCCT----------AGTGTACTG----TTTTAAGTTG-GGGCGACTTCGG--AACAAAACAAAACTTCCGAGCATAGATCCA--CCAGATCTGAACCAAGGCCTACAAGCCAAA----ATAAAAACTGACCCGGCCC---AAGCCGATCAACGAACCAAGTTACCCCAGGGATAACAGCGCTATCTTCTTCAAGAGTCCATATCGACAAG-AAGGTTTACGACCTCGATGTTGGATCAGGACACCCAAGTGGTGCAGCCGCTACTAAAGGTTCGTTTGTTCAACGATTAACAGTCCTACGTGATCTGAGTTCAGACCGGAGA
Smaug.warreni_NC_005962 AATCCAGGTCGGTTTCTATCTATGAGCC-TTCTTATTCAGTACGAAAGGACAACT-AAGAA-AGGACCAAAACCAGCCAAGTCCTCCTAACC---ACAGCTG-ACATCAACTCAACTAAAATCTAGGG--------CCCCCCCCAGGCCAAGACAAGGCCA--TTTATTTAGGGTGGCAGAGCCAGGTTAAACTGTAAAAGGCCTAAG-CCCT-TTCCACAGATGTTCAAATCATCTCCCTAATAATGCACCAACTAACCATCTCAGTAATTAA-CCCCCTGCTATATATTATCCCAATCCTCCTGGCTGTAGCCTTCCTAACCCTCCTAGAACGAAAAGTCATTGGATACATACAACTTCGAAAAGGTCCTAATATTGTAGGGCCTTTCGGCCTTCTCCAACCCATTGCGGACGGAGTAAAACTATTTATTAAAGAACCAATTCGACCAACACAATCCTCACAAACACTATTTTTACTAGCCCCAACACTAGCCCTTACATTGGCCATAATACTATGAA-CCCCAATACCTATGCCCTACTCACTAGCGGACATAAACCTTGGGCTCCTCTTTATCCTCGCACTATCGAGCATAGCTGTTTACTCCACCCTCTGATCAGGGTGGGCCTCAAACTCAAAATA-CCCGCTCATAGGGGCCCTACGAGCAGTAGCACAAACCATCTCCTACGAGGTCACACTAGGAATTATCATA-CTGGCAACCATTATACTAGC---AGGGGGATTCACCCTCCAAACCCTATGCACAACACAAGAACACACATGACTCCTACCATGCACCTGACCTCTCATAATAATATGATTTATCTCAACACTAGCAGAAACGAACC-GCGCCCCATTTGACCTCACAGA-AGGAGAGTCAGAACTTGTATCCGGGTTCAATGTTGAGTACGCAGCCGGCCCCTTCGCCCTATTTTTTCTAGCCGAATACATAAACATTATCATAATAAACACACTCTCATGCTTCCTATTTAT-TAACCC-GGGAAACACCCAG----CCAGAACTGTTCTCAACCAACATAATACTAAAAACAATAGCCCTCTCAACCCTATTCCTATGAATTCGAGCCTCATA-CCCGCGCCTACGATACGACCAACTAATACACCTCTTATGAAAAAACTTCCTACCCCTAACCCTCGCCCTATGC-CTCCTCCACATCTCACTACCCATCTCCCTCTCAGGGCTC-CCCCCACAACACT------AGAAACTGTGCCTGAAT------TAAAGGACTACTTTGATAGAGTAGAACATAGGGACCCACA-ACCCCTCAG-TT----------TCTAAAAAAACAGGAATTGAACCTATACTTGAGAACCCAAAATTCCCCGTACTTCCA-TTATACTGTTTCCTAGTAAAGTCAGCTAAATAAGCTTTCGGGCCCATACCCCAAAAATGTTGGTTTAAACCCCTCCTTTACTAATAAA-CCCATTTATTATATCTCTATTACTGTCAAGCCTGGCCTTCGGCACAATAATTACAATATCCAGTACTCACTGATTAATTGCCTGAACAGGACTAGAAGTTAATACTCTAGCAATTAT-TCCAATTATAACACAACCCCACCA-CCCTCGAGCAACAGAAGCAGCAACTAAATACTTCCTCACACAAGCAGCTGCCTCCGCAATAATC-CTATTATCAAGCACAATAAATGCCTGACACACGGGCTTATGAGACATCACACAACTAACAAA--CCCAACCGCCTGCGCCCTTATAACCGCCGCCCTAGCCATAAAACTGGGACTAG--CCCCCGCACACTTCTGACTCCCAGAGGTGGTACAAGGAACAACAATTAAAACAACGATAATCATTACAACATGAATAAAATTAG-CCCCAATAACTCTTC-TTCTCTTGGCCCACAACTCCATCAA-CCCAACAATCATAGCAACCATAGGCGTACTATCAATCTTAATCGGTGGCT-G-A-GGGGGGTTAAACCAAACACAACTCCGTAAGATCATAGGCTTCTCATCAATCTCCCACCTAGGCTGAATAACTACAGTTATTACACTAGCCCCAACCCTCACAATTCTAAACCTAACAATCTACATTACCATAACACTAACA-ATATTTCTCCTATTAATCCCCACCCAATCAAAAACCACCCAAAACATGACAACCTGGACAACCA----CCCCGCTTACAACAGCCCTAACCACAATAACCCTGTTGTCCTTG--GGGGGGCT--TCCCCCCCTCACAGGATTCATACCAAAATGACTTATCCTACAAGAGCTAATCACCCAACAAAC-CACACTTATTGCAAC-TCTAGCAGCAATCGCATCACTTCTAAACCTA-TTCTTCTACCTTCGACTATCATACATCACCACCCTAACCATCT-CACCAAACA-CCACTCCACTATCTTCTAAATGACGCTTCAAACCACCCTCCTATACAACAACAAT---CACAATATTTATCTTATCAACCCTTGCCCTACCAATTA-CCTTCACCC---TAGCCT------AGAAACTTAGGATAAC-CATTTAAACCAAGGGCCTTCAAAGCCCTAAATAAGAGCGAA-ACCCTCTTAGTTTCTGC-CAAGGCTTGTAGAACTCTACTCCACATCTTTTGAATGCAACTCAAATACTTTAATTAAGCTAAA--------------------------------------------------------------------------------------------------------------------------------------------------ACCTCACTAGATAGACAGGCTTCTATCCTGCAAACAATTAGTTAACAACTAATCACCCAATCCAGCGGGCTTCTATCTACCCTTCTCCCGTTCGAAAAAACGGGAGAAGCCCCGGCATCAC----TACGATGCTTCTTCAAATTTGCAATTTGCTGT-GGAT--------------------CACCTCAAGGC-------------------TTGATAAGAGTAGGCCTG---GCCTACGTCTTCAGGGCTACAACCTGCCGCCTAA----TCTCGGCTATC-------TTACCTGTGACCTTTACCCGCTGATTTTTCTCCACTAACCACAAAGACATCGGCACCCTTTATCTTATCTTTGGGGCCTGAGCTGGCATAGTAGGCACCGCCCTAAG-TCTTTTAATTCGCACAGAATTAAGCCAACCTGGCATATTCATTGGCGACGACCAGATCTACAATGTAGTAGTAACCGCCCATGCATTTGTAATAATT-TTCTTTATAGTAATACCCATTATAATC-GGAGGCTTCGGAAACTGACTCGTACCATTGATAATTGGTG-CCCCAGACATAGCATT-TCCCCGTATAAACAACATAAGCTTCTGACTTCT-C-CCGCCGTCCCTTCTACTACTACTTGCCTCCTC-CGGGGTAGAAGCCGGCGCAGGGACCGGATGGACAGTGTA---TCCCCCA-CTAGCCGGAAACCTTGCCCACGCAGGAGCATCGGTAGATCTTACAATCTTTTCTCTCCACCTAGCAGGCGTATCATCAATTTTAGGCGCAATTAACTTTATTACCACGTGCATCAACATGAAA-CCCCCCTCCATGTCCCAATATCAAA--CACCATTATTTGTTTGATCTGTTCTGATCACAGCTGTTTTACTCCTGTTGTCACTACCAGTCCTTGCTGCAGGCATTACAATACTACTAACAGACCGAAACCTAAACACATC-ATTCTTCGACCCCGCCGGA-GGTGGA-GATCCGGTACTGTACCAACACCTATTCTGA-TTTTTTGGCCACCCAGAAGTATACATCCTTATTCTCCCTGGGTTTGGAATAATCTCACATATCGTCACATATTATGCAGG-T-AAAAAAGAGCCCTTTGGCTACATGGGCATAGTTTGAGCCATAATATCAATTGGCTTTCTCGGATTCATCGTATGAGCCCACCACATGTTTACCGTAGGCATAGATGTAGATACCCGCGCCTACTTTACATCCGCCACAATAATCATCGCAATCCCAAC-AGGTGTAAAAGTATTTAGCTGACTAGCAACCCTTCAC-GGAGGCACAATCAAATGAGATGCCGCAATACTCTGAGCTCTC-GGCTTTATTTTTTTATTTACAGTA---GGCGGCCTCACAGGGATCGTCCTAGCAAACTCTTCCCTAGACATTGTCCTCCACGACACCTACTATGTAGTAGCCCACTTCCACTATGTCTTATCAATG-GGGGCTGTCTTTGCAATCAT-AGGGGGATTCGTCCACTGATT-CCCACTATTTTTTGGCTTTACACTTAACCAAGCCTGAACAAAAATCCACTTCATAATAATATTTGTTGGTGTAAACCTTACA-TTCTTCCCACAACACTTCTTGGGGCTTGCCGGAATGCCACGGCGATACTCAGACTATCCAGATGCCTACACAATCTGAAACACAGTTTCATCAATCGGCTCTATAATTTCCCTAGTCGCAGTAATTACAATAATATTCATTATTTGAGAGGCCTTTGCAGCAAAACGAACAGTTTCGGCTCTCGAACTAACAACCACAAACATAGAGTGACTAAACGGATGCCCT--CCACCATTCCATACCTACGAAGAACCGGCTTTCCTACAACAACCACCAAGCCACATAACAAGACAGGGCGGAATCGAACCACCTTCTATTGGTTTCAAGCCAATAGCATAACCACCATGCT----CCTCTCTTTATG----------------AGGTCCTAGTAAATCA-ATTACATAGCACTGTCGTAGCTAAGTTATAGG--CT--TAACCCTATGGACCTAACATGGCCTACCCCTCCGAACTAGGATTTCAAGATGCCGCTT-CCCCCATCATAGAAGAACTAATCCACTTCCACGACCATGCTTTAATAATTGTCTTTCTCATTAGTGCTCTAGTTCTCTATATTATTCCCCTTATACTGACGACCAAACTCACACACACCAGCACCATAGACGCCCAAGAAGTAGAGATAGTTTGAACCATCCTGCCAGCAGTCATCCTTATCTTAATTGCCCTCCCATCTTTACGAA-TTCTCTACATAATAGATGAGGTTGATAA-CCCACATCTTACAATTAAAGCACTCGGACATCAATGATTCTGAAGCTACGAATACACAGACTATGAAAACCTATTATTTGACTCCTATATAACACCAACGAACGAGTTATCAAACGGC-ACCTTCCGCCTACTAGAAGTCGACCACCGAATAGTCGTACCAATAAGCTCTCCAATTCGAGTCCT-AGTTTCCGCAGAAGACGTCCTCCACTCTTGAGCAGTACCTGCCATAGGGATTAAAACTGACGCCATCCCAGGACGATTAAACCAAACAACATTCATCACATCCCACCCCGGCCTCT-TCTATGGCCAATGCTCAGAAATCTGCGGCGCAAACCACAGTTTTATGCCAATCGTGGTAGAATCAAC-ACAATTAAAACACTTCGAAAATTGATCTTCCTCAATACTCT---CTGCATCACTTAGAAGC-TTGTTG--AGCACTCAGCCCTTTAATCTGAGA--AAGGGGATACCT--TCCCCCTTAGTGATATGCCACAACTAATCCTAA-ACCCTTGGTTCTTAACTTTTTTATTCTCATGACTAATCATCCTCTTTGTCTTC-AAACCAAAG-GCCATCCGACTAA--CCTACGAAAACCCACGAAAGGCCTA-CGAACACCACCAAAAGACACACTA------CTGAAACTGACCATGACCTTAGCC-CTGTTCGATCAATTCTTAAGCCCAA--AACTTTTATTCAT-TCCCCTCCTCCTGCCCGCCATGACTCTT-CCGGCACTCTTACTTCCCACACCTAATAACCGCCTTTCCAAACCCCGACTCTTATC-CCTATACCTATTCATCACCAAACCCTTTATTAAGCAACTAATAT--C-ACCAGTAAACACACCAGGACATAAATGAACCCCCCTCCTACTAGTATTAATAC-TATACCTGACAACACTAAACACCCTAGGACTTCTCCCCTACACATTTACACCAACAACTCAACTATCAATAAACATAGGACTTGCCA-T-TCCACTATGACTTGCTACAGTCTTCATTGGA-CTACGAAACCAACCAACAACCTCATTAGCC-CACTTTCTACCAGAAGGAACACCAA-CACCCCTAGTACCAATTCTTGTCCTAATCGAAACGGTCAGCCTATTCATCCG-ACCAGTT-GCCCTAGGAGTCCGACTAACCGCTAACCTCACAGCAGGACACTTGCTTATCCAACTGATTTCACTGACTATCTTCACACTCAGCACCTCAATAAACATAATAGCAATCCCAGCCATTTTAATTCTTTTCCTCCTCTCAATCCTAGAAGTCGCCGTAGCCATTATTCAAGCCTACGTCTTTACTCTCCTTTTAAGCCTCTATTTACAAGAAAACGTATAATGACACACCAATCCCACGCGTTCCATATAGTCGACCCGAGCCCGTGACCCCTCAC-AGGTGCAACAGCAGCCCTACTTATGACATCTGGCCTAGCCATCTGATTTCACTTTAACAACAAAACCCTAATATATCTAGGACTACTTATCCTACTACTAACCATATTCCAATGATGGCGGGATATTATCCGCGAAGGCACCTATCAAGGCCACCATACAACCCCGGTCCAAAAGGGACTCCGCTACGGAATAATCTTATTTATTACATCCGAAGTA-TTCTTTTTCCTGGGCTTTTTCTGAGCCTTCTATCACTCCAGCCTTGCCCCCACACCAGAACTT--GGCGGACATTGA-CCCCCACAAGGCAT-TAA-CCCGCTCAACCCCTTCGAAGT-ACCACTACTCAACACCGCAGTCTTACTGGCATCAGGCGTGACAGTCACCTGAGCACACCACTCTATCATGGA-GGGGGCACGAAAAGAGGCGGTTCAAGCCCTCGCCCTCACCCTTCTCCTAGGCCTCTA-CTTCACAGCCCTTCAAGCTATAGAATACTACGAAG-CACCATTTACTATTTCTGACTCAGTTTACGGCTCAACC-TTCTTTGTTGCAACCGGCTTCCACGGCCTACACGTTATTATTGGCTCAAC-CTTTCTTCTTGTATGCCTTCTCCGCCAAGTCATGTTTCACTTTACAACCAACCACCACTTTGGCTTCGAGGCAGCTGCCTGATATTGACACTTCGTAGACGTTGTTTGGCTCTTCCTTTATGTTTCAATCTACTGATGAGGCTCTTA-TTCTTCTAGTAT-TAATAGTACAAGTGACTTCCACTCACTAAGACTCAGC-CCACCCCTGAGG-AAGAACAATAAACATCAATACCATACTTCTAACTACCACCCTAATTTCCACACTCCTTATCTCAATTAACTTCTGACT-ATCACAAATAACCCCCGACCATGAAAAACTCT-CACCATATGAGTGTGGCTTTGA-CCCAGTAGGAACCGCACGTCTCCCGTTTTCCCTTCGATTTTTCCTTATCGCCATCC-TCTTCCTCTTATTCGACCTAGAAATTGCCCTTCTTCTACCAACCCCTTGGGCCATTAATCTACAATCCCCAACAACCACAATATCCTGAATCTCCACCATCCTAGTACTACTTACCCTAGGCCTCATCTATGAGTGACAAAA-AGGTGGACTAGAGTGGGCCGAATTAGAGACTAGTTTAACAAAAACTACTAATTTCGACTTAGTAAATCTC-GCTAAACCTGCGAGGACTCTAA-ATGACCCCTACTGCCTTTTCCCTACTTTCAGCCTTCTTACTTTGCGTAGTTGGCCTCTCACTTCACCGAACCCACTTCATATCGGCCCTTCTATGCATTGAGGGGATAATACTTACAATATTCATACTACTAGCCCAGCTCACAACAACCCAACAATCCACAATCTTAGCAACAAGCCCGATCATTATTTTATCTTTCTCGGCCTGCGAAGCCGGTATAGGCCTAGCACTGCTAGTTGCAACATCTCGCACACACGCAACAGATCACCT-CAAAAACCTCAGCCTCCTACAATGCTAAAAATCATTATCCCAACACTCCTAATAATTCCCATAGCCTCCCTCCTA-AAACCAAGCCTGCTCTTTAATGCAACCACCACCTACTCAATT-TTACTAACCACAATTAGCCTTACCTGACTTAATCA-CCCAATACCCTCCAACCTGTCATTTTTAA-GCCCATTCCTGGGACTT-GACATAATCTCCA-CCCCACTTACCATTTTATCATGCTGACTTCT-CCCCCTCATAATTATGGCAAGCCAACACCACCTTAATTCCGAA-CCCTT-ATCACGCAAACGAACCTTTTTAATAACCCTTATCCTACTACAAACAACCCTCATCCTAACATTCTCAGCCACAGAACTAACCCTATTCTACATCCTATTTGAAACCACCCTAATCCCAACCCTCATCCTCATTACCCGCTGAGGCGGACAAGCTGAACGCCTAACAGCCGGAATTTACTTCCTATTTTACACCCTTTTAGGCTCTAT-ACCCCTTCTCGTCGCAATCCTGTATTTTTACACCACAAAAATAACCACCTCAATAGACATAATACCACTG--CTA-CAAACAA-ACA-CCAACACCCCTAAATCATTCTCACTCCTATGAACAGCCTGCATACTAGCCTTCCTAGTAAAAATACCCCTATATGGCTTTCACCTGTGACTTCCAAAAGCCCACGTAGAGGCACCAATCGCTGGCTCAATGGTCCTTGCAGCTATTTTGCTAAAACTT-GGAGGATACGGCATTATACGAATTA-TTCC--AAACTTTATACCCCCAACGTCAACACTCTGCTACCCATTTATTACCCTTGCACTATGAGGCCTTATTATAACTAGTGCAACCTG-CCTACGCCAAACTGACCTAAAGTCCCTAATTGCCTACTCATCGGTAGGCCACATAGGCCTAGTTATTAGCGCCTCAATAATTCAAA-CACCATGAAGCATCTCAGGTGCAATTGCCCTAATAATTGCCCACGGCCTTACATCATCTGCACTTTTTTGCCTCGCCAACACCAACTACGAACGAACCCAAAGTCGTACCCTCTTATTTGCTCGAGG--CATACAACTTATCCT-CCCCCTTATGGCAACCTGATGACTACTCACCTGTCTTATAAACCTGGCCCT-C-CCACCAACCATCAACCTTATCAGTGAACTAACAATTATATCCTCCCTGTTCAACTGATCACCCCCCACAATTATTCTCACAGGCCTTGGAACCCTTCTCACCGCTACCTACTCCCTATACATATTCCTATCCACACAAC-GTGGAAAACCCACCCCAAACGCCCTCATGTCA-CACCCTACACACACTCGTGAACACCTGCTTCTAACCTTACATGTCCTCCCAATACTAGCCCTCATGTTAAAACCAGGGCTAGTCTTTGGCTAG-------ATCAGCATAGTTT--AACAAAAACATTAGGCTGT-GGCCCTAAAGACAGAAGATAAA------ATCTTCTTGCAGATCAAGGGGTGTTC--ACACACAGAGAACCGCTAACTC-T-CTCCACTGGAACCAAACCT-TTCAGACCCCTT-TCTTTTAAAGGACAGCAGG--AATCCATTGGCCTTAGGAGTCAAAACCCTTGGTGCAACTCCAAGTAAAAGAACATTACCAATTTCTTAGCACACACCTCTA-TTATAACCACCCTTCTAGTCCTCCT--CA-TCCCAATCACTAAAACCATGA-ACCCTACCCCCA--TCAACATGGACTGACACATAACCCAGGCTAAAACCGCAGTAAAAATAGCATGACTAATTAGCATAG-T-TCCCCTAC--TAACCTTTTATACTCA-CGGCGTAGAAACCTCTATAACAAGCCTAAAATGAACAACCATTGAAAACTTCGACATTAATCTCAGCATCATACTTGACCAGTACTCCACTATATTTCTCCCAGCTGCCCTATTTGTCACATGATCTATTCTAGAATTCTCAGCCTGATACATAAAAATAGAC-CCGCAAATT-AACAAG-TTCTTCAAATACCTGCTACTATTTTTACTAGCCATACTCACCTTAGTCCTCGCCAATAACCTACTCCTC-CTATTCATCGGCTGAGA-GGGGGTTGGAATTATATCCTTTCTCCTAATTGGCTGATGGTTTTCCCGAACAGATGCAAACACCTCCGCCCTTCAAGCAGTCATCGACAACCGCATTGGAGACATCGGACTAATCATAACCCTAGCCTGACTAGCCATATTCGCCTCCACCTGAGACCTACAAGAACTAAT---ATCCG-AACCAAATAAACTACAAT-CACTCCCACTTCTAGGCCTCCTACTCGCAGCAATAGGA-AAATCAGCCCAATTCCTCCTACACCCTTGACTT-CCCGCCGCAATAGAAGGCCCTA-CCCCAGTGTCCGCCTTACTTCACTCAAGCACCATGGTCGTCGCCGGAG-TATTTTTACTAATCCGACTTCA-CCCCCTCCTACAAACAAACACAAAAATTCTCTCCCTCTGCCTCTGCATC-GGAGCAACCACAACCCTATTTGCCGCAACCTGCGCCCTAACACAAAATGATATT-AAA-AAAATTATTGCCTTTTCAACATCAAGCCAGCTAGGCCTTATAATAGTAACAATCGGACTAAACCAACCACAACTAGCCTTCTTCCACATTTTAACACATGCC-TTCTTTAAAGCCATACTATTTCTATGCTCCGGTGCACTAATCCACAACCTTAAAGAAGAGCAAGATATTCGAAAAAT-GGGCTCAACAAAAACCACCCTTCCAATTTCAACTACCTGCCTAACCATTGGTAACCTCGCCATCATAGGCA-CCCCGTTCCTAGCCGGC-TTTTACTCAAAAGACACGATTATCGAAACCATAAATACCTCCAACTTAAACGCCTGAGCCCTACTTCTAACCCTAATCGCCACAATTCTCACTGCCGCCTATACTCTTCGCATTA-TCTACTTTGTGCAAATAGGACCG-ACACGCTCATC----CCCAATCACCCCCATCAATGAAAACGACCCAAACCTGGCCAATCCCATTATTCGCCTTGCTGTCGGAAGCATTATTGCAGGCCTACTAATCT-CTCTCACGAT-TCCCCCAATTAAAACCACAACAATAACCATACCCCCCAC-CACTAAGCTATCCGCACTACTCATCACAATCCTAGGACTAA-TCATTGCCATAGAACTAACAACCAAAACAACCCTTACACAAAA------CCCATCCAACAAACTATACCACCACTCCAACCAACTTGGGTTCTTCAACACAATCCTCCACCGCACTCAGCCAAAAACAAC--ACTATCTATTGGACAAAATTTATCAACCCACATAAACGACCTACTTTGATATG-AAAAAACAGGCCCAAAACTC--ACTATAACA-C-TCAACA----CAAT-AATAGCAAACCACACCTCCAGCGCCAACAAAGGCTTAATCAAAGCCTACCTTTCAAC--ATTCATCA--TTCTTACAGCCCTTCTCCT--------CTCCTTAACCAAACTTTAAATCTCACGCAG--ACCCCCACGACGAC--CCCCACTAGCCACCTCCAACACAACAAACAGTGCTAATAACAAGCTC-ACCCCACAAAGCCACAAACACCA---CCCACCCCAAGAGTATAATATTACCGAACCCCCCAGGTCTACACGAACTATAGATAA--CCC--------------TA--------------ACACCTCAACTGCACC------CAAACCAT-CAAAATTAAAACCCTCTAAGTACCACCACGCTAAGACAA-AAACTAACCCCATCCC-A-CCAAGAAAATGCACTATAACACCAAAATT-ACCCCATGTCTCCGGATAGGGCTCTGATGCAAGAGCCACTGAATATGC-AAACACAACCAATAT--CCCACCCAAATAAATTATAAACAACACTAAAGAAAGAAAAGAC-ACCCCAGAAAGAACTAAGACACAACAACCAACCAAAGCGGACCAAACCAACCCAACCACACCATAAT-ACGGGGCC-GGATTAGAAGCCACAGAAACAAC--CCCAACAATAAAACAAAGCCCTAAA-AAAATAGAAACATACGTCATAATTCCTACTTGGAC---TTTAACCAAGACCTATGGCCTGAAAAACCACCGTTGTACTTCAACTACAAAAACATGCATGACAACC---AACCTCCGAAAAACCCA-CCAAGTCATAAAAATCATCAACAACTCCTTTATCGACCT-GCC-CTCCCCATCAAACATCTCTGTCTGATGAAACTTTGGCTCCCTCCTAGG-AATCTGCCTAATTATCCAAATT-CTTTCTGGACTATTCCTAGCAATACACTACACAGCCGACACAATCTCCGCT-TTTTCATCTATCGCCCATATCTGCCGAGACGTCCAACATGGCTGACTTATCCGAAACATTCACGCTAATGGCGCCTCCA-TCTTCTTCATCTGCATCTACATCCACATTGCCCGCGGACTTTACTACAACTCCTACATCTTTAAAGAAACATGAAACAC-CGGAGTTCTGCTCCTCCTGCTCGTCATAGCCACAGCCTTTGTAGGATACGTCCTACCATGAGGACAAATATCCTTCT-GAGGGGCAACCGTCATCACCAACCTATTATCCGCAAT-CCCTTACATTGGAACAACCC-TGGTTGAATGACTCT-GGGGCGGATTCTCAATTGACAAAGCAACCTTAACCCGA-TTCTTTGCATTCCACTTTATTCTCCCATTTATTATTGCCGCCATAGTTATCCTTCACCTCCTCTTCCTACACGAAACAGGATCAAACAACCCTATTGGCCTAACCTCAGACCCAGACAAAATCCCATTTCACCCATACTTCTCCTTTAAAGACCTACTAGGAGCCGTTATCATCCTACTAC-TTCTTATAACACTAACCCTGTTTT-CTCCAAACCTCCTA-GGAGACCCAGAAAACTTCA-CCCCAGCAAA-CCCCCTCATCACA--CCCCCACATATCAAACCAGAGTGATACTTCTTATTTGCCTACGCCATCCTTCGATCCCTTCCCAACAAACTCGGCGGAGTCTTGGCTCTTTTGTTTTCAATCATAATCCTTATACTAACCCCTCTCCTTCACACAGCCAAACAAC-GAGGAAACAACTTCCG-CCCACTCTCTCAATTCCTCTTTTGACTTCTAGTAACCAACACTTTAG-TATTAACATGAATT-GGAAACCAACCAGTTGAACCCCCATTTATCCTGATCGGACAGCTTGCCTCAACACTCTACTTCCTAATCTTCTTGATCCTAA--TACCCTCTATCTCCAAAGTAGAAAACAC--CCTACTCAAACT-----------------------------------------------------------------------------------------------------------------------------CTAAACCACA---------GCCCATATAG-CTTAAC-CA---CAGAGCACCGGTCTTGTAAACCGAAGGCGTAAACTTAC------CTTACTAAGGGCATCAAAA-GAGAGGCA---------CA---------------------------------------------------------------------------------------------------------------------------------------------------------------ACCCCCATCACTAGTCCCCAAAACCAGTA-TTTTTAACAATAAACTATCTTCTG-GTTATTGTAGCTT---AATTAT-AAAGCACAGCACTGAAAATGCCGAG-ACGG--ATAATGAAACGTGTCCCAAAAACACACTGTTTTGGTCCTAAACTTGCCGCTA-TTTTTT----------------------------------------ACTAAACTTACACATGCAAGCATCCACATACCAGTGAAAATGCCCACCTAG------TCTAAAGACAAACGGAGCTGGTATCAGGCACAA--------------------CTCGTTTGGCCAATGACACCTTGCC-CTGCCACA-TCCCCACGGACCTGCAGCAGTGATTAATATT-AGA--TATAAGCG-A---------AAGCTTGATCTAGCTATAGTAAGCTAAGGGCCGGTAAATTTCGTGCCAGCCACCGCGGTTATACGAAAGGCCCAAAATAGTT-G-CCCACGGCGTAAAGAGTGGTTAG---AA----------CACACCCAATTAAGGAAAAACACCTTCTTAGCTGTAAAACG-CT-----------CAAGAAGACAAGAACATTAA-AA-C--------------------CCTAAAACCCTTTAACCCCACGAAAGCCAGGGAACAAACTGGGATTAGATA--CCCCACTATGCCTGGCTATAAACTTAGATAGC---AAAATACAACCTATCCGCCAGAGAACTACAAGCAAAATACTTAAAACTCAAAGGACTTGGCGGCATTCCACATCAACCTAGAGGAGCCCGTCTAGTAATCGATA--ATACACGCTCAACCCTA-CCATTCTT-GGCC-ACTCCAGCCTATATACCGCCGTCGCCAGCTAACCTTGTGAAAGAAA-CGCAGTAAGCAAAATAGTC--CCCACTAAAACGTCAGGTCAAGGTGTAGC-TAAT--AAAA-TGGATACGATAGGCTACA-TTTTC---TATTATAGAAAACACGGAAAATATAA-TGAAACCTTGTAATAGAAGGCGAATTTAGAAGT-AAATTAAGAAA-GGATCCTTATTTTAACCCTGCCCTGGAATGCGCACACACCG-CCCGTCACCCTCCTCAAAT-GC--------------------------------------------------------ACCAGAGGAGGTAAGTCGTAACATGGTAAGCGTACTGGAAAGTGCGCTTGGATT-ACAAAAAGTAGCTTAAAACTAAAGCATTCAACTTACAATTGATAGACGTTAATCACACT-TAACCTTTTTGCGCCAAACATTAAGCCCAACCCGTT-----CGTCCAACAACTATTACACCA-AC---AAAACAAACCATTTGA-CAAAAAAAGTA-TTTGAGAAAGAACTTTAAAAC-----CGGCGCAATACA------AACCGCAAGGGACACCTGAAAGAAAAATGAAAT-ACTTCAGCACA--AC-AAAGCAAAGATTAACCCTTGTACCTCTTGCATCATGATTTAGCAAGA-AGCA---TCAGACAAAGAGA-CCTATAGTCTG-CC-CCCCCGAAACTTCGTGAGCTACTTCCGGGCAATTTATGC--GAATCAACTCGTCTCTGTGGCAAAAGAGTGAGAAGACCTTGGAGTAGTGGTGAAAAGCCAAACGAACGAAGTGATAGCTGGTTGCCCCA-TAAAAAAATTTAAGTTTTACCTTAGA-----CAATAA-----TACCCAAAACCCTGG----------GCCCATCTAAGAGCTATTCAATAAAGGTACAACTTTATTGAACCCGGATACAACCGGCCATTGGAGACAC------CAATCCCTACAACACACCCGTAGGCCCTAAAGCAGCCACCAC-AAAATACTGCGTCAAAGCATGAAAC---ATCAAATTCC-AAAA----CCAACACGCACCCAA-AAATAAGTGGGGCCACTCTATGTAAACATAGAGAAACCAATGCTAAAACTAGTAACATGAA---AACTTCTCTC-----AGCATAACCTTTAGTCGA-ACTAGAAAGTCTGCCGACAATTAACAG----CAACCCAAACTACACCC----------ACTGTAAAA--ACCACTGTAGACCCAACACAGGGATGC---GA-AAAAGAAAGATCAAACCCCACAAAAGGAACTCGGCAAACACGCGGTCCCAACTGTTTACCAAAAACATAGCCTTTAGCCAT-AATAGTATTAAAGGTCCCACCTGCCCAGTGAAA--T----TTTTAAACGGCCGCGGTATCCTAACCGTGCAAAGGTAGCGTAATCACTTGTCCCCTAAATAGGGACTAGTATGAAAGGTTAAATGAGGACCAACCTGTCTCTTGTGGGAGATCAGTGAAACTGAACTTCCAGTACAAATGCTGGAATGTACACACAAGACGAGAAGACCCTGTGGAGCTTTAAACTACCCTCAAA--------------------CAATAAATTGAGCTCGAGTTTTCAGTTG-GGGCGACTTCGG--AACAAAAAAAAGCTTCCGAGCACCAAGAGA--CCCACTCTTGCAACGGCCAACAGGCCAACGCATCAACAAACCATGACCCGGAGTTTATTCCGACTAACGAACCAAGTTACCCCAGGGATAACAGCGCTATCTTCTTTAAGAGTCCATATCAACAAGCAAGGCTTACGACCTCGATGTTGGATCAGGACACCCAAATGGTGCAGCCGCTATTAATGGTTCGTTTGTTCAACGATTAACAGTCCTACGTGATCTGAGTTCAGACCGGAGT
Lepidophyma.flavimaculatum_NC_008775 AATCCAGGTCGGTTTCTATCTATGAAACGTGCCTTACCAGTACGAAAGGAAAGTA-TGGCA-GGGGCCAATACTATAAAGGTATGCCCCCCTCTAAAAACAC-TGATAACCTAAAGTGATATAAGAGC--AATCT--TGCTTCCGCCTCAAGGAAGATCACTTTGTTGTTGGGGTGGCAGAGACAGGTGACTGCA-AAAGATCTAAGC-CCTT-TAAATCAGATGTTCAAATCATCTCCCCAACCATGATTTTTCTGACCAGCTACGTCATCAA-CCCACTACTATATATTATCCCAGTTCTGGTAGCCGTTGCATTTCTTACCCTTATGGAACGAAAAATTATTGGATACATACAACTCCGCAAGGGCCCCAATATTGTAGGCCCCTATGGCATCTTACAACCAGTGGCAGACGGTGTAAAACTATTCCTCAAGGAGCCCCTACGACCCTCCGCCTCCTCCCCAACACTTTTTATTATTACACCCACCATAGCCCTTACGCTTGCACTAATTATTTGAG-CCCCAATACCCATACCAAACACCCTGACTGATATAAACCTAGGACTTCTATTCATATTAGCCCTGTCTAGTATGACAGTGTATTCAATCCTTTGGTCTGGCTGGGCCTCAAACTCAAAATA-TGCCCTAATAGGCGCGATTCGTGCTGTAGCACAGACTATCTCATATGAGGTGACCCTAGGAATTATTCTA-TTGTCAACTATTATCTTATC---AGGAGGTTTTACCCTCCATACCCTATCCACCACCCAAGACAACCTATGACTAATAGCCCCCTCTTGGCCTCTAACAATAATATGATTTATCTCTACCCTTGCAGAGACAAACC-GAGCACCATTTGACCTAACAGA-GGGCGAGTCTGAGCTTGTCTCCGGCTTTAATATTGAATATGCCGCCGGCCCCTTTGCCCTCTTCTTCCTAGCGGAGTATGCCAACATCATTATAATAAACGCCCTAACCTCCATTCTATTTAT-TAACCC-TGGCAGCCTCCTC-CACCCTCCCATTTTTACCACTAATATTATATTAAAAACTATAGTTCTCACCATACTATTTTTATGGGTCCGATCATCCTA-CCCCCGATTCCGCTATGACCAACTCATACACCTATTATGAAAAAGCTTCCTCCCCCTAACACTAGCCTTATGC-CTATGACACATCTCATTTCCAATCACACTAACCGGACAC-CCCCCACACTAGCCCGCACAGGAACTGTGCCCGAAA---AC-CCAGGGACTACTTTGATAGAGTAGATTATAGGGGTTCAAC-CCCCCTCAT-TT---------CCTTAGACAGCCAGGATCCGAACCTGTACCTAAGAGCCCAAAACTCCTCGCACAACCTATTATACTTCTGCCTAGTAAAGTCAGCTAATAAAGCTCTCGGGCCCATACCCCGAAAATGTTGG-TCAACCCCCTCCTTTACCAATGAG-CCCAATCACCCAGTCACTTATCTTGTCCAGCCTAGCAGCCGGCACTATTATCACAATATCTAGCCAAAGCTGAATTACCATCTGAGCCGGCCTAGAACTAAACACACTAGCCATCCT-TCCTATTATCTCAAAAAACCACCA-CCCCCGGGCAACTGAGGCCACCACAAAATATTTTCTAACCCAGGCAGCTGCCTCAGCCATAATT-CTAATAGCAAGCACCCTCAATGCCTGACATACCGGACAATGAGATATTACACAACTAACAAC--AAGCCCCGCCCCAACCCTGCTAACAATAGCACTGGCCATAAAACTAGGACTCG--CACCAACACACTTCTGACTCCCAGAAGTACTCCAAGGCACGACCCTTATGACCGCCTTACTTATTACAACCTGACAAAAACTGG-CCCCAATGGCGGTTC-TTATAATAGCACACAATAATCTCCA-GCCCTCGCTTCTTCTAATACTTGGCCTGGCCTCGGCCCTCTGAGGAGGGT-G-G-GCAGGACTTAATCAGACACAACTACGAAAAATCATAGCATACTCATCAATCGCTCACCTAGGCTGAATTATCGCAGCCGCCTCTATAAGCCCCCCCATTACACTCCTTATGCTCTGAGTCTATATTCTACTAACCACGGCC-ATATTTACATCAATGGCCACCCTCTACCTAAAAACAGTTAAAGACCTATCAACAGCATGAACGCTCT-CCCCCGGACTGGTCGCCCTTCTCCTCCTTACCCTCCTCTCACTA--GCCGGGCT--CCCCCCACTCACAGGGTTTTTGCCTAAATGACTAATTCTGCAAGAACTAACCACCCACCGCCT-AACCGCCATCGCCGC-CCTATTCGCCGCATTTTCACTACTTAGCCTT-TACTTCTACCTACGGCTTTCCTACACCTCCGCCATCACCCTCC-ACCCTACCC-CAACCCCCACTAAAAACAAATGACGACAAAGCCGCCACAAATATACTAAACTAATCTCCCCCCTCACACCAATCAACACCGCTGCCATCCCTTTAA-TCCCAACCA---TGCTTT------AGAAACTTAGGATAAA----ATAAACCAAGGGCCTTCAAAGCCCAAAATAAGGGCCC--AGCCTCTTAGTTTCT---GAAGATCTGTAGAGCTTTAA-CCACCTCTTCTAACTGCAACTCAGACGCTTTAACTAAGCTAAG--------------------------------------------------------------------------------------------------------------------------------------------------ATCTCCCTGGATAGGCGGGCCTCGATCCCGCAATCTATTAATTAACAGCTAATCACCCAATCCAACAGGCCTCTACCC-------------------------AATAAGTCCCGGCGCCTAT---TACAACGCTTCTCCAGATTTGCACTCTGGCATGATAA--------------------CACCACAAAAC-------------------TTGATAGGGACAGGAATTTA-ACCCGCCTAAATGGGACTACAGCCCACCGCCTATTAACACTCAGCCACC-------CTACCTGTGACTATTACCCGTTGATTCTTCTCAACCAACCACAAAGACATCGGCACCCTCTACCTAATCTTCGGTGCCTGAGCAGGAATAGTTGGTACTGCACTAAG-TCTTCTCATTCGATCAGAGCTAAGTCAGCCTGGCACTCTCCTTGGAGACGACCAGCTATACAACGTAATTGTAACCGCCCACGCCTTCGTCATAATC-TTTTTCATGGTTATGCCCGTCATAATT-GGAGGATTTGGAAACTGACTAGTACCACTAATAATTGGTG-CCCCCGACATAGCATT-CCCACGAATAAACAATATAAGCTTCTGACTACT-G-CCCCCTTCCCTCCTCCTACTACTTGCCTCCTC-TGGTGTAGAGGCCGGCGCCGGAACCGGATGAACAGTCTA---CCCCCCT-TTAGCTGGAAACCTAGCCCATGCCGGACCCTCTGTCGACTTGGCAATCTTTTCACTTCATCTAGCAGGAGTGTCCTCCATCCTAGGGGCTATTAACTTCATTACTACCTGCATTAATATAAAA-CCCCCAACCATGACTCAATACCAAA--CCCCCTTATTCGTCTGATCCGTCCTAATCACAGCAGTATTACTCCTCCTCTCCCTCCCTGTCCTGGCTGCCGGCATTACTATACTCCTAACCGACCGAAATCTTAACACATC-ATTTTTTGACCCCGCAGGA-GGAGGA-GACCCCGTGCTTTACCAACACCTCTTCTGA-TTTTTTGGTCATCCAGAGGTCTACATCCTAATCCTTCCCGGCTTTGGGATAATCTCACACATTGTTACATATTATTCAAG-C-AAAAAAGAGCCATTTGGCTATATAGGCATAGTTTGAGCTATAATATCTATTGGGCTACTAGGTTTTATCGTCTGAGCACACCATATATTTACCGTTGGTATAGACGTAGACACCCGCGCCTACTTTACCTCTGCAACCATAATTATCGCAATTCCTAC-AGGCGTCAAAGTATTTAGTTGACTAGCTACCTTACAC-GGAGGGCCCATTAAATGAAACGCCGCAATGCTCTGAGCCCTC-GGCTTTATCTTCCTGTTCACTGTT---GGTGGCCTCACTGGCATTATCCTCGCCAACTCCTCCCTAGACATCGTATTACACGACACATACTACGTAGTAGCCCACTTCCACTATGTTCTCTCAATA-GGAGCAGTATTTGCCATCAT-AGGCGGATTCGTACACTGATT-CCCATTACTATCGGGTTACGAATTAAGCCAAGCCTGGGCTAAAACACAATTCAGCGTTATATTTCTTGGGGTAAATATAACC-TTCTTCCCCCAACACTTTCTTGGTTTAGCTGGCATACCACGACGATATTCTGATTATCCCGATGCTTATACAATATGAAATGCTGTCTCATCCGTTGGGTCCATAATTTCAATGATTGCCATTATAATAATAATATTTATTATCTGAGAGGCCTTCGCCTCAAAACGAAAAGTCCTAACACTAGAACTGCCATCAACAAACCTAGAATGATTACACGGCTGCCCT--CCTCCATATCACACCTATGAAGAACCTGTGTTCGTTCAACAAATCAAGAAA--------------AGGTGGAGTCGAACCACCATA-ACTGGTTTCAAGCCAACCGTACAGCCACCTATACT---CATTTCTCCGTGGA--------------GGTGCTAGTAAAACCAGATTACATAGCCCTGTCAGAGCTAAATTACAGA--------CCTCTGTGCACCTCCCATGGCCTACCCACAACAAATAGGACTTCAAGATGCCGCTT-CACCAATCATAGAAGAGCTCCTCCACTTCCACGACCACGCGTTAATAATCGTCTTTTTAATTAGCACCCTCGTATTATATATTATTACCCTAATAATATCTACCACTCTTACACACACAAATACAATAAACGCCCAAGAAGTAGAAGCAATCTGAACTGTAATACCTGCCGTCATTCTTATTCTAATTGCCCTGCCATCACTACGAA-TCCTCTACCTCATAGATGAAATTAATAA-CCCACACCTTACAATCAAGGCCATAGGCCACCAATGGTACTGAAGCTATGAATATACTGACTATCAAGACCTGTCATTTGACGCATATATAACACCCACCTCCGACCTAAAACAGGGA-CACCTTCGACTACTAGAAGTGGATAACCGAACAGTAGTTCCAATAGAGTCCCCCATTCGACTGCT-AATCTCAGCAGAAGACGTCCTCCACTCATGAGCCGTTCCAACAATAGGGATTAAAACGGACGCCATCCCAGGACGCCTAAACCAAACAACCTTTATCGCATCCTACCCGGGATTAT-TCTATGGACAGTGCTCAGAGATCTGTGGGTCAAACCACAGCTTTATGCCTATCGCACTAGAAATTGT-CCCCCTCCAATACTTTGAAACCTGGGCCACAAAACTTTTAA---CCTAATCTCCAAGAAGCTTTCTACGTAGCATTAGCCTTTTAAGCTAAAGAAGGAGACCATCGCC--CCTCCCTTAGAGATATGCCCCAATTAAACCCCG-CGCCCTGGTTTCTCATCTTATTAATAACCTGATTATCACTACAACTAATGAGT-ACCATAAAA-ACCCTTAGCGTAC--CCA-CTCAAAACTCACTAGACACTT-CAACTTCCTCTCTAGAAGAAAGCC--ACCCTTGACCCTGACCATGATATTAAGT-CTCTTTGATCAATTTGCCAGCCCTA--AAATCATAGGCCT-CCCCCTCATCTTAATCGCCACACTATTC----CCAATTATAATTTTCTTTACCTCCAACCGGCTCATCTACAACCGACTATCCAC-CACACAAGCATGACTCACCATAACCATTACCAAACAACTACTCC--T-CCCAATCAATACTAATGGACATAAATGAGCAACCCCCCTCATCTCTGTAATAA-TACTTCTAATCTCAATCAACCTGCTAGGGCTGCTCCCATATACCTTTACACCAACCACCCAGCTCTCAATAAACATAGCACTAGCCA-C-CCCGCTGTGACTTGCCACAGTCTTAATAGGA-CTAAAAAATCAGCCCTCCACATCATTGGGA-CACCTCCTACCAGAAGGAACGCCGC-CCCCTCTCATCCCAGCACTAATTATTATTGAGACAATTAGCCTCTTCATCCG-CCCAATT-GCCCTTGGAGTTCGACTAACTGCCAACCTAACCGCAGGCCATCTATTAATACACCTAATCTCCACTGCCGCCTTCAATATAGCCCTGACAATACCAACCGTCTCCTTATTTACGCTTGTTCTCCTACTACTCCTAACCGGCCTAGAAATCGCCGTTGCTATAATCCAAGCCTATGTCTTCACCCTTCTTCTAAGCCTGTACCTACAAGAAAACGTCTAATGACCCACCAAGCACACGCCTTCCACATAGTAGACCCAAGCCCATGACCACTAAC-CGGAGCAATTGCAGCCCTCCTGTTGACCTCTGGGCTAGCAATATGATTTCACCTCAATGATAAAACCATTTTAGCCCTTGGCTTAATAACAACCCTAATAACAATATACCAATGATGACGAGATGTTATCCGAGAAAGCACCTTCCAAGGCCACCACACAGACCTCGTACAAAAAGGCTTACGATATGGCATAATCCTTTTCATTACGTCAGAAGTC-TTCTTCTTTTTAGGGTTCTTTTGAGCCTTTTATCACTCAAGCCTAGCGCCAACCCCAGAGCTA--GGTGGATGCTGA-CCCCCAACAGGAGT-CTG-CCCGCTTAACCCCTTTGAGGT-CCCACTGCTAAATACCGCCGTATTATTAGCCTCGGGCGTGACAGTCACCTGGGCCCACCATTCAATTATAGT-TGGAAACCGAAAAGAGGCCCTACAAGCCCTTACCTTCACCATCCTGCTAGGCGGATA-CTTCACCGCCCTCCAAGCAATAGAATATTATGAGG-CCCCTTTCACTATTTCCGACAGCGTCTACGGCACAACC-TTCTTTGTAGCCACCGGATTCCACGGCCTACATGTTATCATCGGAACCAC-TTTCCTTCTAGTCTGCCTATGACGACAAACAGTATTCCATTTCACAACAAGCCACCACTTCGGCTTCGAGGCCGCTGCCTGATACTGACACTTCGTAGACGTAGTGTGGCTCTTTCTATATATCTCAATCTATTGATGAGGCTCTTA-CCTTTTTAGTAT-TACCAGTACAAACGACTTCCAATCATTAAGCCTCAGC-ATAAGCCTGAGA---AAAGGTATATGATCAGCATAGTTATCCTCACCTCCTCCATTATTACCCTAATCCTCATTACTATTAGCTTCTGACT-TCCACAACTTAATCCAGACACAGAAAAACTGT-CCCCCTACGAATGTGGCTTTGA-TCCCCTCGGAAATGCTCGCTTACCCTTCTCCTTACGATTCTTCCTAGTCGCTATTC-TCTTCCTCCTGTTCGATTTAGAAATTGCACTACTTCTACCCACCCCATGGGCCATCAACCTCTGCACCCCCACCATAGTATTATTATGAACTTCTCTAATCCTGATTCTACTAACAATAGGCCTTGTATATGAATGAATACA-AGGCGGGTTAGACTGGGCAGAATCAGTAGCTAGTCCAACTAGGACGACTAATTTCGGCTTAGAAAATCCAAACTTTAACCTTTGGGCTACTAA-ATGACTATCCTATCATATATCCTCAACACAGCCTTCATACTAGGCCTAGTCGGCCTATCAACCCACCGAACACACCTAATATCCGCCCTTCTCTGTCTAGAGAGCATAATACTTGCCCTCTTCATTATAATAGTCACACTCAATACAAACCAACAAACCACAACCTCTGCAATAATACCAATCATCCTCCTTGCCTTCTCAGCCTGCGAAGCCAGCACAGGCCTAAGCATCCTAGTAGCAACTGCTCGCACCCACGGGATAGATAATAC-AAAAAACTTTAACCTCCTAAAATGCTAAAAATCATTATATCAACAATAATACTTATCCCAACAATCATATTGTCA-AAACCAAATTATCTGTTTTCAACCCTGATTCCCCTGTCCATC-TTCCCAGCCCTTTTAACCACACAACTTCTCTATTA-TCCAATAAATTTAGACCACCAACACATCT-CCCCCTACCTTAAAACT-GACACAACTTCAA-CCCCCTTGATTATTTTATCCGCCTGACTGCT-ACCTCTCATAATATTAGCAAGCCAAAACCACCTGCAACAAGAG-CCAAC-AACACGGAAACGCACCTTCTTACTTACCATAGTAATCCTCCAATCCGCCCTGCTGCTCACCTTTTCTGCCTCAGACCTAATTATATTTTTTATCCTATTTGAAACAACCCTAATCCCAACACTCATTATTATCACCCGATGAGGGACCCAAGCCGAACGCCTTACCGCAGGAACCTATTTCCTCTTCTATACCCTAGCCGGCTCACT-CCCCCTACTTGTCACAATTCTATATATAGCCAATACTACAATAAATACCTCCATAATTTTATTTATGGTC--ACC-ACACAAC-ATA-CCCCTACCACATGGACGGCCAACCTCATATGACTTACCCTCCTCCTTGCATTTATAGTAAAAATGCCCCTATATGGCCTCCACCTCTGACTTCCAAAAGCACACGTAGAGGCCCCCATCGCAGGATCAATAGTTCTAGCCGCCGTCCTCCTAAAACTT-GGGGGTTACGGAATCCTCCGTGTAT------CATCAGCCATAACCCCAACATCAACCTTACACTACCCCTTTATTGTCTTAGCATTATGAGGTATTATCATAACAAGTACTATCTG-CCTCCGCCAAACTGACTTAAAGGCCCTAATCGCATATTCATCTGTCAGCCACATGGGCCTGGTTATCGCTGCCGCTCTTATTCAAA-CACCCTGAAGCACCACAGGCGCCCTAATTATAATAATTGCCCACGGACTTACATCCTCAATATTGTTCTGCTTGGCAAACATCAACTACGAACGGATACACACACGAACACTCCTCCTCACCCGGGG--CCTCCAACTATTACT-TCCACTAATAACCACATGATGACTCTTGGCCAACCTCATAAACCTAGCACT-C-CCGCCAACAATAAACCTACTAGCAGAACTAATAATTATTGCCTCAATATTCAACTGATCAAGCACAACAATTATTATCCTAGGATTTGGCACCCTATTAACAGCAACATACTCCCTCTCACTCTTTCTTCTAGTTCAAC-AAGGAAAGCTTCCAAAACACCTAACAAACATT-GAACCAATCAACACACGAGAGCATATGTTAATGTCATTACACTTAATCCCAACTCTCCTCTTACTACTAAAGCCCGAAGTCCTTGT-----CTTTTAGTGGTTTTTGTAGTTT--AAAAAAAACGCTAGGCTGT-GAATCTAGCAATAGGGACCTTC-----AACCCCCTTTAAAACCGAGGGGCGTAC-AACACAAAAAGACCTGCTAAGTC-T-TCCTACTGTGGTTAACCCC-C-CAGGCCCCTT-ACTTTTAAAGGAAACCAGTC--ATCCGGTGGTCTTAGGCACCACAGCTCTTGGTGTAAGTCCAAGTAAAAGTAAT-GTCCCCATTATTACCGCACACTGCAA-TAATACTAGCAGTCATTACACTAAT--CA-TCCCCATCGTCAAACCAGGAG-ATCCTATA-----AAGCCCCCAAACTGAAACACCTCCCCCACAAAAACAGCCGTAAAATCTGCATTCCTAATTACCCTTG-T-CCCACTTA--TAGCCTACATTGACCA-AGGAATAAGTGCAACAATCACCAACCTACATTGAATTACCCCAACAACATACAACTTTAACATCAACTTTATCCTAGACTTTTACCCCCTCTTTTTTGTCCCTATTGCCCTCCTCATCACATGGTCCATCATAGACTTCTCCGTATGGTATATGGCCTCAGAC-CCAAACATC-TATCGA-TTTTTCAACTATTTATTTTTTTTCCTAGTTGCAATACTTATTCTAGTCACAGCTGGCAATATGTTTCAA-CTCTTCGTCGGATGAGA-GGGCGTAGGAATCATATCATTCCTCCTTATTGGCTGATGGCTCTCTCGATCAGATGCGAACTCGTCCGCCCTACAAGCAGTCATTTACAACCGAGTTGGCGACATTGGACTACTTATAACACTAGCTTGACTAATAGTCAACGAAAACACCTGAGAAATCCAACTAATCAACCAAGCCTCCCCAGAATCAC--------ACCTCCCACTACTAGGTCTAGTTCTGGCAGCAGCCGGG-AAGTCCGCCCAATTTGGCCTACACCCATGACTC-CCTGCGGCCATAGAGGGCCCAA-CGCCCGTCTCCGCACTATTGCACTCTAGCACAATAGTCATCGCAGGCA-TCTTCCTTCTGGTGCGTCTCCA-CCCTCTTCTGGAAACACATCAATCGGCACTCACCGCCTGTCTCTGCCTA-GGCGCAATAACAACACTATTCGCCGCCACCTGTGCCCTAATACAAAATGACATT-AAA-AAAATCATTGCATTCTCTACATCAAGCCAACTCGGACTAATAATAGTCACAATTGGACTCAACCAACCCCAGCTAGCCTTCCTCCACATCTCCACGCACGCC-TTCTTTAAGGCCCTCTTATTTTTATGCTCCGGCTCCATCATCCACAGCTTGGCAGACGAGCAGGACATTCGAAAAAT-GGGAGGACTACAAAAAATTCTCCCAATCACAACAACCTGCCTAACCATTGGAAACTTGGCCCTCATAGGCA-CCCCTTTCTTAGCAGGG-TTTTACTCAAAAGACACCATTATTGAAACAATAAACACCTCACATCTCAACGCCTGAGCCCTGTCAATAACAATCCTCGCCACTGCCCTTACAGCAGCCTACTCAATACGAATTA-TCTACTATGTCCAACTAAA-----CAACCCACACCATAATCCAACAGCCCAACCAGCAGAGACAAATAAACACATAACAAGCCCCCTTCTACGACTCGCTTCGGGTAGCATCATCATAGGCCTCTTAATTA-TTACAACAAC-ACTCCCAACAAAGACTTCCACCATGACAATGCCCCCAAT-TATAAAACTAACAGCGCTTGTAGTCACCTTAACAGGACTCT-TGCTTACAACAGAGCTCACAAAACAAATAGCCCATAAAACACA-CCCT-AAACACTAC-ATAACTAAAACATTCTCGGCCCAGCTCGGCTTTTTCAACACCCTCTTTCACCGAAACCAGCCAAAACTAAT--ACTCTCTCTAGGAAAAGCGGCCTCCACCCAATTAACAGACCTCTATTGATATG-AAAAAATTGGCCCAAAAAGC--TTAGCCTTA-A-CTAATA----TCAC-TGCAGCCAATATCTCTTCTGAATCCAACAAAGGCTTAATTAAAACCTACCTCCTTAT--GTTTGCAA--CACTAACTGCAACCGCCTTA---------CTTTTCCTCAAATTTAGACCGCCCGCAG--CCCCCCACGTCCTA--ATCCCCGAGTCAACTCTAACACCACAAACAAAGCCAACAACAAACCT-CCCCCGGAAATCAACAAACACCA---CCCACCAACCGAATAAAACAAGGAAACCCCACACAAGTCCATCCGAATGGTCACCAC--CCCACAACCATCCACACCA-AACAAGCCCAGC---CCATCAAGACTAAC------ACTCTCA--ACAAACATAAACCCAAAAAACACAACC-GCCGAACAAAA------------------A-ACTAAAAAATAAAGACTAGCAGACCAAGC-CCCGATGGTTTCAGGGAAGGGGTCACTAGATAACGCCATAGAATAAGC-AAAAACCACCAACAT--CCCACCTAAGTAGATCAAAAAAAGAGCAAGCGAAACAAAAGAG-TTTCCAATTAGGGCCATCATACCACTCCCAAACACAGCCGACAAAACCAAACCAATCACCCCAAAAT-ATGGCGAC-GGATTAGCCGCCACCGTCAACTG--GCCCAAAATAATACAAACAGACAAC-AATAAAACTAAATACGTCATCATTACTGCTTAGACTT-TAAAACTAAGACCTGTGGCTCGAAAAACCACCGTTGTAACTCAACTACAATAAACCTAATGGCAACA---AACCTACGAAAAACCCA-CCCCGTCCTAAAAATCATTAACAACTCATTCATTGACCT-CCC-AACACCATCAAACATCTCGGCCTGATGAAACTTTGGCTCCCTCCTTGG-CTTGTGCCTAATTATCCAAATC-TTAACAGGGCTCTTCCTCTCAATACACTACACAGCAGACACTGCTTCCGCC-TTTTCATCAATCGCCCACATCTGCCGCGACGTCCAATACGGCTGACTAATTCGTAATATTCATGCAAACGGAGCCTCCA-TCTTCTTCATCTCAATCTACCTTCACATCGCTCGAGGGCTTTATTTTGGCTCTTACATATATCATATTACATGAAACAC-TGGCGTCATCCTACTACTCCTGGTCATAGCAACCGCCTTTGTTGGCTACGTATTACCATGAGGACAGATATCCTTCT-GAGGCGCCACCGTAATTACCAACCTTCTATCTGCCAT-CCCATACATCGGAACAACCC-TGGTACAATGAATCT-GAGGCGGCTTCTCAGTAGACAACGCAACCCTCACTCGA-TTCTTCACCTTCCACTTCATTCTTCCCTTTGTTGTCATTGCCATAGCTGCCCTCCATCTCTTATTCCTTCACGAAACCGGCTCTAACAACCCAACCGGCCTCAACTCAAACTCGGACAAAATCCCATTCCACCCGTTCTTCTCATATAAAGACCTCCTCGGCGCCCTTATAATCTCCCTCC-TCCTCCTACTCCTCGCCCTCTTCT-TCCCCTATCTACTA-ACCGACCCAGAAAATTTCA-CCCCAGCAAA-CCCCCTTGTAACC--CCTCCACATATTAAGCCAGAGTGGTACTTCCTATTTGCATATGCTATCCTTCGTTCAATCCCAAATAAACTAGGAGGAGTTCTCGCTCTCCTCTTCTCAATTTTAATCCTAATACTCCTCCCTCTCCTGCACACATCCAAGCAAC-GCACCACAATATTCCG-CCCTTTCTCACAAACCCTCCTCTGAACCGCCCTCGCCAACATTATAA-TCCTGACTTGAATT-GGAGGGCAACCAGTAGAGGCCCCATTTATCTTAATCGGACAGCTCTCATCGGCCCTTTACTTCCTGCTTTTATTACTACTCT--ACCCCCTTCTAGCCAAACTAGAAAACAA--ACTCCTCAAATG-----------------------------------------------------------------------------------------------------------------------------ATAGC--------------GCCCTCGTAG-CTTACA----GTTAAAGCACTGGCCTTGTAAGCCAGACGACGCGACCACC------CGTCGCCGAGGGCCCAAAA-GGAGGCCA--TCAAAC------------------------------------------------------------------------------------------------------------------------------------------------------------AG-------CCCATCGCTAGCCCCCAAAACTAGCA-TTTTTA----TAAACTACCTTTTG-GCGATTGTAGCTT-----ATTT-AAAGCATGGCACTGAAGATGCCAAG-ATGGG----------CATACGCCCCAAAAGCACACTTTTGGTCCTTGACGCTCTGTTG-TCTATA----------------------------------------GCCTAAATTACACATGCAAGCCTCCACGCCCCAGTGAGGAAGCCCACAA-----GCTCTGTTTGAGCAATGGAGACGGCATCAGGCACGC--------------------CACCCGCAGCCCGCCACGCCACGCA-AATTGCCACACCCACAAGGGCCTCAGCAGTGAACAACATT-AAG-AAATTAGCG-G---------AAGCTTGACTTAGTTAGGGCTAAG-AATGGCCGGTAAATCCCGTGCCAGCCACCGCGGTTATACGAGAGGCCAGAGACAACA-G-CATTTGGCGTAAAGCGTGACTAG---AGTG-AAAC-----CCGTACTTTAAGGGGGTACCTCTTCTAAGCTGTGAAACC-------------CACAAGAAACAAGAACCACAT--------TAACCCTTAAC------AAAAAGATAGCTTAAACTCACGAAAGTTGAGACACAAACTGGGATTAGATA--CCCCACTATGCCCAACCATAAACTTCAACAGCCAGAAATCTTAAGCTGTTCGCCCGGGGATTACAAGC-AAAAGCTCAAAACCCAAAGGACTTGGCGGTGCCCCACACCAAACTAGAGGAGCCTGTCCCATAATCGATA--CCCCACGATAGACCTTA-CCCCCTTT-TGTTTAATTCAGCCTATATACCGCCGTCGTCAGCCTACCACATGAGAGCAC-AGCAGTGGGCCCAACAGTA--CACGCAAACACGCCAGGTCAAGGTGTAGC-TAAC--AGGG-CGGCGGAGATGGGCTACA-TTTCTA--AACTCGGATAAACACGAAAGGCACAC-TGAAAAACCGAGCCAGAAGGTGGATTTAGCAGT-AAAATAGTTAA-GACCCACTACTTGAAGTGCGCTCTAGGGCACGCACACACCG-CCCGTCACCCTCCTCAACGCAC----------------------ACTACTTTTA-ACCTATACAACC-----AACGCGATAAGATGAGGCAAGTCGTAACAAGGTAAGCGCACTGGAAAGTGCGCTTGGAAT--CAAAAAGTAGCTTAATA--AAAGCACTCAGCTTACAACTGAAAGACGTCCAAAGGA-----ACCTTTTTGAGCTTAAAAACTAGCCCCAATAGT------CATCAAATCTTACCAAAAC---AC---AAAACAAATCATTTGT-CACGTTTAGTA-TCTGCGACAGAAATACAA----CTC-AGGCGCCATAGAGACCAGTATCGTTAGAGAAAGTTGAAATAAAAATGAAAA-ATAAAAGCAAAG----AGAGCAAAGACTGCCCCTTGTACCTCTTGCATCAGGGTCTAGCAAGA--AGC-ACCTAGGCAAAAAGA-CCTTAAGCCTA-CT-CCCCCGAAACCGCGCGAGCTATCTCAAGACAACTAT---TTGAGTCAACTCGTCCCTGTAGCAAAAGGGTGAGAAGATCTTGAGATAGAAGTGAAATGCCAAACGAGCCCGGAAATAGCTGGTTGCTCGA-AAAACGAATTTTAGTTCAACTTTAAG----------------CAACTACAAATAACACAGTTCAAT-GCA-GCTTAAAAGTTATTCAATCAGGGGACAGCTTGATTGAACCAGGATACAGCCTGAT-TTAGCGAGAACTAA--TTGAGTGCTCT----AGCCGTCGGCCTTAAAGCAGCCACCAAGAACCAAACGCGTCACAGCACCACAC---AAAAAATTCT-TATCCTC-ACCAAAACCTCCTAATACGCATATCGAGCCACCCCATACAAGTATGGACGAGCTAATGCTAGAACTAGTAACAAGATCAAACAATCTCTT-----GACATCCCTGTAAGTCAGAAATAGCCCACCTACTGATAATTAACAGACCACAAA--------------AGGCACTA------------AACACTGTTACCCCAACACAGGAGTGT----ATACAAGAAAGATTAAAAGGCATAAAAGGAATTCGGC-AAA-AAAGACCCCAACTGTTTACCAAAAACATAGCCTATAGCAAC-ACAAGTATTATAGGCGTAGCCTGCCCAGTGAAACTC----TTTTAAACGGCCGCGGTATCCTAACCGTGCAAAGGTAGCGCAATCACTTGTCCCCTAAATAGGGACCAGTATGAATGGCCAAATGAGGGTCTACCTGTCTCCTGCGCCTAATCAATGAAACTGATCTCCCGGTACAAAAGCCGGAATAGCCACATAAGACGAGAAGACCCTGTGGAGCTTCAAACTAGTAACTAC----------------------CAGCACTAGTTACCCGTTTTAAGTTG-GGGCAACTTTGG--AAATAAAATAACCTCCAAGACAAACAGGCACCTACCCCTGAACTAAGGTCAACACACCAAAG----AAAACCTTCAGACCCAGTA---ATACTGAGCAACGAACCAAGTTACCCCAGGGATAACAGCGCTATCTTCCCCCAGAGTTCATATCGACAGG-AAGGATTACGACCTCGATGTTGGATCAGGACATCCAAGTGGTGCAGCCGCCACTAAAGGTTCGTTTGTTCAACGATTAA-AGTCCTACGTGATCTGAGTTCAGACCGGAGC
JAM11303 AATCCAGGTCGGTTTCTATCTATGATGC-TTTTTCTTCAGTACGAAAGGACAAAG-AAAAA-CGGACCTATATTGACAACACGTCCGACCAT--CACGACTG-ATCACAACTAAAGTCATATTAGCAA-----CC--ACATGCTAGACCAAAAATAATGG----TTTATTAAGGTGGCAGAGCCGGGTAATTGCA-CAAGACCTAAGT-CCTT-CTCCTCAGATGTTCAAATCATCTCCTTAATAATGTACTCAATCCTTTTATATCTCATCAA-CCCACTCCTATATATCATTCCGGTCCTAATTGCAGTAGCATTCTTAACCTTATTAGAACGAAAAGTGCTAGGTTACATACAAATACGAAAGGGCCCAAACATCGTAGGCCCATATGGCCTCCTTCAACCAATCGCTGATGGAGTAAAACTGTTTATTAAAGAACCAGTACGACCTTCCTCATCATCACCGAGCCTATTTATTGCTACTCCTACACTAGCACTGTTCCTCGCACTAATAATCTGGA-CCCCTATACCAATGCCTGCCCCAATAACAGACTTAAACCTAGGCCTTTTATTTATACTTGCCCTATCCAGCATAGCTGTCTACTCTATCCTTTGATCTGGTTGGGCCTCAAACTCAAAATA-CCCTCTAATCGGCGCCCTACGAGCTGTCGCACAAACAATCTCATACGAAGTTACCCTTGGAATCATCCTG-CTAACAATTATTATCCTAGT---AGGCAGCTTTACCATACAAACACTAACACTAACTCAAAACTCCCACTGACTACTCCTATCCTCATGACCACTAGCCATAATATGATTTATCTCTACCTTAGCAGAAACCAACC-GAGCTCCATTTGACCTAACAGA-AGGAGAATCAGAACTTGTCTCCGGATTTAATGTAGAATACGCAGCCGGCCCATTCGCACTTTTCTTTCTAGCTGAGTACGCCAACATTATAATAATAAACACCCTAACATGCATCCTATTCTT-AAACCC-AGGAAACACCCAC----CCTGACATGTTCCCAATAAATCTTATACTAAAAACAACCCTCCTGACCATTTTATTCTTATGAACCCGAGCCTCATA-CCCACGCTTCCGATACGACCAGCTTATACACCTTCTATGAAAAAATTTCCTACCAATCACCCTGGCTATATTC-TTATGACACGCATCCTTCCCCACCACTCTAGCAGGACT-ACCCCCACAATAA-------CGGAACTGTGCCCGAAT----T-TTAAGGTTTACTTTGATAGAGTAACACACAGAGGTTAAAA-TCCTCTCAT-TT-CCT------ATTAGAAAGACAGGACTCGAACCTGCACCAAAAGACTCAAAATCCAATGTACTCCCA-TTATACAACTCTCTAGTAAAGTCAGCTAATTAAGCTTTCGGGCCCATACCCCGAAAATGTTGGTTTAAACCCCGCCTCTACTAATGAA-CCCCATTATAACCTCACTAATTATTTCAAGCCTGGCTCTGGGCACAATAATCACAATATCAAGCTTCCACTGACTACTTGCTTGAATTGGATTAGAACTAAATACCCTAGCAATCAT-CCCAATCATCGCAAAACAACATCA-CCCCCGCGCAACAGAAGCCGCCACAAAATACTTCCTTATCCAAGCCGCAGCCTCAGCAACCCTT-CTCTTCTCAAGCACAATCAATGCTTGAACCATTGGAACCTGAGATATCACACAACTAACTAA--CCAACCCGCCTGCATTATATTAACCATAGCACTATCAATAAAACTAGGCCTAG--CCCCACTACACTTTTGACTACCAGAAGTGCTACAGGGATCAACACTAAAAACAGCACTAATCATTGCCACCTGACAAAAACTAG-CCCCTGCAGCCCTAT-TATTTTTAACACATAACTCACTACA-CCCAACAACCCTCCTTACAATAGGCCTATTATCAACAATTATCGGCGGTT-G-A-GGCGGACTAAACCAAACACAAACACGAAAAATTATAGCATATTCCTCAATCGCTCACCTAGGATGAATAGCATCAGTCCTAACTCTCGCCCCGAACATCATAATTCTAAATCTAACACTATACATCCTAATAACCCTGCCA-ACATTTATACTACTAATATTCTCATCATCTAAAACCATTAAAGACCTAACAATAACATGAACCATCT-CCCCAACAATGGCCGCCCTCCTACTAATTCTACTTATATCAATA--GGCGGACT--TCCACCACTCACAGGCTTCATTCCAAAATGATTTATCCTTCAAGAACTAATCTCCCACAACTT-AACCGCCATGGCCAC-AGCCATAGCCCTGTCAGCCTTATTAAGTCTA-TTCTTTTACCTTCGCCTATCATATACTACAGCACTAACCCTAG-CCCCCACCT-CACCACAAGGCAAACTAAAATGACGCCTACAGCCCAAATTAAAAACAACAGCCATATCAACAATACTAGCCATATCTACCTTACTCCTTCCAATCT-CCCCGGCCC---TAATAT------AGAGACTTAGGTTAA--CA-TAAAACCAGTGGCCTTCAAAGCCACAAACAAGAGCTAA-GCCCTCTTAGCCTCTGG--AAAGCCTGTAAAACTTTAATTTACATCTTCTGACTGCAAATCAGACACTTTCATTAAGCTAAA---------------------------------------------------------------------------------------------------------------------------------------------------GCTTCCTAGACAGACGGGCCTCGATCCCGTAAAATTTTAGTTAACAGCTAAACACCCAATCCAGCGGGCTTCTGTCCGGGCTTTAT------------AAAAAAAAAGCCGCGGCACACCC---TAGTGTGCGTCTCTAGATTTGCATTCTAGCGT-GAAA--------------------CACCACACGACTT----------------ATTGATAAGAGTGGGGCTG-A-ACCCACCTACACAGGGCTACAACCTGCCACCT------TCTCGGCCATC-------TTACCCGTGACTATTAACCGTTGATTCTTCTCAACTAACCACAAAGACATTGGCACCCTATACCTGATTTTTGGTGCCTGAGCAGGAATGGTGGGAACCGCACTAAG-CCTTTTAATCCGTGCTGAACTAAGCCAACCTGGCACACTACTGGGCGATGACCAAATCTACAATGTTATCGTTACAGCCCATGCCTTCGTAATAATT-TTCTTTATGGTCATACCCGTAATGATTGGGGGGGTTCGGAAACTGACTCGTACCCTTGATAATTGGGG-CCCCAGACATAGCATT-TCCACGCATGAATAACATAAGCTTCTGACTACT-G-CCCCCATCCTTCCTACTTCTTTTAGCATCCTC-TGGTGTGGAGGCGGGTGCAGGCACCGGGTGAACAGTATA-C-CCCCCCA-CTAGCCGGAAACCTCGCCCATGCCGGAGCCTCTGTTGACTTAACCATTTTCTCATTACATTTAGCCGGTGTATCCTCTATCTTAGGGGCAATTAATTTTATTACAACCTGCATCAATATAAAACCCCCCCGCAATAACCCAATACCAAA--CCCCTTTATTCGTCTGGTCTGTGTTAATCACAGCCGTCCTACTACTATTATCCCTCCCGGTCCTCGCTGCCGGCATCACAATACTACTAACAGACCGCAACCTCAACACATC-TTTTTTTGACCCCGCAGGT-GGAGGC-GACCCCATCTTATATCAACACCTATTCTGA-TTCTTCGGTCACCCAGAAGTTTACATTCTTATTTTACCAGGATTTGGGATAATCTCACATATTGTGACCTACTATGCAGG-G-AAAAAAGAACCCTTCGGCTACATGGGCATAGTATGAGCAATAATATCTATCGGTTTCCTGGGCTTCATCGTCTGAGCCCATCACATATTTACAGTTGGTATAGACGTTGACACACGAGCATACTTTACATCAGCAACCATGATCATCGCTATCCCAAC-AGGCGTAAAAGTATTCAGCTGATTGGCCACTCTACAT-GGCGGCATAATCAAATGGGACGCCGCAATACTATGGGCCCTA-GGCTTTATTTTCCTATTCACAGTC---GGTGGACTAACTGGCATCGTCCTAGCTAACTCATCACTAGACATTGTCCTACACGACACTTACTACGTAGTAGCCCACTTCCACTATGTACTCTCAATA-GGCGCTGTCTTTGCAATTAT-GGGCGGCTTTGTCCACTGATT-CCCACTATTTTCAGGATACACCCTACACCAAACATGAACAAAGATTCATTTCGGTGTAATATTCGCAGGCGTGAACTTAACA-TTTTTCCCCCAACACTTCTTAGGCCTATCAGGAATGCCACGGCGATACTCAGATTACCCTGATGCATATACTGTTTGAAACACTGTCTCATCAGTAGGCTCCCTTATCTCGCTAGTAGCTGTAATCATAATAATGTTTATTATCTGAGAAGCTTTTGCAGCCAAACGAGAAGTCCTAACTCTTGAGCTAACAAGCACCAACCTAGAGTGACTACACGGCTGCCCG-CCCCCCTTATCACACATATGAGGAACCAACATATGTTCAGACAAATTCAAGA-----------AA-GGGGGGAATCGAACCACCTTCTTCTGGTTTCAAGCCAACTGCATAGCTAATATGCT----TCTTTCTCCATA----------------GGACCCTAGTAAATTA-ATTATATAGCCCTGTCAGAGCTAAGTTACAGG--TTA-AAATCTGTGGGCCCTAATATGGCACACCCCTCTCAGCTCGGATTTCAAGATGCAGCCT-CCCCAATCATAGAAGAACTCTTACACTTCCATGACCACGCAATTATAATTGTCATTCTAATCAGCGCCCTTGTACTATATATCATTTCTCTTATAATGTCAACAAAATTAACACACACTAACACAATAGACGCCCAAGAAGTAGAAATAATCTGAACAATTTTACCAGCAGTTATCCTAATCTTAATTGCCCTCCCTTCTCTACGTA-TTCTTTACCTAATAGACGAAATCAACAA-CCCCCACTTAACCATCAAAGCCCTAGGACACCAATGATATTGAAGCTACGAATATACCGATTATGAAGACCTCCTCTTCGACTCATATATAGTACCAACCCAAGACCTAAAACCCGGA-TTTTTCCGACTACTAGAAGTTGATCACCACATAGTTATCCCGATAGAGTCCCCAATTCGAATGCT-AATCTCAGCAGAAGATGTTCTCCATTCATGGGCTGTCCCAGCCCTTGGGATCAAAACTGATGCCATTCCAGGACGATTAAACCAAACAACCTTCATTACATCACACCCTGGACTAT-TCTATGGTCAATGCTCAGAAATTTGCGGGTCAAATCATAGCTTCATACCCATCGTAGTAGAAGCTGT-ACCATTAAACCACTTCGAAAACTGGTCTACCACAATACTTA---CAGCTTCACTAAGAAGC-TTTTAC--AGCACTAGCCTTTTAAGCTAGAGA--AGGAGAATAACT--CTCCCTTAGTGAATATGCCACAACTAAACCCCG-CCCCCTGATTCTTTATTCTCCTACTCTCATGAGCCACACTTCTCCTGATTTTT-AAAAAAAAA-GTTTCACTATCCCCCCCC-CCCTTAATCACACAACCCTAG----ACGAGACTTCACATCACACCG--CCCCATGAAACTGACCATGAGCTTAAAC-TTCTTCGACCAGTTTCTAAGCCCAC--AAATTATAGGTAT-TCCACTTATCCTCTTAGCAATAACTGCA-CCAGCACTATTAATCTCTACAAAAACAAACCGCCTAACACCAAACCGAATAACAAT-ACTTCAAACGTGAGCATTACTCGCCTTTACAAAGCAACTAATAA--C-CCCACTAAACAAACCAGGGCATAAATGAGCTATAATACTGTTATCTCTAATAT-TCTTCCTGCTTTCCCTAAATATATTAGGCCTTTTACCATATACTTTTACCCCAACTACACAACTCTCAATAAACATAGGTCTAGCCG-T-ACCCCTATGGCTTGCAACAGTCCTAATAGGA-ATGCGAAACCAACCAACTATATCACTAGGC-CATCTTCTGCCTGAAGGAACCCCAA-CACCCCTAGTCCCAGTACTAATCATTATCGAAACAATTAGTCTACTTATTCG-CCCATTA-GCGCTCGGAGTACGACTAACCGCAAATCTAACCGCTGGCCACCTCCTAATTCAACTAATTTCAACAGCAGTATTCGTCCTGCTTCCAACAATAACCCTTACTGCCTCTATCACCGCAATCGTTCTACTATTATTAACCGGCTTAGAAGTTGCCGTCGCAATAATCCAAGCCTACGTCTTCACCCTCCTATTAAGCCTCTACCTACAAGAAAACGTTTAATGACCCACCAAGCACACGCCTACCATATAGTAGACCCAAGCCCTTGGCCCCTAAC-TGGTGCCATCGCCGCCCTATTAATAACATCTGGCCTAGCCGTATGATTTCACTTTAACAACACAACACTAATAAATATTGGCCTCATCGTGCTACTTCTAACAATATATCAGTGATGACGAGATATCACACGTGAAGGAACATTCCAAGGACACCATACAACACTAGTACAAAAAGGCCTTCGATACGGAATAATCCTCTTCATTACATCAGAAGTG-TTTTTCTTCATCGGGTTCTTCTGAGCTTTCTACCACTCAAGCCTAGCCCCAACCCCCGAACT--GGGGGGATGCTGA-CCACCAAGCGGGGT-AAA-CCCATTAAACCCATTCGAAGT-ACCACTATTAAACACCGCTGTTCTACTTGCCTCCGGTGTAACTGTTACATGAGCCCACCACTCAATTATAGA-CGGCGCCCGAAAAGAAGCAATTCAAGCCCTAATATTAACAGTAGTCTTAGGGTTGTA-CTTCACCGCACTCCAAGCCATAGAATACTATGAAG-CCCCCTTTGCAATTTCAGACTGTGTCTACGGGGCAACC-TTCTTCGTCGCAACTGGCTTCCATGGACTCCACGTTATTATTGGCTCCAG-TTTCTTAATTATCTGCCTACTACGACAAACCATATACCACTTCACAACCGGCCACCACTTCGGCTTTGAAGCCGCCGCCTGATACTGACACTTTGTAGATGTAGTCTGACTCTTCCTTTACGTATCAATCTACTGATGAGGCTCATG-TTTTTCTAGTAC-AATTAGTATAAGTGGCCTCCAACCACTAGACCCTAAT-ATAAATTTAGGG-AAAAACAATGGTCTTAACAATAATATTTTACATCGCCCTTACAATCACAACCCTTCTTGTGACAATTAGCTTTTGACT-TCCACAAACAACCCCCGACACAGAAAAGCTCT-CCCCATATGAATGTGGGTTTGACCCCCCTAGGGTCAGCCCGATTACCTTTTTCCCTTCGATTCTTTCTTGTAGCCATCC-TCTTTCTCCTATTTGACTTAGAAATTGCCTTACTTCTCCCAATCCCATGAGCAATAAACCTGCCGAGCCCAACCATAACCATCTCCTGAGTATCAACTATTGTTGCCCTACTTACACTTGGACTAGTATATGAGTGAGCAGC-AGGAGGATTAGAATGAGCAGAATAGGCGGCTAGTATAAACAATACAACTAATTTCGGCTTAGTCGACCTG-GGTTTGACCCCTAGGCCACCAT-ATGACTTCAACATACTTCACATTCACCGCAGCCTTCATGATCGGAATTACAGGCCTTTCAATACATCGCACACATCTTGTGTCTGCCCTACTATGCATCGAGGCCATAATACTAGCCCTATTTACGGCACTAACAGCCTTATCTGAAAACACCCAACTGCCACATATAACAGTGCTCCCCATCCTTCTTTTAGCCTTTTCTGCCTGCGAGGCAGGCACAGGCCTAGCCCTATTAATCGCAACTGCCCGAACTCATGGCACAGACCACCT-ACAAAACCTCAATCTTCTACAATGCTAAAAGTCCTACTCCCAACTATTTTTCTAATCCCAACAGCACTATTATCT-AAAAAAAACAGCCTCTTCTTAAATTACACAGTCAGTTCTATA-CTCCCAGCCCTCCTCAGCCTTATATGACTAAACCA-CCCATTAAACCTTAACCTGTCCGCCTCTT-CTAACTACACTAACATT-GACACCATATCTG-CCCCATTAATAGTTTTATCCTGCTGACTACT-ACCATTAATAGCTATTGCCAGCCAAAACCACCTTCAAACAGAA-CCTAT-CAGCCGCAAACGAACCTTTTTAATTACAATCTCAACCTTACAGGTCGCCCTCTTACTAACATTTTCGGCAACCAACCTCGTATTATTCTTCATCCTATTTGAAACAACATTAATCCCCACTCTTATTATCATCACCCGTTGAGGGAACCAAGCAGAGCGCCTATCTGCAGGAACCTACTTTTTATTCTACACGCTAGCCGGCTCACT-TCCACTGCTAGTTGCACTCCTCCTTATTAACACACAACACTTTAACACATCTATCATAATAAACAGCCTA--ACC-CAACCCC-AAA-TCGAACTGTCATGAACTAACACCCTACTATGACTCGCCTGCCTGCTTGCCTTCCTGGTAAAAATACCACTATATGGTCTGCACCTGTGATTGCCGAAAGCCCATGTAGAAGCCCCAATTGCCGGCTCAATGGTTCTTGCAGCTGTACTATTAAAACTCGGGGGGCTACGGAATCATCCGAATTA-CCCC--CATATTAAACCCACTGACCACAAGCTTATACTACCCATTCATTATTCTCGCAATATGGGGCATTATTATAACAAGCTCAATCTG-CCTACGACAAACAGACCTAAAATCACTAATTGCCTACTCATCAGTCAGCCACATAGGCCTGGTCATTGCAGCAGCCCTAATCCAAA-CACAATGAAGCCTTACCGGCGCAATCATTCTAATAGTAGCACACGGCCTCACATCATCAATACTATTCTGCCTAGCAAACACCAACTATGAACGAACCCACAGTCGTACCCTACTACTAGCACGAGG--CCTTCAACTAATCCTCCCCCCTCATGACTACATGATGGTTGGTGGCCAACCTTATAAACATAGCACT-G-CCCCCAACAATTAACCTCGCCGGGGAACTTATAATCTTAACCTCAACATTCAACTGATCTTACTTAACTATTATCATAACCGGACTAGGCACCCTTCTAACAGCAACATACTCCCTTCACATGTTCCTGATAACCCAAC-GCGGCAAACTAACAACACATGTCACACAAATA-ATGCCAACACATACCCGAGAACACCTCCTCATAGCCCTTCACATGATCCCCATACTACTATTAATACTAAACCCGCAACTAATCATGGGCCCTTTCTCTTGTCAACATAGTTT--AA--AAAATATTAGGTTGT-GGACCTAAAGATAGAAGTTAAA---C---CCTTCTTGTAGACCGAAAAGTGTTT--GTACACAAAGAACTGCTAATTC-C-TTGCCCTGAGGTTAAACTC-C-CAGACCTTTC-ACTTTTAAAGGATCACAGTCCAATCCGTTAGTCTTAGGAACTAAAATTCTTGGTGCAACTCCAAGTAAAAGTA---CATGCACAGCCTCCTTCATACCACAA-TTATCACAACATTTATTCTGCTACT--CG-CCCCAATTGCTACAACACTCC-CCCCCCGCTCCC-CTTAAACAAAAATGAAATACTACTCACGCAAAAACTGCCGTAAAAATAGCCTCAATTATAAGCATTG-T-ACCCTTGG--CCATCTTCATTAACTT-TGGCACAGAAACAACTACTATAAACGCACATTGAGTAACCACAACAAACTTCAATATTAACATAAGCTTCATATTAGACACCTACGCAACAACATTTATACCAATTGCCCTGTTCGTAACCTGATCTATTCTAGAATTTGCCTCCTGATATATAGCATCAGAC-CCCCACATT-AACCGA-TTCTTTAAATACCTCCTTCTATTCCTACTAGCCATACTAACACTAGTCACGGCCAACAACATATTTCAA-TTCTTTATTGGCTGAGA-AGGTGTGGGCATCATGTCCTTCCTATTGATTGGCTGATGGTACTCTCGCTCGGATGCAAATACCTCCGCACTTCAAGCAGTAATCTACAACCGCATTGGAGATATTGGCCTCATTTTATCCATAGCCTGACTAGCAATATACCTATCATCATGAGAGATACAACAACTCTT---CATAT-GCCAAAACAATATTTCAC-TTCTACCACTATTAGGCCTAATCCTAGCGGCCACTGGA-AAATCAGCCCAATTCGGACTACACCCCTGACTG-CCAGCAGCGATGGAGGGCCCAA-CCCCTGTTTCAGCCCTACTTCACTCCAGCACTATAGTTGTAGCGGGTA-TCTTCCTACTAATTCGTATTCA-CCCCCTACTAGAAACAAGCCAAACAGCCCTATCAATTTGCCTTTGCCTG-GGAGCAATCACCACACTCTTCACAGCCATCTGCGCTCTTACCCAAAACGACATT-AAA-AAAATCATTGCCTTCTCAACTTCCAGCCAACTGGGCCTTATAATAGTAACAGTCGGGTTAAACCAACCACAACTAGCTTTCTTTCACATCTCGACACATGCC-TTTTTCAAAGCCATACTATTCCTCTGCTCCGGATCAATCATTCACAACCTCGCAGACGAACAAGACATTCGAAAGAT-GGGTGGCATCCATAAAACCCTGCCAATTACCTCAACCTGTCTATCAATTGGCAGTCTAGCCCTAATTGGAA-CCCCATTCCTAGCCGGC-TTCTTCTCAAAAGACACCATCATTGAAACCATAAACACCTCACATCTAAACGCCTGAGCCCTTTCAGTTACATTAATCGCCACTGCCCTCACCGCCGCCTACAGCCTTCGACTAA-TCTTTTATGTACAAGCAAA--CT-CCACCCGAACC-AA-CCCACTAATCATAATATCTGAAAATAATAAAACCCTTACCAACCCCATTATCCGCCTCGCCATCGGCAGCATTTTAGCCGGCCTGTTAATTA-CCACCACTAT-CACCCCAATAAAAACAACAATTATAACAATATCAACTAC-AACAAAACTATCAGCACTTCTCGTAACAGTCTTGGGTCTTC-TATATGCCTTAGAACTAGCCTCCCAAACAACAACACTACTACA-CCAA-AAACATATG-AAACTTAATAACTTCTCTAATCAACTAGGGTTCTTCAATCCAACAACACACCGGATTCAACCACATATCTC--ACTTAAACAAGGACAAAACCTAGCCACACACCTAAATGACTTAATCTGGTATG-AGAAAACAGGCCCAAAACTT--ATTTTATCC-T-CTAACA----CCCC-ATTAATCCATAATACCTCTGCCGCCAACAAGGGCCTTATTAAATCGTACCTAACAAC--ATTCCTTC--TATTCATGACAACCATCATACTA------TCAACAACCCTCACCTAACCACCCGAAG--CCCCCCACGGACAA--CTCCCCGCGACAACTCTAACGCAACGAACAACGCCAGCAACAACCCC-CACCCAGACAATAAAAGATAAAA--CCCCCCCTCAAGAATAAAGCAATGACACACCACTAAAATCCATACGGGCTGTATACAA--C-C--------------C--AGTAGAATCGGC-A-CCCCCAACACCAAC-C----CCCCCCA--CCCACTCACACACCCCAAAACACAA-----CTAATAAAA-CAACCAAAACAACATA-C-CCAACAACATATAGCCCAACAGACCAGCT-ACCCCATGTCTCAGGATAATCATCAGCTGCCAAAGCCACAGAATAAGC-AAAAACCACCAACAT-T-CCCCCCAAATAAATAAGAAACAACACCAAAGAAACAAACGAG-TTTCCAAGTCAAACCAAAACCCCACACCCAACGGCCGACGCAACAACCAAACCCACCGCCCCATAAA-GGGGTGAG-GGGTTCGCTGCAACTGCAATAAG-ACCCCCCTAACAGACAAAAAGACAAT-AAAAAAATAAAATATACCATTATTCTTACTTGGCC---TCAAACCAAGACCTGTGATACGAAAAACCACCGTTGTATTTCAACCATAAAAA-CT-AATGACACAC---AACCTACGAAAAACCCA-CCCAATTCTAAAAATCATCAATGACTCATTTATTGACCT-GCC-ATCTCCGTCAAACATCTCAGCCTGATGAAATTTTGGCTCTTTACTAGG-AGTATGCCTAATTATGCAAGTA-TTAACAGGACTATTTTTAGCCATACATTACACAGCAGATATTTCATCAGCC-TTTTCTTCAGTAGCCCACATTTGTCGCGACGTCCAATACGGGTGACTTATCCGAAATCTCCATGCCAACGGCGCCTCAC-TTTTCTTCATCTGCCTATACCTTCATATCGGACGGGGCCTATACTACGGATCATATATGTATAAAGAAACATGAAACAT-CGGGGTCATCCTTTTTCTTCTTGTAATAGCAACAGCCTTCGTAGGATACGTACTGCCATGAGGACAAATATCCTTCT-GAGGGGCAACCGTGATTACAAACCTCCTATCAGCAGT-CCCCTATGTGGGAACAAGTC-TAGTCGAATGAATCTGA-GGTGGCTTCTCCGTAGACAACGCCACACTCACACGG-TTCTTCACATTTCATTTCTTATTACCATTTGCTGTAATGGCCGCCTCAATTATTCACCTCCTGTTCCTTCATGAAACAGGGTCTAACAATCCAACCGGCCTATCATCAAACACAGATAAAATCCCATTTCACCCATACTTCTCCTACAAAGACCTGCTAGGGGCAGCACTACTTATCATAC-TACTATTAATACTAGCCCTATTTA-CCCCAAACCTACTC-GGAGACCCAGAAAACTTCA-CCCCAGCAAA-CCCACTTGTCACA--CCCCCACATATTAAACCAGAATGATACTTCCTATTTGCATACGCCATCCTACGATCAATCCCGAACAAGCTCGGAGGTGTCTTAGCTCTTCTGTTCTCAATTCTAATCCTTATACTTGTACCCCTCCTTCACACCTCAAAACAAC-GAGGAAACGCGTTCCG-ACCCTTGTCCCAAATCCTATTTTGAACCCTAGTATCAAATATTATTA-TCCTAACCTGAATT-GGAGGACAGCCTGTTGAACACCCATTCATTATCATTGGACAAATTGCCTCAACCACATACTTCATCATCTTCCTAATCCTCG--CACCCCTACTAGCAAAAATAGAAAACAC--GCTAATAAAATG-----------------------------------------------------------------------------------------------------------------------------ATAAT-------TTA----GCCTTAGTAG-CTTAAA-TC---TAAAGCACTGGTCTTGTAAATCAGCGCTGGGAACTCA----TTTTTCCCCTAAGACATCAAAA-GAAAGGGG--CTTAAA-CC------------------------------------------------------------------------------------------------------------------------------------------------------------------CCTATCACTAATCCCCAAAACTAGTA-TTTTTA---TTAAACTATCTTCTG-GTTATTGTAGCTT--AAATTAC-AAAGTGTGGCACTGAAGATGCTAAG-ATGG--ATCCCTA--AATTTCCCAAAAACACAAAGTTTTGGTCCTAAACTTGCCGTTG-TTTTTA----------------------------------------GCCAAAATTATACATGCAAGCCTCCACATACCAGTGAAGATGCCCACACAA---CCCCAAACAGAAAGCCGGAGCAGACATCAGGACTCA----ACA--------------CACTTTAGCCGAAGACGCCTTGCT-AAGCCACA-CCCTCACGGGTTATCAGCAGTAATTAACATT-AAA-AAATAAGCG-A---------AAGCTCGATTTAGTTATGGTTAA--TATGGTCGGTAAATTCCGTGCCAGCCACCGCGGTTATACGAAAGACCAAAAACAACA-G-CACCCGGCGTAAAGCGTGACTAA---AG---AAAT----TAAAACAT-GGGGGGGGAAAGGCTGCCAAGTTGTAAAACA-CT-----------ACTGCACGCCAGAACCACAA-CA-C---ACGCCCCTAA---------AAACATC-TT--ACCTCACGAAAGCTAAGAAACAAACTGGGATTAGATA--CCCCACTATGCTCAGCCCTAAACACAGATGGC-AGAAATACAATCCCATCCGCCAGAGAACTACAGGCGAAAAGCCAAAAACTCCAAGGACTTGGCGGTGCTTCAAACCAACCTAGAGGAGCCTGTCCTATAATCGATA--CCCCACGCTAAACCTCA-CCCCTCCT-AGC--CAATCAGCCTATATACCGCCGTCGAAAGCCTACCTTATGAAAGAAA-CATAGTAAGCATAATAGTTA-ACAACTAACACGTCAGGTCAAGGTGTAGC-ACAC--GGAG-AGGCAGAGATGGGCTACA-TTTTT---CC--AAATAATATACGAACAGCATGC-TGAAA-CACATGCTTGAAGGTGGATTTAGTAGT-AAAACAAACAA-GAAAGTTTATTTTAAACCTGCTCTGAAGCGCGCACACACCG-CCCGTCACCCTCATCACAC-AG-----TTATAAAAC--------ACAAAATATA-AACAAACCA--C--------ACACCCAGATGAGGCAAGTCGTAACATGGTAAGCGCACTGGAAAGTGCGCTTGGAAT-ACAAACAGTAGCTTAGCAC-AAAGCACTCAACTTACAATTGAGCCATGTTAGTGAAACTCTAACCTATTTGAGCA-TAAAACTAGCCCGAACATT--AAA--AACAATAAACCAACAAAC---CC---ACACCAAACCATTTAT-TAAAACTAGTA-TATGTGATAGAACCTGTT----CAA-AGGAGCAATAGT-AATAGTACCGCAAGGAAACGTTGAAAGAATAATGAAAC-ATTTAAGCACT--AA-AAAGCAAAGATTAATACTTGTACCTTTTGCATTATGATTTAGCCAGA--ACA-CCACAGACAAAAAGA--ATTAAGCCGG-TG-ACCCCGAAACTAGGTGAGCTACTACAGAGCAGCTAT-AATTGAGCAAACCCGTCTCTGTAGCAAAAGAGTGGGATGACTCCGTAGTAGAGGTGAAAAGCCTACCGAACCTAGTTATAGCTGGTTGCTCAA-TAAATGAATTTTAGTTCAACTTTAGG-TT--ACACAT-----AAGCCAAAACTTCTA----CCACT-ACA-ACCTAAAAGATATTCAATGAGGGTACAGCCTTATTGAAAAAGGATACAACCAACA-CCTGAGAGCCAGTC---AACACCCAAC-TAAATTAGTAGGCCTTAAAGCAGCCACCAGAAAACAAAAGCGTCAAAGCACATGAC---AAAAAATACC-AACATCA-CAAACAAACTCCAGG--CCTATA-CTTGAGCCACACTATAATAATAGAAGAACTAATGCTAAAACCAGTAACAAGA----GACAC-TCTC-TAC-AGCACACCCGTGCCACAGTAATAGAAAACCTACTGATAATTAACAGACCTTACACCAGGTAATACAC-CAACAC-A-ATTGTTAAC--CACACTGTCACACCAACACAGGCGTAC-T--A-AAAAGAAAGATTAAAAGTTATAGAAGGAACTCAGC-AAA-ACTTGTCCCAACTGTTTACCAAAAACATAGCCTTTAGCAAT-AAAAGTATTAAAGGTCCTGCCTGCCCAGTG-AG--T----TTTTTAACGGCCGCGGTATTCTAACCGTGCAAAGGTAGCGTAATCACTTGTCCCCTAAATAGAGACTAGTATGAACGGCTAAATGAGGACAAGCCTGTCTCCTATGACCAATCAGTGAAACTGATCTTCCAGTACAAAAGCTGGAATACACACATAAGACGAGAAGACCCTGTGGAGCTTTAAACTTACCACCAA-AACAACCCACGGAA----------ACCTGGT-GTAAATTTTAAGTTG-GGGCGACTTCGG--AAAAAAACAAAACTTCCGAGCACAGAACCA--CAATTTCTAACCGAGGCCCACAAGCCAAAG----AACAAAACTTGACCCAGTC---ACACTGATCAACGAACCAAGTTACCCCAGGGATAACAGCGCTATCTTCTTCAAGAGTCCCTATCGACAAG-AAGGTTTACGACCTCGATGTTGGATCAGGACACCCCAATGGTGCAGCCGCTATTAAAGGTTCGTTTGTTCAACGATTAATAGTCCTACGTGATCTGAGTTCAGACCGGAGC
JAM11335 AATCCAGGTCGGTTTCTATCTATGATGC-TTTTTCTTCAGTACGAAAGGACAAAG-AAAAA-CGGACCTATATTGACAACACGTCCGACCAT--CACGACTG-ATCACAACTAAAGTCATATTAGCAA-----CC--ACATGCTAGACCAAAAATAATGG----TTTATTAAGGTGGCAGAGCCGGGTAATTGCA-CAAGACCTAAGT-CCTT-CTCCTCAGATGTTCAAATCATCTCCTTAATAATGTACTCAATCCTTTTATATCTCATCAA-CCCACTCCTATATATCATTCCGGTCCTAATTGCAGTAGCATTCTTAACCTTATTAGAACGAAAAGTGCTAGGTTACATACAAATACGAAAGGGCCCAAACATCGTAGGCCCATATGGCCTCCTTCAACCAATCGCTGATGGAGTAAAACTGTTTATTAAAGAACCAGTACGACCTTCCTCATCATCACCGAGCCTATTTATTGCTACTCCTACACTAGCACTGTTCCTCGCACTAATAATCTGGA-CCCCTATACCAATGCCTGCCCCAATAACAGACTTAAACCTAGGCCTTTTATTTATACTTGCCCTATCCAGCATAGCTGTCTACTCTATCCTTTGATCTGGTTGGGCCTCAAACTCAAAATA-CCCTCTAATCGGCGCCCTACGAGCTGTCGCACAAACAATCTCATACGAAGTTACCCTTGGAATCATCCTA-CTAACAATTATTATCCTAGT---AGGCAGCTTTACCATACAAACACTAACACTAACTCAAAACTCCCACTGACTACTCCTATCCTCATGACCACTAGCCATAATATGATTTATCTCTACCTTAGCAGAAACCAACC-GAGCTCCATTTGACCTAACAGA-AGGAGAATCAGAACTTGTCTCCGGGTTTAATGTAGAATACGCAGCCGGCCCATTCGCACTTTTCTTTCTAGCTGAGTACGCCAACATTGTAATAATAAACACCCTAACATGCATCCTATTCTT-AAACCC-AGGAAACACCCAC----CCTGACATGTTCCCAATAAATCTTATACTAAAAACAACCCTCCTGACCATTTTATTCTTATGAACCCGAGCCTCATA-CCCACGCTTCCGATACGACCAGCTTATACACCTTCTATGAAAAAATTTCCTACCAATCACCCTGGCTATATTC-TTATGACACGCATCCTTCCCCACCACTCTAGCAGGACT-ACCCCCACAATAA-------CGGAACTGTGCCCGAAT----T-TTAAGGTTTACTTTGATAGAGTAACACACAGAGGTTAAAA-TCCTCTCAT-TT-CCT------ATTAGAAAGACAGGACTCGAACCTGCACCAAAAGACTCAAAATCCAATGTACTCCCA-TTATACAACTCTCTAGTAAAGTCAGCTAATTAAGCTTTCGGGCCCATACCCCGAAAATGTTGGTTTAAACCCCGCCTCTACTAATGAA-CCCCATTATAACCTCACTAATTATTTCAAGCCTGGCTCTGGGCACAATAATCACAATATCAAGCTTCCACTGACTACTTGCTTGAATTGGATTAGAACTAAATACCCTAGCAATCAT-CCCAATCATCGCAAAACAACATCA-CCCCCGCGCAACAGAAGCCGCCACAAAATACTTCCTTATCCAAGCCGCAGCCTCAGCAACCCTT-CTCTTCTCAAGCACAATCAATGCTTGAACCATTGGAACCTGAGATATCACGCAACTAACTAA--CCAACCTGCCTGCATTATATTAACCATAGCACTATCAATAAAACTAGGCCTAG--CCCCACTACACTTTTGACTACCAGAAGTGCTACAGGGATCAACACTAAAAACAGCACTAATCATTGCCACCTGACAAAAACTAG-CCCCTGCAGCCCTAT-TATTTTTAACACATAACTCACTACA-CCCAACAACCCTCCTTACAATAGGCCTATTATCAACAATTATCGGCGGTT-G-A-GGCGGACTAAACCAAACACAAACACGAAAAATTATAGCATATTCCTCAATCGCTCATCTAGGATGAATAGCATCAGTCCTAACTCTCGCCCCGAACATCATAATTCTAAATCTAACACTATACATCCTAATAACCCTGCCA-ACATTTATACTACTAATATTCTCATCATCTAAAACCATTAAAGACCTAACAATAACATGAACCATCT-CCCCAACAATGGCCGCCCTCCTACTAATTCTACTTATATCAATA--GGCGGACT--TCCACCACTCACAGGCTTCATTCCAAAATGATTTATCCTTCAAGAACTAATCTCCCATAACTT-AACCGCCATGGCCAC-AGCCATAGCCCTGTCAGCCTTATTAAGTCTA-TTCTTTTACCTTCGCCTATCATATACTACAGCACTAACCCTAG-CCCCCACCT-CACCACAAGGCAAACTAAAATGACGCCTACAGCCCAAATTAAAAACAACAGCCATATCAACAATACTAGCCATATCTACCTTACTCCTTCCAATCT-CCCCGGCCC---TAATAT------AGAGACTTAGGTTAA--CA-TAAAACCAGTGGCCTTCAAAGCCACAAACAAGAGCTAA-GCCCTCTTAGCCTCTGG--AAAGCCTGTAAAACTTTAATTTACATCTTCTGACTGCAAATCAGACACTTTCATTAAGCTAAA---------------------------------------------------------------------------------------------------------------------------------------------------GCTTCCTAGACAGACGGGCCTCGATCCCGTAAAATTTTAGTTAACAGCTAAACACCCAATCCAGCGGGCTTCTGTCCGGGCTTTAT-------------AAAAAAAAGCCGCGGCACACCC---TAGTGTGCGTCTCTAGATTTGCATTCTAGCGT-GAAA--------------------CACCACACGACTT----------------ATTGATAAGAGTGGGGCTG-A-ACCCACCTACACAGGGCTACAACCTGCCACCT------TCTCGGCCATC-------TTACCCGTGACTATTAACCGTTGATTCTTCTCAACTAACCACAAAGACATTGGCACCCTATACCTGATTTTTGGTGCCTGAGCAGGAATGGTGGGAACCGCACTAAG-CCTTTTAATCCGTGCTGAACTAAGCCAACCTGGCACACTACTGGGCGATGACCAAATCTACAATGTTATCGTTACAGCCCATGCCTTCGTAATAATT-TTCTTTATGGTCATACCCGTAATGATT-GGGGGGTTCGGAAACTGACTCGTACCCTTGATAATTGGGG-CCCCAGACATAGCATT-TCCACGCATGAATAACATAAGCTTCTGACTACT-G-CCCCCATCCTTCCTACTTCTTTTAGCATCCTC-TGGTGTGGAGGCGGGTGCAGGCACCGGGTGAACAGTATA-C-CCCCCCA-CTAGCCGGAAACCTCGCCCATGCCGGAGCCTCTGTTGACTTAACCATTTTCTCATTACATCTAGCCGGTGTATCCTCTATCTTAGGGGCAATTAATTTTATTACAACCTGCATCAATATAAAA-CCCCCCGCAATAACCCAATACCAAA--CCCCTTTATTCGTCTGGTCTGTGTTAATCACAGCCGTCCTACTACTATTATCCCTCCCGGTCCTCGCTGCCGGCATCACAATACTACTAACAGACCGCAACCTCAACACATC-TTTTTTTGACCCCGCAGGT-GGAGGC-GACCCCATCTTATATCAACACCTATTCTGA-TTCTTTGGTCACCCAGAAGTTTACATTCTTATTTTACCAGGATTTGGGATAATCTCACATATTGTGACCTACTATGCAGG-G-AAAAAAGAACCCTTCGGCTACATGGGCATAGTATGAGCAATAATATCTATCGGTTTCCTGGGCTTCATCGTCTGAGCCCATCACATATTTACAGTTGGTATAGACGTTGACACACGAGCATACTTTACATCAGCAACCATGATCATCGCTATCCCAAC-AGGCGTAAAAGTATTCAGCTGATTGGCCACTCTACAT-GGCGGCATAATCAAATGGGACGCCGCAATACTATGGGCCCTA-GGCTTTATTTTCCTATTCACAGTC---GGTGGACTAACTGGCATCGTCCTAGCTAACTCATCACTAGACATTGTCCTACACGACACTTACTACGTAGTAGCCCACTTCCACTATGTACTCTCAATA-GGCGCTGTCTTTGCAATTAT-GGGCGGCTTTGTCCACTGATT-CCCACTATTTTCAGGATACACCCTACACCAAACATGAACAAAGATTCATTTCGGTGTAATATTCGCAGGCGTGAACTTAACA-TTTTTCCCCCAACACTTCTTAGGCCTATCAGGAATGCCACGGCGATACTCAGATTACCCTGATGCATATACTGTTTGAAACACTGTCTCATCAGTAGGCTCCCTTATCTCGCTAGTAGCTGTAATCATAATAATGTTTATTATCTGAGAAGCTTTTGCAGCCAAACGAGAAGTCCTAACTCTTGAGCTAACAAGCACCAACCTAGAGTGACTACACGGCTGCCCG-CCCCCCTTATCACACATATGAGGAACCAACATATGTTCAGACAAATTCAAGA-----------AAGGGGGGGAATCGAACCACCTTCTTCTGGTTTCAAGCCAACTGCATAGCTAATATGCT----TCTTTCTCCATA----------------GGACCCTAGTAAATTA-ATTATATAGCCCTGTCAGAGCTAAGTTACAGG--TTA-AAATCTGTGGGCCCTAATATGGCACACCCCTCTCAGCTCGGATTTCAAGATGCAGCCT-CCCCAATCATAGAAGAACTCTTACACTTCCATGACCACGCAATTATAATTGTCATTCTAATCAGCGCCCTTGTACTATATATCATTTCTCTTATAATGTCAACAAAATTAACACACACTAACACAATAGACGCCCAAGAAGTAGAAATAATCTGAACAATTTTACCAGCAGTTATCCTAATCTTAATTGCCCTCCCTTCTCTACGTA-TTCTTTACCTAATAGACGAAATCAACAA-CCCCCACTTAACCATCAAAGCCCTAGGACACCAATGATATTGAAGCTACGAATATACCGATTATGAAGACCTCCTCTTCGACTCATATATAGTACCAACCCAAGACCTAAAACCCGGA-TTTTTCCGACTACTAGAAGTTGATCACCACATAGTTATCCCGATAGAGTCCCCAATTCGAATGCT-AATCTCAGCAGAAGATGTTCTCCATTCATGGGCTGTCCCAGCCCTTGGGATCAAAACTGATGCCATTCCAGGACGATTAAACCAAACAACCTTCATTACATCACACCCTGGACTAT-TCTATGGTCAATGCTCAGAAATTTGCGGGTCAAATCATAGCTTCATACCCATCGTAGTAGAAGCTGT-ACCATTAAACCACTTCGAAAACTGGTCTACCACAATACTTA---CAGCTTCACTAAGAAGC-TTTTAC--AGCACTAGCCTTTTAAGCTAGAGA--AGGAGAATAACT--CTCCCTTAATGAATATGCCACAACTAAACCCCG-CCCCCTGATTCTTTATTCTCCTACTCTCATGAGCCACACTTCTCCTGATTTTT-AAAAAAAAA-GTTTCACTATCCT-CCCC-CCCTTAATCACACAACCCTAG----ACGAGACTTCACATCACACCG--CCCCATGAAACTGACCATGAGCTTAAAC-TTCTTCGACCAGTTTCTAAGCCCAC--AAATTATAGGTAT-TCCACTTATCCTCTTAGCAATAACTGCA-CCAGCACTATTAATCTCTACAAAAACAAACCGCCTAACACCAAACCGAATAACAAT-ACTTCAAACGTGAGCATTACTCGCCTTTACAAAGCAACTAATAA--C-CCCACTAAACAAACCAGGGCATAAATGAGCTATAATACTGTTATCTCTAATAT-TCTTCCTGCTTTCCCTAAATATATTAGGCCTTTTACCATATACTTTTACCCCAACTACACAACTCTCAATAAACATAGGTCTAGCCG-T-ACCCCTATGGCTTGCAACAGTCCTAATAGGA-ATGCGAAACCAACCAACTATATCACTAGGC-CATCTTCTGCCTGAAGGAACCCCAA-CACCCCTAGTCCCAGTACTAATCATTATCGAAACAATTAGTCTACTTATTCG-CCCATTA-GCGCTCGGAGTACGACTAACCGCAAACCTAACCGCTGGCCACCTCCTAATTCAACTAATTTCAACAGCAGTATTCGTCCTGCTTCCAACAATAACCCTTACTGCCTCTATCACCGCAATCGTTCTACTATTATTAACCGGCTTAGAAGTTGCCGTCGCAATAATCCAAGCCTACGTCTTCACCCTCCTATTAAGCCTCTACCTACAAGAAAACGTTTAATGACCCACCAAGCACACGCCTACCATATAGTAGACCCAAGCCCTTGGCCCCTAAC-TGGTGCCATCGCCGCCCTATTAATAACATCTGGCCTAGCCGTATGATTTCACTTTAACAACACAACACTAATAAATATTGGCCTCATCGTGCTACTTCTAACAATATATCAGTGATGACGAGATATCACACGTGAAGGAACATTCCAAGGACACCATACAACACTAGTACAAAAAGGCCTTCGATACGGAATAATCCTCTTCATTACATCAGAAGTG-TTTTTCTTCATCGGGTTCTTCTGAGCTTTCTACCACTCAAGCCTAGCCCCAACCCCTGAACT--GGGGGGATGCTGA-CCACCAAGCGGGGT-AAA-CCCATTAAACCCATTCGAAGT-ACCACTATTAAACACCGCTGTTCTACTTGCCTCCGGTGTAACTGTTACATGAGCCCACCACTCAATTATAGA-CGGCGCCCGAAAAGAAGCAATTCAAGCCCTAATATTAACAGTAGTCTTAGGGCTGTA-CTTCACCGCACTCCAAGCCATAGAATACTATGAAG-CCCCCTTTGCAATTTCAGACTGTGTCTACGGGGCAACC-TTCTTCGTCGCAACTGGCTTCCATGGACTCCACGTTATTATTGGCTCCAG-TTTCTTAATTATCTGCCTACTACGACAAACCATATACCACTTCACAACCGGCCACCACTTCGGCTTTGAGGCCGCCGCCTGATACTGACACTTTGTAGATGTAGTCTGACTCTTCCTTTACGTATCAATCTACTGATGAGGCTCATG-TTTTTCTAGTAC-AATTAGTATAAGTGGCCTCCAACCACTAGACCCTAAT-ATAAATTTAGGG-AAAAACAATGGTCTTAACAATAATATTTTACATCGCCCTTACAATCACAACCCTTCTTGTGACAATTAGCTTTTGACT-TCCACAAACAACCCCCGACACAGAAAAGCTCT-CCCCATATGAATGTGGGTTTGA-CCCCCTAGGGTCAGCCCGATTACCTTTTTCCCTTCGATTCTTTCTTGTAGCCATCC-TCTTTCTCCTATTTGACTTAGAAATTGCCTTACTTCTCCCAATCCCATGAGCAATAAACCTGCCGAGCCCAACCATAACCATCTCCTGAGTATCAACTATTGTTGCCCTACTTACACTTGGACTAGTATATGAGTGAGCAGC-AGGAGGGTTAGAATGAGCAGAATAGGCGGCTAGTATAAACAATACAACTAATTTCGGCTTAGTCGACCTG-GGTTTGACCCCTAGGCCACCAT-ATGACTTCAACATACTTCACATTCACCGCAGCCTTCATGATCGGAATTACAGGCCTTTCAATACATCGCACACATCTTGTGTCTGCCCTACTATGCATCGAGGCCATAATACTAGCCCTATTTACGGCACTAACAGCCTTATCTGAAAACACCCAACTGCCACATATAACAGTGCTCCCCATCCTTCTTTTAGCCTTTTCTGCCTGCGAGGCAGGCACAGGCCTAGCCCTATTAGTCGCAACTGCCCGAACTCATGGCACAGACCACCT-ACAAAACCTCAATCTTCTACAATGCTAAAAGTCCTACTCCCAACTATTTTTCTAATCCCAACAGCACTATTATCT-AAAAAAAACAGCCTCTTCTTAAATTACACAGTCAGTTCTATA-CTCCCAGCCCTCCTCAGCCTTATATGACTAAACCA-CCCATTAAACCTTAACCTGTCCGCCTCTT-CTAACTACACTAATATT-GACACCATATCTG-CCCCATTAATAGTTTTATCCTGCTGACTACT-ACCATTAATAGCTATTGCCAGCCAAAACCACCTTCAAACAGAA-CCTAT-CAACCGTAAACGAACCTTTTTAATTACAATCTCAACCTTACAGGTCGCCCTCTTACTAACATTTTCGGCAACCAACCTTGTATTATTCTTCATCCTATTTGAAACAACATTAATCCCCACTCTTATTATCATCACCCGTTGAGGGAACCAAGCAGAGCGCCTATCTGCAGGAACCTACTTTTTATTCTACACGCTAGCCGGCTCACT-TCCACTGCTAGTTGCACTCCTCCTTATTAACACACAACACTTTAACACATCTATCATAATAAACAGCCTA--ACC-CAACCCC-AAA-TCGAACTGTCATGAACTAACACCCTACTATGACTCGCCTGCCTGCTTGCCTTCCTGGTAAAAATACCACTATATGGTCTGCACCTGTGATTGCCAAAAGCCCATGTAGAAGCCCCAATTGCCGGCTCAATGGTTCTTGCAGCTGTACTATTAAAACTC-GGGGGCTACGGAATCATCCGAATTA-CCCC--CATATTAAACCCACTGACCACAAGCTTATACTACCCATTCATTATTCTCGCAATATGGGGCATTATTATAACAAGCTCAATCTG-CCTACGACAAACAGACCTAAAATCACTAATTGCCTACTCATCAGTCAGCCACATAGGCCTGGTCATTGCAGCAGCCCTAATCCAAA-CACAATGAAGCCTTACCGGCGCAATCATTCTAATAGTAGCACACGGCCTCACATCATCAATACTATTCTGCCTAGCAAACACCAACTATGAACGAACCCACAGTCGTACCCTACTACTAGCACGAGG--CCTTCAACTAATCCTCCCCCCTCATGACTACATGATGGTTGGTGGCCAACCTTATAAACATAGCACT-G-CCCCCAACAATTAACCTCGCCGGGGAACTTATAATCTTAACCTCAACATTCAACTGATCTTACTTAACTATTATCATAACCGGACTAGGCACCCTTCTAACAGCAACATACTCCCTTCACATGTTCCTGATAACCCAAC-GCGGCAAACTAACAACACATGTCACACAAATA-ATGCCAACACATACCCGAGAACACCTCCTCATAGCCCTTCACATGATCCCCATACTACTATTAATACTAAACCCGCAACTAATCATGGGCCCTTTCTCTTGTCAACATAGTTT--AA--AAAATATTAGGTTGT-GGACCTAAAGATAGAAGTTAAA---C---CCTTCTTGTAGACCGAAAAGTGTTT--GTACACAAAGAACTGCTAATTC-C-TTGCCCTGAGGTTAAACTC-C-CAGACCTTTC-ACTTTTAAAGGATCACAGTCCAATCCGTTAGTCTTAGGAACTAAAATTCTTGGTGCAACTCCAAGTAAAAGTA---CATGCACAGCCTCCTTCATACCACAA-TTATCACAACATTTATTCTGCTACT--CG-CCCCAATTGCTACAACACTCT-CCCCCCGCTCCC-CTTAAACAAAAATGAAATACTACTCACGCAAAAACTGCCGTAAAAATAGCCTCAATTATAAGCATTG-T-ACCCTTGG--CCATCTTCATTAACTT-TGGCACAGAAACAACTACTATAAACGCACATTGAGTAACCACAACAAACTTCAATATTAACATAAGCTTCATATTAGACACCTACGCAACAACATTTATACCAATTGCCCTGTTCGTAACCTGATCTATTCTAGAATTTGCCTCCTGATATATAGCATCAGAC-CCCCACATT-AACCGA-TTCTTTAAATACCTCCTTCTATTCCTACTAGCCATACTAACACTAGTCACGGCCAACAACATATTTCAA-TTCTTTATTGGCTGAGA-AGGTGTGGGCATCATGTCCTTCCTATTAATTGGCTGATGGTACTCTCGCTCGGATGCAAATACCTCCGCACTTCAAGCAGTAATCTACAACCGCATTGGAGATATTGGCCTCATTTTATCCATAGCCTGACTAGCAATATACCTATCATCATGAGAGATACAACAACTCTT---CATAT-GCCAAAACAATATTTCAC-TTCTACCACTATTAGGCCTAATCCTAGCGGCCACTGGA-AAATCAGCCCAATTCGGACTACACCCCTGACTG-CCAGCAGCGATGGAGGGCCCAA-CCCCTGTTTCAGCCCTACTTCACTCCAGCACTATAGTTGTAGCGGGTA-TCTTCCTACTAATTCGTATTCA-CCCCCTACTAGAAACAAGCCAAACAGCCCTATCAATTTGCCTTTGCCTG-GGAGCAATCACCACACTCTTCACAGCCATCTGCGCTCTTACCCAAAACGACATT-AAA-AAAATCATTGCCTTCTCAACTTCCAGCCAACTGGGCCTTATAATAGTAACAGTCGGGTTAAACCAACCACAACTAGCTTTCTTTCACATCTCGACACATGCC-TTTTTCAAAGCCATACTATTCCTTTGCTCCGGATCAATCATTCACAACCTCGCAGACGAACAAGACATTCGAAAGAT-GGGTGGCATCCATAAAACCCTGCCAATTACCTCAACCTGTCTATCAATTGGCAGTCTAGCCCTAATTGGAA-CCCCATTCCTAGCCGGC-TTCTTCTCAAAAGACACCATCATTGAAACCATAAACACCTCACATCTAAACGCCTGAGCCCTTTCAGTTACATTAATCGCCACTGCCCTCACCGCCGCCTACAGCCTTCGACTAA-TCTTTTATGTACAAGCAAA--CT-CCACCCGAACC-AA-CCCACTAATCATAATATCTGAAAATAATAAAACCCTTACCAACCCCATTATCCGCCTCGCCATCGGCAGCATTTTAGCCGGCCTGTTAATTA-CCACCACTAT-CACCCCAATAAAAACAACAATTATAACAATATCAACTAC-AACAAAACTATCAGCACTTCTCGTAACAGTCTTGGGTCTTC-TATATGCCTTAGAACTAGCCTCCCAAACAACAACACTACTACA-CCAA-AAACATATG-AAACTTAATAACTTCTCTAATCAACTAGGGTTCTTCAATCCAACAACACACCGGATTCAACCACATATCTC--ACTTAAACAAGGACAAAACCTAGCCACACACCTAAATGACTTAATCTGGTATG-AGAAAACAGGCCCAAAACTT--ATTTTATCC-T-CTAACA----CCCC-ATTAATCCATAATACCTCTGCCGCCAACAAGGGCCTTATTAAATCGTACCTAACAAC--ATTCCTTC--TATTCATGACAACCATCATACTA------TCAACAACCCTCACCTAACCACCCGAAG--CCCCCCACGGACAA--CTCCCCGCGACAACTCTAACGCAACGAACAACGCCAGCAACAACCCC-CACCCAGACAATAAAAGATAAAA---CCCCCCTCAAGAATAAAGCAATGACACACCACTAAAATCCATACGGGCTGTATACAA--C-C--------------C--AGTAGAATCGGC-A-CCCCCAACACCAA--C----CCCCCCA--CCCACTCACACACCCCAAAACACAA-----CTAATAAAA-CAACCAAAACAACATA-C-CCAACAACATATAGCCCAACAGACCAGCT-ACCCCATGTCTCAGGATAATCATCAGCTGCCAAAGCCACAGAGTAAGC-AAAAACCACCAACAT-T-CCCCCCAAATAAATAAGAAACAACACCAAAGAAACAAACGAG-TTTCCAAGTCAAACCAAAACCCCACACCCAACGGCCGACGCAACAACCAAACCCACCGCCCCATAAA-GGGGTGAG-GGGTTCGCTGCAACTGCAATAAG-A-CCCCCTAACAGACAAAAAGACAAT-AAAAAAATAAAATATACCATTATTCTTACTTGGCC---TCAAACCAAGACCTGTGATACGAAAAACCACCGTTGTATTTCAACCATAAAAA-CT-AATGACACAC---AACCTACGAAAAACCCA-CCCAATTCTAAAAATCATCAATGACTCATTTATTGACCT-GCC-ATCTCCGTCAAACATCTCAGCCTGATGAAATTTTGGCTCTTTACTAGG-AGTATGCCTAATTATGCAAGTA-TTAACAGGACTATTTTTAGCCATACATTACACAGCAGATATTTCATCAGCC-TTTTCTTCAGTAGCCCACATTTGTCGCGATGTCCAATACGGGTGACTTATCCGAAATCTCCATGCCAACGGCGCCTCAC-TTTTCTTCATCTGCCTATACCTTCATATCGGACGGGGCCTATACTACGGATCATATATGTATAAAGAAACATGAAACAT-CGGGGTCATCCTTTTTCTTCTTGTAATAGCAACAGCCTTCGTAGGATACGTACTGCCATGAGGACAAATATCCTTCT-GAGGGGCAACCGTGATTACAAACCTCCTATCAGCAGT-CCCCTATGTGGGAACAAGTC-TAGTCGAATGAATCTGA-GGTGGCTTCTCCGTAGACAACGCCACACTCACACGG-TTCTTCACATTTCATTTCTTATTACCATTTGCTGTAATAGCCGCCTCAATTATTCACCTCCTGTTCCTTCATGAAACAGGGTCTAACAATCCAACCGGCCTATCATCAAACACAGATAAAATCCCATTTCACCCATACTTCTCCTACAAAGACCTGCTAGGGGCAGCACTACTTATCATAC-TACTATTAATACTAGCCCTATTTA-CCCCAAACCTACTC-GGAGACCCAGAAAACTTCA-CCCCAGCAAA-CCCACTTGTCACA--CCCCCACATATTAAACCAGAATGATACTTCCTATTTGCATACGCCATCCTACGATCAATCCCGAACAAGCTCGGAGGTGTCTTAGCTCTTCTGTTCTCAATTCTAATCCTTATACTTGTACCCCTCCTTCACACCTCAAAACAAC-GAGGAAACGCGTTCCG-ACCCTTGTCCCAAATCCTATTTTGAACCCTAGTATCAAATATTATTA-TCCTAACCTGAATT-GGAGGACAGCCTGTTGAACACCCATTCATTATCATTGGACAAATTGCCTCAACCACATACTTCATCATCTTCCTAATCCTCG--CACCCCTACTAGCAAAAATAGAAAACAC--GCTAATAAAATG-----------------------------------------------------------------------------------------------------------------------------ATAAT-------TTA----GCCTTAGTAG-CTTAAA-TC---TAAAGCACTGGTCTTGTAAATCAGCGCTGGGAACTCA---TTTTTTCCCCTAAGACATCAAAA-GAAAGGGG--CTTAAA-CC------------------------------------------------------------------------------------------------------------------------------------------------------------------CCTATCACTAATCCCCAAAACTAGTA-TTTTTA---TTAAACTATCTTCTG-GTTATTGTAGCTT--AAATTAC-AAAGTGTGGCACTGAAGATGCTAAG-ATGG--ATCCCTA--AATTTCCCAAAAACACAAAGTTTTGGTCCTAAACTTGCCGTTG-TTTTTA----------------------------------------GCCAAAATTATACATGCAAGCCTCCACATACCAGTGAAGATGCCCACACAA---CCCCAAACAGAAAGCCGGAGCAGACATCAGGACTCA----ACA--------------CACTTTAGCCGAAGACGCCTTGCT-AAGCCACA-CCCTCACGGGTTATCAGCAGTAATTAACATT-AAA-AAATAAGCG-A---------AAGCTCGATTTAGTTATGGTTAA--TATGGTCGGTAAATTCCGTGCCAGCCACCGCGGTTATACGAAAGACCAAAAACAACA-G-CACCCGGCGTAAAGCGTGACTAA---AG---AAAT----TAAAACAT-TGGGGGGGAAAGGCTGCCAAGTTGTAAAACA-CT-----------ACTGCACGCCAGAACCACAA-CA-C---ACGCCCCTAA---------AAACATC-TC--ACCTCACGAAAGCTAAGAAACAAACTGGGATTAGATA--CCCCACTATGCTCAGCCCTAAACACAGATGGC-AGAAATACAATCCCATCCGCCAGAGAACTACAGGCGAAAAGCCAAAAACTCCAAGGACTTGGCGGTGCTTCAAACCAACCTAGAGGAGCCTGTCCTATAATCGATA--CCCCACGCTAAACCTCA-CCCCTCCT-AGC--CAATCAGCCTATATACCGCCGTCGAAAGCCTACCTTATGAAAGAAA-CATAGTAAGCATAATAGTTA-ACAACTAACACGTCAGGTCAAGGTGTAGC-ACAC--GGAG-AGGCAGAGATGGGCTACA-TTTTT---CC--AAATAATATACGAACAGCATGC-TGAAA-CACATGCTTGAAGGTGGATTTAGTAGT-AAAACAAACAA-GAAAGTTTATTTTAAACCTGCTCTGAAGCGCGCACACACCG-CCCGTCACCCTCATCACAC-AA-----TTATAAAAC--------ACAAAATATA-AACAAACCA--C--------ACACCCAGATGAGGCAAGTCGTAACATGGTAAGCGCACTGGAAAGTGCGCTTGGAAT-ACAAACAGTAGCTTAGCAC-AAAGCACTCAACTTACAATTGAGCCATGTTAGTGAAACTCTAACCTATTTGAGCA-TAAAACTAGCCCGAACATT--AAA--AACAATAAACCAACAAAC---CC---ACACCAAACCATTTAT-TAAAACTAGTA-TATGTGATAGAACCTGTT----CAA-AGGAGCAATAGT-AATAGTACCGCAAGGAAACGTTGAAAGAATAATGAAAC-ATTTAAGCACT--AA-AAAGCAAAGATTAATACTTGTACCTTTTGCATTATGATTTAGCCAGA--ACA-CCACAGACAAAAAGA--ATTAAGCCGG-TG-ACCCCGAAACTAGGTGAGCTACTACAGAGCAGCTAT-AATTGAGCAAACCCGTCTCTGTAGCAAAAGAGTGGGATGACTCCGTAGTAGAGGTGAAAAGCCTACCGAACCTAGTTATAGCTGGTTGCTCAA-TAAATGAATTTTAGTTCAACTTTAGG-TT--ACACAT-----AAGCCAAAACTTCTA----CCACT-ACA-ACCTAAAAGATATTCAATGAGGGTACAGCCTTATTGAAAAAGGATACAACCAACA-CCTGAGAGCCAGTC---AACACCCAAC-TAAATTAGTAGGCCTTAAAGCAGCCACCAGAAAACAAAAGCGTCAAAGCACATGAC---AAAAAATACC-AACATCA-CAAACAAACTCCAGG--CCTATA-CTTGAGCCACACTATAATAATAGAAGAACTAATGCTAAAACCAGTAACAAGA----GACAC-TCTC-TAC-AGCACACCCGTGCCACAGTAATAGAAAACCTACTGATAATTAACAGACCTTACACCAGGTAATACAC-CAACAC-A-ATTGTTAAC--CACACTGTCACACCAACACAGGCGTGC-T--A-AAAAGAAAGATTAAAAGTTATAGAAGGAACTCAGC-AAA-ACTTGTCCCAACTGTTTACCAAAAACATAGCCTTTAGCAAT-AAAAGTATTAAAGGTCCTGCCTGCCCAGTG-AG--T----TTTTTAACGGCCGCGGTATTCTAACCGTGCAAAGGTAGCGTAATCACTTGTCCCCTAAATAGAGACTAGTATGAACGGCTAAATGAGGACAAGCCTGTCTCCTATGACCAATCAGTGAAACTGATCTTCCAGTACAAAAGCTGGAATACACACATAAGACGAGAAGACCCTGTGGAGCTTTAAACTTACCACCAA-AACAACCCACGGAA----------ACCTGGT-GTAAATTTTAAGTTG-GGGCGACTTCGG--AAAAAAACAAAACTTCCGAGCACAGAACCA--CAATTTCTAACCGAGGCCCACAAGCCAAAG----AACAAAACTTGACCCAGTC---ACACTGATCAACGAACCAAGTTACCCCAGGGATAACAGCGCTATCTTCTTCAAGAGTCCCTATCGACAAG-AAGGTTTACGACCTCGATGTTGGATCAGGACACCCCAATGGTGCAGCCGCTATTAAAGGTTCGTTTGTTCAACGATTAATAGTCCTACGTGATCTGAGTTCAGACCGGAGC
JAM11336 AATCCAGGTCGGTTTCTATCTATGATGC-TTTTTCTTCAGTACGAAAGGACAAAG-AAAAA-TGGACCTCTGTTACTAATATGTCCGACCAT--TACGACTG-AACGCAACTAAAGTCACA-TAGCAA-----CC--AACCACTAAACCAAAAATAATGG----TTTATTAAGGTGGCAGAGCCGGGTAATTGCA-CAGGGCCTAAGA-CCCT-CTCCCCAGATGTTCAAATCATCTCCTTAATAATGCACTCAACCCTCTTATACGCCATTAA-CCCGCTCCTGTACATTATCCCCGTTCTAATTGCAGTTGCATTCTTAACCCTTTTAGAACGAAAAGTCCTAGGATATATGCAAATACGAAAAGGTCCAAACATCGTAGGCCCATACGGCCTCCTTCAACCAATTGCTGACGGTGTAAAATTATTTATTAAAGAACCGGTACGGCCCTCCTCGTCATCACCCGCCCTGTTTATTGCCACCCCAACGTTAGCATTATTCCTCGCACTAATAATCTGAG-CTCCCATACCCATGCCTGCCCCAATAACGGACTTAAACCTAGGCCTTTTATTTATGCTTGCTCTATCCAGCATGGCCGTTTACTCAATCCTCTGATCAGGCTGAGCCTCAAATTCAAAATA-CCCACTAATCGGCGCCCTACGAGCTGTAGCACAAACAATCTCATACGAAGTTACCTTAGGAATTATTATT-CTAACCATTATTATTCTAGCC--GGGGGGGTTTACCATACAAACACTAACCTTTACCCAAAACTCCCACTGACTACTTCTATCCTCATGACCCCTGGCCATAATATGGTTTATTTCTACCCTAGCAGAAACCAATC-GGGCCCCCTTCGACCTTACAGA-GGGGGAATCCGAGCTGGTCTCCGGGTTTAATGTAGAATACGCAGCAGGCCCCTTCGCACTATTTTTCCTGGCCGAATACGCCAACATCCTAATAATAAACACCCTAACATGCATCCTATTTTT-TAACCCGGGGGGGTACGCAC----CCGGACATATTCCCCATAAACCTGATACTAAAAACAACCCTACTAACCACACTATTCCTGTGAACCCGCGCTTCATA-CCCCCGCTTCCGATACGACCAACTCATGCACCTCCTATGAAAAAACTTCCTACCAATTACCCTAGCTATACTC-TTATGACACGCATCTTTCCCCACTACCCTGGCAGGACTT-CCCCCACAATAA-------CGGAACTGTGCCCGAAT----T-TTAAGGCTTACTTTGATAGAGTAATAAACAGAGGTTAAAA-CCCTCTCAT-TT-CCT------ATTAGAAAGACAGGACTCGAACCTGCACCAAAGGACTCAAAATCCAATGTACTCCCA-TTATACGACTCTCTAGTAAAGTCAGCTAATTAAGCTTTCGGGCCCATACCCCGAAAATGTTGGTTTAAACCCCGCCTCTACTAATGAA-CCCCCTTATAACCTCGCTAATCATCTCAAGCCTGGCCCTAGGCACAATTATTACAATATCAAGCTTCCATTGATTGCTTGCCTGAATCGGACTAGAACTTAATACCCTAGCAATCAT-CCCAATCATCGCAAAACAACACCA-CCCCCGTGCAACAGAAGCTGCCACAAAATACTTTCTAATTCAAGCCGCGGCCTCTGCTACCCTA-TTATTCTCCAGCACAATCAACGCCTGAACTACTGGAACCTGAGATATTACACAACTAACCAA--CCTGCCAGCCTGTCTTATACTAACCGCGGCATTATCAATAAAACTAGGCCTAG--CCCCTCTTCACTTTTGACTCCCAGAAGTACTACAAGGGTCAACACTAAAAACAGCACTAATCATCACCACATGACAAAAACTGG-CCCCAGCAACCCTCC-TATTCCTAACACACAGCTCACTACA-CCCCCCGACCCTTCTCACAATAGGCCTATTCTCGACCCTTGTTGGCGGCT-G-A-GGCGGGTTAAACCAGACACAAACACGAAAGATTATAGCATATTCCTCAATCGCTCATCTTGGATGAATAGCGTCCGTCCTAACCCTTGCCCCGAACATCATACTTCTAAATCTAACGCTATACATCCTAATAACCCTACCC-ACATTCATACTGCTAATATTTTCATCGTCCAAAACTATCAAAGACCTAACAACAACTTGAGCCATCTCCCCCCACAATAGCCGCCCTTTTACTAATTCTCCTAATATCAAT--AGGAGGGCT--TCCACCACTTACGGGCTTCCTACCAAAATGATTAATCCTACAAGAGCTCGTCTCACACAACCT-CACTGCTATAGCTGT-AGCCATGGCCCTCTCAGCCCTACTAAGCCTG-TTCTTCTACCTTCGTCTATCCTACACCACAGCACTAACCCTAC-CCCCAACCT-CACCTCAAGACAAACTAAAATGACGTCTACAGCCCAAATTAAAAACAGCAGCCATATCAACAATACTAGCCCTTTCCACCATGCTCCTCCCAATTT-CCCCAGCCC---TAATGT------AGAGACTTAGGTTAA--CA-TTAAACCAGTGACCTTCAAAGCCACAAACAAGAGCTAA-ACCCTCTTAGCCTCT-G--AAAGCCTGTAAAACTCTAATTTACATCCTCTGATTGCAAGTCAGACACTTTTATTAAGCTAAA---------------------------------------------------------------------------------------------------------------------------------------------------GCCTCCTAGACAGACGGGCCTTGATCCCGTAAAATTTTAGTTAACAGCTAAATACCCTATCCAGCGGGCTTCTGTCCGGGCTTTAT------------AAAAAAAAAGCCGCGGCACACCC---TAGTGTGCGTCTTTAGATTTGCATTCTAACGT-GGAA--------------------CACCTCACGACTC----------------TTTGATAAGAGTGGGGTTGA--ACCCACCTGCACAGGGCTACAACCTGCCACCT------TCTCGGCCATC-------TTACCCGTGACTATTAATCGTTGATTCTTCTCAACTAACCACAAAGACATTGGCACCCTGTATTTGATTTTTGGTGCCTGAGCAGGCATAGTGGGAACCGCCCTGAG-CCTATTAATCCGAGCCGAACTAAGCCAGCCAGGCACACTGCTGGGCGACGACCAGATCTATAATGTTATCGTAACAGCCCACGCATTCGTGATAATT-TTCTTCATGGTCATACCAGTAATGATCGGGGGGTTTTGGAAACTGACTAGTCCCCTTAATAATCGGAG-CCCCAGACATGGCATT-TCCACGCATAAATAATATAAGCTTCTGACTACT-G-CCTCCATCCTTTCTCCTCCTTTTAGCCTCCTC-CGGGGTAGAGGCGGGCGCCGGAACCGGCTGAACAGTATA---CCCGCCA-CTAGCTGGCAACCTCGCCCATGCCGGAGCATCCGTCGACTTAACCATCTTTTCACTACATTTAGCCGGCGTATCCTCCATCCTAGGGGCAATTAATTTTATTACAACCTGTATTAATATAAAACCCCCCGGCAATGACCCAATACCAAA--CCCCTTTATTTGTGTGGTCTGTCCTAATTACCGCCGTACTACTCCTCTTGTCTCTCCCAGTCCTAGCGGCTGGTATTACGATACTACTAACAGACCGCAACCTAAACACGTC-TTTTTTTGACCCGGCGGGC-GGAGGA-GACCCAATCCTATACCAACACCTGTTCTGA-TTTTTTGGCCACCCGGAGGTTTACATTCTCATTCTACCGGGATTCGGGATAATCTCACATATTGTAACCTACTATGCAGG-G-AAGAAAGAACCCTTCGGCTATATGGGGATAGTGTGGGCAATAATGTCTATCGGCTTTCTAGGCTTCATCGTCTGAGCCCACCATATATTCACAGTAGGCATGGACGTTGACACACGAGCATACTTTACATCTGCAACCATGATCATTGCTATCCCAAC-AGGGGTCAAAGTCTTCAGCTGGCTGGCCACCCTGCAT-GGGGGCATGATTAAATGGGATGCCGCAATACTGTGGGCCCTT-GGCTTTATTTTCCTGTTCACAGTT---GGCGGACTAACTGGCATCGTTCTGGCTAACTCTTCATTAGACATTGTCCTACACGACACCTACTACGTAGTGGCCCACTTTCACTATGTGTTATCAATG-GGTGCTGTCTTTGCAATTATAGGGGGGCTTTGTTCACTGATT-CCCATTATTTTCAGGGTACACCCTACACCAAACATGAACAAAAATTCATTTCGGTGTAATATTCGCAGGCGTAAACTTAACA-TTTTTCCCTCAGCACTTCCTAGGTCTTTCAGGTATACCACGGCGGTACTCAGATTACCCTGACGCATATACTGTTTGAAACACTGTCTCATCCGTAGGCTCCCTTATCTCGTTAGTGGCTGTGATCATAATAATGTTTATTATCTGAGAAGCTTTTGCAGCTAAACGAGAAGTCCTAACACTTGAACTAACAAGCACCAACCTAGAATGACTACACGGCTGCCCG--CCACCATATCATACATATGAAGAACCAACATATGTTCAAACAACTCAAGAA-----------AG-GGGGGGAATCGAACCACCTTATTCTGGTTTCAAGCCAACTGCATAGCTAATATGCT----TCTTTCTCCATA----------------GCGCCCTAGTAAATTA-ATTATATAGCCCTGTCAGAGCTAAGTTACAGG--CTA-AACCCTGTGGGCCCTAATATGGCACACCCCTCCCAGCTCGGATTTCAAGACGCAGCCT-CCCCAATCATAGAAGAACTCTTACACTTCCATGACCACGCAATCATAATTGTCCTTCTAATTAGCGCCCTCGTTCTATACATTATCTCTCTTATGATGTCAACAAAACTAACACACACTAATACGATAGACGCCCAAGAAGTAGAAATGATCTGAACAATTTTACCAGCAGTTATTCTGATCCTAATTGCCCTCCCCTCCCTTCGTA-TCTTATACCTAATAGATGAAATCAACAA-TCCACACCTAACCATCAAAGCCCTCGGCCACCAATGGTACTGAAGCTATGAGTACACCGACTATGAAGACCTCCTATTCGATTCGTATATGGTGCCCACCCAAGACCTAAAGCCCGGC-TCCTTCCGACTGCTAGAAGTAGACCATCACATGGTCATCCCAATAGAGTCCCCGATTCGAATATT-AATTTCAGCAGAAGATGTCCTCCACTCATGAGCTGTGCCGGCCCTAGGAATTAAAACTGACGCCGTCCCTGGGCGACTAAACCAGACAACCTTCATTACATCCCATCCAGGGCTGT-TCTATGGTCAATGCTCAGAAATTTGCGGGTCAAACCACAGCTTTATGCCCATCGTAGTAGAAGCCGT-ACCCCTAAACCACTTCGAAAACTGATCAACCACGATACTAA---CCGCCTCACTAAGAAGC-TTCTAC--AGCACTAGCCTTTTAAGTTAGAGA--GGGAGAATGGCT--CTCCCTTAGTGAATATGCCGCAACTAAACCCCG-CCCCTTGACTCTTTATCCTCTTACTATCGTGAGCCACACTTCTTCTGATCTTT-AAAAAAAAA-GTTTCAATATCTT--CAC-CACTTAATTATACAACCCTAG----ATCGGGCTTCACACCACACCA--CCCCATGACCTTGACCATGAGCTTAAAC-TTTTTCGACCAATTTCTAAGCCCCC--AAGTTTTAGGCAT-CCCCCTTATCCTCCTAGCAATAACTGCA-CCAGCCATGCTAATCTATACAAAAACAAGTCGCCTAGCGCCAAACCGAATAACAGC-CCTTCAAACATGGGCATTATTTTCATCTACAAAGCAATTAATGG--C-TCCACTAAACAAACCAGGACACAAATGAGCCCCTATGCTCCTATCATTAATAC-TCTTCTTACTTTCCCTGAACATGCTCGGCCTCTTACCATATACTTTTACCCCAACCACACAGTTATCGATAAACATGGGGTTAGCCA-T-CCCACTGTGGCTCGCAACAGTCCTCATTGGA-CTACGAAACCAACCGACAATATCACTTGGA-CACCTTCTGCCCGAAGGAACTCCAA-CACCCTTGATCCCAGTATTAATTATGATCGAAACAATCAGCCTATTTATTCG-CCCCTTA-GCACTTGGAGTACGACTAACCGCAAACCTAACCGCAGGCCACCTCCTAATCCAACTCATCTCAACCGCCGCCTTTGTACTACTACCAACAATAACCCTTACCGCCTCTGTCACCATGATTGTACTACTTTTACTAACAGGCCTGGAAATTGCCGTAGCAATAATTCAGGCCTATGTTTTTACCCTCTTATTAAGCCTATACCTACAAGAAAACGTTTAATGACCCACCAAGCACACGCCTACCACATAGTAGACCCAAGCCCCTGACCTCTAAC-TGGGGCCATCGCTGCCCTATTAATAACATCCGGCCTGGCCGTCTGATTTCACTTTAACAACACAACACTAATAAACATTGGCCTAGTCGTGCTTCTCCTAACAATATACCAATGGTGACGAGATATCACACGAGAGGGCACATTTCAAGGACACCACACAACACTAGTACAAAAAGGCCTTCGATATGGAATAATTCTATTCATTACATCAGAGGTA-TTTTTTTTCATCGGCTTCTTCTGAGCTTTCTACCACTCTAGCCTGGCCCCAACCCCAGAACTG--GGCGGGTGCTGA-CCACCAAGCGGGGT-TAA-CCCATTAAACCCATTCGAAGT-CCCACTTCTAAACACCGCTGTCTTACTTGCCTCTGGTGTAACAGTTACATGAGCCCACCACTCAATCATGGA-CGGGGCCCGAAAAGAGGCAATTCAAGCCCTAGTATTAACAGTCATATTGGGCTTATA-CTTTACCGCACTCCAAGCCATAGAGTATTATGAGG-CCCCTTTTGCAATCTCAGATTGTGTCTACGGGGCCACC-TTCTTTGTAGCAACAGGCTTCCATGGACTACACGTTATCATCGGCTCTAG-CTTTTTAATTATCTGCCTCTTTCGGCAAACCCTGTATCACTTCACAACAGGTCACCACTTCGGCTTTGAAGCCGCCGCATGATATTGACACTTTGTAGATGTAGTCTGACTCTTCCTTTACGTATCAATCTACTGATGAGGCTCATG-TTTTTCTAGTAT-AACCAGTATAAGTGGCTTCCAACCACTAGGCCCTAAT-ATAAACTTAGGG-AAAAACAATGGTCTTAACAACAATATTTTACATCACCTTAGCAATCACAGCCCTACTCATAACTATTAGCTTTTGACT-CCCACAAACAACCCCTGACACAGAAAAGCTTT-CCCCATATGAGTGCGGATTTGA-CCCCCTTGGGTCCGCACGCCTTCCTTTCTCCCTTCGGTTCTTTCTTGTGGCCATTC-TCTTTCTTCTATTTGACTTAGAAATTGCCTTGCTCCTTCCCATCCCCTGGGCAATAAACCTGCCCAACCCAACCATAACCATTGCCTGAGTTTCAATTATCATCGCCCTTCTGACCTTCGGCTTAGTCTATGAGTGGGCCGC-AGGCGGACTAGAATGGGCAGAATAGGCGGCTAGTATAAACAAAACAACTAATTTCGGCTTAGTTACTCTA-GGTTTAACCCCTGGGCCGCCAT-ATGACTTCAACCTACTTTACCTTCACTATAGCCTTTATGCTAGGAATTATGGGCCTTTCAATACATCGCACACATCTTGTGTCTGCCTTACTGTGCATTGAAGCCATAATACTCGCCCTCTTTACAGCCTTAACAGCCTTCTCTGAAAACGCCCAACTGCCGCACATAGCAGCGCTACCTATCCTACTACTAGCCTTCTCTGCCTGCGAGGCAGGCACAGGGCTGGCCCTACTGGTGGCAACCACCCGAACACACGGCACAGACCACCT-ACAAAACCTCAACCTCCTACAATGCTAAAAATTCTACTTCCAACAATCCTTCTAATCCCAACAGCACTGCTCTCT-AAAAAAAACAGCCTTTTCTTAAACTTTACAGTAGCCTCTATG-CTGCCAGCACTAATAAGCCTAGTATGACTAAACCA-CCCATTAAACCTCAACCTATCAGCCACCT-CCAACTATACCAACATT-GACACTATGTCCG-CACCTCTAATAATCTTGTCCTGCTGGCTGCT-CCCACTAATAGCTATCGCCAGCCAAAATCACCTACAGTTAGAG-CCTGC-CGGCCGCAAACGAACCTTTTTAATTACAATTTCAACTTTACAGGTTGCCCTACTTCTAACATTTTCCGCAACTAACCTAGTATTATTCTTCATCCTTTTCGAAACAACATTAATTCCAACTCTTATTATTATTACCCGCTGAGGGAACCAAGCAGAACGCCTGTCTGCGGGAACCTATTTCTTATTTTACACACTGGCGGGATCACT-CCCGCTCCTAGTCGCACTTATCCTTATTAACACCCAGCTCTTTAACGCATCAATCATAATAAACAACCTA--TCC-CAGCCCC-AAC-TTGGAGCCTCATGAACTAATGCCCTACTATGACTTGCCTGCCTGCTAGCATTTCTAGTAAAAATACCACTCTATGGGCTGCACCTTTGATTACCAAAAGCCCATGTAGAGGCCCCAATTGCTGGCTCAATAGTCCTTGCAGCTGTACTGCTAAAACTA-GGAGGTTACGGCATTATCCGAGTTA-CCCC--AATACTAAACCCACTAACAACAAACCTGTGCTACCCCTTCATTATTTTAGCCATCTGAGGTATTATTATAACAAGCTCAATTTG-CCTGCGACAAACAGACCTAAAATCACTAATCGCCTACTCGTCTGTCAGCCACATAGGCCTAGTTATTGCAGCAACCCTAATCCAAA-CGCAATGAAGCCTCACAGGCGCAATCGTTCTAATAGTGGCCCATGGCCTTACATCATCCATACTATTCTGCCTGGCAAACACTAACTACGAACGGACCCACAGCCGCACTCTACTTCTAGCCCGGGG--CCTACAGCTAGCTCT-CCCACTTATGACTACGTGATGACTTCTAGCCAACCTCATAAATATGGCACT-A-CCCCCAACAATCAACCTTACAGGCGAACTTATAATTTTAACCTCATCATTCAACTGATCCTACCAAACCATTATCATAACCGGACTAGGCACCCTTCTAACAGCAACATACTCTCTCCACATGTTTCTGATAACCCAGC-GGGGAAAACTAACAACGCACATCACACAAATA-CTGCCAACACACACCCGAGAACACCTTCTCATAGCCCTACACATAATCCCCATGCTACTATTAATACTAAACCCCCAACTAATCATGGGCCCTTTCTCCTGTCAACATAGTTT--AAC-AAAATATTAGGTTGT-GGACCTAAAGATAGAAGTTCAA---C---CCTTCTTGTAGACCGAAAAGTGTGC--GCACACAAAGAACTGCTAATTC-C-TTGCCCCGGAGTTAAACTC-C-CGGACCTTTC-ACTTTTAAAGGATCACAGTCTAATCCGTTAGTCTTAGGAACTGAAATTCTTGGTGCAACTCCAAGTAAAAGTA---TATGCACAACCTTCTACATACCGTAA-TTCTAACAACGTTTATTCTACTCCT--TA-CCCCAATTGCTATAACCGTCTCCCCCCGCCCCCC-CTGAAACAAAAATGAAATCTTACCCACGCAAAAACCGCCGTAAAACTAGCTGCCATCATAAGCACCA-T-CCCCTTGG--CCACATTCATCAACTT-AGGCACAGAAACTACGACCCTAAACGCACACTGAATATCCGCAGCAAACTTCAATATTAACATTAGCCTCTTAATAGACACCTATGCAATGACATTTATACCTATCGCCCTATTCGTAACCTGATCAATCCTAGAGTTTGCCTCCTGATATATAGCATCAGAC-CCTTATATT-AACCGG-TTCTTTAAGTATCTTCTTCTATTCCTATTAGCCATGCTAACCCTGGTCACAGCCAATAACATGTTTCAA-TTCTTCATCGGCTGGGA-AGGCGTAGGTATTATATCCTTCCTATTAATTGGCTGATGATACTCCCGCTCGGACGCAAACACTTCCGCACTACAAGCAGTTATTTACAACCGCATTGGAGACATCGGCCTCATCTTATCAATAGCCTGACTAGCCATGTCCCTATCATCATGAGAAATACAACAACTATT---CATAC-ACCAAAACAACATATCCC-TTCTACCATTATTAGGCCTGATCCTAGCAGCCACCGGG-AAATCAGCTCAATTCGGCCTACACCCGTGACTA-CCAGCGGCTATAGAAGGCCCAA-CCCCAGTTTCAGCCCTACTACACTCAAGCACCATGGTTGTAGCCGGCA-TCTTCCTATTAATCCGACTTCA-CCCCCTCCTAGAGACAAACAAAACAGCCCTCTCGGCCTGTCTATGCCTT-GGAGCAATCACTACGCTTTTCACAGCTATCTGTGCCCTCACACAAAACGACATT-AAA-AAAATCATTGCCTTCTCAACTTCCAGCCAGCTTGGCCTTATAATGGTAACAATCGGACTAAACCAACCACAACTAGCCTTCTTCCACATCTCAACACACGCC-TTTTTCAAGGCCATGTTATTCCTTTGCTCCGGATCAATTATCCACAACCTCGCAGATGAACAGGACATCCGAAAGATG-GGGGGCATCCACAAAACTCTTCCAATTACCTCTGCCTGCCTGTCAATCGGCAGTCTTGCCCTAATTGGGA-CCCCCTTCCTGGCAGGC-TTCTTCTCAAAAGACACCATCATTGAAACCATAAATACCTCACACCTAAACGCCTGGGCCCTCTCAACTACAATAGTTGCCACCGCCCTCACCGCCGCGTACAGCCTTCGTCTAA-TCTTCTATGTACAGGCCAA--CA-CCCCACGAATT-AA-CTCAATAGTCATTATGTCTGAAAACAATAAAACCCTAACAAACCCTATCATTCGCCTCGCTATCGGCAGTGTCTTAGCAGGCCTCCTAATTA-TCACAACCAT-TACTCCAATAAAAACAACAATCATGACAATATCAACTAC-AACAAAACTGTCAGCCCTTCTCGTAACAGTCTTGGGTCTCT-TATATGCCTTAGAGCTGTCCTCCCAAACAACAACACTACGACC-ACAA-AAACATATG-AAAATTAATAGCTTCTCTAATCAACTAGGCTTCTTCAATACAACAACCCACCGAACCCAACCATTTAATAC--ACTTAAACAAGGACAAAACCTAGCCACCCACCTAAACGACTTAATCTGATACG-AAAAAGCAGGACCAAAGCTT--ATTTCATCC-T-ATAATA----CCCC-AATAATCCTCAACACCTCCGCCGCCAATAAGGGCCTTATTAAGTCTTATTTGACCAT--ATTTCTAC--TGTTCACAATAGCCCTATTAATC------TCAACAGCAGCCGCCTAACCACCCGAAG--CCCACCACGGACCA--CCCCCCGCGACAACTCTAGCGCAACAAACAAGGCCAACAACAACCCC-CACCCAGACAACAAAAGATAAAA--AA-CCCCCCAAGAATAAAGCAATGACACACCACTAAAATCCATGCGAGCCGCATACAA--G-C--------------C--CGCGGAATCAAC-A-CCACCAACCCCAAC-C----CCTCCAC--CAACCCATA-CCCCCCAAAACAAAA-----CCAATAGAA-CAACAAGAACAACATA-C-CCGACAACATACAACCCAACAGACCAACT-ACCCCATGTCTCAGGATAGGCATCAGCTGCTAAAGCCACAGAATAAGC-AAAAACCACCAACAT--CCCCCCCAAATAAATCAGAAATAATACCAAAGAAACAAACGAA-TTCCCGAGCCAAACTAACACCCCACACCCCACAGCCGAAGCAACAACCAAACCTACTGCCCCATAAA-GAGGTGAA-GGATTTGCTGCAACAGCAATTAG-G-CCCCCCAGTAGACAAAAAGACAAT-AAAAAAATAAAATATACCATTATTTTTACTTGGCC---TTAAACCAAGACCTGTGGCACGAAAAACCACCGTTGTATTTCAACCATAAAAA-CT-AATGACACAC---AACCTACGAAAAACACA-CCCGATTCTAAAAATTATCAACAACTCATTTATTGACCT-TCC-CTCCCCATCAAACATCTCAGCCTGGTGAAACTTCGGCTCTTTGTTAGG-CATCTGCCTAATTGTACAGGTA-CTTACAGGACTATTCCTGGCAATACACTACACAGCAGATATCTCATCAGCT-TTCTCATCAGTCGCCCATATCTGCCGAGACGTACAACACGGCTGACTTATCCGTAACCTCCATGCCAACGGTGCCTCAC-TCTTCTTCATCTGCCTATACCTGCACATCGGACGGGGCCTATACTACGGGTCGTACATATATAAAGAAACCTGAAACAT-CGGGGTAATCCTATTCCTTCTTGTAATAGCAACAGCTTTCGTCGGATACGTCCTACCATGAGGACAAATATCATTCT-GAGGGGCAACCGTAATTACAAACCTCCTATCAGCAGT-TCCCTATGTCGGAATAAGTC-TTGTAGAGTGAATTTGA-GGGGGCTTTTCTGTAGACAACGCAACACTCACACGA-TTTTTTACATTCCACTTCTTACTCCCCTTCGCCGTAATGGCCGCCTCAATCATCCACTTACTATTCCTTCACGAGACAGGCTCTAACAACCCAACCGGACTCTCATCAAGCACAGATAAAATCCCGTTTCACCCCTACTTCTCTTACAAAGACCTCTTGGGGGCAGCACTACTCATTATAC-TACTACTAGCCCTGGCCCTCTTCT-CCCCCAACCTGCTC-GGAGACCCAGAAAACTTCA-CCCCGGCAAA-CCCGCTTGTCACA--CCACCCCACATCAAACCAGAGTGGTACTTCCTATTTGCATACGCCATCCTTCGATCCATCCCGAACAAGCTCGGAGGTGTCTTAGCTCTTCTGTTTTCAATCCTAATCCTTATACTCGTACCCCTCCTTCATACCTCAAAACAGC-GAGGAAACGCGTTCCG-ACCCTTTTCCCAAGTTCTTTTTTGAACCCTGGTATCAAACATCGTTA-TCCTAACCTGAATT-GGCGGACAGCCCGTTGAACACCCGTTCATTATCATCGGACAGGTTGCCTCAGCCACGTACTTCATCATCTTCCTGGTCCTTG--CCCCCACCCTAGCAAAACTAGAAAACAC--ACTAATAAAATG-----------------------------------------------------------------------------------------------------------------------------ATAGC-------CTA----GCCTTAGTAG-CTTAAACCT---TAAAGCACTGGTCTTGTAAGCCAGAGACGGGAACGCA---ATT---CCCCTAAGGCATCAAAA-GAAGGGGA--CTCAAA-CC------------------------------------------------------------------------------------------------------------------------------------------------------------------CCGATCACTAATCCCCAAAACTAGTA-TTTTTA---TTAAACCATCTTCTG-GTTATTGTAGCTT--AAATTGT-AAAGCGCGGCACTGAAGATGCTGAG-CTGG--ATTTTAA--ATTTTCCCAAAAACACAAAGTTTTGGTCCTAAACTTGCCGTTG-TTTTTA----------------------------------------ACCAAAATTATACATGCAAGCCTCCACACACCAGTGAAAATGCCCATATAA---CCCTAAACAGAAGGCCGGAGCAGGCATCAGGACTCG----ACA-------------TCACCTCAGCCAAAGACACCTTGCT-AAGCCACA-CCCTCACGGGCTATCAGCAGTAATTAACATT-AAA-TAATGAGCG-A---------AAGCTCGACTTAGTTACGGTTAA--CATGGTCGGTAAATTCCGTGCCAGCCACCGCGGTTACACGAAAGACCTAAAACAACG-A-CACCCGGCGTAAAGCGTGACTAA---AG---AAAT----ATAAAACATAGGGGGGGCAAGGCTGCCAAGTTGTAAAACA-CT-----------ACTGCACACCAGAACCACAA-CA-T---ACGCCCCTAA---------CAACACTCTC--ACCTCACGAAAGCTAAGAAACAAACTGGGATTAGATA--CCCCACTATGCCTAGCCCTAAACATAGATGGT-AAAAATACAACACCATCCGCCAGAGAACTACAGGCGAAAAGCCAAAAACTCCAAGGACTTGGCGGTGCTTCAAACCAACCTAGAGGAGCCTGTCCTATAATCGATA--CCCCACGCTAAACCTTA-CCCCTCCT-GGCC-CAACCAGCCTATATACCGCCGTCGAAAGCCTACCTTATGAAAGAAA-TATAGTAAGCAAAGTAGTTA-ACAACTAACACGTCAGGTCAAGGTGTAGC-ACAC--GGAG-GGGCAGAGATGGGCTACA-TTTTT---CC--GAATAATACACGAACAGCATGC-TGAAA-CACGTGCTTGAAGGTGGATTTAGTAGT-AAAACAAGCAA-GAAAGCCTGTTTTAAACCTGCTCTGAAGCGCGCACACACCG-CCCGTCACCCTCATCACAT-A------CTACTAAAC--------ACAAAATATA-AACAAAACA--C--------ATGCTCAGATGAGGCAAGTCGTAACATGGTAAGCGCACTGGAAAGTGCGCTTGGAAT--CAAACAGTAGCTTAACAC-AAAGCACTCAGCTTACAATTGAATTATGTTAGTGAGACCCTAACCTTTTTGAGCA-TAAAACTAGCCCAAACATT--AAA--AACAATAAGCCAATAAAC---CT---ACACCAAACCATTTAT-TAATACTAGTA-TATGTGATAGAACCTCTT----CCA-AGGAGCAATAGT-AACAGTACCGCAAGGAAATGTTGAAAGAACAATGAAAT-ACACAAGCAAT--AA-AAAGCATAGACTAACACTTGTACCTTTTGCATCATGGTTTAGCCAGA--ATACCCCCGGACAAAAAGA--ATTAAGCCCG-TA-ACCCCGAAACTAGGTGAGCTACTACAGAGCAGCTAT-AACTGAGCAAACCCGTCTCTGTAGCAAAAGAGTGGGACGACTCCGTAGTAGAGGTGAAAAGCCTACCGAACCTAGTGATAGCTGGTTGCTCAA-TAAATGAATTTTAGTTCAACTTTAGG-TC--ACATAT-----AAGCCAAAACTTCTA---CCCCCT-CCCCACCTAAAAGATATTCAATAAGGGTACAGCCTTATTGAAAAAGGATACAACCAACA-CCTGAGAGCCAGTC---AAACCCAATT-CA--TCAGTAGGCCTTTAAGCAGCCACCATAAAATCAAAGCGTCAAAGCACATGAC---AAAAAATATC-ATAAACA-CAAACAAACTCCAGG--CCCATA-CTTGAGCCACACTATAACAATAGAAGAACTAATGCTAAAACCAGTAACAAGA----GAGAC-TCTC-TTC-AGCATACCCGTGCCCCAGTAATAGAAAACCTACTGACAATTAACAGACCTTAAACCTGGCAAAACAC-CAACATAA-GTTGTTAAA--CACACTGTCACACCAACACAGGCATGC-T--A-AAAAGAAAGATTAAAAGTCATAAAAGGAACTCAGC-AAA-ACTTGTCCCAACTGTTTACCAAAAACATAGCCTTTAGCAAT-AAAAGTATTAAAGGTCCCGCCTGCCCAGTG-AA-------TTTTTAACGGCCGCGGTATTCTAACCGTGCAAAGGTAGCGTAATCACTTGTCCCCTAAATAGAGACTAGTATGAACGGCTAAATGAGGACAAACCTGTCTCCTATGACCAATCAGTGAAACTGATCTTCCAGTGCAAAAGCTGGAATACACACATAAGACGAGAAGACCCTGTGGAGCTTTAAACCTACCACCAA-AACAACCTACGGTT----------AACCTGGTGTAAATTTTAAGTTG-GGGCGACTTCGG--AAAAAAACTAAACTTCCGAGCACAGAACCA--CAATTTCTAACTGAGGCCCACAGGCCAAAG----AACAAAACTTGACCCAGTC---ATACTGATCAACGAACCAAGTTACCCCAGGGATAACAGCGCTATCTTCTTCAAGAGTCCCTATCGACAAG-AAGGTTTACGACCTCGATGTTGGATCAGGACACCCCAATGGTGCAGCCGCTATTAAAGGTTCGTTTGTTCAACGATTAATAGTCCTACGTGATCTGAGTTCAGACCGGAGC
JAM11355 AATCCAGGTCGGTTTCTATCTATGATGC-TTTTTCTTCAGTACGAAAGGACAAAG-AAAAA-TGGACCTCTGTTACTAATATGTCCGACCAT--TACGACTG-AACGCAACTAAAGTCACA-TAGCAA-----CC--AACCACTAAACCAAAAATAATGG----TTTATTAAGGTGGCAGAGCCGGGTAATTGCA-CAGGGCCTAAGA-CCCT-CTCCCCAGATGTTCAAATCATCTCCTTAATAATGCACTCAACCCTCTTATACGCCATTAA-CCCGCTCCTGTACATTATCCCCGTTCTAATTGCAGTTGCATTCTTAACCCTTTTAGAACGAAAAGTCCTAGGATATATGCAAATACGAAAAGGTCCAAACATCGTAGGCCCATACGGCCTCCTTCAACCAATTGCTGACGGTGTAAAATTATTTATTAAAGAACCGGTACGGCCCTCCTCGTCATCACCCGCCCTGTTTATTGCCACCCCAACGTTAGCATTATTCCTCGCACTAATAATCTGAG-CTCCCATACCCATGCCTGCCCCAATAACGGACTTAAACCTAGGCCTTTTATTTATGCTTGCTCTATCCAGCATGGCCGTTTACTCAATCCTTTGATCAGGCTGAGCCTCAAATTCAAAATA-CCCACTAATCGGCGCCCTACGAGCTGTAGCACAAACAATCTCATACGAAGTTACCTTAGGAATTATTATT-CTAACCATTATTATTCTAGCC--GGGGGGGTTTACCATACAAACACTAACCTTTACCCAAAACTCCCACTGACTACTTCTATCCTCATGACCCCTGGCCATAATATGGTTTATTTCTACCCTAGCAGAAACCAATC-GGGCCCCCTTCGACCTTACAGA-GGGGGAATCCGAGCTGGTCTCCGGGTTTAATGTAGAATACGCAGCAGGCCCCTTCGCACTATTTTTCCTGGCCGAATACGCCAACATCCTAATAATAAACACCCTAACATGCATCCTATTTTT-TAACCCGGGGGGGTACGCAC----CCGGACATATTCCCCATAAACCTGATACTAAAAACAACCCTACTAACCACACTATTCCTGTGAACCCGCGCTTCATA-CCCCCGCTTCCGATACGACCAACTCATGCACCTCCTATGAAAAAACTTCCTACCAATTACCCTAGCTATACTC-TTATGACACGCATCTTTCCCCACTACCCTGGCAGGACTT-CCCCCACAATAA-------CGGAACTGTGCCCGAAT----T-TTAAGGCTTACTTTGATAGAGTAATAAACAGAGGTTAAAA-CCCTCTCAT-TT-CCT------ATTAGAAAGACAGGACTCGAACCTGCACCAAAGGACTCAAAATCCAATGTACTCCCA-TTATACGACTCTCTAGTAAAGTCAGCTAATTAAGCTTTCGGGCCCATACCCCGAAAATGTTGGTTTAAACCCCGCCTCTACTAATGAACCCCCCTTATAACCTCGCTAATCATCTCAAGCCTGGCCCTAGGCACAATTATTACAATATCGAGCTTCCATTGATTGCTTGCCTGAATCGGGCTAGAACTTAATACCCTAGCAATCAT-CCCAATCATCGCAAAACAACACCA-CCCCCGTGCAACAGAAGCTGCCACAAAATACTTTCTAATTCAAGCCGCGGCCTCTGCTACCCTA-TTATTCTCCAGCACAATCAACGCCTGAACTACTGGAACCTGAGATATTACACAACTAACCAA--CCTGCCAGCCTGTCTTATACTAACCGCGGCATTATCAATAAAACTAGGCCTAG--CCCCTCTTCACTTTTGACTCCCAGAGGTACTACAAGGGTCAACACTAAAAACAGCACTAATCATCACCACATGACAAAAACTGG-CCCCAGCAACCCTCC-TATTCCTAACACACAGCTCACTACACCCCCCCGACCCTTCTCACAATAGGCCTATTCTCGACCCTTGTTGGCGGCT-G-A-GGCGGGTTAAACCAGACACAAACACGAAAGATTATAGCATATTCCTCAATCGCTCATCTTGGATGAATAGCGTCCGTCCTAACCCTTGCCCCGAACATCATACTTCTAAATCTAACGCTATACATCCTAATAACCCTGCCC-ACATTCATACTGCTAATATTTTCATCGTCCAAAACTATCAAAGACCTAACAACAACTTGAGCCATCT-CCCCCACAATAGCCGCCCTTTTACTAATTCTCCTAATATCAAT--AGGAGGGCT--TCCACCACTTACGGGCTTCCTACCAAAATGATTAATCCTACAAGAGCTCGTCTCACACAACCT-CACTGCTATAGCTGT-AGCCATGGCCCTCTCAGCCCTACTAAGCCTG-TTCTTCTACCTTCGTCTATCCTACACCACAGCACTAACCCTAC-CCCCAACCT-CACCTCAAGACAAACTAAAATGACGTCTACAGCCCAAATTAAAAACAACAGCCATATCAACAATACTAGCCCTTTCCACCATGCTCCTCCCAATTT-CCCCAGCCC---TAATGT------AGAGACTTAGGTTAA--CA-TTAAACCAGTGACCTTCAAAGCCACAAACAAGAGCTAA-ACCCTCTTAGCCTCT-G--AAAGCCTGTAAAACTCTAATTTACATCCTCTGATTGCAAGTCAGACACTTTTATTAAGCTAAA---------------------------------------------------------------------------------------------------------------------------------------------------GCCTCCTAGACAGACGGGCCTTGATCCCGTAAAATTTTAGTTAACAGCTAAATACCCTATCCAGCGGGCTTCTGTCCGGGCTTTAT-------------AAAAAAAAGCCGCGGCACACCC---TAGTGTGCGTCTTTAGATTTGCATTCTAACGT-GGAA--------------------CACCTCACGACTC----------------TTTGATAAGAGTGGGGTTGA--ACCCACCTGCACAGGGCTACAACCTGCCACCT------TCTCGGCCATC-------TTACCCGTGACTATTAATCGTTGATTCTTCTCAACTAACCACAAAGACATTGGCACCCTGTATTTGATTTTTGGTGCCTGAGCAGGCATAGTGGGAACCGCCCTGAG-CCTATTAATCCGAGCCGAACTAAGCCAGCCAGGCACACTGCTGGGCGACGACCAGATCTATAATGTTATCGTAACAGCCCACGCATTCGTGATAATT-TTCTTCATGGTCATACCAGTAATGATCGGGGGGTTTTGGAAACTGACTAGTCCCCTTAATAATCGGAG-CCCCAGACATGGCATT-TCCACGCATAAATAATATAAGCTTCTGACTATT-G-CCTCCATCCTTTCTCCTCCTTTTAGCCTCCTC-CGGGGTAGAGGCGGGCGCCGGAACCGGCTGAACAGTATA---CCCGCCA-CTAGCTGGCAACCTCGCCCATGCCGGAGCATCCGTCGATTTAACCATCTTTTCACTACATTTAGCCGGCGTATCCTCCATCCTAGGGGCAATTAATTTTATTACAACCTGTATTAATATAAAACCCCCCGGCAATGACCCAATACCAAA--CCCCTTTATTTGTGTGGTCTGTCCTAATTACCGCCGTACTACTCCTCTTGTCTCTCCCAGTCCTAGCGGCTGGTATTACGATACTACTAACAGACCGCAACCTAAACACGTC-TTTTTTTGACCCGGCGGGC-GGAGGA-GACCCAATCCTATACCAACACCTGTTCTGA-TTTTTTGGCCACCCGGAGGTTTACATTCTCATTCTACCGGGATTCGGGATAATCTCACATATTGTAACCTACTATGCAGG-G-AAGAAAGAACCCTTCGGCTATATGGGGATAGTGTGGGCAATAATGTCTATCGGCTTTCTAGGTTTCATCGTCTGAGCCCACCATATATTCACAGTAGGCATGGACGTTGACACACGAGCATACTTTACATCTGCAACCATGATCATTGCTATCCCAAC-AGGGGTCAAAGTCTTCAGCTGGCTGGCCACCCTGCAT-GGGGGCATGATTAAATGGGATGCCGCAATACTGTGGGCCCTT-GGCTTTATTTTCCTGTTCACAGTT---GGCGGACTAACTGGCATCGTTCTGGCTAACTCTTCATTAGACATTGTCCTACACGACACCTACTACGTAGTGGCCCACTTTCACTATGTGTTATCAATG-GGTGCTGTCTTTGCAATTATAGGGGGGCTTTGTTCACTGATT-CCCATTATTTTCAGGGTACACCCTACACCAAACATGAACAAAAATTCATTTCGGTGTAATATTCGCAGGCGTAAACTTAACA-TTTTTCCCTCAGCACTTCCTAGGTCTTTCAGGTATACCACGGCGGTACTCAGATTACCCTGACGCATATACTGTTTGAAACACTGTCTCATCCGTAGGCTCCCTTATCTCGTTAGTGGCTGTGATCATAATAATGTTTATTATCTGAGAAGCTTTTGCAGCTAAACGAGAAGTCCTAACACTTGAACTAACAAGCACCAACCTAGAATGACTACACGGCTGCCCG--CCACCATATCATACATATGAAGAACCAACATATGTTCAAACAACTCAAGAA-----------AG-GGGGGGAATCGAACCACCTTATTCTGGTTTCAAGCCAACTGCATAGCTAATATGCT----TCTTTCTCCATA----------------GCGCCCTAGTAAATTA-ATTATATAGCCCTGTCAGAGCTAAGTTACAGG--CTA-AACCCTGTGGGCCCTAATATGGCACACCCCTCCCAGCTCGGATTTCAAGACGCAGCCT-CCCCAATCATAGAAGAACTCTTACACTTCCATGACCACGCAATCATGATTGTCCTTCTAATTAGCGCCCTCGTTCTATACATTATCTCTCTTATGATGTCAACAAAACTAACACACACTAATACGATAGACGCCCAAGAAGTAGAAATGATCTGAACAATTTTACCAGCAGTTATTCTGATCCTAATTGCCCTCCCCTCCCTTCGTA-TCTTATACCTAATAGATGAAATCAACAA-TCCACACCTAACCATCAAAGCCCTCGGCCACCAATGGTACTGAAGCTATGAGTACACCGACTATGAAGACCTCCTATTCGATTCGTATATGGTGCCCACCCAAGACCTAAAGCCTGGC-TCCTTCCGACTGCTAGAAGTAGACCATCACATGGTCATCCCAATAGAGTCCCCGATTCGAATATT-AATTTCAGCAGAAGATGTCCTCCACTCATGAGCTGTGCCGGCCCTAGGAATTAAAACTGACGCCGTCCCTGGGCGACTAAACCAGACAACCTTCATTACATCCCATCCAGGGATGT-TCTATGGTCAATGCTCAGAAATTTGCGGGTCAAACCACAGCTTTATGCCCATCGTAGTAGAAGCCGT-GCCCCTAAACCACTTCGAAAACTGATCAACCACGATACTAA---CCGCCTCACTAAGAAGC-TTCTAC--AGCACTAGCCTTTTAAGCTAGAGA--GGGAGAATGGCT--CTCCCTTAGTGAATATGCCGCAACTAAACCCCG-CCCCTTGACTCTTTATCCTCTTACTATCGTGAGCCACACTTCTTCTGATCTTT-AAAAAAAAA-GTTTCAATATCTT--CAC-CGCTTAATTATACAACCCTAG----ATCGGGCTTCACACCACACCA--CCCCATGACCTTGACCATGAGCTTAAAC-TTTTTCGACCAATTTCTAAGCCCCC--AAGTTTTAGGCAT-CCCCCTTATCCTCCTAGCAATAACTGCA-CCAGCCCTGCTAATCTATACAAAAACAAGTCGCCTAGCGCCAAACCGAATAACAGC-CCTTCAAACATGGGCATTATTTTCATCTACAAAGCAATTAATGG--C-TCCACTAAACAAACCAGGACACAAATGAGCCCCTATGCTCCTATCATTAATAC-TCTTCTTACTTTCCCTGAACATGCTCGGCCTCTTACCATATACTTTTACCCCAACCACACAGTTATCGATAAACATGGGGTTAGCCA-T-CCCACTGTGGCTCGCAACAGTCCTCATTGGA-CTACGAAACCAACCGACAATATCACTTGGA-CACCTTCTGCCCGAAGGAACTCCAA-CACCCTTGATCCCAGTATTAATTATGATCGAAACAATCAGCCTATTTATTCG-CCCCTTA-GCACTTGGAGTACGACTAACCGCAAACCTAACCGCAGGCCACCTCCTAATCCAACTCATCTCAACCGCCGCCTTTGTACTACTACCAACAATAACCCTTACCGCCTCTGTCACCATGATTGTACTACTTTTACTAACAGGCCTGGAAATTGCCGTAGCAATAATTCAGGCCTATGTTTTTACCCTCTTATTAAGCCTATACCTACAAGAAAACGTTTAATGACCCACCAAGCACACGCCTACCACATAGTAGACCCAAGCCCCTGACCTCTAAC-TGGGGCCATCGCTGCCCTATTAATAACATCCGGCCTGGCCGTCTGATTTCACTTTAACAACACAACACTAATAAACATTGGCCTAATCGTGCTTCTCCTAACAATATACCAATGGTGACGAGATATCACACGAGAGGGCACATTTCAAGGACACCACACAACACTAGTACAAAAAGGCCTTCGATATGGAATAATTCTATTCATTACATCAGAGGTA-TTTTTTTTCATCGGCTTCTTCTGAGCTTTCTACCACTCTAGCCTGGCCCCAACCCCAGAACTG--GGCGGGTGCTGA-CCACCAAGCGGGGT-TAA-CCCATTAAACCCATTCGAAGT-CCCACTTCTAAACACCGCTGTCTTACTTGCCTCTGGTGTAACAGTTACATGAGCCCACCACTCAATCATGGA-CGGGGCCCGAAAAGAGGCAATTCAAGCCCTAGTATTAACAGTCATCTTGGGCTTATA-CTTTACCGCACTCCAAGCCATAGAGTATTATGAGG-CCCCTTTTGCAATCTCAGATTGTGTCTACGGGGCCACC-TTCTTTGTAGCAACAGGCTTCCATGGACTACACGTTATCATCGGCTCTAG-CTTTTTAATTATCTGCCTCTTTCGGCAAACCCTGTATCACTTCACAACAGGTCACCACTTCGGCTTTGAAGCCGCCGCATGATATTGACACTTTGTAGATGTAGTCTGACTCTTCCTTTACGTATCAATCTACTGATGAGGCTCATG-TTTTTCTAGTAT-AACCAGTATAAGTGGCTTCCAACCACTAGGCCCTAAT-ATAAACTTAGGG-AAAAACAATGGTCTTAACAACAATATTTTACATCACCTTAGCAATCACAGCCCTACTCGTAACTATTAGCTTTTGACT-CCCACAAACAACCCCTGACACAGAAAAGCTTT-CCCCATATGAGTGCGGATTTGA-CCCCCTTGGGTCCGCACGCCTTCCTTTCTCCCTTCGGTTCTTTCTTGTGGCCATTC-TCTTTCTTCTATTTGACTTAGAAATTGCCTTGCTCCTTCCTATCCCCTGGGCAATAAACCTGCCCAACCCAACCATAACCATTGCCTGAGTTTCAATTATCATCGCCCTTCTGACCTTCGGCTTAGTCTATGAGTGGGCCGC-AGGCGGACTAGAATGGGCAGAATAGGCGGCTAGTATAAACAAAACAACTAATTTCGGCTTAGTTACTCTA-GGTTTAACCCCTGGGCCGCCGT-ATGACTTCAACCTACTTTACCTTCACTATAGCCTTTATGCTAGGAATTATGGGCCTTTCAATACATCGCACACATCTTGTGTCTGCCTTACTGTGCATTGAAGCCATAATACTCGCCCTCTTTACAGCCTTAACAGCCTTCTCTGAAAACGCCCAACTGCCGCACATAGCAGCGCTACCTATCCTACTACTAGCCTTCTCTGCCTGCGAGGCAGGCACAGGGCTGGCCCTACTGGTGGCAACCACCCGAACACACGGCACAGACCACCT-ACAAAACCTCAGCCTCCTACAATGCTAAAAATTCTACTTCCAACAATCCTTCTAATCCCAACAGCACTGCTCTCT-AAAAAAAACAGCCTCTTCTTAAACTTTACAGTAGCCTCTATG-CTGCCAGCACTAATAAGCCTAGTATGACTAAACCA-CCCATTAAACCTCAACCTATCAGCCACCT-CCAACTATACCAACATT-GACACTATGTCCG-CACCTCTAATAATCTTGTCCTGCTGGCTGCT-CCCACTAATAGCTATCGCCAGCCAAAATCACCTACAGTTAGAG-CCTGC-CGGCCGCAAACGAACCTTTTTAATTACAATTTCAACTTTACAGGTTGCCCTACTTCTAACATTTTCCGCAACTAACCTAGTATTATTCTTCATCCTTTTCGAAACAACATTAATTCCAACTCTTATTATTATCACCCGCTGAGGGAACCAAGCAGAACGCCTGTCTGCGGGAACCTATTTCTTATTTTACACACTGGCGGGATCACT-CCCGCTCCTAGTCGCACTTATCCTTATTAACACCCAGCTCTTTAACGCATCAATCATAATAAACAACCTA--TCC-CAGCCCC-AAC-TTGGAGCCTCATGAACTAATGCCCTACTATGACTTGCCTGCCTGCTAGCATTTCTAGTAAAAATACCACTCTATGGGCTGCACCTTTGATTACCAAAAGCCCATGTAGAGGCCCCAATTGCTGGCTCAATAGTCCTTGCAGCTGTGCTGCTAAAACTA-GGAGGTTATGGCATTATCCGAGTTA-CCCC--AATACTAAACCCACTAACAACAAACCTGTGCTACCCCTTCATTATTTTAGCCATCTGAGGTATTATTATAACAAGCTCAATTTG-CCTGCGACAAACAGACCTAAAATCACTAATCGCCTACTCGTCTGTCAGCCACATAGGCCTAGTTATTGCAGCAACCCTAATCCAAA-CGCAATGAAGCCTCACAGGCGCAATCGTTCTAATAGTGGCCCATGGCCTTACATCATCCATACTATTCTGCCTGGCAAACACTAACTACGAACGAACCCACAGCCGCACTCTACTTCTAGCCCGGGG--CCTACAGCTAGCTCT-CCCACTTATGACTACGTGATGACTTCTAGCCAACCTCATAAATATGGCACT-A-CCCCCAACAATCAACCTTACAGGCGAACTTATAATTTTAACCTCATCATTCAACTGATCCTACCAAACCATTATCATAACCGGACTAGGCACCCTTCTAACAGCAACATACTCTCTCCACATGTTTCTGATAACCCAGC-GGGGAAAACTAACAACGCACATCACACAAATA-CTGCCAACACACACCCGAGAACACCTTCTCATAGCCCTACACATAATCCCCATGCTACTATTAATACTAAACCCCCAACTAATCATGGGCCCTTTCTCCTGTCAACATAGTTT--AAC-AAAATATTAGGTTGT-GGACCTAAAGATAGAAGTTCAA---C---CCTTCTTGTAGACCGAAAAGTGTGC--GCACACAAAGAACTGCTAATTC-C-TTGCCCCGGAGTTAAACTC-C-CGGACCTTTC-ACTTTTAAAGGATCACAGTCTAATCCGTTAGTCTTAGGAACTGAAATTCTTGGTGCAACTCCAAGTAAAAGTA---TATGCACAACCTTCTACATACCGTAA-TTCTAACAACGTTTATTCTACTCCT--TA-CCCCAATTGCTATAACCGTCTCCCCCCACCCCCC-CTGAAACAAAAATGAAATCTTACCCACGCAAAAACCGCCGTAAAACTAGCTGCCATCATAAGCACCA-T-CCCCTTGG--CCACATTCATCAACTT-AGGCACAGAAACTACGACCCTAAACGCACACTGAATATCCGCAGCAAACTTCAATATTAACATTAGCCTCTTAATAGACACCTATGCAATGACATTTATACCTATCGCCCTATTCGTAACCTGATCAATCCTAGAGTTTGCCTCCTGATATATAGCATCAGAC-CCTTATATT-AACCGG-TTCTTTAAGTATCTTCTTCTATTCCTATTAGCCATGCTAACCCTGGTCACAGCCAATAACATGTTTCAA-TTCTTCATCGGCTGGGA-AGGCGTAGGTATTATATCCTTCCTATTAATTGGCTGATGATACTCCCGCTCGGACGCAAACACTTCCGCACTACAAGCAGTTATTTACAACCGCATTGGAGACATCGGCCTCATCTTATCAATAGCCTGACTAGCCATGTCCCTATCATCATGAGAAATACAACAACTATT---CATAC-ACCAAAACAACATATCCC-TCCTACCATTATTAGGCCTGATCCTAGCAGCCACCGGG-AAATCAGCTCAATTCGGCCTACACCCGTGACTA-CCAGCGGCTATAGAAGGCCCAA-CCCCAGTTTCAGCCCTACTACACTCAAGCACCATGGTTGTAGCCGGCA-TCTTCCTATTAATCCGACTTCA-CCCCATCCTAGAGACAAACAAAACAGCCCTCTCGGCCTGTCTATGCCTT-GGAGCAATCACTACGCTTTTCACAGCTATCTGTGCCCTCACACAAAACGACATT-AAA-AAAATCATCGCCTTCTCAACTTCCAGCCAGCTTGGCCTTATAATGGTAACAATCGGACTAAACCAACCACAACTAGCCTTCTTCCACATCTCAACACACGCC-TTTTTCAAGGCCATGTTATTCCTTTGCTCCGGATCAATTATCCACAACCTCGCAGATGAACAGGACATCCGAAAGATG-GGGGGCATCCACAAAACTCTTCCAATTACCTCTGCCTGCCTGTCAATCGGCAGTCTTGCCCTAATTGGGA-CCCCCTTCCTGGCAGGC-TTCTTCTCAAAAGACACCATCATTGAAACCATAAATACCTCACACCTAAACGCCTGGGCCCTCTCAACTACAATAGTTGCCACCGCCCTCACCGCCGCGTACAGCCTTCGTCTAA-TCTTCTATGTACAGGCCAA--CA-CCCCACGAATT-AA-CTCAATAGTCATTATGTCTGAAAACAATAAAACCCTAACAAACCCTATCATTCGCCTCGCTATCGGCAGTGTCTTAGCAGGCCTCCTAATTA-TCACAACCAT-TACTCCAATAAAAACAACAATCATGACAATATCAACTAC-AACAAAACTGTCAGCCCTTCTCGTAACAGTCTTGGGTCTCT-TATATGCCTTAGAGCTGTCCTCCCAAACAACAACACTACGACC-ACAA-AAACATATG-AAAATTAATAGCTTCTCTAATCAACTAGGCTTCTTCAATACAACAACCCACCGAACCCAACCATTTAATAC--ACTTAAACAAGGACAAAACCTAGCCACCCACCTAAACGACTTAATCTGATACG-AAAAAGCAGGACCAAAGCTT--ATTTCATCC-T-ATAATA----CCCC-AATAATCCTCAACACCTCCGCCGCCAATAAGGGCCTTATTAAGTCTTATTTGACCAT--ATTTCTAC--TGTTCACAGTAGCCCTATTAATC------TCAACAGCAGCCGCCTAACCACCCGAAG--CCCACCACGGACCAC-CCCCCCGCGACAACTCTAGCGCAACAAACAAGGCCAACAACAACCCC-CACCCAGACAACAAAAGGTAAAA--AACCCCCCCAAGAATAAAGCAATGACACACCACTAAAATCCATGCGAGCCGCATACAA--G-C--------------C--CGCGGAATCAAC-A-CCACCAACCCCAAC-C----CCTCCAC--CAACCCATACCCCCCCAAAACAAAA-----CCAATAGAA-CAACAAGAACAACATA-C-CCGACAACATACAACCCAACAGACCAACT-ACCCCATGTCTCAGGATAGGCATCAGCTGCTAAAGCCACAGAATAAGC-AAAAACCACCAACAT--CCCCCCCAAATAAATCAGAAATAATACCAAAGAAACAAACGAA-TTCCCGAGCCAAACTAACACCCCACACCCCACAGCCGAAGCAACAACCAAACCTACTGCCCCATAAA-GAGGTGAA-GGATTTGCTGCAACAGCAATTAG-GCCCCCCCAGTAGACAAAAAGACAAT-AAAAAAATAAAATATACCATTATTTTTACTTGGCC---TTAAACCAAGACCTGTGACACGAAAAACCACCGTTGTATTTCAACCATAAAAA-CT-AATGACACAC---AACCTACGAAAAACACA-CCCGATTCTAAAAATTATCAACAACTCATTTATTGACCT-TCC-CTCCCCATCAAACATCTCAGCCTGGTGAAACTTCGGCTCTTTGTTAGG-CATCTGCCTAATTGTACAGGTA-CTTACAGGACTATTCCTGGCAATACACTACACAGCAGATATCTCATCAGCT-TTCTCATCAGTCGCCCATATCTGCCGAGACGTACAACACGGCTGACTTATCCGTAACCTCCATGCCAACGGTGCCTCAC-TCTTCTTCATCTGCCTATACCTGCACATCGGACGGGGCCTATACTACGGGTCGTACATATATAAAGAAACCTGAAACAT-CGGGGTAATCCTATTCCTTCTTGTAATAGCAACAGCTTTCGTCGGATACGTCCTACCATGAGGACAAATATCATTCT-GAGGGGCAACCGTAATTACAAACCTCCTATCAGCAGT-TCCCTATGTCGGAATAAGTC-TTGTAGAGTGAATTTGA-GGGGGCTTTTCTGTAGACAACGCAACACTCACACGA-TTTTTTACATTCCACTTCTTACTCCCCTTCGCCGTAATGGCCGCCTCAATCATCCACTTACTATTCCTTCACGAGACAGGCTCTAACAACCCAACCGGACTCTCATCAAGCACAGATAAAATCCCGTTTCACCCCTACTTCTCTTACAAAGACCTCTTGGGGGCAGCACTACTCATTATAC-TACTACTAGCCCTGGCCCTCTTCT-CCCCCAACCTGCTC-GGAGACCCAGAAAACTTCA-CCCCGGCAAA-CCCGCTTGTCACA--CCACCCCACATCAAACCAGAGTGGTACTTCCTATTTGCATACGCCATCCTTCGATCCATCCCGAACAAGCTCGGAGGTGTCTTAGCTCTTCTGTTTTCAATCCTAATCCTTATACTCGTACCCCTCCTTCATACCTCAAAACAGC-GAGGAAACGCGTTCCG-ACCCTTTTCCCAAGTTCTTTTTTGAACCCTGGTATCAAACATCGTTA-TCCTAACCTGAATT-GGCGGACAGCCCGTTGAACACCCGTTCATTATCATCGGACAGGTTGCCTCAGCCACGTACTTCATCATCTTCCTGGTCCTTG--CCCCCACCCTAGCAAAACTAGAAAACAC--ACTAATAAAATG-----------------------------------------------------------------------------------------------------------------------------ATAAC-------CTA----GCCTTAGTAG-CTTAAACCT---TAAAGCACTGGTCTTGTAAGCCAGAGACGGGAACGCA---ATT---CCCCTAAGGCATCAAAA-GAAGGGGA--CTCAAA-CC------------------------------------------------------------------------------------------------------------------------------------------------------------------CCGATCACTAATCCCCAAAACTAGTA-TTTTTA---TTAAACCATCTTCTG-GTTATTGTAGCTT--AAATTGT-AAAGCGCGGCACTGAAGATGCTGAG-CTGG--ATTTTAA--ATTTTCCCAAAAACACAAAGTTTTGGTCCTAAACTTGCCGTTG-TTTTTA----------------------------------------ACCAAAATTATACATGCAAGCCTCCACACACCAGTGAAAATGCCCATATAA---CCCTAAACAGAAGGCCGGAGCAGGCATCAGGACTCG----ACA-------------TCACCTCAGCCAAAGACACCTTGCT-AAGCCACA-CCCTCACGGGCTATCAGCAGTAATTAACATT-AAA-TAATGAGCG-A---------AAGCTCGACTTAGTTACGGTTAA--CATGGTCGGTAAATTCCGTGCCAGCCACCGCGGTTACACGAAAGACCTAAAACAACG-A-CACCCGGCGTAAAGCGTGACTAA---AG---AAAT----ATAAAACATAGGGGGGGCAAGGCTGCCAAGTTGTAAAACA-CT-----------ACTGCACACCAGAACCACAA-CA-T---ACGCCCCTAA---------CAACACTCTC--ACCTCACGAAAGCTAAGAAACAAACTGGGATTAGATA--CCCCACTATGCCTAGCCCTAAACATAGATGGT-AAAAATACAACACCATCCGCCAGAGAACTACAGGCGAAAAGCCAAAAACTCCAAGGACTTGGCGGTGCTTCAAACCAACCTAGAGGAGCCTGTCCTATAATCGATA--CCCCACGCTAAACCTTA-CCCCTCCT-GGCC-CAACCAGCCTATATACCGCCGTCGAAAGCCTACCTTATGAAAGAAA-TATAGTAAGCAAAGTAGTTA-ACAACTAACACGTCAGGTCAAGGTGTAGC-ACAC--GGAG-GGGCAGAGATGGGCTACA-TTTTT---CC--GAATAATACACGAACAGCATGC-TGAAA-CACGTGCTTGAAGGCGGATTTAGTAGT-AAAACAAGCAA-GAAAGCCTGTTTTAAACCTGCTCTGAAGCGCGCACACACCG-CCCGTCACCCTCATCACAT-A------CTACTAAAC--------ACAAAATATA-AACAAAACA--C--------ATGCTCAGATGAGGCAAGTCGTAACATGGTAAGCGCACTGGAAAGTGCGCTTGGAAT--CAAACAGTAGCTTAACAC-AAAGCACTCAGCTTACAATTGAATTATGTTAGTGAGACCCTAACCTTTTTGAGCA-TAAAACTAGCCCAAACATT--AAA--AACAATAAGCCAATAAAC---CT---ACACCAAACCATTTAT-TAATACTAGTA-TATGTGATAGAACCTCTT----CCA-AGGAGCAATAGT-AACAGTACCGCAAGGAAATGTTGAAAGAACAATGAAAT-ACACAAGCAAT--AA-AAAGCATAGACTAACACTTGTACCTTTTGCATCATGGTTTAGCCAGA--ATACCCCCGGACAAAAAGA--ATTAAGCCCG-TA-ATCCCGAAACTAGGTGAGCTACTACAGAGCAGCTAT-AACTGAGCAAACCCGTCTCTGTAGCAAAAGAGTGGGACGACTCCGTAGTAGAGGTGAAAAGCCTACCGAACCTAGTGATAGCTGGTTGCTCAA-TAAATGAATTTTAGTTCAACTTTAGG-TC--ACATAT-----AAGCCAAAACTTCTA---CCCCCT-CCCCACCTAAAAGATATTCAATAAGGGTACAGCCTTATTGAAAAAGGATACAACCAACA-CCTGAGAGCCAGTC---AAACCCAATT-CA--TCAGTAGGCCTTTAAGCAGCCACCATAAAATCAAAGCGTCAAAGCACATGAC---AAAAAATATC-ATAAACA-CAAACAAACTCCAGG--CCCATA-CTTGAGCCACACTATAACAATAGAAGAACTAATGCTAAAACCAGTAACAAGA----GAGAC-TCTC-TTC-AGCATACCCGTGCCCCAGTAATAGAAAACCTACTGACAATTAACAGACCTTAAACCTGGCAAAACAC-CAACATAA-GTTGTTAAA--CACACTGTCACACCAACACAGGCATGC-T--A-AAAAGAAAGATTAAAAGTCATAAAAGGAACTCAGC-AAA-ACTTGTCCCAACTGTTTACCAAAAACATAGCCTTTAGCAAT-AAAAGTATTAAAGGTCCCGCCTGCCCAGTG-AA-------TTTTTAACGGCCGCGGTATTCTAACCGTGCAAAGGTAGCGTAATCACTTGTCCCCTAAATAGAGACTAGTATGAACGGCTAAATGAGGACAAACCTGTCTCCTATGACCAATCAGTGAAACTGATCTTCCAGTGCAAAAGCTGGAATACACACATAAGACGAGAAGACCCTGTGGAGCTTTAAACCTACCACCAA-AACAACCTACGGTT----------AACCTGGTGTAAATTTTAAGTTG-GGGCGACTTCGG--AAAAAAACTAAACTTCCGAGCACAGAACCA--CAATTTCTAACTGAGGCCCACAGGCCAAAG----AACAAAACTTGACCCAGTC---ATACTGATCAACGAACCAAGTTACCCCAGGGATAACAGCGCTATCTTCTTCAAGAGTCCCTATCGACAAG-AAGGTTTACGACCTCGATGTTGGATCAGGACACCCCAATGGTGCAGCCGCTATTAAAGGTTCGTTTGTTCAACGATTAATAGTCCTACGTGATCTGAGTTCAGACCGGAGC
JAM11389 AATCCAGGTCGGTTTCTATCTATGATGC-TTTTTCTTCAGTACGAAAGGACAAAG-AAAAA-CGGACCTATATTGACAACACGTCCGACCAT--CACGACTG-ATCACAACTAAAGTCATATTAGCAA-----CC--ACATGCTAGACCAAAAATAATGG----TTTATTAAGGTGGCAGAGCCGGGTAATTGCA-CAAGACCTAAGT-CCTT-CTCCTCAGATGTTCAAATCATCTCCTTAATAATGTACTCAATCCTTTTATATCTCATCAA-CCCACTCCTATATATCATTCCGGTCCTAATTGCAGTAGCATTCTTAACCTTATTAGAACGAAAAGTGCTAGGTTACATACAAATACGAAAGGGCCCAAACATCGTAGGCCCATATGGCCTCCTTCAACCAATCGCTGATGGAGTAAAACTGTTTATTAAAGAACCAGTACGACCTTCCTCATCATCACCGAGCCTATTTATTGCTACTCCTACACTAGCACTGTTCCTCGCACTAATAATCTGGA-CCCCTATACCAATGCCTGCCCCAATAACAGACTTAAACCTAGGCCTTTTATTTATACTTGCCCTATCCAGCATAGCTGTCTACTCTATCCTTTGATCTGGTTGGGCCTCAAACTCAAAATA-CCCTCTAATCGGCGCCCTACGAGCTGTCGCACAAACAATCTCATACGAAGTTACCCTTGGAATCATCCTA-CTAACAATTATTATCCTAGT---AGGCAGCTTTACCATACAAACACTAACACTAACTCAAAACTCCCACTGACTACTCCTATCCTCATGACCACTAGCCATAATATGATTTATCTCTACCTTAGCAGAAACCAACC-GAGCTCCATTTGACCTAACAGA-AGGAGAATCAGAACTTGTCTCCGGGTTTAATGTAGAATACGCAGCCGGCCCATTCGCACTTTTCTTTCTAGCTGAGTACGCCAACATTATAATAATAAACACCCTAACATGCATCCTATTCTT-AAACCC-AGGAAACACCCAC----CCTGACATGTTCCCAATAAATCTTATACTAAAAACAACCCTCCTGACCATTTTATTCTTATGAACCCGAGCCTCATA-CCCACGCTTCCGATACGACCAGCTTATACACCTTCTATGAAAAAATTTCCTACCAATCACCCTGGCTATATTC-TTATGACACGCATCCTTCCCCACCACTCTAGCAGGACT-ACCCCCACAATAA-------CGGAACTGTGCCCGAAT----T-TTAAGGTTTACTTTGATAGAGTAACACACAGAGGTTAAAA-TCCTCTCAT-TT-CCT------ATTAGAAAGACAGGACTCGAACCTGCACCAAAAGACTCAAAATCCAATGTACTCCCA-TTATACAACTCTCTAGTAAAGTCAGCTAATTAAGCTTTCGGGCCCATACCCCGAAAATGTTGGTTTAAACCCCGCCTCTACTAATGAA-CCCCATTATAACCTCACTAATTATTTCAAGCCTGGCTCTGGGCACAATAATCACAATATCAAGCTTCCACTGACTACTTGCTTGAATTGGATTAGAACTAAATACCCTAGCAATCAT-CCCAATCATCGCAAAACAACATCA-CCCCCGCGCAACAGAAGCCGCCACAAAATACTTCCTTATCCAAGCCGCAGCCTCAGCAACCCTT-CTCTTCTCAAGCACAATCAATGCTTGAACCATTGGAACCTGAGATATCACACAACTAACTAA--CCAACCCGCCTGCATTATATTAACCATAGCACTATCAATAAAACTAGGCCTAG--CCCCACTACACTTTTGACTACCAGAAGTGCTACAGGGATCAACACTAAAAACAGCACTAATCATTGCCACCTGACAAAAACTAG-CCCCTGCAGCCCTAT-TATTTTTAACACATAACTCACTACA-CCCAACAACCCTCCTTACAATAGGCCTATTATCAACAATTATCGGCGGTT-G-A-GGCGGACTAAACCAAACACAAACACGAAAAATTATAGCATATTCCTCAATCGCTCACCTAGGATGAATAGCATCAGTCCTAACTCTCGCCCCGAACATCATAATTCTAAATCTAACACTATACATCCTAATAACCCTGCCA-ACATTTATACTACTAATATTCTCATCATCTAAAACCATTAAAGACCTAACAATAACATGAACCATCT-CCCCAACAATGGCCGCCCTCCTACTAATTCTACTTATATCAATA--GGCGGACT--TCCACCACTCACAGGCTTCATTCCAAAATGATTTATCCTTCAAGAACTAATCTCCCACAACTT-AACCGCCATGGCCAC-AGCCATAGCCCTGTCAGCCTTATTAAGTCTA-TTCTTTTACCTTCGCCTATCATATACTACAGCACTAACCCTAG-CCCCCACCT-CACCACAAGGCAAACTAAAATGACGCCTACAGCCCAAATTAAAAACAACAGCCATATCAACAATACTAGCCATATCTACCTTACTCCTTCCAATCT-CCCCGGCCC---TAATAT------AGAGACTTAGGTTAA--CA-TAAAACCAGTGGCCTTCAAAGCCACAAACAAGAGCTAA-GCCCTCTTAGCCTCTGG--AAAGCCTGTAAAACTTTAATTTACATCTTCTGACTGCAAATCAGACACTTTCATTAAGCTAAA---------------------------------------------------------------------------------------------------------------------------------------------------GCTTCCTAGACAGACGGGCCTCGATCCCGTAAAATTTTAGTTAACAGCTAAACACCCAATCCAGCGGGCTTCTGTCCGGGCTTTAT-------------AAAAAAAAGCCGCGGCACACCC---TAGTGTGCGTCTCTAGATTTGCATTCTAGCGT-GAAA--------------------CACCACACGACTT----------------ATTGATAAGAGTGGGGCTG-A-ACCCACCTACACAGGGCTACAACCTGCCACCT------TCTCGGCCATC-------TTACCCGTGACTATTAACCGTTGATTCTTCTCAACTAACCACAAAGACATTGGCACCCTATACCTGATTTTTGGTGCCTGAGCAGGAATGGTGGGAACCGCACTAAG-CCTTTTAATCCGTGCTGAACTAAGCCAACCTGGCACACTACTGGGCGATGACCAAATCTACAATGTTATCGTTACAGCCCATGCCTTCGTAATAATT-TTCTTTATGGTCATACCCGTAATGATTGGGGGGGTTCGGAAACTGACTCGTACCCTTGATAATTGGGG-CCCCAGACATAGCATT-TCCACGCATGAATAACATAAGCTTCTGACTACT-G-CCCCCATCCTTCCTACTTCTTTTAGCATCCTC-TGGTGTGGAGGCGGGTGCAGGCACCGGGTGAACAGTATA-C-CCCCCCA-CTAGCCGGAAACCTCGCCCATGCCGGAGCCTCTGTTGACTTAACCATTTTCTCATTACATTTAGCCGGTGTATCCTCTATCTTAGGGGCAATTAATTTTATTACAACCTGCATCAATATAAAACCCCCCCGCAATAACCCAATACCAAA--CCCCTTTATTCGTCTGGTCTGTGTTAATCACAGCCGTCCTACTACTATTATCCCTCCCGGTCCTCGCTGCCGGCATCACAATACTACTAACAGACCGCAACCTCAACACATC-TTTTTTTGACCCCGCAGGT-GGAGGC-GACCCCATCTTATATCAACACCTATTCTGA-TTCTTTGGTCACCCAGAAGTTTACATTCTTATTTTACCAGGATTTGGGATAATCTCACATATTGTGACCTACTATGCAGG-G-AAAAAAGAACCCTTCGGCTACATGGGCATAGTATGAGCAATAATATCTATCGGTTTCCTGGGCTTCATCGTCTGAGCCCATCACATATTTACAGTTGGTATAGACGTTGACACACGAGCATACTTTACATCAGCAACCATGATCATCGCTATCCCAAC-AGGCGTAAAAGTATTCAGCTGATTGGCCACTCTACAT-GGCGGCATAATCAAATGGGACGCCGCAATACTATGGGCCCTA-GGCTTTATTTTCCTATTCACAGTC---GGTGGACTAACTGGCATCGTCCTAGCTAACTCATCACTAGACATTGTCCTACACGACACTTACTACGTAGTAGCCCACTTCCACTATGTACTCTCAATA-GGCGCTGTCTTTGCAATTAT-GGGCGGCTTTGTCCACTGATT-CCCACTATTTTCAGGATACACCCTACACCAAACATGAACAAAGATTCATTTCGGTGTAATATTCGCAGGCGTGAACTTAACA-TTTTTCCCCCAACACTTCTTAGGCCTATCAGGAATGCCACGGCGATACTCAGATTACCCTGATGCATATACTGTTTGAAACACTGTCTCATCAGTAGGCTCCCTTATCTCGCTAGTAGCTGTAATCATAATAATGTTTATTATCTGAGAAGCTTTTGCAGCCAAACGAGAAGTCCTAACTCTTGAGCTAACAAGCACCAACCTAGAGTGACTACACGGCTGCCCG--CCCCCTTATCACACATATGAGGAACCAACATATGTTCAGACAAATTCAAGA-----------AAGGGGGGGAATCGAACCACCTTCTTCTGGTTTCAAGCCAACTGCATAGCTAATATGCT----TCTTTCTCCATA----------------GGACCCTAGTAAATTA-ATTATATAGCCCTGTCAGAGCTAAGTTACAGG--TTA-AAATCTGTGGGCCCTAATATGGCACACCCCTCTCAGCTCGGATTTCAAGATGCAGCCT-CCCCAATCATAGAAGAACTCTTACACTTCCATGACCACGCAATTATAATTGTCATTCTAATCAGCGCCCTTGTACTATATATCATTTCTCTTATAATGTCAACAAAATTAACACACACTAACACAATAGACGCCCAAGAAGTAGAAATAATCTGAACAATTTTACCAGCAGTTATCCTAATCTTAATTGCCCTCCCTTCTCTACGTA-TTCTTTACCTAATAGACGAAATCAACAA-CCCCCACTTAACCATCAAAGCCCTAGGACACCAATGATATTGAAGCTACGAATATACCGATTATGAAGACCTCCTCTTCGACTCATATATAGTACCAACCCAAGACCTAAAACCCGGA-TTTTTCCGACTACTAGAAGTTGATCACCACATAGTTATCCCGATAGAGTCCCCAATTCGAATGCT-AATCTCAGCAGAAGATGTTCTCCATTCATGGGCTGTCCCAGCCCTTGGGATCAAAACTGATGCCATTCCAGGACGATTAAACCAAACAACCTTCATTACATCACACCCTGGACTAT-TCTATGGTCAATGCTCAGAAATTTGCGGGTCAAATCATAGCTTCATACCCATCGTAGTAGAAGCTGT-ACCATTAAACCACTTCGAAAACTGGTCTACCACAATACTTA---CAGCTTCACTAAGAAGC-TTTTAC--AGCACTAGCCTTTTAAGCTAGAGA--AGGAGAATAACT--CTCCCTTAGTGAATATGCCACAACTAAACCCCG-CCCCCTGATTCTTTATTCTCCTACTCTCATGAGCCACACTTCTCCTGATTTTT-AAAAAAAAA-GTTTCACTATCCTCCCCC-CCCTTAATCACACAACCCTAG----ACGAGACTTCACATCACACCG--CCCCATGAAACTGACCATGAGCTTAAAC-TTCTTCGACCAGTTTCTAAGCCCAC--AAATTATAGGTAT-TCCACTTATCCTCTTAGCAATAACTGCA-CCAGCACTATTAATCTCTACAAAAACAAACCGCCTAACACCAAACCGAATAACAAT-ACTTCAAACGTGAGCATTACTCGCCTTTACAAAGCAACTAATAA--C-CCCACTAAACAAACCAGGGCATAAATGAGCTATAATACTGTTATCTCTAATAT-TCTTCCTGCTTTCCCTAAATATATTAGGCCTTTTACCATATACTTTTACCCCAACTACACAACTCTCAATAAACATAGGTCTAGCCG-T-ACCCCTATGGCTTGCAACAGTCCTAATAGGA-ATGCGAAACCAACCAACTATATCACTAGGC-CATCTTCTGCCTGAAGGAACCCCAA-CACCCCTAGTCCCAGTACTAATCATTATCGAAACAATTAGTCTACTTATTCG-CCCATTA-GCGCTCGGAGTACGACTAACCGCAAATCTAACCGCTGGCCACCTCCTAATTCAACTAATTTCAACAGCAGTATTCGTCCTGCTTCCAACAATAACCCTTACTGCCTCTATCACCGCAATCGTTCTACTATTATTAACCGGCTTAGAAGTTGCCGTCGCAATAATCCAAGCCTACGTCTTCACCCTCCTATTAAGCCTCTACCTACAAGAAAACGTTTAATGACCCACCAAGCACACGCCTACCATATAGTAGACCCAAGCCCTTGGCCCCTAAC-TGGTGCCATCGCCGCCCTATTAATAACATCTGGCCTAGCCGTATGATTTCACTTTAACAACACAGCACTAATAAATATTGGCCTCATCGTGCTACTTCTAACAATATATCAGTGATGACGAGATATCACACGTGAAGGAACATTCCAAGGACACCATACAACACTAGTACAAAAAGGCCTTCGATACGGAATAATCCTCTTCATTACATCAGAAGTG-TTTTTCTTCATCGGGTTCTTCTGAGCTTTCTACCACTCAAGCCTAGCCCCAACCCCCGAACTG-GGGGGGATGCTGA-CCACCAAGCGGGGT-AAA-CCCATTAAACCCATTCGAAGT-ACCACTATTAAACACCGCTGTTCTACTTGCCTCCGGTGTAACTGTTACATGAGCCCACCACTCAATTATAGA-CGGCGCCCGAAAAGAAGCAATTCAAGCCCTAATATTAACAGTAGTCTTAGGGTTGTA-CTTCACCGCACTCCAAGCCATAGAATACTATGAAG-CCCCCTTTGCAATTTCAGACTGTGTCTACGGGGCAACC-TTCTTCGTCGCAACTGGCTTCCATGGACTCCACGTTATTATTGGCTCCAG-TTTCTTAATTATCTGCCTACTACGACAAACCATATACCACTTCACAACCGGCCACCACTTCGGCTTTGAAGCCGCCGCCTGATACTGACACTTTGTAGATGTAGTCTGACTCTTCCTTTACGTATCAATCTACTGATGAGGCTCATG-TTTTTCTAGTAC-AATTAGTATAAGTGGCCTCCAACCACTAGACCCTAAT-ATAAATTTAGGG-AAAAACAATGGTCTTAACAATAATATTTTACATCGCCCTTACAATCACAACCCTTCTTGTGACAATTAGCTTTTGACT-TCCACAAACAACCCCCGACACAGAAAAGCTCT-CCCCATATGAATGTGGGTTTGACCCCCCTAGGGTCAGCCCGATTACCTTTTTCCCTTCGATTCTTTCTTGTAGCCATCC-TCTTTCTCCTATTTGACTTAGAAATTGCCTTACTTCTCCCAATCCCATGAGCAATAAACCTGCCGAGCCCAACCATAACCATCTCCTGAGTATCAACTATTGTTGCCCTACTTACACTTGGACTAGTATATGAGTGAGCAGC-AGGAGGATTAGAATGAGCAGAATAGGCGGCTAGTATAAACAATACAACTAATTTCGGCTTAGTCGACCTG-GGTTTGACCCCTAGGCCACCAT-ATGACTTCAACATACTTCACATTCACCGCAGCCTTCATGATCGGAATTACAGGCCTTTCAATACATCGCACACATCTTGTGTCTGCCCTACTATGCATCGAGGCCATAATACTAGCCCTATTTACGGCACTAACAGCCTTATCTGAAAACACCCAACTGCCACATATAACAGTGCTCCCCATCCTTCTTTTAGCCTTTTCTGCCTGCGAGGCAGGCACAGGCCTAGCCCTATTAGTCGCAACTGCCCGAACTCATGGCACAGACCACCT-ACAAAACCTCAATCTTCTACAATGCTAAAAGTCCTACTCCCAACTATTTTTCTAATCCCAACAGCACTATTATCT-AAAAAAAACAGCCTCTTCTTAAATTACACAGTCAGTTCTATA-CTCCCAGCCCTCCTCAGCCTTATATGACTAAACCA-CCCATTAAACCTTAACCTGTCCGCCTCTT-CTAACTACACTAACATT-GACACCATATCTG-CCCCATTAATAGTTTTATCCTGCTGACTACT-ACCATTAATAGCTATTGCCAGCCAAAACCACCTTCAAACAGAA-CCTAT-CAACCGCAAACGAACCTTTTTAATTACAATCTCAACCTTACAGGTCGCCCTCTTACTAACATTTTCGGCAACCAACCTCGTATTATTCTTCATCCTATTTGAAACAACATTAATCCCCACTCTTATTATCATCACCCGTTGAGGGAACCAAGCAGAGCGCCTATCTGCAGGAACCTACTTTTTATTCTACACGCTAGCCGGCTCACT-TCCACTGCTAGTTGCACTCCTCCTTATTAACACACAACACTTTAACACATCTATCATAATAAACAGCCTA--ACC-CAACCCC-AAA-TCGAACTGTCATGAACTAACACCCTACTATGACTCGCCTGCCTGCTTGCCTTCCTGGTAAAAATACCACTATATGGTCTGCACCTGTGATTGCCGAAAGCCCATGTAGAAGCCCCAATTGCCGGCTCAATGGTTCTTGCAGCTGTACTATTAAAACTCGGGGGGCTACGGAATCATCCGAATTA-CCCC--CATATTAAACCCACTGACCACAAGCTTATACTACCCATTCATTATTCTCGCAATATGGGGCATTATTATAACAAGCTCAATCTG-CCTACGACAAACAGACCTAAAATCACTAATTGCCTACTCATCAGTCAGCCACATAGGCCTGGTCATTGCAGCAGCCCTAATCCAAA-CACAATGAAGCCTTACCGGCGCAATCATTCTAATAGTAGCACACGGCCTCACATCATCAATACTATTCTGCCTAGCAAACACCAACTATGAACGAACCCACAGTCGTACCCTACTACTAGCACGAGG--CCTTCAACTAATCCTCCCCCCTCATGACTACATGATGGTTGGTGGCCAACCTTATAAACATAGCACT-G-CCCCCAACAATTAACCTCGCCGGGGAACTTATAATCTTAACCTCAACATTCAACTGATCTTACTTAACTATTATCATAACCGGACTAGGCACCCTTCTAACAGCAACATACTCCCTTCACATGTTCCTGATAACCCAAC-GCGGCAAACTAACAACACATGTCACACAAATA-ATGCCAACACATACCCGAGAACACCTCCTCATAGCCCTTCACATGATCCCCATACTACTATTAATACTAAACCCGCAACTAATCATGGGCCCTTTCTCTTGTCAACATAGTTT--AA--AAAATATTAGGTTGT-GGACCTAAAGATAGAAGTTAAA---C---CCTTCTTGTAGACCGAAAAGTGTTT--GTACACAAAGAACTGCTAATTC-C-TTGCCCTGAGGTTAAACTC-C-CAGACCTTTC-ACTTTTAAAGGATCACAGTCCAATCCGTTAGTCTTAGGAACTAAAATTCTTGGTGCAACTCCAAGTAAAAGTA---CATGCACAGCCTCCTTCATACCACAA-TTATCACAACATTTATTCTGCTACT--CG-CCCCAATTGCTACAACACTCT-CCCCCCGCTCCC-CTTAAACAAAAATGAAATACTACTCACGCAAAAACTGCCGTAAAAATAGCCTCAATTATAAGCATTG-T-ACCCTTGG--CCATCTTCATTAACTT-TGGCACAGAAACAACTACTATAAACGCACATTGAGTAACCACAACAAACTTCAATATTAACATAAGCTTCATATTAGACACCTACGCAACAACATTTATACCAATTGCCCTGTTCGTAACCTGATCTATTCTAGAATTTGCCTCCTGATATATAGCATCAGAC-CCCCACATT-AACCGA-TTCTTTAAATACCTCCTTCTATTCCTACTAGCCATACTAACACTAGTCACGGCCAACAACATATTTCAA-TTCTTTATTGGCTGAGA-AGGTGTGGGCATCATGTCCTTCCTATTAATTGGCTGATGGTACTCTCGCTCGGATGCAAATACCTCCGCACTTCAAGCAGTAATCTACAACCGCATTGGAGATATTGGCCTCATTTTATCCATAGCCTGACTAGCAATATACCTATCATCATGAGAGATACAACAACTCTT---CATAT-GCCAAAACAATATTTCAC-TTCTACCACTATTAGGCCTAATCCTAGCGGCCACTGGA-AAATCAGCCCAATTCGGACTACACCCCTGACTG-CCAGCAGCGATGGAGGGCCCAA-CCCCTGTTTCAGCCCTACTTCACTCCAGCACTATAGTTGTAGCGGGTA-TCTTCCTACTAATTCGTATTCACCCCCCTACTAGAAACAAGCCAAACAGCCCTATCAATTTGCCTTTGCCTG-GGAGCAATCACCACACTCTTCACAGCCATCTGCGCTCTTACCCAAAACGACATT-AAA-AAAATCATTGCCTTCTCAACTTCCAGCCAACTGGGCCTTATAATAGTAACAGTCGGGTTAAACCAACCACAACTAGCTTTCTTTCACATCTCGACACATGCC-TTTTTCAAAGCCATACTATTCCTTTGCTCCGGATCAATCATTCACAACCTCGCAGACGAACAAGACATTCGAAAGAT-GGGTGGCATCCATAAAACCCTGCCAATTACCTCAACCTGTCTATCAATTGGCAGTCTAGCCCTAATTGGAA-CCCCATTCCTAGCCGGC-TTCTTCTCAAAAGACACCATCATTGAAACCATAAACACCTCACATCTAAACGCCTGAGCCCTTTCAGTTACATTAATCGCCACTGCCCTCACCGCCGCCTACAGCCTTCGACTAA-TCTTTTATGTACAAGCAAA--CT-CCACCCGAACC-AA-CCCACTAATCATAATATCTGAAAATAATAAAACCCTTACCAACCCCATTATCCGCCTCGCCATCGGCAGCATTTTAGCCGGCCTGTTAATTA-CCACCACTAT-CACCCCAATAAAAACAACAATTATAACAATATCAACTAC-AACAAAACTATCAGCACTTCTCGTAACAGTCTTGGGTCTTC-TATATGCCTTAGAACTAGCCTCCCAAACAACAACACTACTACA-CCAA-AAACATATG-AAACTTAATAACTTCTCTAATCAACTAGGGTTCTTCAATCCAACAACACACCGGATTCAACCACATATCTC--ACTTAAACAAGGACAAAACCTAGCCACACACCTAGATGACTTAATCTGGTATG-AGAAAACAGGCCCAAAACTT--ATTTTATCC-T-CTAACA----CCCC-ATTAATCCATAATACCTCTGCCGCCAACAAGGGCCTTATTAAATCGTACCTAACAAC--ATTCCTTC--TATTCATGACAACCATCATACTA------TCAACAACCCTCACCTAACCACCCGAAG-CCCCCCCACGGACAA--CTCCCCGCGACAACTCTAACGCAACGAACAACGCCAGCAACAACCCC-CACCCAGACAATAAAAGATAAAA--CCCCCCCTCAAGAATAAAGCAATGACACACCACTAAAATCCATACGGGCTGTATACAA--C-C--------------C--AGTAGAATCAGC-A-CCCCCAACACCAAC-C----CCCCCCA--CCCACTCACACACCCCAAAACACAA-----CTAATAAAA-CAACCAAAACAACATA-C-CCAACAACATATAGCCCAACAGACCAGCT-ACCCCATGTCTCAGGATAATCATCAGCTGCCAAAGCCACAGAATAAGC-AAAAACCACCAACAT-T-CCCCCCAAATAAATAAGAAACAACACCAAAGAAACAAACGAG-TTTCCAAGTCAAACCAAAACCCCACACCCAACGGCCGACGCAACAACCAAACCCACCGCCCCATAAA-GGGGTGAG-GGGTTCGCTGCAACTGCAATAAG-ACCCCCCTAACAGACAAAAAGACAAT-AAAAAAATAAAATATACCATTATTCTTACTTGGCC---TCAAACCAAGACCTGTGATACGAAAAACCACCGTTGTATTTCAACCATAAAAA-CT-AATGACACAC---AACCTACGAAAAACCCA-CCCAATTCTAAAAATCATCAATGACTCATTTATTGACCT-GCC-ATCTCCGTCAAACATCTCAGCCTGATGAAATTTTGGCTCTTTACTAGG-AGTATGCCTAATTATGCAAGTA-TTAACAGGACTATTTTTAGCCATACATTACACAGCAGATATTTCATCAGCC-TTTTCTTCAGTAGCCCACATTTGTCGCGACGTCCAATACGGGTGACTTATCCGAAATCTCCATGCCAACGGCGCCTCAC-TTTTCTTCATCTGCCTATACCTTCATATCGGACGGGGCCTATACTACGGATCATATATGTATAAAGAAACATGAAACAT-CGGGGTCATCCTTTTTCTTCTTGTAATAGCAACAGCCTTCGTAGGATACGTACTGCCATGAGGACAAATATCCTTCT-GAGGGGCAACCGTGATTACAAACCTCCTATCAGCAGT-CCCCTATGTGGGAACAAGTC-TAGTCGAATGAATCTGA-GGTGGCTTCTCCGTAGACAACGCCACACTCACACGG-TTCTTCACATTTCATTTCTTATTACCATTTGCTGTAATAGCCGCCTCAATTATTCACCTCCTGTTCCTTCATGAAACAGGGTCTAACAATCCAACCGGCCTATCATCAAACACAGATAAAATCCCATTTCACCCATACTTCTCCTACAAAGACCTGCTAGGGGCAGCACTACTTATCATAC-TACTATTAATACTAGCCCTATTTA-CCCCAAACCTACTC-GGAGACCCAGAAAACTTCA-CCCCAGCAAA-CCCACTTGTCACA--CCCCCACATATTAAACCAGAATGATACTTCCTATTTGCATACGCCATCCTACGATCAATCCCGAACAAGCTCGGAGGTGTCTTAGCTCTTCTGTTCTCAATTCTAATCCTTATACTTGTACCCCTCCTTCACACCTCAAAACAAC-GAGGAAACGCGTTCCG-ACCCTTGTCCCAAATCCTATTTTGAACCCTAGTATCAAATATTATTA-TCCTAACCTGAATT-GGAGGACAGCCTGTTGAACACCCATTCATTATCATTGGACAAATTGCCTCAACCACATACTTCATCATCTTCCTAATCCTCG--CACCCCTACTAGCAAAAATAGAAAACAC--GCTAATAAAATG-----------------------------------------------------------------------------------------------------------------------------ATAAT-------TTA----GCCTTAGTAG-CTTAAA-TC---TAAAGCACTGGTCTTGTAAATCAGCGCTGGGAACTCA---TTTTTTCCCCTAAGACATCAAAA-GAAAGGGG--CTTAAA-CC------------------------------------------------------------------------------------------------------------------------------------------------------------------CCTATCACTAATCCCCAAAACTAGTA-TTTTTA---TTAAACTATCTTCTG-GTTATTGTAGCTT--AAATTAC-AAAGTGTGGCACTGAAGATGCTAAG-ATGG--ATCCCTA--AATTTCCCAAAAACACAAAGTTTTGGTCCTAAACTTGCCGTTG-TTTTTA----------------------------------------GCCAAAATTATACATGCAAGCCTCCACATACCAGTGAAGATGCCCACACAA---CCCCAAACAGAAAGCCGGAGCAGACATCAGGACTCA----ACA--------------CACTTTAGCCGAAGACGCCTTGCT-AAGCCACA-CCCTCACGGGTTATCAGCAGTAATTAACATT-AAA-AAATAAGCG-A---------AAGCTCGATTTAGTTATGGTTAA--TATGGTCGGTAAATTCCGTGCCAGCCACCGCGGTTATACGAAAGACCAAAAACAACA-G-CACCCGGCGTAAAGCGTGACTAA---AG---AAAT----TAAAACATTGGGGGGGGAAAGGCTGCCAAGTTGTAAAACA-CT-----------ACTGCACGCCAGAACCACAA-CA-C---ACGCCCCTAA---------AAACATC-TC--ACCTCACGAAAGCTAAGAAACAAACTGGGATTAGATA--CCCCACTATGCTCAGCCCTAAACACAGATGGC-AGAAATACAATCCCATCCGCCAGAGAACTACAGGCGAAAAGCCAAAAACTCCAAGGACTTGGCGGTGCTTCAAACCAACCTAGAGGAGCCTGTCCTATAATCGATA--CCCCACGCTAAACCTCA-CCCCTCCT-AGC--CAATCAGCCTATATACCGCCGTCGAAAGCCTACCTTATGAAAGAAA-CATAGTAAGCATAATAGTTA-ACAACTAACACGTCAGGTCAAGGTGTAGC-ACAC--GGAG-AGGCAGAGATGGGCTACA-TTTTT---CC--AAATAATATACGAACAGCATGC-TGAAA-CACATGCTTGAAGGTGGATTTAGTAGT-AAAACAAACAA-GAAAGTTTATTTTAAACCTGCTCTGAAGCGCGCACACACCG-CCCGTCACCCTCATCACAC-AA-----TTATAAAAC--------ACAAAATATA-AACAAACCA--C--------ACACCCAGATGAGGCAAGTCGTAACATGGTAAGCGCACTGGAAAGTGCGCTTGGAAT-ACAAACAGTAGCTTAGCAC-AAAGCACTCAACTTACAATTGAGCCATGTTAGTGAAACTCTAACCTATTTGAGCA-TAAAACTAGCCCGAACATT--AAA--AACAATAAACCAACAAAC---CC---ACACCAAACCATTTAT-TAAAACTAGTA-TATGTGATAGAACCTGTT----CAA-AGGAGCAATAGT-AATAGTACCGCAAGGAAACGTTGAAAGAATAATGAAAC-ATTTAAGCACT--AA-AAAGCAAAGATTAATACTTGTACCTTTTGCATTATGATTTAGCCAGA--ACA-CCACAGACAAAAAGA--ATTAAGCCGG-TG-ACCCCGAAACTAGGTGAGCTACTACAGAGCAGCTAT-AATTGAGCAAACCCGTCTCTGTAGCAAAAGAGTGGGATGACTCCGTAGTAGAGGTGAAAAGCCTACCGAACCTAGTTATAGCTGGTTGCTCAA-TAAATGAATTTTAGTTCAACTTTAGG-TT--ACACAT-----AAGCCAAAACTTCTA----CCACT-ACA-ACCTAAAAGATATTCAATGAGGGTACAGCCTTATTGAAAAAGGATACAACCAACA-CCTGAGAGCCAGTC---AACACCCAAC-TAAATTAGTAGGCCTTAAAGCAGCCACCAGAAAACAAAAGCGTCAAAGCACATGAC---AAAAAATACC-AACATCA-CAAACAAACTCCAGG--CCTATA-CTTGAGCCACACTATAATAATAGAAGAACTAATGCTAAAACCAGTAACAAGA----GACAC-TCTC-TAC-AGCACACCCGTGCCACAGTAATAGAAAACCTACTGATAATTAACAGACCTTACACCAGGTAATACAC-CAACAC-A-ATTGTTAAC--CACACTGTCACACCAACACAGGCGTAC-T--A-AAAAGAAAGATTAAAAGTTATAGAAGGAACTCAGC-AAA-ACTTGTCCCAACTGTTTACCAAAAACATAGCCTTTAGCAAT-AAAAGTATTAAAGGTCCTGCCTGCCCAGTG-AG--T----TTTTTAACGGCCGCGGTATTCTAACCGTGCAAAGGTAGCGTAATCACTTGTCCCCTAAATAGAGACTAGTATGAACGGCTAAATGAGGACAAGCCTGTCTCCTATGACCAATCAGTGAAACTGATCTTCCAGTACAAAAGCTGGAATACACACATAAGACGAGAAGACCCTGTGGAGCTTTAAACTTACCACCAA-AACAACCCACGGAA----------ACCTGGT-GTAAATTTTAAGTTG-GGGCGACTTCGG--AAAAAAACAAAACTTCCGAGCACAGAACCA--CAATTTCTAACCGAGGCCCACAAGCCAAAG----AACAAAACTTGACCCAGTC---ACACTGATCAACGAACCAAGTTACCCCAGGGATAACAGCGCTATCTTCTTCAAGAGTCCCTATCGACAAG-AAGGTTTACGACCTCGATGTTGGATCAGGACACCCCAATGGTGCAGCCGCTATTAAAGGTTCGTTTGTTCAACGATTAATAGTCCTACGTGATCTGAGTTCAGACCGGAGC
[truncated: 4,349,299 more chars]
