# Supplementary material for: Highly-multiplexed and efficient long-amplicon PacBio and Nanopore sequencing of hundreds of full mitochondrial genomes
Source: BMC Genomics. 2023 May 2;24:229. doi: 10.1186/s12864-023-09277-6 (PMC10155392; doi:10.1186/s12864-023-09277-6)
Supplement: Supplementary file 5 — Additional file 5 [file 12864_2023_9277_MOESM5_ESM.zip › nd2.phy]

 284 1039
Asymblepharus.himalayanus_NC_058309 ATGAATCCTAATATAGCCTCGCTAATCATTTCTACCTTAGCCTTAGGCACAATCATTACACTATCAAGCTATCACTGGCTCCTTGCCTGAGTTGGATTAGAACTAAACACCTTAGCAATTATTCCAATTATCGCAAAACAACACAACCCACGGGCAACCGAAGCAGCAACAAAATATTTTCTTACCCAAGCAGCCGCCTCAGCAATACTACTATTTGCAAGTACTACAAACGCCTGAACTACGGGCACCTGAAATATTTATGAATTCTCTAGCGAACCGGCCTCCATCATATTAACCATGGCCTTAGCAATAAAACTGGGCCTCGCACCACTACATTTTTGACTCCCAGAGGTATTACAAGGCACCACCTTTAAAACTGCACTAATTATTGCCACCTGGCAAAAATTAGCCCCACTAGCCTTGCTTTACCTTACACACAACACATTAAACCCTATAACGCTGCTCATTATTGCAATATTATCAAACCTAGTTGGCGGATGGGGCGGCCTCAACCAAACACAAACACGCAAAATTATAGCTTTTTCCTCAATTGCCCACCTTGGATGAATAGCCGCAATCCTTACATTGTCCCCAAACATTATACTATTGAACCTTATACTTTATATTTTCATAACATTCCCAACATTTATACTCCTTATATTCTTCTCAACAAAAACAGTCCAAGACCTAACAACATCATGAACCATTTCTCCAACAACGACCGCCTTGGCCTTAGTTTTACTTCTATCACTAGGTGGATTACCACCTCTTACTGGATTTATACCCAAATGATTAATTTTACAAGAATTAACTTCACACAATCTGACACCAATAGCAGTACTAATAGCCATGTCAGCCTTATTAAGCTTATTTTTTTACTTACGCTTAACATACATGACCACCCTGACCCTACACCCAACTACAACACAACACGCGCACAAATGACGATTTTACCCAAAACTTAATACCCCTATAACGACTACCACATTCACCGTTGCAATATTCCTCCTCCCAATAACCCCAATATTTGTTTAG----
Ateuchosaurus.chinensis_NC_057221 ATGAACCCCATTATACTCTCAATTATTCTATCGAGCCTGGCCTTAGGCACCGTAATCACATTATCAAGCTTTCATTGACTACTTGCTTGAATTGGGCTAGAGCTAAATACTCTAGCAATTATTCCAATCATTGCAGAAAGCCACCACCCCCGAGCAACAGAAGCAACAACAAAATATTTCCTCACACAAGCCGCTGCCGCGGCCATAGTATTATTCGCAAGCACAACCAATGCCTGATATACTGGAAACTGAGATATTACCCAATTGACAAACTCCTACGCCTGTACGATACTTACCATGGCCTTATCAATAAAACTAGGCCTTGCCCCCATACACTTTTGATTACCAGAAGTACTTCAAGGAACCCCCTTAAAAACAGCACTAATTATTGCCACATGACAAAAACTCGCCCCCTTGTCCCTAATATACCTAATTAGCCCCTCCCTAAACCCCGCCGTCCTAATGACAATAGGACTCTTATCTACATTAACCGGAGGATGGGGAGGACTAAATCAAACCCAAACCCGAAAAATCATAGCATTTTCATCAATCGCACACCTAGGCTGAATGGTAACAGTACTAGCCCTGGCCCCAAACATCATACTATTGAGCCTCCTACTATATATCTTCTTAACAATCGCAGTCTTCCTACCACTTATTGCCCTATCCTCTAAAACCATCCAAGACCTCGCTACAACATGAACTGCATCCCCAACAATAATAACCATAATACTCCTACTCTTAATGTCCCTAGGAGGCTTGCCCCCCATAACGGGATTCATACCAAAATGATTAATTTTACAAGAACTTGTCTACTACAATCTCTCAACAACTGCCACCTTAATAGCCCTTTCCGCCCTCTTAAGCCTATTCTTTTACCTACGACTAGCCTATTTCACCGCCCTAACCATATTCCCCAGTCACACCAAAAACACCCACAAATGACGATTTCAACATAAA---CCAAATATGATCTTAGCAACAATATTTTCGCTATCAACCCTCCTCCTACCAATAACCCCCATACTAATTAACTAA-
Isopachys.gyldenstolpei_NC_041147 ATGAACCCAATCATATTAACTCTCATCATTTCAAACCTAATACTCGGCACCATTATCACAATATCAAGCACTCATTGACTTACTGCCTGGGTGGGTTTAGAACTAAACACCTTAGCTATTATCCCAATTATTGCAAAACAACATCACCCACGAGCAACAGAAGCCGCCACAAAATACTTTCTAACACAGGCAGCCGCCTCGGCCACTATATTATTTTCCAGCACACTCAACGCCTGATCAACCGGAACCTGAGACATCACACAACTAACAAACCCTACAGCCACTGTTCTCATAACAACAGCCATGTCAATAAAACTCGGACTGGCCCCACTTCATTTCTGATTACCAGAAGTACTTCAAGGAGCCTCCATAAAAACAGCACTAATCATCACCACCTGACAAAAACTTGCCCCTCTCACCTTACTCTACCTTACACACCATTCACTACACCCTCCAACCCTACTAACACTTGGTCTCCTTTCAGCCCTAACTGGGGGCTGAGGGGGCCTAAACCAAACACAAACACGAAAAATCATAGCCTACTCATCAATCGCCCACCTAGGCTGAATAGCCACAATCCTCACTCTATCTACAAACATCCTAATTCTAAGCCTAATACTTTATCTCTTGATAACAGTATCAGCCTTTACCATGTTAATATTCTCCTCATCAAAAACAATTAAAGACATGACTACCACCTGAACAATCTCCCCCACAGCAACAACCCTCATACTAATAATGCTAATATCCATAGGCGGTCTCCCACCCCTCACCGGATTTATGCCAAAATGACTTATCTTACAAGAACTAATCACACACAATTTAGTCACAACAGCAACAATACTTGCTCTATCAGCACTTCTCAGCCTCTTCTTCTATCTCCGAATTTCCTACATAACAGCCCTAACCTTGTCTCCAACAACCCCACAAAACAAATTCAAATGACGATTTCAACCAAAAACACAAACAATGATAATAATAACAACAACAGCCCTAGCAACACTACTTTTGCCAATCACCCCCGCCCTCCTCTAA----
Scincella.huanrenensis_NC_030779 ATGAACCCCTTAATATCCTCATTAACCCTCTCAAGCCTTGCTCTAGGGACAGTAATTACAATATCAAGCTACCACTGACTGTTAGCCTGAGTTGGACTAGAACTAAATACCCTTGCCATTATTCCCATTATTGCAAAACATCACCACCCACGAGCAACAGAAGCCACTACTAAGTATTTCCTGACCCAAGCAGCTGCCTCAGCCACACTTCTATTTTCAAGCACAATTAATGCTTGATCAACAGGCACTTGAGATATTATACAACTCACAAACCAACCGGCCTGTATTATACTAACTATGGCCCTCTCAATAAAACTAGGCCTCGCCCCATTACACTTCTGACTACCAGAAGTACTCCAGGGCACATCATTAAAAACAGCATTAATTATTGCAACCTGACAGAAGCTAGCCCCCATAGCCCTATTATTCTTAACACATAATTCACTACACCCAACAACCCTACTAACAATAGGACTTATATCAACCCTCACTGGTGGGTGGGGCGGCCTAAACCAAACACAGACACGAAAAATTATAGCATACTCATCAATCGCCCATCTCGGATGAATAGCAACAATTCTTGTACTAGCTCCAACTCTTTTAATTCTTAACCTAGTAATTTACCTAACAATAACACTATCAACATTCACCATACTTATCTTCTCTTCATCTAAAACTATTAAAGATCTAACAACATCATGAACAATTTCCCCAATAATAACTACTTTAATAATAATGTCACTCATATCAATAGGAGGACTCCCACCCCTATCAGGCTTCATACCAAAATGATTAATCCTACAAGAACTAACCTTGCACGGCCTATCTATGGTTGCAATAATATTAGCCCTCTCTGCTTTATTAGGCCTATTTTTTTACCTACGACTATCCTATACAACAACCCTCACCCTATCCCCCACTACTACACAAAACAAACTAAAATGGCGCCTACAACCTAACCTAAAAACTACAATTTTAGCTACAACACTAATTTTAGCTACAATATTACTACCAATCACCCCATTATTAACTTAG----
Scincella.modesta_NC_048521 ATGAACCCTATCATACAATCAATCATTATTTCAAGCCTTGCCCTAGGTACAATAATCACAATATCAAGCTTTCACTGACTACTTGCCTGAGTCGGCCTAGAACTAAACACCCTAGCCATTATCCCAATTATTGCCAAACAACATCACCCACGAGCAACAGAAGCCACCACTAAATATTTCCTAATCCAAGCAGCTGCTTCAGCCACAGTACTATTTTCTAGTACAATCAATGCCTGATCTACAGGAACCTGAGACATCATACAACTCACAAATCCACCAGCCTGTATTATACTAACTATAGCCCTATCAATAAAACTCGGTTTAGCCCCATTACACTTTTGACTACCAGAAGTATTACAGGGCACACCTCTAAAAACAGCACTAATCATTGCAACCTGACAAAAATTAGCCCCTATAACCCTACTATTTTTAACTCACCACTCACTCCACCCAACAACCCTATTGACAATAGGACTCCTATCCACCCTTATTGGGGGATGAGGCGGCCTAAACCAAACACAAACACGAAAAATCATAGCATACTCATCAATCGCTCACCTAGGATGAATAGCAACAATTCTGACACTAACCCCTAAAATTATAATCCTCAACCTAATTATTTACCTATTAATGACACTATCAGCATTCACCATACTTATTTTTTCATCATCTAAAACCATCAAAGATTTATCAACATCATGAACAATTTCCCCAGTTATGACCCCTTTAATACTAATCTTACTAATATCTTTAGGTGGCTTGCCACCTCTCTCAGGCTTCATACCAAAGTGGTTAATCTTACAAGAACTTACTACCCATAACCTCACCATACTCGCTACCACCCTAGCTCTATCGGCCTTACTTAGCCTCTTTTTCTACCTACGAATATCATACATTACAACCCTTACTCTGTCCCCCACCACCCTACAAAATAAACTTAAATGACGACTTCAACCAACCATAAAAACAGCTATCATAACCTCAACACTAGTACTTTCCACAATAATCTTACCAATCACCCCATTATTTGCCTAG----
Scincella.vandenburghi_NC_030776 ATGAACCCCATCATACAATCAATTATTATCTCAAGCCTCGCCCTAGGTACAATAATCACAATATCAAGCTTTCACTGATTACTTGCTTGAGTTGGCCTAGAACTAAATACCCTAGCCATCATCCCAATTATTGCTAAACAACACCACCCACGTGCAACAGAAGCCACTACTAAATATTTCCTAATCCAAGCAGCTGCCTCAGCCACAGTATTATTTTCCAGCACAATCAATGCCTGATCCACAGGAACCTGAGACATCATACAACTCACAAATCCACCAGCCTGTATTATACTAACTATGGCCCTCTCAATAAAACTCGGTCTAGCCCCGCTACACTTTTGACTACCAGAAGTATTACAGGGCACACCTCTAAAAACAGCATTAATTATTACAACCTGACAAAAATTAGCCCCTATAACCCTATTATTTTTAACCCACCACTCACTCCACCCAACAACCCTCTTAACGATGGGACTCCTTTCCACCCTCATTGGTGGATGAGGCGGCCTAAACCAAACTCAGACACGAAAAATCATAGCATACTCATCAATCGCCCACCTAGGATGAATAGCAACAATTCTAACACTAGCCCCAAAAATTATAATCCTTAACCTAATTATTTACCTATTAATGACACTATCAACATTCACCATACTTATTTTTTCATCATCTAAAACCATCAAAGATTTATCAACATCATGAACAATCTCCCCAGTTATAACCCCTTTAACACTAATCTTACTAATATCCCTGGGAGGTTTACCACCCCTTTCAGGCTTCATACCTAAATGGTTAATCTTACAAGAACTAACTACCCACAACCTCACCATACTCGCTATCACCATAGCCCTCTCAGCCTTACTCAGCCTTTTTTTCTACCTACGAATATCATATATGACAACCCTTACCCTATCCCCAACCACCCTACAAAATAAACTAAAATGACGACTTCAACCAGCCATAAAAACAACCATTATAACCTCAACACTAGTACTTTCCACAATAATTTTACCGATCACCCCACTATTTACCTAG----
Scincella.reevesii_NC_054206 ATGAACCCAATTATAACCTCCCTAATCCTTTCTAGCCTGGCCCTAGGCACAGTAATTACAATATCTAGCTTCCACTGACTGCTAGCCTGAGTCGGATTAGAACTCAACACCCTTGCCATTCTCCCCATTATTGCAAAACAACACCACCCACGGGCAACAGAAGCCACTACTAAATACTTTCTAACCCAAGCAGCCGCCTCAGCTACCGTACTGTTCGCTAGTACAATCAATGCCTGAGCCACTGGAACCTGAGATATTATACATATTACAAGCCAGCCCGCCTCCATTATGCTTACTATGGCCCTTTCAATAAAACTCGGACTAGCCCCACTACACTTCTGACTCCCAGAAGTCCTACAAGGCTCACCACTAAAAACAGCACTAATCATTACCACCTGACAAAAACTAGCCCCGTTAGCCCTACTATTTTTAACCTATAACTCATTACACCCTACAACACTACTAATGATAGGACTTATATCAACCCTAACCGGGGGTTGAGGCGGCCTAAACCAAACACAAACCCGGAAAATCATAGCATACTCATCAATCGCCCACCTGGGCTGAATAGCGACCATCCTCATACTCTCCCCAAACATTATACTTCTTAACTTAACCATTTATCTAATAATAACGGTATCAACATTCATAGTACTAATATTTTCCACATCTAAAACCATCAAAGACCTTACAACAACCTGAACAATTTCTCCAACAACATCAACTATAACACTAATTCTATTAATATCACTAGGGGGACTACCACCACTAACAGGCTTCATACCAAAATGACTAATCTTACAAGAAATGACAACACACAACCTTAATATTCTAGCAATCAGCCTCACCCTTTCCGCACTATTAAGCCTCTTCTTTTACTTACGACTAACTTACATAACAACCCTCACGCTCTCCCCACTAACAACACAAAACAAACTAAAATGGCGGTTCCAACCAAAACTAAAAACAACAACCATAGCAATAACCATGGTCCTCTCAATGTTTCTGCTACCAATTACCCCAACTCTTATTTAG----
Sphenomorphus.indicus_NC_045408 ATGAGCCCAATAATAACATCCCTAATTCTATCGAGCATAGCCCTCGGCACAATCATTACAATATCAAGCCACCATTGATTGCTTGCCTGGATTGGATTAGAACTAAACACCCTAGCTATTATCCCAATTATCGCAAAACCCCACCACCCCCGTGCAACAGAGGCCACTACAAAGTACTTCCTGACACAAGCAGCGGCCTCCGCCACACTACTATTTTCAAGCACAATAAACGCCTGAGCAACGGGAACCTGAGACATTACACAACTAACAAACCAACCAGCCTGCATTATACTAACCATGGCGCTACTTATAAAACTAGGCTTAGCCCCAGTACACTTCTGACTGCCAGAAGTCCTACAAGGTTCAACCCTAAAAACAGCACTAATTATTACCACCTGACAAAAACTAGCCCCAACAGCCCTACTATACCTAACTCACCACTCACTACACCCAACAACCCTATTAACAATAGGGTTAATATCAACCCTCATTGGCGGCTGAGGCGGACTAAATCAGACACAAACACGAAAAATTATAGCATACTCCTCAATCGCCCACCTAGGCTGAATAACATCGGTCCTAGTAATTTCCCCAAATATTATAATCTTAAACCTTGTACTTTACCTGCTAATAACATTTTCAATATTTATGTCCCTTATATACGCTTCATCAAAAACCATCAAAGACCTTACAACAACATGAACAATCTCCCCAACAATCGCCACCTTAACACTTATTCTATTAATATCAATAGGGGGCCTCCCCCCATTGACAGGCTTTATGCCAAAATGATTAATCTTACAAGAACTAATCTCCCACAACCTCACCACAATGGCAACCGCAATAGCACTTTCAGCCCTACTAAGCTTATTTTTCTATTTACGGTTATCCTACATCACAACACTAACAATATCCCCAACCTCCTCACAAAATAAACTAAAATGACGACTTCAACCAAAAATCAAAACAGCACTAATGACCACAACACTAGCCCTCTCCATTCTTCTACTACCAACCACCCCTACGCTCATTTAG----
Sphenomorphus.incognitus_NC_041124 ATGAACCCAATTATAGCCACCCTAATCATCTCAAGCCTTGCTTTAGGGACAGTCACCACAATATCAAGCTTCCACTGAATGCTCGCCTGGGTCGGATTAGAACTAAACACCCTAGCCATCATTCCAATCATTGCAAAACAACACCACCCCCGCGCAACAGAAGCAACCACAAAATACTTCCTAACACAAGCCGCAGCCTCCGCCACCCTCCTATTTTCAAGCACAGTCAATGCCTGAACAACAGGAACCTGGGACATCACACAACTGACATACCCGCCAGCCTGCATTATACTAACCATAGCCTTGTCAATAAAACTAGGGTTGGCCCCATTGCACTTTTGACTACCAGAGGTCCTACAGGGCTCCACCATAAAAACAGCATTAATCGTCGTCACCTGACAAAAACTAGCTCCCGCAACCCTATTATTTTTAACACACCCCTCACTACACCCAACAACCCTGCTAACAATGGGCCTTCTATCAACCCTTACTGGGGGCTGAGGCGGCTTAAACCAAACACAGACACGAAAAATTATGGCATATTCCTCAATCGCACATCTCGGTTGAATGGTCTCCGTCCTAACACTGTCCCCGAACATTATACTACTAAATTTAGCGCTCTACCTACTAATAACAACCTCAACATTCATAATCCTAATATTCTTCTCATCGAAAACAACCAAAGACCTTTCAACAACCTGAGCCATCTCCCCAACAACAGCCGCTCTTTTATTGATCTTATTAWTATCCCTGGGAGGCCTTCCTCCGCTTACAGGGTTCCTACCAAAATGATTAATTCTACAAGAAATGGTCTCCCACAACTTAACTGCAACTGCCACCGCCATAGCATTATCAGCACTACTAAGCTTATTCTTTTACCTACGACTTTCCTATACAACAGCCCTAACACTCTCACCCGCCTCATCACAAAACAAACTAAAATGACGCTTCCAACCAAAATTAAAAACACCTATTATAACCACAGCCCTTGCCCTATCCATTCTATTATTACCCATCACCCCAGCCCTTATCTAA----
Tropidophorus.hangnam_NC_050664 ATGAACCCCATCATAACCTCCCTAATTATCTCAAGTCTTGCCCTAGGCACAATTATCACAATATCTAGCTCCCACTGACTACTAGCCTGACTTGGCCTAGAATTAAATACCCTGGCAATAATCCCAATTATCTCTAAACATCACCACCCCCGGGCAACAGAAGCTGCCACAAAATACTTCCTAACTCAAGCAGCAGCCTCCGCCACCATCCTATTTTCCAGCACAATCAATGCCTGATCGACTGGAACATGAGACATCCTACACATTACAAACCAACCAGCCTGCATCATACTAACCATAGCCCTGGCCATAAAATTAGGCCTAGCCCCCCTTCACTTCTGATTACCAGAAGTCCTACAGGGCTCCTCTATTAAAACAGCACTAATCATTACCACCTGACAAAAACTAGCCCCGATGACCCTACTATACCTAACACACCACGCCCTGCACCAAACAACCCTACTAACAATCGGACTCTTATCAACCTTAGTCGGAGGCTGAGGCGGATTAAACCAAACACAAACCCGAAAAATCATAGCATTTTCCTCAATCGCCCACCTTGGCTGAATAGCCATAGTACTAACACTATCCCCGAACCTTATACTCCTAAATTTACTACTTTATCTCCTAATAACCACCTCAATATTTTCACTACTCATATTCTCATCCTCAAAAACCGTACAAGACCTTACAACAACCTGGGCCATCTCCCCAACAACAACAACCATGGCCCTAATACTACTAATATCCCTGGGCGGCCTACCTCCCCTCACAGGCTTCATACCAAAATGATTAATCTTACAAGAACTAGTCGCACACAATCTGACTACAACAGCAACACTAGGCGCACTCTCTGCCCTCCTAAGCCTATTCTTCTACCTACGACTATCATACATAACAACCCTAACCCTTTCCCCAACCGCCACTCAAAGCAAGTTCAAATGGCGATTTCAACCAAAACTAAAAACAACAATACTAACCACAACACTAATGATGTCAACCCTAATACTTCCCTCAACACCCGCACTAATCTAA----
Plestiodon.chinensis_NC_029352 ATGAACCCAATCATATTATCAATCATCCTTTCAAGCCTAGCCCTAGGCACCATTATTACCATATCCAGCCACCACTGACTATTAGCCTGAATCGGGCTCGAATTAAACACACTAGCAATTATCCCCATCCTCGCTAAACAACATCACCCACGCGCAACAGAAGCCGCAACAAAATATTTTCTCACACAAGCTGCTGCCTCTGCCACACTACTATTCTCTAGCACCATCAATGCTTGATCAACAGGAACCTGAGATATCATACAACTAACAAACCAACCCGCATGTGTCATACTAACAATAGCCCTCTCAATAAAACTTGGGCTCGCCCCACTTCACTTCTGACTACCAGAGGTACTACAAGGCACCCCATTAAAAACAGCACTAATTGTTGTAACATGACAAAAACTAGCCCCACTAGCACTGCTCTACCTAACACAAAACTCGCTATCCACACCAACCCTCTTGGCAATGGGACTACTATCCACCTTAACAGGCGGTTGAGGCGGGTTGAACCAAACTCAAACACGAAAAATCATGGCCTTTTCATCGATCGCCCACCTCGGATGAATAGCAGCAATTCTAACACTAGCCCCAAACATCATACTGCTGAACCTAGTACTCTACATCCTAATAACCACATCAACCTTTCTATCACTTATATATGCCTCAGCCAAAACAATTCAAGACCTAACAACAACATGAATAATTTCACCCACAATATCAGCCTTCATACTCATACTACTTATATCATTAGGCGGCCTACCCCCTCTTACCGGGTTCATGCCAAAATGACTGATCCTACAAGAACTTACAACACACAATCTTTGCACAACCGCAACAATAATAGCACTATCCGCTCTACTAAGTCTATTCTTCTACCTACGACTATCATATATTTCAACCCTAACCCTAGCCCAAAACTCACCACAAAACGCACACAAGTGACGATTTCAACCTAACACAAAAGTTAACCCCACAACTACCATAATTATACTATCAACCCTTCTCCTACCCATTACACCAATATTTATTTAG----
Plestiodon.elegans_NC_024576 ATGAACCCAATTATACTATCAATTATTCTCTCAAGCTTAGCCCTGGGCACCATCATCACCATATCTAGCTACCACTGACTACTAGCCTGAATCGGACTAGAACTGAACACACTAGCAATTGTTCCAATTATCGCAAAACAACACCACCCCCGTGCAACAGAAGCCACAACAAAATACTTTCTCACACAAGCAGCTGCCTCTGCCACAGTGCTATTCTCCAGCACTATTAATGCATGATCAACCGGAACCTGAGACATCACACAACTAACAAATCAACCAGCATGCATTATATTAACAATAGCCCTATCCATAAAACTCGGCCTCGCCCCCCTTCACTTCTGACTACCAGAAGTTCTACAGGGCACCCCCCTAAAAACAGCACTAATTATTGTAACATGACAAAAACTGGCCCCCCTAGCCCTACTTTACCTAACACAAAACTCACTACACACAACAATCCTACTAACAATAGGATTATTATCTACCCTGGTGGGCGGGTGGGGCGGATTAAACCAAACACAAATACGAAAAATCATAGCATTCTCATCCATCGCCCACCTCGGCTGAATAGCAGCAATCCTAACACTAGCCCCAAACATCATACTACTCAACTTAGCACTCTACATCCTAATAACCGCCTCAACCTTCCTTCTACTAACACTGATCTCAGCCAAAACCATCCAAGACATAACAACAACATGAACGGTCTCACCCACAGTATCGGCCTTTATACCCATACTGCTTATATCACTAGGGGGCCTACCCCCCCTTACTGGATTTATGCCAAAATGACTGATCCTGCAAGAACTAACAGCACACAACTTCTGCACAGCCGCAACAATAATAGCCCTTTCCGCCTTACTAAGCCTATTCTTCTACCTACGACTATCATATGTCTCAACCCTAACCCTCGCCCAAAGCTCCACCCAAAACTCCCACAAATGACGTTTCCAGCCAAACACAAAAACCACCCCAACAACCACCATAATCATTCTATCAACCCTTCTCCTACCAATCACACCCATATTTATCTAA----
Plestiodon.tunganus_NC_045232 ATGAATCCAATTATATTATCAATTATTCTCTCAAGCCTCGCCCTAGGTACCATCATCACTATATCTAGTTACCACTGGCTATTAGCCTGAATCGGACTAGAATTAAACACACTAGCAATTGTTCCAATCATCGCAAAACAACACCACCCCCGTGCAACAGAGGCCACAACAAAATACTTCCTCACACAAGCCGCTGCATCCGCCACAGTTTTATTTTCTAGCACTATTAATGCATGATCAACCGGAGTCTGAGACATTACACAACTAACAAGCCCACTAGCTTGTGTTACACTAACAACAGCCCTGTCAATAAAACTCGGCCTCGCCCCCCTTCACTTCTGACTGCCTGAGGTCCTACAAGGCACCCCATTAAAAACAACACTAATCATTGTTACATGACAAAAATTAGCCCCATTAGCACTACTTTACCTAACACAAAACTCACTATCCACTACAATCCTACTAACAATAGGACTCCTCTCTACCTTAACAGGTGGATGAGGCGGACTAAATCAGACACAAACACGAAAAATTATAGCATTTTCATCAATCGCCCACCTAGGCTGAATAGCAGCGGTCCTTACACTATCCCCGCACATTATGCTACTAAACTTAACACTTTACATCCTTATGACCGCCTCGACACTTCTTCTGCTCATATTCTCCTCAGCCAAAACAATCCAAGACCTCACAACAACATGAATGATCTCACCCACAGTATCAGCCTTTATGCTAATACTGCTTATATCACTAGGGGGCCTACCCCCTCTTACCGGGTTTATACCAAAATGGCTAATCTTACAAGAACTAACAACACACAACTTCTGCGCAGCTGCCACAATAATAGCACTATCCGCCCTACTAAGCCTATTCTTCTACCTACGACTATCATACATCTCAACTTTAACCCTCGCCCAAAACTCAACACAAGCCTCCCATAAATGACGGTTCCAACCAAAGACAATAACCACCCCAACAACCACCATAATTATCTTATCAACCCTCCTCCTACCAATCACACCAATACTCAGCTAA----
Plestiodon.liui_MT662111 ATGAGCCCCATTATATTATCAATTATTCTCTCAAGCCTTGCCCTAGGCACCATCATCACCATGGCCAGTTACCATTGGCTACTAGCTTGAATTGGGTTAGAGCTAAACACACTAGCGATTGTCCCAATTATCGCAAAACAACACCATCCCCGTGCGACAGAAGCCACAACAAAATACTTTCTCACACAAGCCGCTGCCTCTGCCACAGTGCTATTCTCTAGCACCATTAATGCCTGATCAACCGGAGCCTGGGACATCACACAATTAACAAATCAACCAGCATGTGTTTTACTAACAATAGCCCTATCAATAAAACTTGGCCTCGCCCCCCTCCACTTCTGACTACCCGAAGTCCTTCAGGGCACCCCGTTAAAAACAGCACTAATTATTGTTACATGACAAAAGCTGGCCCCCCTAGCACTACTATACCTAACTCAAAACTCATTGTCCACAACAATCCTACTAACAATAGGACTCCTATCCACCCTGACCGGCGGATGGGGGGGATTAAATCAAACGCAGATACGAAAAATTATAGCATTTTCATCAATCGCCCACCTGGGCTGAATAACAGTAATTCTAACACTATCCCCGAACATTATACTACTGAACCTCGCGCTTTATATCCTAATGACTGCCTCAACATTTCTACTTCTCATGTTTTCCTCAGCCAAAACAATTCAAGACCTCACAACAACATGAATAATCTCACCTACAATATCGGCCTTTATACTGATGCTGCTCATATCATTAGGGGGCCTGCCCCCCCTAACCGGATTTATGCCAAAATGATTAATCTTACAAGAGCTAACAACACACAGCTTCTGCGCAACCGCCACAATAATGGCATTATCCGCCCTACTCAGCCTGTTCTTCTACTTACGATTATCATACATTTCAACCCTAACCCTCGCCCAGAGCTCAACACAGGCCTCACACAAATGACGATTCCAACCGAACACAGTAACTACTCCAACAACCACCATGATTATCTTGTCAACCCTCCTCCTACCCATCACACCAATATTTACCTAG----
Plestiodon.egregius_NC_000888 ATGAACCCAGTCATATTATCAATTTTTATTTCAAGTTTAGCCCTCGGCACTATTATTACTATATCCAGCCACCATTGACTATTAGCCTGAATCGGACTAGAACTAAACACATTAGCAATTATTCCCATTATCGCAAAACAGCACCACCCCCGCGCAACCGAAGCCACAACTAAGTACTTCCTCACACAAGCTGCAGCCTCCGCCACTGTATTATTCTCCAGCACCATCAATGCCTGATCAACAGGGACCTGAGACATTTTACAGCTAACTAACCAGCCCGCATGCATCATATTAACAATAGCACTATCAATAAAACTAGGACTGGCCCCCCTACACTTCTGATTACCAGAAGTACTACAAGGTACCCCCCTAAAAACAGCACTCATTATTGTTACATGACAAAAGCTGGCCCCCTTAGCACTACTATACCTCACACAAAATTCACTATCCACAACCACCCTCCTAATAATAGGACTACTATCAACCCTAATCGGGGGCTGAGGGGGCTTGAACCAAACACAGACACGAAAAATCATAGCATTTTCATCAATCGCCCACCTAGGCTGAATAGCAGCAATCTTAACACTAGCCACAAACATTATATTACTAAACCTAGCACTCTACATCCTAATAACAGCCTCAACATTTATACTACTAATAAGCACCTCAGCTAAAACTATCCAAGACCTAACAACAGTATGACCAATTTCACCTATAATATCGGCCCTCATACTAATACTACTTATATCCCTGGCAGGCCTACCCCCATTTACAGGGTTCATGCCAAAATGACTAATTCTGCAAGAACTAACAACGCATAGCCTCTCCACAACCGCAACAATAATAGCACTGTCCGCCCTACTAAGCTTGTTCTTTTATCTACGACTATCGTACATCTCAACCCTAACCCTCGCCCAAAGCTCAACACAAACCCCCCACAAATGACGATTCCAACCAGCCATAAAAACAGCCCCAACAGCCACTATAATCGTTCTATCAACCCTGCTCCTCCCCTTAACACCGATACTTATTTAA----
Eutropis.multifasciata_MN938934 ATGAACCCAATCATACATTCACTCATTTTATCAAGCGTAGCCACTGGCACAATTATCACCATATCAAGCTTCCACTGACTACTGGCATGAATTGGCCTAGAACTAAACACGCTCGCAATCATTCCTATCATTGCAAAACAACATCACCCTCGAGCAACAGAGGCAACAACAAAGTACTTCCTCACCCAGGCCGCAGCCTCCGCCATAATTCTCTTTGCCAGCACAACAAACGCCTGAACAACGGGAACATGAGACATTTCACAGCTAACTAACCAACCAGCATGCGTTATACTAACCCTCGCACTAACAATAAAACTGGGTCTCGCCCCACTTCACTTCTGATTACCAGAAGTTCTACAAGGCACATCACTAAAAGCAGCATTAATCATTGCAACATGACAAAAACTAGCCCCAACAGCTCTACTATTCATAACACATGACTCAATCAACCCAACAATTCTACTCACAATAGGTATTATATCGACCCTAACTGGCGGTTGGGGCGGCCTAAACCAAACACAAACACGAAAAATCATAGCATTTTCATCCATTGCCCACCTCGGATGAATAGCAAGCATCCTAACACTAAACCCAAACATTATATTATTAAACCTCACCCTCTACATTATCATAACAACACCAATATTCATAATATTAATGTTTACCTCATCAAAAACCATTAAAGACCTCACAACAGCCTGATCAATTTCACCCCAAATAACTGCCTTAATACTGATACTATTAATATCACTAGGCGGACTACCACCAATAACCGGCTTCATACCAAAATGACTAATTCTGCAAGAAATAACAACACACACCCTGACCACAACCACAGTAATGCTAGCCCTATCCGCACTACTAAGTCTATTTTTTTACCTACGACTATCCTACATCTCAGCCCTAACCACATTCCCAATAACAACAAAAACCACCTACAAATGACGATTTCAGCCAAAACTAATAACAACACCAATGGCTATCACCATTTCACTATCCCTGCTACTACTCCCAATAACCCCAATCCTACTATTATAA-
Smaug.warreni_NC_005962 ATAAACCCATTTATTATATCTCTATTACTGTCAAGCCTGGCCTTCGGCACAATAATTACAATATCCAGTACTCACTGATTAATTGCCTGAACAGGACTAGAAGTTAATACTCTAGCAATTATTCCAATTATAACACAACCCCACCACCCTCGAGCAACAGAAGCAGCAACTAAATACTTCCTCACACAAGCAGCTGCCTCCGCAATAATCCTATTATCAAGCACAATAAATGCCTGACACACGGGCTTATGAGACATCACACAACTAACAAACCCAACCGCCTGCGCCCTTATAACCGCCGCCCTAGCCATAAAACTGGGACTAGCCCCCGCACACTTCTGACTCCCAGAGGTGGTACAAGGAACAACAATTAAAACAACGATAATCATTACAACATGAATAAAATTAGCCCCAATAACTCTTCTTCTCTTGGCCCACAACTCCATCAACCCAACAATCATAGCAACCATAGGCGTACTATCAATCTTAATCGGTGGCTGAGGGGGGTTAAACCAAACACAACTCCGTAAGATCATAGGCTTCTCATCAATCTCCCACCTAGGCTGAATAACTACAGTTATTACACTAGCCCCAACCCTCACAATTCTAAACCTAACAATCTACATTACCATAACACTAACAATATTTCTCCTATTAATCCCCACCCAATCAAAAACCACCCAAAACATG---ACAACCTGGACAACCACCCCGCTTACAACAGCCCTAACCACAATAACCCTGTTGTCCTTGGGGGGGCTTCCCCCCCTCACAGGATTCATACCAAAATGACTTATCCTACAAGAGCTAATCACCCAACAAACCACACTTATTGCAACTCTAGCAGCAATCGCATCACTTCTAAACCTATTCTTCTACCTTCGACTATCATACATCACCACCCTAACCATCTCACCAAACACCACTCCACTATCTTCTAAATGACGCTTCAAACCACCCTCCTATACAACAACAATC---ACAATATTTATCTTATCAACCCTTGCCCTACCAATTACCTTCACCCTAGCCTAG----
Lepidophyma.flavimaculatum_NC_008775 ATGAGCCCAATCACCCAGTCACTTATCTTGTCCAGCCTAGCAGCCGGCACTATTATCACAATATCTAGCCAAAGCTGAATTACCATCTGAGCCGGCCTAGAACTAAACACACTAGCCATCCTTCCTATTATCTCAAAAAACCACCACCCCCGGGCAACTGAGGCCACCACAAAATATTTTCTAACCCAGGCAGCTGCCTCAGCCATAATTCTAATAGCAAGCACCCTCAATGCCTGACATACCGGACAATGAGATATTACACAACTAACAACAAGCCCCGCCCCAACCCTGCTAACAATAGCACTGGCCATAAAACTAGGACTCGCACCAACACACTTCTGACTCCCAGAAGTACTCCAAGGCACGACCCTTATGACCGCCTTACTTATTACAACCTGACAAAAACTGGCCCCAATGGCGGTTCTTATAATAGCACACAATAATCTCCAGCCCTCGCTTCTTCTAATACTTGGCCTGGCCTCGGCCCTCTGAGGAGGGTGGGCAGGACTTAATCAGACACAACTACGAAAAATCATAGCATACTCATCAATCGCTCACCTAGGCTGAATTATCGCAGCCGCCTCTATAAGCCCCCCCATTACACTCCTTATGCTCTGAGTCTATATTCTACTAACCACGGCCATATTTACATCAATGGCCACCCTCTACCTAAAAACAGTTAAAGACCTATCAACAGCATGAACGCTCTCCCCCGGACTGGTCGCCCTTCTCCTCCTTACCCTCCTCTCACTAGCCGGGCTCCCCCCACTCACAGGGTTTTTGCCTAAATGACTAATTCTGCAAGAACTAACCACCCACCGCCTAACCGCCATCGCCGCCCTATTCGCCGCATTTTCACTACTTAGCCTTTACTTCTACCTACGGCTTTCCTACACCTCCGCCATCACCCTCCACCCTACCCCAACCCCCACTAAAAACAAATGACGACAAAGCCGCCACAAATATACTAAACTAATCTCCCCCCTCACACCAATCAACACCGCTGCCATCCCTTTAATCCCAACCATGCTTTAG----
JAM11303 ATGAACCCCATTATAACCTCACTAATTATTTCAAGCCTGGCTCTGGGCACAATAATCACAATATCAAGCTTCCACTGACTACTTGCTTGAATTGGATTAGAACTAAATACCCTAGCAATCATCCCAATCATCGCAAAACAACATCACCCCCGCGCAACAGAAGCCGCCACAAAATACTTCCTTATCCAAGCCGCAGCCTCAGCAACCCTTCTCTTCTCAAGCACAATCAATGCTTGAACCATTGGAACCTGAGATATCACACAACTAACTAACCAACCCGCCTGCATTATATTAACCATAGCACTATCAATAAAACTAGGCCTAGCCCCACTACACTTTTGACTACCAGAAGTGCTACAGGGATCAACACTAAAAACAGCACTAATCATTGCCACCTGACAAAAACTAGCCCCTGCAGCCCTATTATTTTTAACACATAACTCACTACACCCAACAACCCTCCTTACAATAGGCCTATTATCAACAATTATCGGCGGTTGAGGCGGACTAAACCAAACACAAACACGAAAAATTATAGCATATTCCTCAATCGCTCACCTAGGATGAATAGCATCAGTCCTAACTCTCGCCCCGAACATCATAATTCTAAATCTAACACTATACATCCTAATAACCCTGCCAACATTTATACTACTAATATTCTCATCATCTAAAACCATTAAAGACCTAACAATAACATGAACCATCTCCCCAACAATGGCCGCCCTCCTACTAATTCTACTTATATCAATAGGCGGACTTCCACCACTCACAGGCTTCATTCCAAAATGATTTATCCTTCAAGAACTAATCTCCCACAACTTAACCGCCATGGCCACAGCCATAGCCCTGTCAGCCTTATTAAGTCTATTCTTTTACCTTCGCCTATCATATACTACAGCACTAACCCTAGCCCCCACCTCACCACAAGGCAAACTAAAATGACGCCTACAGCCCAAATTAAAAACAACAGCCATATCAACAATACTAGCCATATCTACCTTACTCCTTCCAATCTCCCCGGCCCTAATATAG----
JAM11335 ATGAACCCCATTATAACCTCACTAATTATTTCAAGCCTGGCTCTGGGCACAATAATCACAATATCAAGCTTCCACTGACTACTTGCTTGAATTGGATTAGAACTAAATACCCTAGCAATCATCCCAATCATCGCAAAACAACATCACCCCCGCGCAACAGAAGCCGCCACAAAATACTTCCTTATCCAAGCCGCAGCCTCAGCAACCCTTCTCTTCTCAAGCACAATCAATGCTTGAACCATTGGAACCTGAGATATCACGCAACTAACTAACCAACCTGCCTGCATTATATTAACCATAGCACTATCAATAAAACTAGGCCTAGCCCCACTACACTTTTGACTACCAGAAGTGCTACAGGGATCAACACTAAAAACAGCACTAATCATTGCCACCTGACAAAAACTAGCCCCTGCAGCCCTATTATTTTTAACACATAACTCACTACACCCAACAACCCTCCTTACAATAGGCCTATTATCAACAATTATCGGCGGTTGAGGCGGACTAAACCAAACACAAACACGAAAAATTATAGCATATTCCTCAATCGCTCATCTAGGATGAATAGCATCAGTCCTAACTCTCGCCCCGAACATCATAATTCTAAATCTAACACTATACATCCTAATAACCCTGCCAACATTTATACTACTAATATTCTCATCATCTAAAACCATTAAAGACCTAACAATAACATGAACCATCTCCCCAACAATGGCCGCCCTCCTACTAATTCTACTTATATCAATAGGCGGACTTCCACCACTCACAGGCTTCATTCCAAAATGATTTATCCTTCAAGAACTAATCTCCCATAACTTAACCGCCATGGCCACAGCCATAGCCCTGTCAGCCTTATTAAGTCTATTCTTTTACCTTCGCCTATCATATACTACAGCACTAACCCTAGCCCCCACCTCACCACAAGGCAAACTAAAATGACGCCTACAGCCCAAATTAAAAACAACAGCCATATCAACAATACTAGCCATATCTACCTTACTCCTTCCAATCTCCCCGGCCCTAATATAG----
JAM11336 ATGAACCCCCTTATAACCTCGCTAATCATCTCAAGCCTGGCCCTAGGCACAATTATTACAATATCAAGCTTCCATTGATTGCTTGCCTGAATCGGACTAGAACTTAATACCCTAGCAATCATCCCAATCATCGCAAAACAACACCACCCCCGTGCAACAGAAGCTGCCACAAAATACTTTCTAATTCAAGCCGCGGCCTCTGCTACCCTATTATTCTCCAGCACAATCAACGCCTGAACTACTGGAACCTGAGATATTACACAACTAACCAACCTGCCAGCCTGTCTTATACTAACCGCGGCATTATCAATAAAACTAGGCCTAGCCCCTCTTCACTTTTGACTCCCAGAAGTACTACAAGGGTCAACACTAAAAACAGCACTAATCATCACCACATGACAAAAACTGGCCCCAGCAACCCTCCTATTCCTAACACACAGCTCACTACACCCCCCGACCCTTCTCACAATAGGCCTATTCTCGACCCTTGTTGGCGGCTGAGGCGGGTTAAACCAGACACAAACACGAAAGATTATAGCATATTCCTCAATCGCTCATCTTGGATGAATAGCGTCCGTCCTAACCCTTGCCCCGAACATCATACTTCTAAATCTAACGCTATACATCCTAATAACCCTACCCACATTCATACTGCTAATATTTTCATCGTCCAAAACTATCAAAGACCTAACAACAACTTGAGCCATCTCCCCCACAATAGCCGCCCTTTTACTAATTCTCCTAATATCAATAGGAGGGCTTCCACCACTTACGGGCTTCCTACCAAAATGATTAATCCTACAAGAGCTCGTCTCACACAACCTCACTGCTATAGCTGTAGCCATGGCCCTCTCAGCCCTACTAAGCCTGTTCTTCTACCTTCGTCTATCCTACACCACAGCACTAACCCTACCCCCAACCTCACCTCAAGACAAACTAAAATGACGTCTACAGCCCAAATTAAAAACAGCAGCCATATCAACAATACTAGCCCTTTCCACCATGCTCCTCCCAATTTCCCCAGCCCTAATGTAG----
JAM11355 TGAACCCCCCTTATAACCTCGCTAATCATCTCAAGCCTGGCCCTAGGCACAATTATTACAATATCGAGCTTCCATTGATTGCTTGCCTGAATCGGGCTAGAACTTAATACCCTAGCAATCATCCCAATCATCGCAAAACAACACCACCCCCGTGCAACAGAAGCTGCCACAAAATACTTTCTAATTCAAGCCGCGGCCTCTGCTACCCTATTATTCTCCAGCACAATCAACGCCTGAACTACTGGAACCTGAGATATTACACAACTAACCAACCTGCCAGCCTGTCTTATACTAACCGCGGCATTATCAATAAAACTAGGCCTAGCCCCTCTTCACTTTTGACTCCCAGAGGTACTACAAGGGTCAACACTAAAAACAGCACTAATCATCACCACATGACAAAAACTGGCCCCAGCAACCCTCCTATTCCTAACACACAGCTCACTACACCCCCCGACCCTTCTCACAATAGGCCTATTCTCGACCCTTGTTGGCGGCTGAGGCGGGTTAAACCAGACACAAACACGAAAGATTATAGCATATTCCTCAATCGCTCATCTTGGATGAATAGCGTCCGTCCTAACCCTTGCCCCGAACATCATACTTCTAAATCTAACGCTATACATCCTAATAACCCTGCCCACATTCATACTGCTAATATTTTCATCGTCCAAAACTATCAAAGACCTAACAACAACTTGAGCCATCTCCCCCACAATAGCCGCCCTTTTACTAATTCTCCTAATATCAATAGGAGGGCTTCCACCACTTACGGGCTTCCTACCAAAATGATTAATCCTACAAGAGCTCGTCTCACACAACCTCACTGCTATAGCTGTAGCCATGGCCCTCTCAGCCCTACTAAGCCTGTTCTTCTACCTTCGTCTATCCTACACCACAGCACTAACCCTACCCCCAACCTCACCTCAAGACAAACTAAAATGACGTCTACAGCCCAAATTAAAAACAACAGCCATATCAACAATACTAGCCCTTTCCACCATGCTCCTCCCAATTTCCCCAGCCCTAATGTAG----
JAM11389 ATGAACCCCATTATAACCTCACTAATTATTTCAAGCCTGGCTCTGGGCACAATAATCACAATATCAAGCTTCCACTGACTACTTGCTTGAATTGGATTAGAACTAAATACCCTAGCAATCATCCCAATCATCGCAAAACAACATCACCCCCGCGCAACAGAAGCCGCCACAAAATACTTCCTTATCCAAGCCGCAGCCTCAGCAACCCTTCTCTTCTCAAGCACAATCAATGCTTGAACCATTGGAACCTGAGATATCACACAACTAACTAACCAACCCGCCTGCATTATATTAACCATAGCACTATCAATAAAACTAGGCCTAGCCCCACTACACTTTTGACTACCAGAAGTGCTACAGGGATCAACACTAAAAACAGCACTAATCATTGCCACCTGACAAAAACTAGCCCCTGCAGCCCTATTATTTTTAACACATAACTCACTACACCCAACAACCCTCCTTACAATAGGCCTATTATCAACAATTATCGGCGGTTGAGGCGGACTAAACCAAACACAAACACGAAAAATTATAGCATATTCCTCAATCGCTCACCTAGGATGAATAGCATCAGTCCTAACTCTCGCCCCGAACATCATAATTCTAAATCTAACACTATACATCCTAATAACCCTGCCAACATTTATACTACTAATATTCTCATCATCTAAAACCATTAAAGACCTAACAATAACATGAACCATCTCCCCAACAATGGCCGCCCTCCTACTAATTCTACTTATATCAATAGGCGGACTTCCACCACTCACAGGCTTCATTCCAAAATGATTTATCCTTCAAGAACTAATCTCCCACAACTTAACCGCCATGGCCACAGCCATAGCCCTGTCAGCCTTATTAAGTCTATTCTTTTACCTTCGCCTATCATATACTACAGCACTAACCCTAGCCCCCACCTCACCACAAGGCAAACTAAAATGACGCCTACAGCCCAAATTAAAAACAACAGCCATATCAACAATACTAGCCATATCTACCTTACTCCTTCCAATCTCCCCGGCCCTAATATAG----
JAM11391 ATGAACCCCATTATAACCTCACTAATTATTTCAAGCCTGGCTCTGGGCACAATAATCACAATATCAAGCTTCCACTGACTACTTGCTTGAATTGGATTAGAACTAAATACCCTAGCAATCATCCCAATCATCGCAAAACAACATCACCCCCGCGCAACAGAAGCCGCCACAAAATACTTCCTTATCCAAGCCGCATCCTCAGCAACCCTTCTCTTCTCAAGCACAATCAATGCTTGAACCATTGGAACCTGAGATATCACACAACTAACTAACCAACCCGCCTGCATTATATTAACCATAGCACTATCAATAAAACTAGGCCTAGCCCCACTACACTTTTGACTACCAGAAGTGCTACAGGGATCAACACTAAAAACAGCACTAATCATTGCCACCTGACAAAAACTAGCCCCTGCAACCCTATTATTTTTAACACATAACTCACTACACCCAACAACCCTCCTTACAATAGGCCTATTATCAACAATTATCGGCGGTTGAGGCGGACTAAACCAAACACAAACACGAAAAATTATAGCATATTCCTCAATCGCTCACCTAGGATGAATAGCATCAGTCCTAACTCTCGCCCCGAACATCATAATTCTAAATCTAACACTATACATCCTAATAACCCTGCCAACATTTATACTACTAATATTCTCATCATCTAAAACCATTAAAGACCTAACAATAACATGAACCATCTCCCCAACAATGGCCGCCCTCCTACTAATTCTACTTATATCAATAGGCGGACTTCCACCACTCACAGGCTTCATTCCAAAATGATTTATCCTTCAAGAACTAATCTCCCACAACTTAACCGCCATGGCCACAGCCATAGCCCTGTCAGCCTTATTAAGTCTATTCTTTTACCTTCGCCTATCATATACTACAGCACTAACCCTAGCCCCCACCTCACCACAAGGCAAACTAAAATGACGCCTACAGCCCAAATTAAAAACAACAGCCATATCAACAATACTAGCCATATCTACCTTACTCCTTCCAATCTCCCCGGCCCTAATATAG----
JAM11395 ATGAACCCCATTATAACCTCACTAATTATTTCAAGCCTGGCTCTGGGCACAATAATCACAATATCAAGCTTCCACTGACTACTTGCTTGAATTGGATTAGAACTAAATACCCTAGCAATCATCCCAATCATCGCAAAACAACATCACCCCCGCGCAACAGAAGCCGCCACAAAATACTTCCTTATCCAAGCCGCAGCCTCAGCAACCCTTCTCTTCTCAAGCACAATCAATGCTTGAACCATTGGAACCTGAGATATCACGCAACTAACTAACCAACCCGCCTGCATTATATTAACCATAGCACTATCAATAAAACTAGGCCTAGCCCCATTACACTTTTGACTACCAGAAGTGCTACAGGGATCAACACTAAAAACAGCACTAATCATTGCCACCTGACAAAAACTAGCCCCTGCAACCCTATTATTTTTAACACATAACTCACTACACCCAACAACCCTCCTTACAATAGGCCTATTATCAACAATTATCGGCGGTTGAGGCGGACTAAACCAAACACAAACACGAAAAATTATAGCATATTCCTCAATCGCTCACCTAGGATGAATAGCATCAGTCCTAACTCTCGCCCCGAACATCATAATTCTAAATCTAACACTATACATCCTAATAACCCTGCCAACATTTATACTACTAATATTCTCATCATCTAAAACCATTAAAGACCTAACAATAACATGAACCATCTCCCCAACAATGGCCGCCCTCCTACTAATTCTACTTATATCAATAGGCGGGCTTCCACCACTCACAGGCTTCATTCCAAAATGATTTATCCTTCAAGAACTAATCTCCCACAACTTAACCGCCATGGCCACAGCCATAGCCCTGTCAGCCTTATTAAGTCTATTCTTTTACCTTCGCCTATCATATACTACAGCACTAACCCTATCCCCCACCTCACCACAAGGCAAACTAAAATGACGCCTACAGCCCAAATTAAAAACAACAGCCATATCAACAATACTAGCCATATCTACCTTACTCCTTCCAATCTCCCCGGCCCTAATATAG----
JAM11404 ATGAACCCCATTATAACCTCACTAATTATTTCAAGCCTGGCTCTGGGCACAATAATCACAATATCAAGCTTCCACTGACTACTTGCTTGAATTGGATTAGAACTAAATACCCTAGCAATCATCCCAATCATCGCAAAACAACATCACCCCCGCGCAACAGAAGCCGCCACAAAATACTTCCTTATCCAAGCCGCAGCCTCAGCAACCCTTCTCTTCTCAAGCACAATCAATGCTTGAACCATTGGAACCTGAGATATCACACAACTAACTAACCAACCCGCCTGCATTATATTAACCATAGCACTATCAATAAAACTAGGCCTAGCCCCACTACACTTTTGACTACCAGAAGTGCTACAGGGATCAACACTAAAAACAGCACTAATCATTGCCACCTGACAAAAACTAGCCCCTGCAGCCCTATTATTTTTAACACATAACTCACTACACCCAACAACCCTCCTTACAATAGGCCTATTATCAACAATTATCGGCGGTTGAGGCGGACTAAACCAAACACAAACACGAAAAATTATAGCATATTCCTCAATCGCTCACCTAGGATGAATAGCATCAGTCCTAACTCTCGCCCCGAACATCATAATTCTAAATCTAACACTATACATCCTAATAACCCTGCCAACATTTATACTACTAATATTCTCATCATCTAAAACCATTAAAGACCTAACAATAACATGAACCATCTCCCCAACAATGGCCGCCCTCCTACTAATTCTACTTATATCAATAGGCGGACTTCCACCACTCACAGGCTTCATTCCAAAATGATTTATCCTTCAAGAACTAATCTCCCACAACTTAACCGCCATGGCCACAGCCATAGCCCTGTCAGCCTTATTAAGTCTATTCTTTTACCTTCGCCTATCATATACTACAGCACTAACCCTAGCCCCCACCTCACCACAAGGCAAACTAAAATGACGCCTACAGCCCAAATTAAAAACAACAGCCATATCAACAATACTAGCCATATCTACCTTACTCCTTCCAATCTCCCCGGCCCTAATATAG----
JAM11435 ATGAACCCCCTTATAACCTCGCTAATCATCTCAAGCCTGGCCCTAGGCACAATTATTACAATATCGAGCTTCCATTGATTGCTTGCCTGAATCGGGCTAGAACTTAATACCCTAGCAATCATCCCAATCATCGCAAAACAACACCACCCCCGTGCAACAGAAGCTGCCACAAAATACTTTCTAATTCAAGCCGCGGCCTCTGCTACCCTATTATTCTCCAGCACAATCAACGCCTGAACTACTGGAACCTGAGATATTACACAACTAACCAACCTGCCAGCCTGTCTTATACTAACCGCGGCATTATCAATAAAACTAGGCCTAGCCCCTCTTCACTTTTGACTCCCAGAGGTACTACAAGGGTCAACACTAAAAACAGCACTAATCATCACCACATGACAAAAACTGGCCCCAGCAACCCTCCTATTCCTAACACACAGCTCACTACACCCCCCGACCCTTCTCACAATAGGCCTATTCTCGACCCTTGTTGGCGGCTGAGGCGGGTTAAACCAGACACAAACACGAAAGATTATAGCATATTCCTCAATCGCTCATCTTGGATGAATAGCGTCCGTCCTAACCCTTGCCCCGAACATCATACTTCTAAATCTAACGCTATACATCCTAATAACCCTGCCCACATTCATACTGCTAATATTTTCATCGTCCAAAACTATCAAAGACCTAACAACAACTTGAGCCATCTCCCCCACAATAGCCGCCCTTTTACTAATTCTCCTAATATCAATAGGAGGGCTTCCACCACTTACGGGCTTCCTACCAAAATGATTAATCCTACAAGAGCTCGTCTCACACAACCTCACTGCTATAGCTGTAGCCATGGCCCTCTCAGCCCTACTAAGCCTGTTCTTCTACCTTCGTCTATCCTACACCACAGCACTAACCCTACCCCCAACCTCACCTCAAGACAAACTAAAATGACGTCTACAGCCCAAATTAAAAACAACAGCCATATCAACAATACTAGCCCTTTCCACCATGCTCCTCCCAATTTCCCCAGCCCTAATGTAG----
JAM11436 TGAACCCCCCTTATAACCTCACTAATCATCTCAAGCCTGGCCCTAGGCACAATTATTACAATATCAAGCTTCCATTGATTGCTTGCCTGAATCGGGCTAGAACTTAATACCCTAGCAATCATCCCAATCATCGCAAAACAACACCACCCCCGTGCAACAGAAGCTGCCACAAAATACTTTCTAATTCAAGCCGCGGCCTCTGCTACCCTATTATTCTCCAGCACAATCAACGCCTGAACTACTGGAACCTGAGATATTACACAACTAACCAACCTGCCAGCCTGTCTTATACTAACCGCGGCATTATCAATAAAACTAGGCCTAGCCCCTCTTCACTTTTGACTCCCAGAAGTACTACAAGGGTCAACACTAAAAACAGCACTAATCATCACCACATGACAAAAACTGGCCCCAGCAACCCTCCTATTCCTAACACACAGCTCACTACACCCCCCGACCCTTCTCACAATAGGCCTATTCTCGACCCTTGTTGGCGGCTGAGGCGGATTAAACCAGACACAAACACGAAAGATTATAGCATACTCCTCAATCGCTCATCTTGGATGAATAGCGTCCGTCCTAACCCTTGCCCCGAACATCATACTTCTAAATCTAACGCTATACATCCTAATAACCCTACCTACATTCATACTGCTAATATTTTCATCGTCCAAAACTATCAAAGACCTAACAACAACTTGAGCCATCTCCCCCACAATAGCCGCCCTTTTACTAATTCTCCTAATATCAATAGGAGGGCTTCCACCACTTACGGGCTTCTTACCAAAATGATTAATCCTACAAGAGCTCGTCTCACACAACCTCACTGCTATAGCTGTAGCCATGGCCCTCTCAGCCCTACTAAGCCTGTTCTTCTACCTTCGTCTATCCTACACCACAGCACTAACCCTACCCCCAACCTCACCTCAAGACAAACTAAAATGACGTCTACAGCCCAAATTAAAAACAACAGCCATATCAACAATACTAGCCCTTTCCACCATGCTCCTCCCAATTTCCCCAGCCCTAATGTAG----
JAM11443 TGAACCCCCCTTATAACCTCAATCATTATGTCAAGCCTAGCCCTGGGCACAATCATTACAATAACAAGCTTCCACTGACTAATAGCCTGAGTGGGGCTAGAACTAAATACACTAGCCATCATCCCCATTATTGCAAAACAACATCATCCACGAGCCACAGAAGCTACTACAAAATATTTCTTAACCCAAGCAACCGCCTCAGCCACTATCCTATTTTCAAGCACACTTAACGCCTGATCTACAGGCACATGAGACATTACACAACTTACAAATCAACCGGCCTCCCTTATATTAACAATGGCCCTAGCAATAAAACTAGGCCTCGCTCCCCTACACTTCTGACTTCCAGAGGTTTTACAAGGCACTTCTTTAAAAACAGCCCTTATCATTACAACTTGACAAAAACTAGCCCCCTTATCACTCTTTTATTTAATTTACCCCTCACTTCACCCAACAACCTTAATAACAATAGGTATACTATCAGCCTTAATTGGAGGCTGAGGAGGAATAAATCAAACCCAAACCCGAAAAATTATAGCCTTTTCATCAATCGCACACCTCGGCTGAATAGCAACAATTCTAATACTCTCTCCAAATATTCTATTATTAAACCTAGCCCTCTACATCCTAATAACAATAGCCACATTCATAACACTTATTATAACCACATCAAAAACAATCAAAGACCTAACAACAATCTGACCAATCTCTCCAACAGCCTCCACCCTAATCTTAATTCTCCTAATATCCTTGGGGGGGCTCCCTCCCCTTACCGGCTTCATACCAAAATGACTAATTTTACAAGAACTGATCAACCACAACCTCTCCCTCACAGCAATAATCCTAGTCCTCTCTGCATTACTAAGTCTATTCTTCTACCTTCGACTATCATATGTAACAGCACTAACCCTACACCCCTCCACCGTACAGAATAAGTATAAGTGACGCCTTCCATCAAAGCTAAAAACAACAATAATGACCACAACTCTCACACTCTCAATTCTAATACTACCAACTATACCCGCCCTTATATAG----
JAM11445 ATGAACCCCATTATAACCTCACTAATTATTTCAAGCCTGGCTCTGGGCACAATAATCACAATATCAAGCTTCCACTGACTACTTGCTTGAATTGGATTAGAACTAAATACCCTAGCAATCATCCCAATCATCGCAAAACAACATCACCCCCGCGCAACAGAAGCCGCCACAAAATACTTCCTTATCCAAGCCGCAGCCTCAGCAACCCTTCTCTTCTCAAGCACAATCAATGCTTGAACCATTGGAACCTGAGATATCACACAACTAACTAACCAACCCGCCTGCATTATATTAACCATAGCACTATCAATAAAACTAGGCCTAGCCCCACTACACTTTTGACTACCAGAAGTGCTACAGGGATCAACACTAAAAACAGCACTAATCATTGCCACCTGACAAAAACTAGCCCCTGCAGCCCTATTATTTTTAACACATAACTCACTACACCCAACAACCCTCCTTACAATAGGCCTATTATCAACAATTATCGGCGGTTGAGGCGGACTAAACCAAACACAAACACGAAAAATTATAGCATATTCCTCAATCGCTCACCTAGGATGAATAGCATCAGTCCTAACTCTCGCCCCGAACATCATAATTCTAAATCTAACACTATACATCCTAATAACCCTGCCAACATTTATACTACTAATATTCTCATCATCTAAAACCATTAAAGACCTAACAATAACATGAACCATCTCCCCAACAATGGCCGCCCTCCTACTAATTCTACTTATATCAATAGGCGGACTTCCACCACTCACAGGCTTCATTCCAAAATGATTTATCCTTCAAGAACTAATCTCCCACAACTTAACCGCCATGGCCACAGCCATAGCCCTGTCAGCCTTATTAAGTCTATTCTTTTACCTTCGCCTATCATATACTACAGCACTAACCCTAGCCCCCACCTCACCACAAGGCAAACTAAAATGACGCCTACAGCCCAAATTAAAAACAACAGCCATATCAACAATACTAGCCATATCTACCTTACTCCTTCCAATCTCCCCGGCCCTAATATAG----
JAM11449 ATGAACCCCATTATAACCTCACTAATTATTTCAAGCCTGGCTCTGGGCACAATAATCACAATATCAAGCTTCCACTGACTACTTGCTTGAATTGGATTAGAACTAAATACCCTAGCAATCATCCCAATCATCGCAAAACAACATCACCCCCGCGCAACAGAAGCCGCCACAAAATACTTCCTTATCCAAGCCGCAGCCTCAGCAACCCTTCTCTTCTCAAGCACAATCAATGCCTGAACCATTGGAACCTGAGATATCACACAACTAACTAACCAACCCGCCTGCATTATATTAACCATAGCACTATCAATAAAACTAGGCCTAGCCCCACTACACTTTTGACTACCAGAAGTGCTACAGGGATCAACACTAAAAACAGCACTAATCATTGCCACCTGACAAAAACTAGCCCCTGCAGCCCTATTATTTTTAACACATAACTCACTACACCCAACAACCCTCCTTACAATAGGCCTATTATCAACAATTATCGGCGGTTGAGGCGGACTAAACCAAACACAAACACGAAAAATTATAGCATATTCCTCAATCGCTCACCTAGGATGAATAGCATCAGTCCTAACTCTCGCCCCGAACATCATAATTCTAAGTCTAACACTATACATCCTAATAACCCTGCCAACATTTATACTACTAATATTCTCATCATCTAAAACCATTAAAGACCTAACAATAACATGAACCATCTCCCCAACAATGGCCGCCCTCCTACTAATTCTACTTATATCAATAGGCGGACTTCCACCACTCACAGGCTTCATTCCAAAATGATTTATCCTTCAAGAACTAATCTCCCACAACTTAACCGCCATGGCCACAGCCATAGCCCTGTCAGCCTTATTAAGTCTATTCTTTTACCTTCGCCTATCATATACTACAGCACTAACCCTAGCCCCCACCTCACCACAAGGCAAACTAAAATGACGCCTACAGCCCAAATTAAAAACAACAGCCATATCAACAATACTAGCCATATCTACCTTACTCCTTCCAATCTCCCCGGCCCTAATATAG----
JAM11451 ATGAACCCCATTATAACCTCACTAATTATTTCAAGCCTGGCTCTGGGCACAATAATCACAATATCAAGCTTCCACTGACTACTTGCTTGAATTGGATTAGAACTAAATACCCTAGCAATCATCCCAATCATCGCAAAACAACATCACCCCCGCGCAACAGAAGCCGCCACAAAATACTTCCTTATCCAAGCCGCATCCTCAGCAACCCTTCTCTTCTCAAGCACAATCAATGCTTGAACCATTGGAACCTGAGATATCACACAACTAACTAACCAACCCGCCTGCATTATATTAACCATAGCACTATCAATAAAACTAGGCCTAGCCCCACTACACTTTTGACTACCAGAAGTGCTACAGGGATCAACACTAAAAACAGCACTAATCATTGCCACCTGACAAAAACTAGCCCCTGCAACCCTATTATTTTTAACACATAACTCACTACACCCAACAACCCTCCTTACAATAGGCCTATTATCAACAATTATCGGCGGTTGAGGCGGACTAAACCAAACACAAACACGAAAAATTATAGCATATTCCTCAATCGCTCACCTAGGATGAATAGCATCAGTCCTAACTCTCGCCCCGAACATCATAATTCTAAATCTAACACTATACATCCTAATAACCCTGCCAACATTTATACTACTAATATTCTCATCATCTAAAACCATTAAAGACCTAACAATAACATGAACCATCTCCCCAACAATGGCCGCCCTCCTACTAATTCTACTTATATCAATAGGCGGACTTCCACCACTCACAGGCTTCATTCCAAAATGATTTATCCTTCAAGAACTAATCTCCCACAACTTAACCGCCATGGCCACAGCCATAGCCCTGTCAGCCTTATTAAGTCTATTCTTTTACCTTCGCCTATCATATACTACAGCACTAACCCTAGCCCCCACCTCACCACAAGGCAAACTAAAATGACGCCTACAGCCCAAATTAAAAACAACAGCCATATCAACAATACTAGCCATATCTACCTTACTCCTTCCAATCTCCCCGGCCCTAATATAG----
JAM11452 ATGAACCCCATTATAACCTCACTAATTATTTCAAGCCTGGCTCTGGGCACAATAATCACAATATCAAGCTTCCACTGACTACTTGCTTGAATTGGATTAGAACTAAATACCCTAGCAATCATCCCAATCATCGCAAAACAACATCACCCCCGCGCAACAGAAGCCGCCACAAAATACTTCCTTATCCAAGCCGCAGCCTCAGCAACCCTTCTCTTCTCAAGCACAATCAATGCTTGAACCATTGGAACCTGAGATATCACGCAACTAACTAACCAACCTGCCTGCATTATATTAACCATAGCACTATCAATAAAACTAGGCCTAGCCCCACTACACTTTTGACTACCAGAAGTGCTACAGGGATCAACACTAAAAACAGCACTAATCATTGCCACCTGACAAAAACTAGCCCCTGCAGCCCTATTATTTTTAACACATAACTCACTACACCCAACAACCCTCCTTACAATAGGCCTATTATCAACAATTATCGGCGGTTGAGGCGGACTAAACCAAACACAAACACGAAAAATTATAGCATATTCCTCAATCGCTCATCTAGGATGAATAGCATCAGTCCTAACTCTCGCCCCGAACATCATAATTCTAAATCTAACACTATACATCCTAATAACCCTGCCAACATTTATACTACTAATATTCTCATCATCTAAAACCATTAAAGACCTAACAATAACATGAACCATCTCCCCAACAATGGCCGCCCTCCTACTAATTCTACTTATATCAATAGGCGGACTTCCACCACTCACAGGCTTCATTCCAAAATGATTTATCCTTCAAGAACTAATCTCCCATAACTTAACCGCCATGGCCACAGCCATAGCCCTGTCAGCCTTATTAAGTCTATTCTTTTACCTTCGCCTATCATATACTACAGCACTAACCCTAGCCCCCACCTCACCACAAGGCAAACTAAAATGACGCCTACAGCCCAAATTAAAAACAACAGCCATATCAACAATACTAGCCATATCTACCTTACTCCTTCCAATCTCCCCGGCCCTAATATAG----
JAM11453 ATGAATCCCCTTATAACCTCAATCATTATGTCAAGCCTAGCCCTGGGCACAATCATTACAATAACAAGCTTCCACTGACTAATAGCCTGAGTGGGGCTAGAACTAAATACACTAGCCATCATCCCCATTATTGCAAAACAACATCATCCACGAGCCACAGAAGCTACTACAAAATATTTCTTAACCCAAGCAGCCGCCTCAGCCACTATCCTATTTTCAAGCACACTTAACGCCTGATCTACAGGCACATGAGACATTACACAACTTACAAATCAACCGGCCTCCCTTATATTAACAATGGCCCTAGCAATAAAACTAGGCCTCGCTCCCCTACACTTCTGACTTCCAGAGGTTTTACAAGGCACTTCTTTAAAAACAGCCCTTATCATTACAACTTGACAAAAACTAGCCCCCTTATCACTCTTTTATTTAATTTACCCCTCACTTCACCCAACAACCTTAATAACAATAGGTATACTATCAGCCTTAATTGGAGGCTGAGGAGGAATAAATCAAACCCAAACCCGAAAAATTATAGCCTTTTCATCAATCGCACACCTCGGCTGAATAGCAACAATTCTAATACTCTCTCCAAATATTCTATTATTAAACCTAGCCCTCTACATCCTAATAACAATAGCCACATTCATAACACTTATTATAACCACATCAAAAACAATCAAAGACCTAACAACAATCTGACCAATCTCTCCAACAGCCTCCACCCTAATCTTAATTCTCCTAATATCCTTGGGGGGGCTCCCTCCCCTTACCGGCTTCATACCAAAATGACTAATTTTACAAGAACTGATCAACCACAACCTCTCCCTCACAGCAATAATCCTAGTCCTCTCTGCATTACTAAGTCTATTCTTCTACCTTCGACTATCATATGTAACAGCACTAACCCTACACCCCTCCACCGTACAGAATAAGTATAAGTGACGCCTTCCATCAAAGCTAAAAACAACAATAATGACCATAACTCTCACACTCTCAATTCTAATACTACCAACTATACCCGCCCTTATATAG----
JAM11485 ATGAACCCTTTTATAACCTCGTTAATCATCTCAAGCCTAGCCCTAGGCACAATTATTACAATATCAAGCTTCCACTGATTGCTTGCCTGAATCGGACTAGAACTAAATACTCTAGCAATCATCCCAATTATTGCAAAGCAACACCACCCCCGTGCGACAGAAGCTGCCACAAAGTACTTTCTAATTCAAGCCGCGGCCTCTGCCACCCTACTATTTTCCAGCACAATCAACGCCTGAACTGCTGGAACCTGAGATATTACACAACTAACCAACCAACCAGCCTCTATCATATTAACCATAGCACTATCAATAAAGCTAGGCCTAGCCCCCCTTCACTTTTGACTTCCAGAAGTATTACAAGGATCAACACTAAAAACAGCACTAATCATTACCACATGACAAAAACTAGCCCCCACAGCCCTTCTATTCCTAACACACAGCTCACTACACTCACCAACCCTTCTCACAATAGGCCTACTCTCAACCCTTGTTGGCGGCTGAGGCGGATTAAACCAAACACAAACACGAAAGATTATAGCATACTCCTCAATCGCTCACCTTGGCTGGATAGTGTCTGTCCTAACCCTTGCCCCAAACATCATACTTCTAAATCTAGCACTATATATCCTAATAACCCTGCCCGCATTCATGCTGCTAATATTTTCATCATCAAAAACCATCAAAGACCTGGCAACAACTTGAGCCGTCTCCCCCACAATAGCCGCCCTTTTACTAATCCTCCTAATGTCAATGGGGGGGCTTCCACCACTCACGGGCTTCCTCCCAAAATGATTAATTCTACAAGAGCTAGTCTCGCACAGCCTCGCTGCTATAGCTGTAGCCATGGCCCTCTCAGCCCTACTAAGCCTGTTCTTCTACCTTCGTCTATCCTACACCACAGCACTAACCCTACCCCCAACCTCACCTCAAGATAAGCTAAAATGGCGCCTACAGCCCAAACTAAAAACAATAGCTATATCAACAATATTAGCCCTTTCCACCATACTTCTCCCAATTTCCCCAGCCCTAATATAG----
JAM11487 ATGAACCCTGTTATAACCTCACTAATTATTTCAAGCCTAGCCCTAGGCACAATAATCACAATATCAAGCTCCCACTGACTGCTTGCCTGAATTGGGCTAGAACTAAACACCTTAGCAATCATCCCCATCATTGCAAAACAACACCACCCTCGAGCAACAGAAGCCGCCACAAAATACTTTCTAATCCAAGCCGCAGCCTCAGCAACCCTCCTCTTCTCAAGCACAATCAATGCTTGAACAACAGGAACCTGAGATATCATACAACTAACCAACCAGCCCGCCTGCATGATACTAACCATGGCACTATCAATAAAACTAGGCCTAGCCCCACTACACTTCTGACTTCCAGAGGTACTACAGGGGTCAACACTAAAAACAGCACTAATCATTGCTACATGACAAAAACTAGCCCCTGCAGCCCTACTATTCTTAACACACAACTCACTACACCCTCCAACCCTCCTTACAATGGGCCTACTGTCAACACTAATCGGTGGATGAGGCGGACTAAACCAAACACAGACACGAAAAATTATAGCATACTCATCCATCGCCCACCTAGGATGAATGGCATCAGTCCTAACCCTTACCCCAAACATCATGCTACTAAACCTAATACTATACATCCTAATAACCACCCCAACGTTTATACTACTAATATACTCATCATCTAAAACGATTAAAGACCTAACAACAACATGGGCCATCTCCCCAACAATAGCCGCCCTCCTACTGCTCCTACTCATATCAATAGGGGGCCTTCCACCCCTCACAGGCTTCCTCCCAAAATGATTAATTTTACAAGAACTTATCTCCCACAGCCTCACCACTATAGCCACAGCCATAGCCCTCTCAGCCCTATTAAGCCTATTCTTTTACCTTCGCCTGTCCTACACCACCGCACTAACTATGGCCCCAACCTCACCACAAAACAAACTAAAATGACGCCTACAGCCCAAACTAAAAACAACAGCACTATCCACTATACTAGCCCTATCCACCCTACTACTCCCAATCTCCCCCGCCCTGATATAG----
JAM11495 ATGAACCCAATTATATACTCATTAATTATCTCCAGTGTAGCTACTGGCACAATCATTACCATATCAAGCTTCCATTGACTACTAGCATGAATTGGATTAGAGCTAAACACCCTAGCAATCATTCCAATTATCGCAAAACAACACCACCCCCGAGCAACAGAAGCAGCAACAAAATACTTCCTAACACAGGCTGCAGCCTCCGCTATAATTCTCTTCGCCAGCACAACAAACGCCTGAATAACCGGGACCTGAGATGTTTCCCAACTGACCAACCAACCCGCTTGCATAATACTTACCATTGCTCTCGCAATAAAACTGGGACTCGCCCCACTACACTTTTGACTCCCAGAAGTACTACAAGGCACCACACTAAAAACAGCACTAATCATTGCAACCTGACAAAAACTAGCCCCAACAGCCCTCCTATACATAATACATAGCTCAATTAACCCAACAGTCCTACTAACAATAGGAATCATATCCACCCTAACAGGTGGGTGGGGCGGACTGAACCAAACACAAACACGAAAAATCATAGCATTTTCATCAATCGCCCATCTCGGTTGAATAGCGAGCATTATTACACTAAACCCCAACCTCATACTCCTAAATCTACTCCTCTATATCATTATGACCACCCCAATGTTCATAATACTAATACTCACTTCATCAAAAACCATTAAAGATCTTACAACATCATGATCTATCTCCCCCCAAATCACCGCCCTAATGTTCATACTACTAATATCCCTAGTGGGCTNCCCGCCAATAACAGGATTCATGCCAAAATGACTTATTCTACAAGAAATAACAACACACGCCCTAACCACCGCCACAACAATTCTAGCTATGTCCGCACTCCTAAGCCTATTCTTCTATTTACGTCTATCCTACACCTCCTCCCTCACCGTATTTCCCATCACAACAAAAACTACCTATAAATGACGGTTCCAACCAAAATCAAACACAACACTAATAACTACAACCATAACACTATCCCTACTCCTCCTCCCAATTACCCCGATACTACTCCCGTAA-
JAM11496 ATGAACCCTTTTATAACCTCGTTAATCATCTCAAGCCTAGCCCTAGGCACAATTATTACAATATCAAGCTTCCACTGATTGCTTGCCTGAATCGGACTAGAACTAAATACTCTAGCAATTATCCCAATTATTGCAAAGCAACACCACCCCCGTGCGACAGAAGCTGCCACAAAGTACTTTCTAATTCAAGCCGCGGCCTCTGCCACCCTACTATTTTCCAGCACAATCAACGCCTGAACTGCTGGAACCTGAGATATTACACAACTAACCAACCAACCAGCCTCTATCATATTAACCATAGCACTATCAATAAAGCTAGGCCTAGCCCCCCTTCACTTTTGACTTCCAGAAGTATTACAAGGATCAACACTAAAAACAGCACTAATCATTACCACATGACAAAAACTAGCCCCCACAGCCCTTCTATTCCTAACACACAGCTCACTACACTCACCAACCCTTCTCACAATAGGCCTACTCTCAACCCTTGTTGGCGGCTGAGGCGGATTAAACCAAACACAAACACGAAAGATTATAGCATACTCCTCAATCGCTCACCTTGGCTGGATAGTGTCTGTCCTAACCCTTGCCCCAAACATCATACTTCTAAATCTAGCACTATATATCCTAATAACCCTGCCCGCATTCATGCTGCTAATATTCTCATCATCAAAAACCATCAAAGACCTGGCAACAACTTGAGCCGTCTCCCCCACAATAGCCGCCCTTTTACTAATCCTCCTAATGTCAATGGGGGGGCTTCCACCACTCACGGGCTTCCTCCCAAAATGATTAATTCTACAAGAGCTAGTCTCGCACAGCCTCGCTGCTATAGCTGTAGCCATGGCCCTCTCAGCCCTACTAAGCCTGTTCTTCTACCTTCGTCTATCCTACACCACAGCACTAACCCTACCCCCAACCTCACCTCAAGATAAACTAAAATGGCGCCTACAGCCCAAACTAAAAACAATAGCTATATCAACAATATTAGCCCTTTCCACCATACTTCTCCCAATTTCCCCAGCCCTAATATAG----
JAM11501 ATGAACCCTGTTATAACCTCACTAATTATTTCAAGCCTAGCCCTAGGCACAATAATCACAATATCAAGCTCCCACTGACTGCTTGCCTGAATTGGGCTAGAACTAAACACCTTAGCAATCATCCCCATCATTGCAAAACAACACCACCCTCGAGCAACAGAAGCCGCCACAAAATACTTTCTAATCCAAGCCGCAGCCTCAGCAACCCTCCTCTTCTCAAGCACAATCAATGCTTGAACAACAGGAACCTGAGATATCATACAACTAACCAACCAGCCCGCCTGCATGATACTAACCATGGCACTATCAATAAAACTAGGCCTAGCCCCACTACACTTCTGACTTCCAGAGGTACTACAGGGGTCAACACTAAAAACAGCACTAATCATTGCTACATGACAAAAACTAGCCCCTGCAGCCCTACTATTCTTAACACACAACTCACTACACCCTCCAACCCTCCTTACAATGGGCCTACTGTCAACACTAATCGGTGGATGAGGCGGACTAAACCAAACACAGACACGAAAAATTATAGCATACTCATCCATCGCCCACCTAGGATGAATGGCATCAGTCCTAACCCTTACCCCAAACATCATGCTACTAAACCTAATACTATACATCCTAATAACCACCCCAACGTTTATACTACTAATATACTCATCATCTAAAACGATTAAAGACCTAACAACAACATGGGCCATCTCCCCAACAATAGCCGCCCTCCTACTGCTCCTACTCATATCAATAGGGGGCCTTCCACCCCTCACAGGCTTCCTCCCAAAATGATTAATTTTACAAGAACTTATCTCCCACAGCCTCACCACTATAGCCACAGCCATAGCCCTCTCAGCCCTATTAAGCCTATTCTTTTACCTTCGCCTGTCCTACACCACCGCACTAACTATGGCCCCAACCTCACCACAAAACAAACTAAAATGACGCCTACAGCCCAAACTAAAAACAACAGCACTATCCACTATACTAGCCCTATCCACCCTACTACTCCCAATCTCCCCCGCCCTGATATAG----
JAM11502 ATGAACCCCCTTATAACCTCAATCATTATATCAAGCCTAGCCCTGGGCACAATCATTACAATAACAAGCTTCCACTGGTTAGTGGCCTGAATAGGACTAGAACTAAATACACTAGCCATCATCCCTATTATTGCAAAACAACACCACCCACGAGCCACAGAAGCTACCACAAAATACTTCTTAACACAAGCAGCAGCCTCAGCCACTATCCTATTTTCAAGCACACTTAATGCCTGATCTACAGGTACATGAGACATTACACAACTCACAAACCAACCGGCCTCCATCATACTAACAATAGCCCTAGCTATAAAACTAGGCCTCGCCCCCCTCCACTTCTGACTCCCAGAGGTTTTACAAGGCACTTCTATAAAAACGGCCCTTATCATTACAACCTGACAAAAACTAGCCCCTTTATCCCTACTCTATTTAATTTATCCCGCCCTTCACCCAACAACATTAATAACAATAGGACTACTATCAGCCTTAACTGGGGGCTGAGGGGGAATAAACCAAACCCAAACCCGAAAAATCATAGCCTTTTCATCCATCGCCCACCTGGGCTGAATAGCAACAATTCTAATTTTATCTCCAAATATTTTACTCTTAAACCTAGCCCTTTATATCCTAATAACTACAGCCACATTTATAATACTTATCATAACCACATCAAAAACAATTAAAGACCTGACAACAATCTGACCTATCTCTCCAACAGCCTCCACCCTAATCCTAATACTCCTAATATCCTTAGGAGGGCTCCCTCCCCTAACCGGCTTCATACCAAAATGATTAATCTTACAAGAACTAATCGACCATAGTCTATCCCCCACAGCCATAATCCTAGCCCTTTCTGCATTACTAAGCCTATTCTTCTACCTCCGATTATCATATGTAACAGCATTAACACTACACCCCTCCACCACACAAAGTAAGTACAAATGACGCCTGCCCTCAAAACTAAAAACGACAATAATAACAACAACCCTAACACTCTCAATCCTAATACTACCAACCATGCCCATCCTTATATAG----
JAM14461 ATGAACCCTATTATAACCTCACTAATTATCTCAAGCCTGGCCCTAGGCACAGTAATTACAATATCAAGCTTCCATTGACTGCTTGCCTGAATTGGACTAGAACTAAATACCCTAGCAATCATCCCCATCATTGCAAAACAACACCACCCCCGTGCAACAGAAGCCGCCACAAAATACTTTCTAACTCAGGCCGCAGCCTCAGCAACCCTACTCTTCTCAAGCACAATCAATGCCTGAGCCACAGGAACCTGGGATATCATACAACTAACCAACCAACCTGCCTGCATTATACTAACCATAGCACTGTCAATAAAACTAGGCCTTGCCCCACTACACTTTTGGCTTCCAGAGGTGTTACAAGGGTCGACACTAAAAACAGCATTAATCATTGCCACATGACAAAAACTAGCCCCCGCAACCCTACTATTCCTAACACACAACGCACTACACCCCCCAACCCTCCTTACAATGGGCCTACTGTCAACACTTATCGGCGGATGGGGCGGACTAAACCAAACACAAACACGAAAGATTATAGCATACTCATCGATCGCTCACCTAGGATGAATGGCATCTGTCCTGGCCCTTGCCCCAAACATCATATTACTAAACCTAATACTGTATATCCTAATAACCACCCCAACATTTATACTACTAATGTATTCATCATCTAAAACTATTAAAGACCTAACAACAACATGGGCTATCTCCCCGACAATCGCCGCCCTCTTTCTGATCCTCCTCATATCAATAGGAGGCCTTCCACCCCTCACAGGCTTCCTCCCAAAGTGGTTAATTTTACAAGAGCTTATCTCGCACAGCCTTACCACGATAGCTACAGCCATAGCCCTCTCAGCCCTATTAAGCCTATTCTTTTACCTTCGCCTGTCCTACACTACAGCACTAACCATAGCCCCAGCCTCACCACAAAACAAACTAAAATGACGCCTACAACCCAAACTAAAAACAGCAACCCTATCAACTATACTAGCCCTATCCACCCTACTACTCCCAATCTCCCCCACCCTCATATAG----
JAM14475_S.alaspilos_? ATGAATCCCCTTATAACCTCAATCATTATATCAAGCCTAGCCCTAGGCACAATCATTACAATAACAAGCTTCCACTGACTAATGGCCTGAGTGGGGCTGGAATTAAATACATTAGCCATCATCCCTATTATTGCAAAACAACACCACCCACGAGCCACAGAAGCCACCACAAAATACTTCTTAACCCAAGCAGCAGCCTCAGCCACTATCCTATTTTCAAGCACACTTAACGCCTGGTCCACCGGCTCATGAGACATCACACAACTTACAAATCAACCGGCCTCCCTCATACTAACAATAGCCCTAACAATAAAACTAGGCCTCGCCCCTCTACACTTCTGACTTCCAGAGGTCCTGCAAGGCACTTCTTTAAAAACAGCCCTTATCATTACAACCTGACAAAAATTAGCCCCTTTATCCCTCCTATATTTAATTTATCCTTCACTTCACCCAACAACATTAATGACAATAGGACTACTATCGGCCTTAATTGGGGGCTGAGGGGGAATAAATCAAACTCAGACCCGAAAAATCATAGCCTTTTCATCCATCGCCCACCTCGGCTGAATAGCAACAATTCTAATACTCTCTCCAAAAATCCTACTCCTAAATCTAACCCTCTATATCCTAATAACAACGGCCACATTTATGACACTTATTATAACCACCTCAAAAACAATTAAAGACCTAACAACAATCTGACCAATCTCTCCAACAACCTCCGCCCTAACCCTAATTCTCCTAATATCCTTAGGAGGCCTCCCTCCCCTGACCGGCTTCATACCAAAATGATTAATTTTACAAGAACTAATCAACCACAACCTAACCCTCACAGCAATAATTCTAGCCATCTCTGCATTACTAAGCCTTTTCTTCTATCTCCGACTATCATATGTAACAGCATTAACCTTACACCCCTCTACCACACAAAATAAATACAAATGACGCCTCTCCTCAAAGCTAAAAACGACAATAATAACCACAACCCTCGCACTCTCAATCCTAATACTACCAACCATACCCGCCCTTATATAG----
JAM14489_S.black_? ATGAACCCTGTTATAACCTCACTAATTATTTCAAGCCTAGCTCTAGGCACAATAATCACAATATCAAGCTCCCACTGACTGCTTGCCTGAATTGGGCTAGAACTAAACACCTTAGCAATCATCCCCATCATTGCAAAACAACACCACCCTCGAGCAACAGAAGCCGCCACAAAATACTTTCTAATCCAAGCCGCAGCCTCAGCAACCCTCCTCTTCTCAAGCACAATCAATGCTTGAACAACAGGAACCTGAGATATCATACAACTAACCAACCAGCCCGCCTGCATGATACTAACCATGGCACTATCAATAAAACTAGGCCTAGCCCCACTACACTTCTGACTTCCAGAGGTACTACAGGGGTCAACACTAAAAACAGCACTAATCATTGCTACATGACAAAAACTAGCCCCTGCAGCCCTACTATTCTTAACACACAACTCACTACACCCTCCAACCCTCCTTACAATGGGCCTACTGTCAACACTAATCGGTGGATGAGGCGGACTAAACCAAACACAGACACGAAAAATTATAGCATACTCATCCATCGCCCACCTAGGATGAATGGCATCAGTCCTAACCCTTACCCCAAACATCATGCTACTAAACCTAATACTATACATCCTAATAACCACCCCAACGTTTATACTACTAATATACTCATCATCTAAAACGATTAAAGACCTAACAACAACATGGGCCATCTCCCCAACAATAGCCGCCCTCCTACTGCTCCTACTCATATCAATAGGGGGCCTTCCACCCCTCACAGGCTTCCTCCCAAAATGATTAATTTTACAAGAACTTATCTCCCACAGCCTCACCACTATAGCCACAGCCATAGCCCTCTCAGCCCTATTAAGCCTATTCTTTTACCTTCGCCTGTCCTACACCACCGCACTAACTATGGCCCCAACCTCACCACAAAACAAACTAAAATGACGCCTACAGCCCAAACTAAAAACAACAGCACTATCCACTATACTAGCCCTATCCACCCTACTACTCCCAATCTCCCCCGCCCTGATATAG----
JAM14491_S.black_? ATGAACCCTGTTATAACCTCACTAATTATTTCAAGCCTAGCCCTAGGCACAATAATCACAATATCAAGCTCCCACTGACTGCTTGCCTGAATTGGGCTAGAACTAAACACCTTAGCAATCATCCCCATCATTGCAAAACAACACCACCCTCGAGCAACAGAAGCCGCCACAAAATACTTTCTAATCCAAGCCGCAGCCTCAGCAACCCTCCTCTTCTCAAGCACAATCAATGCTTGAACAACAGGAACCTGAGATATCATACAACTAACCAACCAGCCCGCCTGCATGATACTAACCATGGCACTATCAATAAAACTAGGCCTAGCCCCACTACACTTCTGACTTCCAGAGGTACTACAGGGGTCAACACTAAAAACAGCACTAATCATTGCTACATGACAAAAACTAGCCCCTGCAGCCCTACTATTCTTAACACACAACTCACTACACCCTCCAACCCTCCTTACAATGGGCCTACTGTCAACACTAATCGGTGGATGAGGCGGACTAAACCAAACACAGACACGAAAAATTATAGCATACTCATCCATCGCCCACCTAGGATGAATGGCATCAGTCCTAACCCTTACCCCAAACATCATGCTACTAAACCTAATACTATACATCCTAATAACCACCCCAACGTTTATACTACTAATATACTCATCATCTAAAACGATTAAAGACCTAACAACAACATGGGCCATCTCCCCAACAATAGCCGCCCTCCTACTGCTCCTACTCATATCAATAGGGGGCCTTCCACCCCTCACAGGCTTCCTCCCAAAATGATTAATTTTACAAGAACTTATCTCCCACAGCCTCACCACTATAGCCACAGCCATAGCCCTCTCAGCCCTATTAAGCCTATTCTTTTACCTTCGCCTGTCCTACACCACCGCACTAACTATGGCCCCAACCTCACCACAAAACAAACTAAAATGACGCCTACAGCCCAAACTAAAAACAACAGCACTATCCACTATACTAGCCCTATCCACCCTACTACTCCCAATCTCCCCCGCCCTGATATAG----
JAM14578 ATGAACCCAGTTATAACCTCCATTATTTTTTCAAGCCTTGCCCTCGGCACAGTTATCACAATATCAAGCTTCCATTGACTAGTAGCCTGAATAGGACTAGAACTAAATACCTTAGCTATTATTCCTATTATTGCAAAACAACACCCCCCCCGAGCAACAGAAGCCACCACAAAATATTTTCTAACACAAGCGGCAGCCTCAGCTACTATCTTATTTTCCAGCACAATTAATGCCTGAAGCACAGGCTCATGAGATATCACCCAATTAACAAATCAACCTGCTTGTCTCATATTAACAATAGCCCTAGCAATAAANTTAGGCCTCGCCCCATTACATTTCTGACTCCCAGAAGTCCTACAAGGGACNTCTTTAAAAACAGCCCTTATTATTACAACCTGACAAAAACTAGCCCCCATATCCCTTCTTTACTTAACCCACTCTTCACTACACCCAACACCCTCANNNCCAATAGGAATTATATCCACCCTAATTGGGGGTTGAGGAGGGATAAACCAAACTCAGACTCGGAANATTATGGCCTTCTCATCCATCGCCCACCTTGGCTGAATAGCAACTATTCTAATACTCTCCCCAAATATCTTAATCCTAAACCTAGCCCTTTATGTCATAATAACAACAGCCATATTTCTTACCCTCATCATAACCTCATCAAAAACAATCAAAGATATAACAACAACCTGACCTATCTCCTCAACAACAGCCACCCTGATGCTAATCCTCCTTATATCCCTAGGAGGCCTCCCCCCTTTAACTGGTTTCGTACCAAAAGGACTAATCCTGCAAGAACTAATTAACCACAACCTCCCACTTACAGCAATAATCCTAGCCCTCTCCGCACTATTAAGCCTATTCTTCTACCTACGACTCTCATATACAACCGCACTAACCCTGCACCCAACCACCACACAAAACAAATACAAATGACGCCTACCCTCAAAACTAAAAACAACAATAATAGCCACCACCCTAGTATTCTCAACTATAATGCTACCAATCATGCCAACTCTGATATAG----
JAM14609 ATGAACCCTATTATAACTTCACTAATTATCTCAAGCCTGGCCTTGGGCACAATAATCACAATATCCAGCTTCCACTGGTTGCTTGCCTGAATTGGACTAGAACTAAATACCCTAGCGATCATCCCCGTCATCGCAAAACAACATCACCCACGCGCAACAGAGGCCGCCACAAAATACTTTCTAGTCCAAGCTGCAGCCTCAGCAACCCTACTTTTCTCAAGCATAATTAATGCTTGAACTACTGGAACCTGAGATATTACACAACTAACCAACCAATCCGCCTGCATCATACTAACCATGGCCTTATCGATAAAACTGGGCCTAGCCCCCCTGCACTTTTGACTCCCAGAAGTACTACAGGGATCAACACTAAAAACAGCATTAATTATTGCCACATGACAAAAACTAGCCCCCGCATCCTTACTATTCCTAACATACGACTCACTTCACCCTTCAACCCTCCTTACAATAGGCCTATTATCAACACTTACTGGCGGTTGAGGCGGACTAAACCAAACACAAACACGAAAAATCATAGCATATTCCTCAATCGCCCACTTAGGATGAATAGCATCCGTCCTAACCCTTGCCCCAAACATCATAGTCCTAAATCTAATACTATATATCCTAATAACCCTGCCAACCTTCATACTACTAATATTCTCATCATCTAAGTCCATCAAAGACCTAACAACAACATGAACCATCTCCCCAACAATAGCCGCCCTCTTACTAATTCTCCTCATGTCCATAGGAGGCCTTCCCCCACTCACAGGCTTCCTCCCAAAATGATTAATCTTACAAGAACTAATTTCACACAACTTTGCTGCTATAGCCACAGCTATAGCCCTTTCAGCTCTACTAAGCCTCTTTTTTTACCTTCGCCTCTCCTACACCACAGCACTAACCCTAGCCCCAACCTCACCACAAAGTAAAATAAAATGACGCCTACAGCCCAAACTAAAAACAACAGCCATATCAACAATATTAGCCTTATCCACCCTACTCCTCCCAATCGCCCCCGCCTTAATATAG----
JAM14611 ATGAACCCTATTATAACTTCACTAATTATCTCAAGCCTGGCCTTGGGCACAATAATCACAATATCCAGCTTCCACTGGTTGCTTGCCTGAATTGGACTAGAACTAAATACCCTAGCGATCATCCCCGTCATCGCAAAACAACATCACCCACGCGCAACAGAGGCCGCCACAAAATACTTTCTAGTCCAAGCTGCAGCCTCAGCAACCCTACTTTTCTCAAGCATAATTAATGCTTGAACTACTGGAACCTGAGATATTACACAACTAACCAACCAATCCGCCTGCATCATACTAACAATGGCCTTATCGATAAAACTGGGCCTAGCCCCCCTGCACTTTTGACTCCCAGAAGTACTACAGGGATCAACACTAAAAACAGCATTAATTATTGCCACATGACAAAAACTAGCCCCCGCATCCTTACTATTCCTAACATACGACTCACTTCACCCTTCAACCCTCCTTACAATAGGCCTATTATCAACACTTACTGGCGGTTGAGGCGGACTAAACCAAACACAAACACGAAAAATCATAGCATATTCCTCAATCGCCCACTTAGGATGAATAGCATCCGTCCTAACCCTTGCCCCAAACATCATAGTCCTAAATCTAATACTATATATCCTAATAACCCTGCCAACCTTCATACTACTAATATTATCATCATCTAAGTCCATCAAAGACCTAACAACAACATGAACCATCTCCCCAACAATAGCCGCCCTCTTATTAATTCTCCTCATGTCAATAGGAGGCCTTCCCCCACTCACAGGCTTCCTCCCAAAATGATTAATCTTACAAGAACTAATTTCACACAACTTTGCTGCTATAGCCACAGCTATAGCCCTTTCAGCTCTACTAAGCCTCTTTTTTTACCTTCGCCTCTCCTACACCACAGCACTAACCCTAGCCCCAACCTCACCACAAAGTAAAATAAAATGACGCCTACAGCCCAAACTAAAAACAACAGCCATATCAACAATATTAGCCTTATCCACCCTACTCCTCCCAATCGCCCCCGCCTTAATATAG----
JAM14617 ATGAACCCTATTATAACTTCACTAATTATCTCAAGCCTGGCCTTGGGCACAATAATCACAATATCCAGCTTCCACTGGTTGCTTGCCTGAATTGGACTAGAACTAAATACCCTAGCGATCATCCCCGTCATCGCAAAACAACATCACCCACGCGCAACAGAGGCCGCCACAAAATACTTTCTAGTCCAAGCTGCAGCCTCAGCAACCCTACTTTTCTCAAGCATAATTAATGCTTGAACTACTGGAACCTGAGATATTACACAACTAACCAACCAATCCGCCTGCATCATACTAACCATGGCCTTATCGATAAAACTGGGCCTAGCCCCCCTGCACTTTTGACTCCCAGAAGTACTACAGGGATCAACACTAAAAACAGCATTAATTATTGCCACATGACAAAAACTAGCCCCCGCATCCTTACTATTCCTAACATACGACTCACTTCACCCTTCAACCCTCCTTACAATAGGCCTATTATCAACACTTACTGGCGGTTGAGGCGGACTAAACCAAACACAAACACGAAAAATCATAGCATATTCCTCAATCGCCCACTTAGGATGAATAGCATCCGTCCTAACCCTTGCCCCAAACATCATAGTCCTAAATCTAATACTATATATCCTAATAACCCTGCCAACCTTCATACTACTAATATTCTCATCATCTAAGTCCATCAAAGACCTAACAACAACATGAACCATCTCCCCAACAATAGCCGCCCTCTTACTAATTCTCCTCATGTCCATAGGAGGCCTTCCCCCACTCACAGGCTTCCTCCCAAAATGATTAATCTTACAAGAACTAATTTCACACAACTTTGCTGCTATAGCCACAGCTATAGCCCTTTCAGCTCTACTAAGCCTCTTTTTTTACCTTCGCCTCTCCTACACCACAGCACTAACCCTAGCCCCAACCTCACCACAAAGTAAAATAAAATGACGCCTACAGCCCAAACTAAAAACAACAGCCATATCAACAATATTAGCCTTATCCACCCTACTCCTCCCAATCGCCCCCGCCTTAATATAG----
JAM14618 ATGAACCCTATTATAACTTCACTAATTATCTCAAGCCTGGCCTTGGGCACAATAATCACAATATCCAGCTTCCACTGGTTGCTTGCCTGAATTGGACTAGAACTAAATACCCTAGCGATCATCCCCGTCATCGCAAAACAACATCACCCACGCGCAACAGAGGCCGCCACAAAATACTTTCTAGTCCAAGCTGCAGCCTCAGCAACCCTACTTTTCTCAAGCATAATTAATGCTTGAACTACTGGAACCTGAGATATTACACAACTAACCAACCAATCCGCCTGCATCATACTAACCATGGCCTTATCGATAAAACTGGGCCTAGCCCCCCTGCACTTTTGACTCCCAGAAGTACTACAGGGATCAACACTAAAAACAGCATTAATTATTGCCACATGACAAAAACTAGCCCCCGCATCCTTACTATTCCTAACATACGACTCACTTCACCCTTCAACCCTCCTTACAATAGGCCTATTATCAACACTTACTGGCGGTTGAGGCGGACTAAACCAAACACAAACACGAAAAATCATAGCATATTCCTCAATCGCCCACTTAGGATGAATAGCATCCGTCCTAACCCTTGCCCCAAACATCATAGTCCTAAATCTAATTCTATATATCCTAATAACCCTGCCAACCTTCATACTACTAATATTCTCATCATCTAAGTCCATCAAAGACCTAACAACAACATGAACCATCTCCCCAACAATAGCCGCCCTCTTACTAATTCTCCTCATGTCAATAGGAGGTCTTCCCCCACTCACAGGCTTCCTCCCAAAATGATTAATCTTACAAGAACTAATTTCACACAACTTTACTGCTATAGCCACAGCTATAGCCCTTTCAGCTCTACTAAGCCTCTTTTTTTACCTTCGCCTCTCCTACACCACAGCACTAACCCTAACCCCAACCTCACCACAAAGTAAAATAAAATGACGCCTACAGCCCAAACTAAAAACAACAGCCATATCAACAATATTAGCCTTATCCACCCTACTCCTCCCAATCGCCCCCGCCTTAATATAG----
JAM14623 ATGAACCCTATTATAACCTCACTAATTATCTCAAGCCTAGCCATAGGCACAATAATTACAATAGCCAGCTTCCATTGACTACTTGCCTGAATTGGATTAGAACTAAATACCCTAGCAATCATCCCCATCATTGCAAAACAACACCACCCACGCGCAACAGAAGCTGCCACAAAATACTTCCTAATCCAAGCCGCAGCCTCAGCAACCCTACTATTTTCCAGCACAATCAACGCCTGAACTACGGGAACCTGAGACATTACACAATTAACCAGCCAGCCAGCCTGTATCATACTAACCATGGCCCTATCAATAAAACTAGGCCTCGCCCCCCTACATTTTTGACTTCCAGAAGTACTACAAGGATCAACCATAAAAACAGCACTAATTATTGCCACATGACAAAAACTAGCCCCCGCAGCCCTTTTATTTTTAACACACAGCTCCCTACATCCATCAACTCTCCTTACAATAGGCCTATTATCCACACTAATTGGAGGTTGGGGCGGCTTAAACCAAACACAAACACGAAAAATTATGGCCTACTCCTCAATCGCACACCTCGGATGAATGGCGTCAGTCTTGACCTTAGCCCCAAACATTATACTACTAAACCTAATACTGTATGTCCTAATGACCCTACCAACATTTATACTACTAATATTTTCATCATCCAAGACTATTAAAGACCTAACAACAACATGGGCCATCTCCCCAACTATAGCCGCCCTTTTTCTGATCCTCCTTATATCCATGGGCGGCCTACCACCACTCACAGGCTTCCTCCCAAAATGGTTAATTCTACAAGAACTTATCTCACACAACCTCGCCCCAATGGCCACAGCCATAGCCCTCTCAGCCCTATTAAGCCTGTTCTTCTATCTTCGCCTATCCTATACCACAGCACTGACACTAGCCCCAGCCTCCCCACAAGACAAACTAAAGTGGCGCCTGCGCCCTAAACTTAATACTACAGCCATATCAACAATACTAGCCCTCTCCACCCTACTACTCCCAATTTCCCCCGCCCTGATATAG----
JAM14675 ATGAACCCACTTATAACCTCAGTCATTATCTCAAGCCTCGCCCTCGGCACAATCATCACAATATCGAGCTTCCACTGATTAATAGCCTGAGTAGGATTAGAACTAAATACCCTAGCCATCATCCCCATTATTGCAAAACAACATCATCCCCGAGCAACAGAGGCCACTACAAAATACTTCCTAACTCAGGCGGCAGCCTCAGCCACTATTTTATTTTCAAGCACAATTAACGCTTGATCTACGGGCTCATGGGACATTACCCAACTTACAAGCCAGCCGGCTTGCCTTATATTAACAATAGCCCTAGCAATAAAACTAGGCCTCGTCCCCCTTCACTTCTGACTCCCAGAAGTACTACAAGGCACCTCTTTAAAAACAGCCCTTATTATTACAACCTGACAAAAACTAGCCCCACTATCCCTTCTATATTTAACACACTCCTCCCTTCACCCAACAACACTAATAACAATAGGCTTATTATCAACCCTAATTGGGGGCTGAGGTGGAATAAACCAAACCCAAACCCGAAAAATCATAGCCTTCTCATCTATCGCCCACCTTGGCTGGATAGCAACCATCCTAACACTTGCCCCAAACATCTTACTCATAAACCTTGTCCTCTATATTCTAATAACAACCTCAACATTTATAGCTCTTATTATAACCTCCTCAAAAACAATCAAAGACATAACGACGACCTGGCCTATTTCTCCAACAACTGCAGCCCTCCTACTAGTCCTCCTTATATCCCTAGGAGGACTCCCTCCCCTGACCGGCTTCATACCAAAGTGACTAATTCTACAAGAACTAATTAACCATAACCTGCCTCTTACAGCAATAATGATGGCCATATCTGCACTATTAAGCCTATTTTTTTACCTACGACTGTCCTACGTAACAGCATTAACCCTACACCCAACTACTACACAAAATAAACTCAAATGACGCCTATCCTCAAAACTAAAAACAACAATAATAGCCGCAACCATAACACTATCAACCCTAATATTACCAATTATACCATCACTCATATAG----
JAM14701 ATGAACCCCATTATAACCTCACTAATTATTTCAAGCCTGGCCCTCGGCACAGTAATTACAATATCAAGCTTCCACTGACTACTTGCCTGAATTGGACTAGAATTAAACACCCTAGCAATCATCCCCATCATTGCAAAACAGCACCACCCGCGCGCAACAGAAGCCGCTACAAAATACTTTTTAATCCAGGCCGCAGCCTCAGCAACCCTGCTCTTCTCAAGCACAATCAATGCTTGAACTACCGGAACCTGAGACATCACACAACTAACTAACCTGCCAGCCTGCATTATATTAACCATAGCACTATCAATAAAACTGGGCCTCGCCCCACTACACTTCTGACTTCCAGAAGTATTACAAGGGTCAACACTAAAAACAGCACTAATCATTGCCACCTGACAAAAACTAGCCCCCGCAGCCCTTCTATTCTTAACACACAGCTCACTACACCCCTCAACCCTCCTTACAATAGGCCTGTTGTCAACAATCATCGGCGGCTGAGGCGGATTAAACCAAACACAAACACGAAAAATTATAGCATACTCCTCAATCGCCCATCTCGGATGAATAGCATCTGTCCTAACCCTTGCCCCAAACATCATAATCCTTAATCTAATATTATACATCCTAATAACCCTACCAACATTTATACTACTAATGTTCTCATCATCTAAAACCATCAAAGACCTAACAATAACATGAACTATTTCCCCAACAATAGCTGCCCTCTTACTAATCCTCCTCATATCCATAGGGGGCCTTCCACCACTCACAGGATTCCTCCCAAAATGATTAATTCTACAAGAACTAATTTCCCACAACCTTGCCGCTATAGCAACAGCCATAGCCCTCTCAGCCTTACTAAGCCTCTTCTTCTACCTCCGCCTATCCTACACCACAGCACTCACTCTCGCCCCAACCTCCCCCCAAGACAAATTAAAATGACGCCTACAACCTAAACTAAAAACAGCAGCCATATCAACAATACTAGCCCTATCCACCCTACTCCTCCCAATCTCCCCAACCCTGATATAG----
JAM14847 ATGAACCCTGTTATAACCTCACTAATTATTTCAAGCCTAGCCCTAGGCACAATAATCACAATATCAAGCTCCCACTGACTGCTTGCCTGAATTGGGCTAGAACTAAACACCTTAGCAATCATCCCCATCATTGCAAAACAACACCACCCTCGAGCAACAGAAGCCGCCACAAAATACTTTCTAATCCAAGCCGCAGCCTCAGCAACCCTCCTCTTCTCAAGCACAATCAATGCTTGAACAACAGGAACCTGAGATATCATACAACTAACCAACCAGCCCGCCTGCATGATACTAACCATGGCACTATCAATAAAACTAGGCCTAGCCCCACTACACTTCTGACTTCCAGAGGTACTACAGGGGTCAACACTAAAAACAGCACTAATCATTGCTACATGACAAAAACTAGCCCCTGCAGCCCTACTATTCTTAACACACAACTCACTACACCCTCCAACCCTCCTTACAATGGGCCTACTGTCAACACTAATCGGTGGATGAGGCGGACTAAACCAAACACAGACACGAAAAATTATAGCATACTCATCCATCGCCCACCTAGGATGAATGGCATCAGTCCTAACCCTTACCCCAAACATCATGCTACTAAACCTAATACTATACATCCTAATAACCACCCCAACGTTTATACTACTAATATACTCATCATCTAAAACGATTAAAGACCTAACAACAACATGGGCCATCTCCCCAACAATAGCCGCCCTCCTACTGCTCCTACTCATATCAATAGGGGGCCTTCCACCCCTCACAGGCTTCCTCCCAAAATGATTAATTTTACAAGAACTTATCTCCCACAGCCTCACCACTATAGCCACAGCCATAGCCCTCTCAGCCCTATTAAGCCTATTCTTTTACCTTCGCCTGTCCTACACCACCGCACTAACTATGGCCCCAACCTCACCACAAAACAAACTAAAATGACGCCTACAGCCCAAACTAAAAACAACAGCACTATCCACTATACTAGCCCTATCCACCCTACTACTCCCAATCTCCCCCGCCCTGATATAG----
JAM14861 ATGAACCCCCTTATAGCCTCACTAATCCTAACCTCCTTGGCCCTAGGAACAATAATCACAATATCAAGCCACCACTGACTACTTGCCTGAATCGGACTAGAACTAAACACACTAGCCATCATCCCCCTCATTGCAAAACACCACCACCCTCGTGCAACCGAGGCCGCCACAAAATACTTTCTCATCCAAGCTGCTGCCTCTTCCACCCTTCTATTCTCAAGCACAATCAACGCCTGGTCAACAGGAACCTGAGATATTATACAACTTACAAATCACACAGCCTGCATTATACTAACTATAGCCCTATCAATAAAACTAGGCCTAGCCCCGATACACTTTTGACTACCAGAAGTTTTACAGGGCACCACATTAAAAACAGCACTAATTATTACCACCTGGCAAAAACTTGCCCCCATAACGCTACTTTTTTTAACTCACCAATCATTACACCCAACAGCCCTATTAACAATAGGCCTATTATCAACCCTTATCGGCGGATGGGGCGGACTAAACCAAACACAAACCCGAAAAATCATAGCATACTCCTCAATCGCCCACCTTGGCTGAATAGCGTCTATCCTCACACTAACCCCAAACATTCTAATCTTAAATCTTCTACTCTACCTACTAATAACGCTGGCAACATTCATGATACTCATAGCAACATCAGCAAAAACTATCAAAGACCTTACAACCATGTGAACAATCTCCCCAACAGCCGCAGCACTACTACTAATTCTCCTTATATCCATAGCAGGCCTCCCCCCGCTAACAGGCTTCATACCAAAATGATTGATTCTACAGGAACTAGTCTCACATAATATCGCCGTAATAGCAACAATATTAGTACTCTCAGCCCTACTTAGCCTCTTTTTCTACTTGCGACTCTCCTACACAACCGCACTCACATTATCACCAACCTCCCCACAAAACAAACTAAAGTGACGATTTCAACCA------AAACAAACAATGCTCGCCATGACATTAACCCTATCTATAATGTTGCTCCCAATCACACCAATTTTTATCTAA----
JAM14864 ATGAACCCCCTTATAGCCTCACTAATCCCAACCTCCTTGGCCCTAGGAACAATAATCACAATATCGAGCCACCACTGACTACTTGCCTGAATCGGACTAGAACTAAACACACTAGCCATCATCCCCCTCATTGCAAAACACCACCACCCTCGTGCAACCGAGGCCGCCACAAAAGACTTNCTCATCCAAGCTGCTGCCTCTTCCACCCTTCTATTCTCAAGCACAATCGACGCCTGGTCAACAGGAACCTGAGATATTATACAACTTACAAATCACACAGCCTGCATTATACTAACTATAGCCCTATCAATAAAACTAAGCCTAGCCCCGATACACTTTTGACTACCAGAAGTTTTACAGGGCACCACATTAAAAACAGCACTAATTATTACCACCTGGCNAAAACTTGCCCCCATAACGCTACTTTTTTTAACTCACCAATCATTACACCCAACAGCCCTATTAACAATAGGCCTATTATCAACCCTTATCGGCGGATGGGGCGGACTAAACCAAACACAAACTCGAAAAATCATAGCATACTCCTCAATCGCCCACCTTGGCTGAATAGCGTCTATCCTCACACTAACCCCAAACATTCTAATCTTAAATCTTCCACTCTACCTACTAATAACGCTGGCAACATTCGTGATACTCATAGCAACATCAGCAAAGACTATCAAAGACCTTACAACCATGTGAACAACCTCCCCAACAGCCGCAGCACTACTACTAATTCTCCTTATATCCATAGCAGGCCTCCCCCCGCTAACAGGCTTCATACCAAAATGATTGATTCTACAGGAACTAGTCTCACATAATATCGCCGTAATAGCAACAATATTAGTACTCTCAGCCCTACTTAGCCTCTTTTTCTACTTGCGACTCTCCTACACAACCGCACTCACATTATCACCAACCTCCCCACAAAACAAGCTAAAGTGACGATTTCAACCA------AAACAAACAATGCTCGCCATGACATTAACCCTATCTATAATGTTGCTCCCAATCACACCAATTTTTATCCAA----
JAM14943 ATGAACCCAATTATATACTCATTAATTATCTCCAGTGTAGCTACTGGCACAATCATTACCATATCAAGCTTCCATTGACTACTAGCATGAATTGGATTAGAGCTAAACACCCTAGCAATCATTCCAGTTATCGCAAAACAACACCACCCCCGAGCAACAGAAGCAGCAACAAAATACTTCCTAACACAGGCTGCAGCCTCCGCTATAATTCTCTTCGCCAGCACAACAAACGCCTGAATAACCGGGACCTGAGATGTTTCCCAACTGACCAACCAACCCGCTTGCATAATACTTACCATTGCTCTCGCAATAAAACTGGGACTCGCCCCACTACACTTTTGACTCCCAGAAGTACTACAAGGCACCACACTAAAAACAGCACTAATCATTGCAACCTGACAAAAACTAGCCCCAACAGCCCTCCTATACATAATACATAGCTCAATTAACCCAACAATCCTACTAACAATAGGAATCATATCCACCCTAACAGGTGGGTGGGGCGGACTGAACCAAACACAAACACGAAAAATCATAGCATTTTCATCAATCGCCCATCTCGGTTGAATAGCGAGCATTATTACACTAAACCCCAACCTCATACTCCTAAATCTACTCCTCTATATCATTATGACCACCCCAATGTTCATAATACTAATACTCACTTCATCAAAAACCATTAAAGATCTTACAACATCATGATCTATCTCCCCCCAAATCACCGCCCTAATGTTCATACTACTAATATCCCTAGTGGGCTNCCCGCCAATAACAGGATTCATGCCAAAATGACTTATTCTACAAGAAATAACAACACACGCCCTAACCACCGCCACAACAATTCTAGCTATATCCGCACTCCTAAGCCTATTCTTCTATTTACGTCTATCCTACACCTCCTCCCTCACCGTATTTCCCATCACAACAAAAACTACCTATAAATGACGATTCCAACCAAAATCAAACACAACACTAATAACTACAACCATAACACTATCCCTACTCCTCCTCCCAATTACCCCGATACTACTCCCGTAA-
JAM15003 ATGAACCCCATTATAACCTCACTAATCATCTCAAGTCTGGCCACCGGCACAATAATTACAATATCTAGCTTCCACTGATTACTTGCCTGAATCGGACTAGAATTAAACACCCTAGCGATTATCCCCATTATCGCAAAACAACACCACCCCCGCGCAACAGAAGCCGCCACAAAATATTTTTTAATCCAAGCTGCAGCCTCCACCACCCTCCTATTCTCAAGCACAATCAATGCCTGAACAACCGGAACCTGAGACATCACACAACTCACTAGTCAACCCGCTTGCATCATACTAACCATGGCCCTATCAATAAAGCTAGGCTTAGCCCCACTACACTTTTGACTACCAGAAGTACTACAAGGCTCAACACTAAAAACAGCCCTAGTCATTGCCACATGACAAAAACTGGCCCCCGCAGCCCTCCTATTCTTAACACACAGCTCACTACACCCCCCAACCCTCCTAACAATAGGCCTACTATCAACACTCATTGGCGGTTGAGGCGGACTAAATCAAACACAAACACGAAAAATCATAGCATACTCTTCAATCGCCCACCTAGGCTGGATGGCCTCCATCTTAACCTTAGCCCCAAACATTATAATCTTAAATTTAACACTATACGTCCTAATAACACTACCAACATTCATATTACTAATATCCTCTTCATCAAAAACTATCAAAGACCTTACAACCACCTGAACCATCTCTCCAACATTAGCCGCCCTATTTTTAATCCTTCTAATATCTATGGAGGACTNACCCCCACTCACAGGCTTCATACCAAAATGGTTAATTCTACAAGAACTAGTCTCACACAACCTCACCCCAATGGCCACAGCAATAGCAATATCTGCTTTACTAAGCCTCTTCTTTTACCTCCGCTTATCCTACACAACAGCACTAACCATGTCTCCAACCTCCCCCCAAGACAAACTAAAGTGACGCCTCCAACCAAAACTAAAAACAACAATATTAACCGTAACTCTAGCCCTGTCTACCCTACTACTTCCTATAACCCCCACCCTGATATAG----
JAM15015 ATGAACCCCATTATAACCTCACTAATCATCTCAAGTCTGGCCACCGGCACAATAATTACAATATCTAGCTTCCACTGATTACTTGCCTGAATCGGACTAGAATTAAACACCCTAGCGATTATCCCCATTATCGCAAAACAACACCACCCCCGCGCAACAGAAGCCGCCACAAAATATTTTTTAATCCAAGCTGCAGCCTCCGCCACCCTCCTATTCTCAAGCACAATCAATGCCTGAACAACCGGAACCTGAGACATCACACAACTCACTAGTCAACCCGCTTGCATCATACTAACCATGGCCCTATCAATAAAGCTAGGCTTAGCCCCACTACACTTTTGACTACCAGAAGTACTACAAGGCTCAACACTAAAAACAGCCCTAGTCATTGCCACATGACAAAAACTGGCCCCCGCAGCCCTCCTATTCTTAACACACAGCTCACTACACCCCCCAACCCTCCTAACAATAGGCCTACTATCAACACTCATTGGCGGTTGAGGCGGACTAAATCAAACACAAACACGAAAAATCATAGCATACTCTTCAATCGCCCACCTAGGCTGGATGGCCTCCATCTTAACCTTAGCCCCAAACATTATAATCTTAAATTTAACACTATACGTCCTAATAACACTACCAACATTCATATTACTAATATCCTCTTCATCAAAAACTATCAAAGACCTTACAACCACCTGAACCATCTCTCCAACATTAGCCGCCCTATTTTTAATCCTTCTAATATCTATGGAGGACTNACCCCCACTCACAGGCTTCATACCAAAATGGTTAATTCTACAAGAACTAGTCTCACACAACCTCACCCCAATGGCCACAGCAATAGCAATATCTGCTTTACTAAGCCTCTTCTTTTACCTCCGCTTATCCTACACAACAGCACTAACCATGTCTCCAACCTCCCCCCAAGACAAACTAAAGTGACGCCTCCAACCAAAACTAAAAACAACAATATTAACCGTAACTCTAGCCCTGTCTACCCTACTACTTCCTATAACCCCCACCCTGATATAG----
JAM15017 ATGAACCCCATTATAACCTCACTAATCATCTCAAGTCTGGCCACCGGCACAATAATTACAATATCTAGCTTCCACTGATTACTTGCCTGAATCGGACTAGAATTAAACACCCTAGCGATTATCCCCATTATCGCAAAACAACACCACCCCCGCGCAACAGAAGCCGCCACAAAATATTTTTTAATCCAAGCTGCAGCCTCCGCCACCCTCCTATTCTCAAGCACAATCAATGCCTGAACAACCGGAACCTGAGACATCACACAACTCACTAGTCAACCCGCTTGCATCATACTAACCATGGCCCTATCAATAAAGCTAGGCTTAGCCCCACTACACTTTTGACTACCAGAAGTACTACAAGGCTCAACACTAAAAACAGCCCTAGTCATTGCCACATGACAAAAACTGGCCCCCGCAGCCCTCCTATTCTTAACACACAGCTCACTACACCCCCCAACCCTCCTAACAATAGGCCTACTATCAACACTCATTGGCGGTTGAGGCGGACTAAATCAAACACAAACACGAAAAATCATAGCATACTCTTCAATCGCCCACCTAGGCTGGATGGCCTCCATCTTAACCTTAGCCCCAAACATTATAATCTTAAATTTAACACTATACGTCCTAATAACACTACCAACATTCATATTACTAATATCCTCTTCATCAAAAACTATCAAAGACCTTACAACCACCTGAACCATCTCTCCAACATTAGCCGCCCTATTTTTAATCCTTCTAATATCTATGGAGGACTNACCCCCACTCACAGGCTTCATACCAAAATGGTTAATTCTACAAGAACTAGTCTCACACAACCTCACCCCAATGGCCACAGCAATAGCAATATCTGCTTTACTAAGCCTCTTCTTTTACCTCCGCTTATCCTACACAACAGCACTAACCATGTCTCCAACCTCCCCCCAAGACAAACTAAAGTGACGCCTCCAACCAAAACTAAAAACAACAATATTAACCGTAACTCTAGCCCTGTCTACCCTACTACTTCCTATAACCCCCACCCTGATATAG----
JAM15018 ATGAACCCCATTATAACCTCACTAATCATCTCAAGTCTGGCCACCGGCACAATAATTACAATATCTAGCTTCCACTGATTACTTGCCTGAATCGGACTAGAATTAAACACCCTAGCGATTATCCCCATTATCGCAAAACAACACCACCCCCGCGCAACAGAAGCCGCCACAAAATATTTTTTAATCCAAGCTGCAGCCTCCGCCACCCTCCTATTCTCAAGCACAATCAATGCCTGAACAACCGGAACCTGAGACATCACACAACTCACTAGTCAACCCGCTTGCATCATACTAACCATGGCCCTATCAATAAAGCTAGGCTTAGCCCCACTACACTTTTGACTACCAGAAGTACTACAAGGCTCAACACTAAAAACAGCCCTAGTCATTGCCACATGACAAAAACTGGCCCCCGCAGCCCTCCTATTCTTAACACACAGCTCACTACACCCCCCAACCCTCCTAACAATAGGCCTACTATCAACACTCATTGGCGGTTGAGGCGGACTAAATCAAACACAAACACGAAAAATCATAGCATACTCTTCAATCGCCCACCTAGGCTGGATGGCCTCCATCTTAACCTTAGCCCCAAACATTATAATCTTAAATTTAACACTATACGTCCTAATAACACTACCAACATTCATATTACTAATATCCTCTTCATCAAAAACTATCAAAGACCTTACAACCACCTGAACCATCTCTCCAACATTAGCCGCCCTATTTTTAATCCTTCTAATATCTATGGAGGACTNACCCCCACTCACAGGCTTCATACCAAAATGGTTAATTCTACAAGAACTAGTCTCACACAACCTCACCCCAATGGCCACAGCAATAGCAATATCTGCTTTACTAAGCCTCTTCTTTTACCTCCGCTTATCCTACACAACAGCACTAACCATGTCTCCAACCTCCCCCCAAGACAAACTAAAGTGACGCCTCCAACCAAAACTAAAAACAACAATATTAACCGTAACTCTAGCCCTGTCTACCCTACTACTTCCTATAACCCCCACCCTGATATAG----
JAM15019 ATGAACCCCATTATAACCTCACTAATCATCTCAAGTCTGGCCACCGGCACAATAATTACAATATCTAGCTTCCACTGATTACTTGCCTGAATCGGACTAGAATTAAACACCCTAGCGATTATCCCCATTATCGCAAAACAACACCACCCCCGCGCAACAGAAGCCGCCACAAAATATTTTTTAATCCAAGCTGCAGCCTCCGCCACCCTCCTATTCTCAAGCACAATCAATGCCTGAACAACCGGAACCTGAGACATCACACAACTCACTAGTCAACCCGCTTGCATCATACTAACCATGGCCCTATCAATAAAGCTAGGCTTAGCCCCACTACACTTTTGACTACCAGAAGTACTACAAGGCTCAACACTAAAAACAGCCCTAGTCATTGCCACATGACAAAAACTGGCCCCCGCAGCCCTCCTATTCTTAACACACAGCTCACTACACCCCCCAACCCTCCTAACAATAGGCCTACTATCAACACTCATTGGCGGTTGAGGCGGACTAAATCAAACACAAACACGAAAAATCATAGCATACTCTTCAATCGCCCACCTAGGCTGGATGGCCTCCATCTTAACCTTAGCCCCAAACATTATAATCTTAAATTTAACACTATACGTCCTAATAACACTACCAACATTCATATTACTAATATCCTCTTCATCAAAAACTATCAAAGACCTTACAACCACCTGAACCATCTCTCCAACATTAGCCGCCCTATTTTTAATCCTTCTAATATCTATGGAGGACTNACCCCCACTCACAGGCTTCATACCAAAATGGTTAATTCTACAAGAACTAGTCTCACACAACCTCACCCCAATGGCCACAGCAATAGCAATATCTGCTTTACTAAGCCTCTTCTTTTACCTCCGCTTATCCTACACAACAGCACTAACCATGTCTCCAACCTCCCCCCAAGACAAACTAAAGTGACGCCTCCAACCAAAACTAAAAACAACAATATTAACCGTAACTCTAGCCCTGTCTACCCTACTACTTCCTATAACCCCCACCCTGATATAG----
JAM15051 ATGAACCCCATTATAACCTCACTAATCATCTCAAGTCTGGCCACCGGCACAATAATTACAATATCTAGCTTCCACTGATTACTTGCCTGAATCGGACTAGAATTAAACACCCTAGCGATTATCCCCATTATCGCAAAACAACACCACCCCCGCGCAACAGAAGCCGCCACAAAATATTTTTTAATCCAAGCTGCAGCCTCCGCCACCCTCCTATTCTCAAGCACAATCAATGCCTGAACAACCGGAACCTGAGACATCACACAACTCACTAATCAACCCGCTTGCATCATACTAACCATAGCCCTATCAATAAAACTAGGCTTAGCCCCCCTACACTTTTGACTACCAGAAGTACTACAAGGCTCAACACTAAAAACAGCCCTAGTCATTGCCACATGACAAAAACTGGCCCCCGCAGCCCTCCTATTCCTAACACACAGCTCACTACACCCTCCAACCCTACTAACAATAGGCCTACTATCAACACTCATTGGCGGTTGAGGCGGACTAAATCAAACACAAACACGAAAAATCATAGCATACTCTTCAATCGCCCACCTAGGCTGAATGGCCTCCATCTTAACCTTAGCCCCAAACATTATAATCTTAAATTTAACACTCTACCTCCTAATAACACTACCAACATTCATATTACTAATATTCTCTTCATCAAAAACTATCAAAGACCTTACAACCACCTGAGCCGTCTCTCCAACATTAGCCGCCCTATTTTTAATCCTTCTAATATCTATGGAGGACTACCCCCCCCTCACAGGCTTCATACCAAAGTGGTTAATTCTACAAGAACTAGTCTCACACAACCTCACCCCAATGGCCACAGCAATAGCAATATCTGCTTTACTAAGCCTCTTCTTTTACCTCCGCTTATCCTACACAACAGCACTAACCATGTCTCCAACCTCCCCCCAAGACAAACTAAAGTGACGCCTCCAACCAAAACTAAAAACAACAATATTAACCGTAACCCTAGCCCTATCTACCCTACTACTTCCTATAACCCCCACCCTGATATAG----
JAM15052 ATGAACCCCATTATAACCTCACTAATCATCTCAAGTCTGGCCACCGGCACAATAATTACAATATCTAGCTTCCACTGATTACTTGCCTGAATCGGACTAGAATTAAACACCCTAGCGATTATCCCCATTATCGCAAAACAACACCACCCCCGCGCAACAGAAGCCGCCACAAAATATTTTTTAATCCAAGCTGCAGCCTCCGCCACCCTCCTATTCTCAAGCACAATCAATGCCTGAACAACCGGAACCTGAGACATCACACAACTCACTAATCAACCCGCTTGCATCATACTAACCATAGCCCTATCAATAAAACTAGGCTTAGCCCCCCTACACTTTTGACTACCAGAAGTACTACAAGGCTCAACACTAAAAACAGCCCTAGTCATTGCCACATGACAAAAACTGGCCCCCGCAGCCCTCCTATTCCTAACACACAGCTCACTACACCCTCCAACCCTACTAACAATAGGCCTACTATCAACACTCATTGGCGGTTGAGGCGGACTAAATCAAACACAAACACGAAAAATCATAGCATACTCTTCAATCGCCCACCTAGGCTGAATGGCCTCCATCTTAACCTTAGCCCCAAACATTATAATCTTAAATTTAACACTCTACCTCCTAATAACACTACCAACATTCATATTACTAATATTCTCTTCATCAAAAACTATCAAAGACCTTACAACCACCTGAGCCGTCTCTCCAACATTAGCCGCCCTATTTTTAATCCTTCTAATATCTATGGAGGACTACCCCCCCCTCACAGGCTTCATACCAAAGTGGTTAATTCTACAAGAACTAGTCTCACACAACCTCACCCCAATGGCCACAGCAATAGCAATATCTGCTTTACTAAGCCTCTTCTTTTACCTCCGCTTATCCTACACAACAGCACTAACCATGTCTCCAACCTCCCCCCAAGACAAACTAAAGTGACGCCTCCAACCAAAACTAAAAACAACAATATTAACCGTAACCCTAGCCCTATCTACCCTACTACTTCCTATAACCCCCACCCTGATATAG----
JAM15056 ATGAACCCCATTATAACCTCACTAATCATCTCAAGTCTGGCCACCGGCACAATAATTACAATATCTAGCTTCCACTGATTACTTGCCTGAATCGGACTAGAATTAAACACCCTAGCGATTATCCCCATTATCGCAAAACAACACCACCCCCGCGCAACAGAAGCCGCCACAAAATATTTTTTAATCCAAGCTGCAGCCTCCGCCACCCTCCTATTCTCAAGCACAATCAATGCCTGAACAACCGGAACCTGAGACATCACACAACTCACTAATCAACCCGCTTGCATCATACTAACCATAGCCCTATCAATAAAACTAGGCTTAGCCCCCCTACACTTTTGACTACCAGAAGTACTACAAGGCTCAACACTAAAAACAGCCCTAGTCATTGCCACATGACAAAAACTGGCCCCCGCAGCCCTCCTATTCCTAACACACAGCTCACTACACCCTCCAACCCTACTAACAATAGGCCTACTATCAACACTCATTGGCGGTTGAGGCGGACTAAATCAAACACAAACACGAAAAATCATAGCATACTCTTCAATCGCCCACCTAGGCTGAATGGCCTCCATCTTAACCTTAGCCCCAAACATTATAATCTTAAATTTAACACTCTACCTCCTAATAACACTACCAACATTCATATTACTAATATTCTCTTCATCAAAAACTATCAAAGACCTTACAACCACCTGAGCCGTCTCTCCAACATTAGCCGCCCTATTTTTAATCCTTCTAATATCTATGGAGGACTACCCCCCCCTCACAGGCTTCATACCAAAGTGGTTAATTCTACAAGAACTAGTCTCACACAACCTCACCCCAATGGCCACAGCAATAGCAATATCTGCTTTACTAAGCCTCTTCTTTTACCTCCGCTTATCCTACACAACAGCACTAACCATGTCTCCAACCTCCCCCCAAGACAAACTAAAGTGACGCCTCCAACCAAAACTAAAAACAACAATATTAACCGTAACCCTAGCCCTATCTACCCTACTACTTCCTATAACCCCCACCCTGATATAG----
JAM15058 ATGAACCCCATTATAACCTCACTAATCATCTCAAGTCTGGCCACCGGCACAATAATTACAATATCTAGCTTCCACTGATTACTTGCCTGAATCGGACTAGAATTAAACACCCTAGCGATTATCCCCATTATCGCAAAACAACACCACCCCCGCGCAACAGAAGCCGCCACAAAATATTTTTTAATCCAAGCTGCAGCCTCCGCCACCCTCCTATTCTCAAGCACAATCAATGCCTGAACAACCGGAACCTGAGACATCACACAACTCACTAATCAACCCGCTTGCATCATACTAACCATAGCCCTATCAATAAAACTAGGCTTAGCCCCCCTACACTTTTGACTACCAGAAGTACTACAAGGCTCAACACTAAAAACAGCCCTAGTCATTGCCACATGACAAAAACTGGCCCCCGCAGCCCTCCTATTCCTAACACACAGCTCACTACACCCTCCAACCCTACTAACAATAGGCCTACTATCAACACTCATTGGCGGTTGAGGCGGACTAAATCAAACACAAACACGAAAAATCATAGCATACTCTTCAATCGCCCACCTAGGCTGAATGGCCTCCATCTTAACCTTAGCCCCAAACATTATAATCTTAAATTTAACACTCTACCTCCTAATAACACTACCAACATTCATATTACTAATATTCTCTTCATCAAAAACTATCAAAGACCTTACAACCACCTGAGCCGTCTCTCCAACATTAGCCGCCCTATTTTTAATCCTTCTAATATCTATGGAGGACTACCCCCCCCTCACAGGCTTCATACCAAAGTGGTTAATTCTACAAGAACTAGTCTCACACAACCTCACCCCAATGGCCACAGCAATAGCAATATCTGCTTTACTAAGCCTCTTCTTTTACCTCCGCTTATCCTACACAACAGCACTAACCATGTCTCCAACCTCCCCCCAAGACAAACTAAAGTGACGCCTCCAACCAAAACTAAAAACAACAATATTAACCGTAACCCTAGCCCTATCTACCCTACTACTTCCTATAACCCCCACCCTGATATAG----
JAM15093 ATGAACCCCATTATAACCTCACTAATCATCTCAAGTCTGGCCACCGGCACAATAATTACAATATCTAGCTTCCACTGATTACTTGCCTGAATCGGACTAGAATTAAACACCCTAGCGATTATCCCCATTATCGCAAAACAACACCACCCCCGCGCAACAGAAGCCGCCACAAAATATTTTTTAATCCAAGCTGCAGCCTCCGCCACCCTCCTATTCTCAAGCACAATCAATGCCTGAACAACCGGAACCTGAGACATCACACAACTCACTAGTCAACCCGCTTGCATCATACTAACCATGGCCCTATCAATAAAGCTAGGCTTAGCCCCACTACACTTTTGACTACCAGAAGTACTACAAGGCTCAACACTAAAAACAGCCCTAGTCATTGCCACATGACAAAAACTGGCCCCCGCAGCCCTCCTATTCTTAACACACAGCTCACTACACCCCCCAACCCTCCTAACAATAGGCCTACTATCAACACTCATTGGCGGTTGAGGCGGACTAAATCAAACACAAACACGAAAAATCATAGCATACTCTTCAATCGCCCACCTAGGCTGGATGGCCTCCATCTTAACCTTAGCCCCAAACATTATAATCTTAAATTTAACACTATACGTCCTAATAACACTACCAACATTCATATTACTAATATCCTCTTCATCAAAAACTATCAAAGACCTTACAACCACCTGAACCATCTCTCCAACATTAGCCGCCCTATTTTTAATCCTTCTAATATCTATGGAGGACTNACCCCCACTCACAGGCTTCATACCAAAATGGTTAATTCTACAAGAACTAGTCTCACACAACCTCACCCCAATGGCCACAGCAATAGCAATATCTGCTTTACTAAGCCTCTTCTTTTACCTCCGCTTATCCTACACAACAGCACTAACCATGTCTCCAACCTCCCCCCAAGACAAACTAAAGTGACGCCTCCAACCAAAACTAAAAACAACAATATTAACCGTAACTCTAGCCCTGTCTACCCTACTACTTCCTATAACCCCCACCCTGATATAG----
JAM15095 ATGAACCCCATTATAACCTCACTAATCATCTCAAGTCTGGCCACCGGCACAATAATTACAATATCTAGCTTCCACTGATTACTTGCCTGAATCGGACTAGAATTAAACACCCTAGCGATTATCCCCATTATCGCAAAACAACACCACCCCCGCGCAACAGAAGCCGCCACAAAATATTTTTTAATCCAAGCTGCAGCCTCCACCACCCTCCTATTCTCAAGCACAATCAATGCCTGAACAACCGGAACCTGAGACATCACACAACTCACTAGTCAACCCGCTTGCATCATACTAACCATGGCCCTATCAATAAAGCTAGGCTTAGCCCCACTACACTTTTGACTACCAGAAGTACTACAAGGCTCAACACTAAAAACAGCCCTAGTCATTGCCACATGACAAAAACTGGCCCCCGCAGCCCTCCTATTCTTAACACACAGCTCACTACACCCCCCAACCCTCCTAACAATAGGCCTACTATCAACACTCATTGGCGGTTGAGGCGGACTAAATCAAACACAAACACGAAAAATCATAGCATACTCTTCAATCGCCCACCTAGGCTGGATGGCCTCCATCTTAACCTTAGCCCCAAACATTATAATCTTAAATTTAACACTATACGTCCTAATAACACTACCAACATTCATATTACTAATATCCTCTTCATCAAAAACTATCAAAGACCTTACAACCACCTGAACCATCTCTCCAACATTAGCCGCCCTATTTTTAATCCTTCTAATATCTATGGAGGACTNACCCCCACTCACAGGCTTCATACCAAAATGGTTAATTCTACAAGAACTAGTCTCACACAACCTCACCCCAATGGCCACAGCAATAGCAATATCTGCTTTACTAAGCCTCTTCTTTTACCTCCGCTTATCCTACACAACAGCACTAACCATGTCTCCAACCTCCCCCCAAGACAAACTAAAGTGACGCCTCCAACCAAAACTAAAAACAACAATATTAACCGTAACTCTAGCCCTGTCTACCCTACTACTTCCTATAACCCCCACCCTGATATAG----
JAM15207 ATGAACCCCCTCATAACCTCACTAATTATCTCGACCCTAGCCATTGGTACAGTAATCACAATAACAAGTTTTCACTGACTACTTGCTTGAATTGGCCTAGAATTAAACACCCTGGCAATCATCCCAATCATCGCAAAACAACACCACCCCCGCGCAACGGAAGCTGCCACAAAATACTTCTTAATCCAAGCTGCAGCCTCAGCCACCCTACTATTCTCAAGCACCATCAATGCCTGAACAACAGGAACCTGAGATATTATTAACATAACCAACCAACCCGCCTGCATTTTACTTACTATAGCACTATCAATAAAACTAGGCCTCGCTCCCCTACACTTCTGACTCCCAGAAGTACTACAAGGATCTACACTAAAAACAGCACTAATCATTACCACCTGACAAAAACTAGCCCCAGCAACCCTGCTACTATTAACACACAGCTCACTACACCCACCCACCCTTCTAACAATGGGCCTACTATCTACACTTATTGGCGGCTGAGGCGGTCTAAATCAAACACAAACACGAAAAATCATAGCATTCTCCTCAATCGCCCACCTGGGATGAATAGCATCCGTCTTAACCTTGGCCCCCAGCATTATAACCCTAAACCTAGTACTGTATATTCTAATAACACTACCCACATTTATACTACTCATACTATCTACATCGAAAACCATCAAAGATATAACAACAACATGGGCCGTATCCCCGACTATAGCCGCACTACTTCTAATTCTACTCATATCCATAGGAGGCCTTCCACCACTCACGGGCTTCATACCAAAATGATTAATCTTACAAGAACTTATTTCACACAATCTCGCCACTATTGCCACAGCCATAGCACTTTCAGCCCTACTAAGTCTCTTCTTCTACCTTCGCCTATCTTATACAACAGCGCTTACTTTAGCCCCAACTTCTCCACAAAATAAATTAAAATGACGACTACAGCCAAAATTAAAAACGACAATCATATCAACAACACTAGCTCTATCAATATTACTACTCCCAATAACCCCTACTCTGGTATAA----
JAM15316 ATGAATCCTATTATAACCACATTAATCATATCAAGCCTCATCCTGGGCACAACAATCACACTATCTAGCTTCCACTGACTACTTGCCTGAATTGGTCTAGAACTAAACACCCTAGCAATTATCCCCATTATCGCAAAACAACACCACCCCCGCGCAACAGAGGCCGCCACAAAATACTTCCTAATCCAAGCTGCAGCCTCCGCCACACTACTATTCTCAAGCACAATTAATGCCTGAACAACGGGCACCTGGGACATTACACAACTAACCAACCAGCCCGCCTGCATCATACTAACTATAGCACTAGCTATAAAACTCGGCTTAGCCCCCCTACACTTTTGACTGCCAGAGGTACTTCAAGGATCCACACTAAACACCGCACTAATCATTGCTACCTGACAAAAACTAGCCCCAGCAACCCTACTACTATTAACACACAGCTCACTACACCCGCACACACTCCTAACAATGGGCCTACTATCAACACTAATCGGGGGCTGGGGCGGGTTGAACCAAACACAAACACGAAAAATTATAGCCTACTCCTCAATTGCCCACCTTGGCTGAATAGCCTCTGTCCTAACACTAGCCCCTAACATTATGATCTTAAACCTGACACTATACATCCTAATAACACTCCCCACATTCATGATACTGATATTTACCTCATCAAAAACAATCAAAGACCTTACAACCACATGGGCCGTCTCCCCAACTATGGCCGCCCTACTATTAATGCTCTTAATATCTATGGGAGGCCTACCCCCACTAACAGGCTTTATACCAAAATGATTAATCTTACAAGAACTAATATTTCACAACCTGGCTACTTTGGCAACAACCATGGCCCTCTCTGCCCTACTCAGCCTATTCTTCTACCTTCGCCTATCCTACATAACAGCACTAACCCTCTCCCCCACCTCACCACAAAACAAAATAAAATGGCGCCTCCAACCTAAACTAAAAACAACACTAATATCTGCGACACTAATCTTATCTACGCTGCTCCTTCCCATCACCCCGGCCCTAATCTAA----
JAM15317 ATGAATCCTATTATAACCACATTAATCATATCAAGCCTCATCCTGGGCACAACAATCACACTATCTAGCTTCCACTGACTACTTGCCTGAATTGGCCTAGAACTAAACACCCTAGCAATTATCCCCATTATCGCAAAACAACACCACCCCCGCGCAACAGAGGCCGCCACAAAATACTTCCTAATCCAAGCTGCAGCCTCCGCCACACTACTATTCTCAAGCACAATTAATGCCTGAACAACGGGCACCTGGGACATTACACAACTAACCAACCAGCCCGCCTGCATCATACTAACTATAGCACTAGCTATAAAACTCGGCTTAGCCCCCCTACACTTTTGACTGCCAGAGGTACTTCAAGGATCCACACTAAACACCGCACTAATCATTGCTACCTGACAAAAACTAGCCCCAGCAACCCTACTACTATTAACACACAGCTCACTACACCCGCACACACTCCTAACAATGGGCCTACTATCAACACTAATCGGGGGCTGGGGCGGGTTGAACCAAACACAAACACGAAAAATTATAGCCTACTCCTCAATTGCCCACCTTGGCTGAATAGCCTCTGTCCTAACACTAGCCCCTAACATTATGATCTTAAACCTGACACTATACATCCTAATAACACTCCCCACATTCATGATACTGATATTTACCTCATCAAAAACAGTCAAAGACCTTACAACCACATGGGCCGTCTCCCCAACTATGGCCGCCCTACTATTAATGCTCTTAATATCTATGGGAGGCCTACCCCCACTAACAGGCTTTATACCAAAATGATTAATCTTACAAGAACTAATATTTCACAACCTGGCTACTTTGGCAACAACCATGGCCCTCTCTGCCCTACTCAGCCTATTCTTCTACCTTCGCCTATCCTACATAACAGCACTAACCCTCTCCCCCACCTCACCACAAAACAAAATAAAATGGCGCCTCCAACCTAAACTAAAAACAACACTAATATCTGCGACACTAATCTTATCTACGCTGCTCCTTCCCATCACCCCGGCCCTAATCTAA----
JAM15366 ATGAACCCCATTATAGCCTCATTAATCCTATCCTCCCTGGCCTTAGGAACAATCATTACAATATCAAGCTACCACTGACTACTTGCCTGAATTGGACTAGAACTAAACACACTAGCCATCATCCCCCTCATTGCAAAACACCACCACCCCCGTGCAACTGAGGCCGCTACAAAATATTTTCTTATCCAGGCTGCCGCCTCTTCCACCCTTCTATTTTCAACCACAATCAACGCCTGATCCACCGGAACCTGGGATATTACACAACTCACAAACCAAACAGCCTGCATCATACTAACCCTGGCCCTATCCATAAAACTAGGTCTAGCCCCCCTACACTTTTGACTGCCAGAAGTCCTACAGGGCTCCACACTAAAAACAGCACTTATTATTACCACCTGACAAAAACTTGCCCCTATAACACTACTCTTTTTAACACACCAGTCACTGCACCCAACAGCCATATTAATAATAGGCCTATTATCGGCCCTTGTCGGCGGGTGAGGGGGATTAAACCAAACACAAACACGAAAAATCATAGCATACTCCTCAATCGCCCACCTTGGCTGAATAGCATCTGTCCTTACACTGGCCCCAAACATTTTAATCCTAAACCTACTACTTTATCTATTAATAACACTAGCAACATTCACAGTACTTATAGCAACATCATCGAAATCCATCAAAGACCTCACAATAGTGTGAATAATCTCTCCAACCGCCGCGGCACTGCTGCTCATCCTCCTTATATCCCTAGCAGGCCTTCCTCCACTAACGGGCTTCATACCAAAATGACTAATTCTACAAGAACTGGTCTCACACAATATCACCACGATAGCAACTATAATGGTACTTTCAGCCCTACTTAGTCTCTTTTTCTACCTGCGACTCTCTTATATAACCGCGCTAACACTATCACCAACTTCCCCACAAAACAAACTAAAATGACGAATTCAGCCA------AAACAAATACTGCTAGCCGCGACATTAACCCTCTCCACAATACTATTACCAACTACACCAATCTTTATTTAA----
JAM15371 ATGAACCCCATTATAGCCTCATTAATCCTATCCTCCCTGGCCTTAGGAACAATCATTACAATATCAAGCTACCACTGACTACTTGCCTGAATTGGACTAGAACTAAACACACTAGCCATCATCCCCCTCATTGCAAAACACCACCACCCCCGTGCAACTGAGGCCGCTACAAAATATTTTCTTATCCAGGCTGCCGCCTCTTCCACCCTTCTATTTTCAACCACAATCAACGCCTGATCCACCGGAACCTGAGATATTACACAACTCACAAACCAAACAGCCTGCATCATACTAACCCTGGCCCTGTCCATAAAACTAGGTCTAGCCCCCCTACACTTTTGACTGCCAGAAGTCCTACAGGGCTCCACACTAAAAACAGCACTTATTATTACCACCTGACAAAAACTTGCCCCTATAACACTACTCTTTTTAACACACCAGTCACTGCACCCAACAGCCATATTAATAATAGGCCTATTATCGGCCCTTGTCGGCGGGTGAGGGGGATTAAACCAAACACAAACACGAAAAATCATAGCATACTCCTCAATCGCCCACCTTGGCTGAATAGCATCTGTCCTTACACTGGCCCCAAACATTTTAATCCTAAACCTACTACTTTACCTATTAATAACACTAGCAACATTCACAGTACTTATAGCAACATCATCGAAATCCATCAAAGACCTCACAATAGTGTGAATAATTTCTCCAACCGCCGCGGCACTGCTGCTCATCCTCCTTATATCCTTAGCAGGCCTTCCTCCATTAACGGGCTTCATACCAAAATGACTAATTCTACAAGAACTGGTCTCACACAATATCACCACGATAGCAACTATAATGGTACTTTCAGCCCTACTTAGTCTCTTTTTCTACCTGCGACTCTCTTATACAACCGCGCTAACACTATCACCAACTTCCCCACAAAACAAACTAAAATGACGAATTCAGCCA------AAACAAATACTGCTAGCCGCGACATTAACCCTCTCCACAATACTATTACCAACTACACCAATCTTTATTTAA----
JAM15373 ATGAACCCCATTATAGCCTCATTAATCCTATCCTCCCTGGCCTTAGGAACAATCATTACAATATCAAGCTACCACTGACTACTTGCCTGAATTGGACTAGAACTAAACACACTAGCCATCATCCCCCTCATTGCAAAACACCACCACCCCCGTGCAACTGAGGCCGCTACAAAATATTTTCTTATCCAGGCTGCCGCCTCTTCCACCCTTCTATTTTCAACCACAATCAACGCCTGATCCACCGGAACCTGAGATATTACACAACTCACAAACCAAACAGCCTGCATCATACTAACCCTGGCCCTGTCCATAAAACTAGGTCTAGCCCCCCTACACTTTTGACTGCCAGAAGTCCTACAGGGCTCCACACTAAAAACAGCACTTATTATTACCACCTGACAAAAACTTGCCCCTATAACACTACTCTTTTTAACACACCAGTCACTGCACCCAACAGCCATATTAATAATAGGCCTATTATCGGCCCTTGTCGGCGGGTGAGGGGGATTAAACCAAACACAAACACGAAAAATCATAGCATACTCCTCAATCGCCCACCTTGGCTGAATAGCATCTGTCCTTACACTGGCCCCAAACATTTTAATCCTAAACCTACTACTTTACCTATTAATAACACTAGCAACATTCACAGTACTTATAGCAACATCATCGAAATCCATCAAAGACCTCACAATAGTGTGAATAATTTCTCCAACCGCCGCGGCACTGCTGCTCATCCTCCTTATATCCTTAGCAGGCCTTCCTCCATTAACGGGCTTCATACCAAAATGACTAATTCTACAAGAACTGGTCTCACACAATATCACCACGATAGCAACTATAATGGTACTTTCAGCCCTACTTAGTCTCTTTTTCTACCTGCGACTCTCTTATACAACCGCGCTAACACTATCACCAACTTCCCCACAAAACAAACTAAAATGACGAATTCAGCCA------AAACAAATACTGCTAGCCGCGACATTAACCCTCTCCACAATACTATTACCAACTACACCAATCTTTATTTAA----
JAM15529 ATGAACCCAATTATATACTCATTAATTATCTCCAGTGTAGCTACTGGCACAATCATTACTATGTCAAGCTTCCATTGACTACTGGCATGAATTGGATTAGAACTAAACACCCTGGCAATCATCCCAATTATCGCAAAACAACACCACCCCCGAGCAACAGAAGCAGCAACAAAATACTTCCTCACACAAGCCGCAGCCTCCGCTATAATCTTGTTCGCCAGCACAACAAACGCCTGAATAACTGGAACCTGAGATGTTTCCCAACTAACCAACCAACCCGCTTGCATAATGCTTACTATTGCTCTCGCAATAAAACTAGGACTCGCCCCACTACACTTCTGACTACCAGAGGTCCTACAAGGCACTACACTAAAAACAGCACTAATCATTGCAACCTGACAAAAATTGGCCCCAACAGCCCTCCTATACATAATATACAACTCAATTAACCCGGCAATTCTACTAACAATAGGAATCATATCCACCCTAACAGGCGGGTGGGGCGGACTAAACCAAACACAAACACGAAAAATCATAGCATTTTCATCAATCGCCCATCTCGGCTGAATAGCGAGCATTATCACACTGAACCCAAACCTCATACTCCTAAATCTTCTTCTCTACATCATTATAACCACCCCAATATTCATAATACTAATAACCACCTCATCAAAAACCATTAAAGACCTTACAACATCATGATCAATCTCTCCCCAAATAACAGCCCTAATATTCATGCTACTAATGTCCCTAGGGGACTCCCCCCCCATAACAGGATTCATGCCAAAATGACTTATTTTACAAGAAATGACAACACACACCCTAACCACAGCCACAACAATCCTAGCTCTATCCGCACTCCTGAGCCTATTCTTCTACTTACGCCTATCCTACACCTCCTCCCTCACCGTATTTCCCATCACAACAAAAACTACCTATAAATGACGATTCCAACCAAAATCAAACACAACACTAATAGCTATAACCACAACACTATCCCTCCTCCTCCTTCCAATTACTCCGATACTACTCCCATAA-
JAM15530 ATGAATCCCTTTATATATTCACTAATTCTCTCAAGCGTAGCTACCGGCACAATCATCACTATATCAAGCTTCCACTGACTCCTAGCATGAATTGGACTAGAACTAAACACCCTAGCAATTATCCCAATCATCGCAAAACAACACCACCCCCGAGCAACAGAGGCCGCAACAAAATACTTCCTTACCCAAGCTGCAGCCTCTGCCATAATTTTATTCGCCAGTACAACAAACGCCTGAATAACAGGAACATGAGACATCTCACAGCTGACTAATCAACCAGCATGCATCATACTCACCCTCGCCCTAGCCATAAAACTAGGCCTTGCCCCACTACACTTCTGACTACCAGAAGTACTACAAGGTACAACACTAAAAACAGCACTAATTATTGCAACCTGACAAAAACTAGCCCCAACAGCCCTTCTCTACATAATGTATAATTCAATCAACCCAACAATTCTTCTAACAATGGGAATTGCATCCACCCTAACAGGCGGATGAGGGGGACTAAACCAAACACAAATACGAAAAATCATAGCATTTTCATCCATCGCTCACCTCGGATGAATAGCAAGCATTATTACACTAAACCCGAACATTATGCTCCTAAACCTCCTTCTTTACATTATTATAACCACCACTATATTTATAATACTAATATTCACCTCATCAAAAACGATCAAAGACCTTACAACATCATGAGCAATTTCCCCACAAATAACCACCCTAATATTTATGCTACTAATATCCCTTGGGGGCTCCCCCCCAATAACCGGGTTCATACCTAAATGACTAATCCTACAAGAAATAACAACCCACAGTCTAACCATAACCACAACAATCCTAGCCCTATCCGCCCTACTTAGCCTCTTTTTTTACCTCCGCCTATCCTACACTTCAACTCTCACTGTATTCCCCATTACAACAAAAACTACCCACAAATGACGATTCTACCCAAAAACAAACACTGCCCCAATAGTTATAACTGCAATACTCTCCCTCCTCCTACTCCCAATTACCCCAATATTCCTCCCGTAA-
JAM15534 ATGAACCCCCTTACAACCGCATTAATTTTTTCAAGCCTTGTCATCGGCACAGTACTCACAATATCAAGCTTCCATTGATTGCTCGCCTGAATCGGCCTAGAACTAAACACCCTAGCAATTATCCCGGTCATTGCAAAACAACACCACCCCCGCGCAACAGAGGCCGCTACAAAATACTTTTTAGTTCAAGCCGCAGCCTCCGCCACCTTATTATTTTCAAGCACTATTAATGCCTGAACAATCGGAACCTGGGACATTACACAACTCACCAACCAACCAGCCTCTATTATATTAACCATAGCACTATCAATAAAACTGGGCCTCGCCCCACTACACTTTTGACTGCCAGAGGTCCTTCAAGGCTCTACACTAAAAACAGCCCTCATTATTGCCACCTGACAGAAATTAGCCCCAGCAACCCTCCTATTTTTGACACACAACTCACTACACCCAACAACCCTTCTTACAATAGGCCTACTATCAACCCTTATTGGGGGCTGAGGCGGACTAAATCAAACACAGACACGAAAAATCATAGCCTACTCCTCAATTGCCCACCTCGGATGAATAGCATCTATTCTAACCCTGACCCCAGACATTATAATCTTAAATCTAACACTCTACATCCTAATAACACTCCCCACATTCATAATCCTAATAATCTCATCATCAAAAACTATCAAAGACCTAACAACCACCTGAACCGTCTCCCCAACAATAGCCGCCCTACTACTAATCCTTTTAATGTCCATGGGCGGTCTTCCCCCACTAACAGGCTTCATGCCGAAATGATTAATTCTACAAGAACTGATCTCACACAACCTCACTACCATGGCTACAGCCATGGCACTATCCGCACTACTTAGCCTATTCTTTTACCTACGCCTATCATACACAACCGCACTAACCTTATCCCCAACTACCCCACAAGACAAACTAAAATGACGCCTTCAACCCAAATTAAAAACAACGCTCATATCCTCAATATTGGCCATGTCTATTATGCTTCTTCCAATTACCCCCACCTTAATTTAA---G
JAM15538 ATGAACCCTGTTATAACCTCACTAATTATTTCAAGCCTAGCCCTAGGCACAATAATCACAATATCAAGCTCCCACTGACTGCTTGCCTGAATTGGGCTAGAACTAAACACCTTAGCAATCATCCCCATCATTGCAAAACAACACCACCCTCGAGCAACAGAAGCCGCCACAAAATACTTTCTAATCCAAGCCGCAGCCTCAGCAACCCTCCTCTTCTCAAGCACAATCAATGCTTGAACAACAGGAACCTGAGATATCATACAACTAACCAACCAGCCCGCCTGCATGATACTAACCATGGCACTATCAATAAAACTAGGCCTAGCCCCACTACACTTCTGACTTCCAGAGGTACTACAGGGGTCAACACTAAAAACAGCACTAATCATTGCTACATGACAAAAACTAGCCCCTGCAGCCCTACTATTCTTAACACACAACTCACTACACCCTCCAACCCTCCTTACAATGGGCCTACTGTCAACACTAATCGGTGGATGAGGCGGACTAAACCAAACACAGACACGAAAAATTATAGCATACTCATCCATCGCCCACCTAGGATGAATGGCATCAGTCCTAACCCTTACCCCAAACATCATGCTACTAAACCTAATACTATACATCCTAATAACCACCCCAACGTTTATACTACTAATATACTCATCATCTAAAACGATTAAAGACCTAACAACAACATGGGCCATCTCCCCAACAATAGCCGCCCTCCTACTGCTCCTACTCATATCAATAGGGGGCCTTCCACCCCTCACAGGCTTCCTCCCAAAATGATTAATTTTACAAGAACTTATCTCCCACAGCCTCACCACTATAGCCACAGCCATAGCCCTCTCAGCCCTATTAAGCCTATTCTTTTACCTTCGCCTGTCCTACACCACCGCACTAACTATGGCCCCAACCTCACCACAAAACAAACTAAAATGACGCCTACAGCCCAAACTAAAAACAACAGCACTATCCACTATACTAGCCCTATCCACCCTACTACTCCCAATCTCCCCCGCCCTGATATAG----
JAM15540 ATGAACCCTGTTATAACCTCACTAATTATTTCAAGCCTAGCCCTAGGCACAATAATCACAATATCAAGCTCCCACTGACTGCTTGCCTGAATTGGGCTAGAACTAAACACCTTAGCAATCATCCCCATCATTGCAAAACAACACCACCCTCGAGCAACAGAAGCCGCCACAAAATACTTTCTAATCCAAGCCGCAGCCTCAGCAACCCTCCTCTTCTCAAGCACAATCAATGCTTGAACAACAGGAGCCTGAGATATCATACAACTAACCAACCAGCCCGCCTGCATGATACTAACCATGGCACTATCAATAAAACTAGGCCTAGCCCCACTACACTTCTGACTTCCAGAGGTACTACAGGGGTCAACACTAAAAACAGCACTAATCATTGCTACATGACAAAAACTAGCCCCTGCAGCCCTACTATTCTTAACACACAACTCACTACACCCTCCAACCCTCCTTACAATGGGCCTACTGTCAACACTAATCGGTGGATGAGGCGGACTAAACCAAACACAGACACGAAAAATTATAGCATACTCATCCATCGCCCACCTAGGATGAATGGCATCAGTCCTAACCCTTACCCCAAACATCATGCTACTAAACCTAATACTATACATCCTAATAACCACCCCAACGTTTATACTACTAATATACTCATCATCTAAAACGATTAAAGACCTAACAACAACATGGGCCATCTCCCCAACAATAGCCGCCCTCCTACTGCTCCTACTCATATCAATAGGGGGCCTTCCACCCCTCACAGGCTTCCTCCCAAAATGATTAATTTTACAAGAACTTATCTCCCACAGCCTCACCACTATAGCCACAGCCATAGCCCTCTCAGCCCTATTAAGCCTATTCTTTTACCTTCGCCTGTCCTACACCACCGCACTAACTATGGCCCCAACCTCACCACAAAACAAACTAAAATGACGCCTACAGCCCAAACTAAAAACAACAGCACTATCCACTATACTAGCCCTATCCACCCTACTACTCCCAATCTCCCCCGCCCTGATATAG----
JAM15541 ATGAACCCTCTTATAACCTCAATCATTATATCAAGCCTAGCCCTAGGCACAATCATCACAATAACAAGCTTCCACTGACTACTAGCCTGAGTAGGGTTAGAACTGAATACACTAGCCATTATTCCCATTATTGCGAAACAACATCATCCACGAGCTACAGAAGCCACCACAAAATACTTCTTAACCCAAGCAGCCGCCTCAGCCACCATCCTATTTTCAAGCACACTCAATGCCTGAACCACGGGCTCATGAGACATCACACAACTTACAAATCAACCGGCCTCCCTCATATTAACAATAGCCCTAGCAATAAAATTAGGCCTCGCCCCCCTACACTTCTGACTTCCAGAGGTTTTACAAGGCACTTCTTTAAAAACAGCCCTTATCATTACAACCTGACAAAAACTGGCCCCTTTATCCCTCCTTTATTTAACCTACCCCGCACTTCACCCAACAATATTAATAACAATAGGACTGCTTTCAGCCTTAGTTGGGGGTTGAGGGGGAATAAATCAAACCCAAACCCGAAAAATCATAGCCTTTTCGTCCATCGCCCACCTCGGCTGAATAGCAACAATTCTAATGCTCTCTCCAAATATTTTACTCTTAAACCTAGCCCTTTATATTCTAATAACAACCGCCACATTTATGACACTTATTATAACCACATCAAAAACAATCAAAGACCTAACAACAATATGACCCATCTCTCCAACGATCTCCTCCCTAATCCTAATTCTCCTAATATCCTTAGGGGGCCTCCCTCCACTAACCGGCTTCATACCAAAATGACTAATCTTACAGGAACTAATCAACCACAACCTCTCCCTCACAGCAATAATTCTAGCCCTCTCTGCATTACTAAGCTTATTCTTCTACCTCCGATTATCATATGTAACAGCATTAACCTTACACCCCTCCCCCACACAAAACAAATACAAGTGACGCTTACCCTCAAAACTAAAAACAACAATAATAACCACAACTCTAGTTCTCTCAATTCTAATACTACCAACCATACCCGCCCTTATATAG----
JAM15542 ATGAACCCTGTTATAACCTCACTAATTATTTCAAGCCTAGCCCTAGGCACAATAATCACAATATCAAGCTCCCACTGACTGCTTGCCTGAATTGGGCTAGAACTAAACACCTTAGCAATCATCCCCATCATTGCAAAACAACACCACCCTCGAGCAACAGAAGCCGCCACAAAATACTTTCTAATCCAAGCCGCAGCCTCAGCAACCCTCCTCTTCTCAAGCACAATCAATGCTTGAACAACAGGAACCTGAGATATCATACAACTAACCAACCAGCCCGCCTGCATGATACTAACCATGGCACTATCAATAAAACTAGGCCTAGCCCCACTACACTTCTGACTTCCAGAGGTACTACAGGGGTCAACACTAAAAACAGCACTAATCATTGCTACATGACAAAAACTAGCCCCTGCAGCCCTACTATTCTTAACACACAACTCACTACACCCTCCAACCCTCCTTACAATGGGCCTACTGTCAACACTAATCGGTGGATGAGGCGGACTAAACCAAACACAGACACGAAAAATTATAGCATACTCATCCATCGCCCACCTAGGATGAATGGCATCAGTCCTAACCCTTACCCCAAACATCATGCTACTAAACCTAATACTATACATCCTAATAACCACCCCAACGTTTATACTACTAATATACTCATCATCTAAAACGATTAAAGACCTAACAACAACATGGGCCATCTCCCCAACAATAGCCGCCCTCCTACTGCTCCTACTCATATCAATAGGGGGCCTTCCACCCCTCACAGGCTTCCTCCCAAAATGATTAATTTTACAAGAACTTATCTCCCACAGCCTCACCACTATAGCCACAGCCATAGCCCTCTCAGCCCTATTAAGCCTATTCTTTTACCTTCGCCTGTCCTACACCACCGCACTAACTATGGCCCCAACCTCACCACAAAACAAACTAAAATGACGCCTACAGCCCAAACTAAAAACAACAGCACTATCCACTATACTAGCCCTATCCACCCTACTACTCCCAATCTCCCCCGCCCTGATATAG----
JAM15562 ATGAACCCTATTATAACCTCACTAATTATCTCAAGCCTGGCCCTAGGCACAGTAATTACAATATCAAGCTTCCATTGACTGCTTGCCTGAATTGGACTAGAACTAAATACCCTAGCAATCATCCCCATCATTGCAAAACAACACCACCCCCGTGCAACAGAAGCCGCCACAAAATACTTTCTAACTCAGGCCGCAGCCTCAGCAACCCTACTCTTCTCAAGCACAATCAATGCCTGAACCACAGGAACCTGGGATATTATACAACTAACCAACCAACCTGCCTGCATTATACTAACCATAGCACTGTCAATAAAACTAGGCCTTGCCCCACTACACTTTTGGCTTCCAGAGGTGTTACAAGGGTCGACACTAAAAACAGCATTAATCATTGCCACATGACAAAAACTAGCCCCCGCAGCCCTACTATTCCTAACACACAACGCACTACACCCCCCAACCCTCCTTACAATGGGCCTACTGTCAACACTTATCGGCGGATGGGGCGGACTAAACCAAACACAAACACGAAAGATTATAGCATACTCATCGATCGCTCACCTAGGATGAATGGCATCTGTCCTGGCCCTTGCCCCAAACATCATATTACTAAACCTAATACTGTATATCCTAATAACCACCCCGACATTTATACTACTAATGTATTCATCATCTAAAACTATTAAAGACCTAACAACAACATGGGCTATCTCCCCAACAATCGCCGCCCTCTTTCTGATCCTCCTCATATCAATAGGAGGCCTTCCACCCCTCACAGGCTTCCTCCCAAAGTGGTTAATTTTACAAGAACTTATCTCGCACAGCCTTACCACGATAGCTACAGCCATAGCCCTCTCAGCCCTATTAAGCCTATTCTTTTACCTTCGCCTGTCCTACACTACAGCACTAACCATAGCCCCAGCCTCACCACAAAACAAACTAAAATGACGCCTACAACCCAAACTAAAAACAGCAACCCTATCAACTATACTAGCCCTATCCACCCTACTACTCCCAATCTCCCCCACCCTCATATAG----
JAM15568 TGAACCCCCCTTACAACCGCATTAATTTTTTCAAGCCTTGTCATCGGCACAGTAATCACAATATCAAGCTTCCATTGATTACTCGCCTGAATCGGCCTAGAACTAAACACCCTAGCAATTATCCCGGTCATTGCAAAACAACACCACCCCCGCGCAACAGAGGCCGCTACAAAATACTTTTTAGTCCAAGCTGCAACCTCCGCCACCTTATTATTTTCAAGCACTATTAATGCCTGAACAATCGGAACCTGAGACATTACACAACTCACCAACCAACCAGCCTGTATTATATTAACCATAGCACTATCAATAAAACTGGGCCTCGCCCCACTACACTTTTGACTGCCAGAGGTCCTTCAAGGCTCTACACTAAAAACAGCCCTCATTATTGCCACCTGGCAGAAATTAGCCCCAGCAACCCTCCTATTTTTGACACACAACTCACTACACCCAACAACCCTTCTGACAATAGGCCTACTATCAGCCCTTATTGGGGGCTGAGGCGGACTAAATCAAACACAGACACGAAAAATCATAGCCTACTCCTCAATTGCTCACCTCGGATGAATAGCATCTATTCTGACACTGACCCCAGACATTATAATCTTAAATCTAACACTCTACATCCTAATAACGCTCCCCACATTCATAATCCTAATAATCTCATCATCAAAAACTATCAAAGACCTAACAACCACCTGAACTGTCTCCCCAACAATAGCCGCCCTACTACTAATCCTTTTAATGTCCATGGGCGGTCTTCCCCCACTAACAGGCTTCATGCCAAAATGACTAATTCTACAAGAACTAATCTCACACAACCTCACTACCATGGCTGCAGCCCTGGCACTATCCGCACTACTTAGCCTATTCTTTTACCTACGCCTATCATACACAACCGCACTAACCTTGTCCCCAACTACCCCACAAGACAAACTAAAATGACGCCTTCAACCCAAATTAAAAACAACACTCATATCTTCAATATTGGTCATGTCTATTATGCTTCTTCCAATTACCCCCACCCTAATTTAA---G
JAM15570 TGAACCCCCCTTACAACCGCATTAATTTTTTCAAGCCTTGTCATCGGCACAGTAATCACAATATCAAGCTTCCATTGATTACTCGCCTGAATCGGCCTAGAACTAAACACCCTAGCAATTATCCCGGTCATTGCAAAACAACACCACCCCCGCGCAACAGAGGCCGCTACAAAATACTTTTTAGTCCAAGCTGCAACCTCCGCCACCTTATTATTTTCAAGCACTATTAATGCCTGAACAATCGGAACCTGAGACATTACACAACTCACCAACCAACCAGCCTGTATTATATTAACCATAGCACTATCAATAAAACTGGGCCTCGCCCCACTACACTTTTGACTGCCAGAGGTCCTTCAAGGCTCTACACTAAAAACAGCCCTCATTATTGCCACCTGGCAGAAATTAGCCCCAGCAACCCTCCTATTTTTGACACACAACTCACTACACCCAACAACCCTTCTGACAATAGGCCTACTATCAGCCCTTATTGGGGGCTGAGGCGGACTAAATCAAACACAGACACGAAAAATCATAGCCTACTCCTCAATTGCTCACCTCGGATGAATAGCATCTATTCTGACACTGACCCCAGACATTATAATCTTAAATCTAACACTCTACATCCTAATAACGCTCCCCACATTCATAATCCTAATAATCTCATCATCAAAAACTATCAAAGACCTAACAACCACCTGAACTGTCTCCCCAACAATAGCCGCCCTACTACTAATCCTTTTAATGTCCATGGGCGGTCTTCCCCCACTAACAGGCTTCATGCCAAAATGACTAATTCTACAAGAACTAATCTCACACAACCTCACTACCATGGCTGCAGCCCTGGCACTATCCGCACTACTTAGCCTATTCTTTTACCTACGCCTATCATACACAACCGCACTAACCTTGTCCCCAACTACCCCACAAGACAAACTAAAATGACGCCTTCAACCCAAATTAAAAACAACACTCATATCTTCAATATTGGTCATGTCTATTATGCTTCTTCCAATTACCCCCACCCTAATTTAA---G
JAM15571 TGAACCCCCCTTACAACCGCATTAATTTTTTCAAGCCTTGTCATCGGCACAGTAATCACAATATCAAGCTTCCATTGATTACTCGCCTGAATCGGCCTAGAACTAAACACCCTAGCAATTATCCCGGTCATTGCAAAACAACACCACCCCCGCGCAACAGAGGCCGCTACAAAATACTTTTTAGTCCAAGCTGCAACCTCCGCCACCTTATTATTTTCAAGCACTATTAATGCCTGAACAATCGGAACCTGAGACATTACACAACTCACCAACCAACCAGCCTGTATTATATTAACCATAGCACTATCAATAAAACTGGGCCTCGCCCCACTACACTTTTGACTGCCAGAGGTCCTTCAAGGCTCTACACTAAAAACAGCCCTCATTATTGCCACCTGGCAGAAATTAGCCCCAGCAACCCTCCTATTTTTGACACACAACTCACTACACCCAACAACCCTTCTGACAATAGGCCTACTATCAGCCCTTATTGGGGGCTGAGGCGGACTAAATCAAACACAGACACGAAAAATCATAGCCTACTCCTCAATTGCTCACCTCGGATGAATAGCATCTATTCTGACACTGACCCCAGACATTATAATCTTAAATCTAACACTCTACATCCTAATAACGCTCCCCACATTCATAATCCTAATAATCTCATCATCAAAAACTATCAAAGACCTAACAACCACCTGAACTGTCTCCCCAACAATAGCCGCCCTACTACTAATCCTTTTAATGTCCATGGGCGGTCTTCCCCCACTAACAGGCTTCATGCCAAAATGACTAATTCTACAAGAACTAATCTCACACAACCTCACTACCATGGCTGCAGCCCTGGCACTATCCGCACTACTTAGCCTATTCTTTTACCTACGCCTATCATACACAACCGCACTAACCTTGTCCCCAACTACCCCACAAGACAAACTAAAATGACGCCTTCAACCCAAATTAAAAACAACACTCATATCTTCAATATTGGTCATGTCTATTATGCTTCTTCCAATTACCCCCACCCTAATTTAA---G
JAM15572 ATGAACCCTATTATAACTTCACTAATTATCTCAAGCCTGGCCTTGGGCACAATAATCACAATATCCAGCTTCCACTGGTTACTTGCCTGAATTGGGCTAGAACTAAATACCCTAGCGATCATCCCCGTCATCGCAAAACAACATCACCCACGCGCAACAGAGGCCGCCACAAAATACTTTCTAGTCCAAGCTGCAGCCTCAGCAACCCTACTTTTCTCAAGCATAATTAATGCTTGAACTACTGGAACCTGAGATATTACACAACTAACCAACCAATCCGCCTGCATCATACTAACCATGGCCTTATCGATAAAACTGGGCCTAGCCCCCCTGCACTTTTGACTCCCAGAAGTACTACAGGGATCAACACTAAAAACAGCATTAATTATTGCCACATGACAAAAACTAGCCCCCGCATCCTTACTATTCCTAACATACGACTCACTTCACCCTTCAACCCTCCTTACAATAGGCCTATTATCAACACTTACTGGCGGTTGAGGCGGACTAAACCAAACACAAACACGAAAAATCATAGCATATTCCTCAATCGCCCACTTAGGATGAATAGCATCCGTCCTAACCCTTGCCCCAAACATCATAGTCCTAAATCTAATACTATATATCCTAATAACCCTGCCAACCTTCATACTACTAATATTCTCATCATCTAAGTCCATCAAAGACCTAACAACAACATGAACCATCTCCCCAACAATAGCCGCCCTCTTACTAATTCTCCTCATGTCAATAGGAGGCCTTCCCCCACTCACAGGCTTCCTCCCAAAATGATTAATCTTACAAGAACTAATTTCACACAACTTTGCTGCTATAGCCACAGCTATAGCCCTTTCAGCTCTACTAAGCCTCTTTTTTTACCTTCGCCTCTCCTACACCACAGCACTAACCCTAGCCCCAACCTCACCACAAAGTAAAATAAAATGACGCCTACAGCCCAAACTAAAAACAACAGCCATATCAACAATATTAGCCTTATCCACCCTACTCCTCCCAATCGCCCCCGCCTTAATATAG----
JAM15573 ATGAACCCTATTATAACCTCACTAATTATCTCAAGCCTAGCCATAGGCACAATAATTACAATAGCCAGCTTCCATTGACTACTTGCCTGAATTGGATTAGAACTAAATACCCTAGCAATCATCCCCATCATTGCAAAACAACACCACCCACGCGCAACAGAAGCTGCCACAAAATACTTCCTAATCCAAGCCGCAGCCTCAGCAACCCTACTATTTTCCAGCACAATCAACGCCTGAACTACGGGAACCTGAGACATTACACAATTAACCAGCCAGCCAGCCTGTATCATACTAACCATGGCCCTATCAATAAAACTAGGCCTCGCCCCCCTACATTTTTGACTTCCAGAAGTACTACAAGGATCAACCATAAAAACAGCACTAATTATTGCCACATGACAAAAACTAGCCCCCGCAGCCCTTTTATTTTTAACACACAGCTCCCTACATCCATCAACTCTCCTTACAATAGGCCTATTATCCACACTAATTGGAGGTTGGGGCGGCTTAAACCAAACACAAACACGAAAAATTATGGCCTACTCCTCAATCGCACACCTCGGATGAATGGCGTCAGTCTTGACCTTAGCCCCAAACATTATACTACTAAACCTAATACTGTATGTCCTAATGACCCTACCAACATTTATACTACTAATATTTTCATCATCCAAGACTATTAAAGACCTAACAACAACATGGGCCATCTCCCCAACTATAGCCGCCCTTTTTCTGATCCTCCTTATATCCATGGGCGGCCTACCACCACTCACAGGCTTCCTCCCAAAATGGTTAATTCTACAAGAACTTATCTCACACAACCTCGCCCCAATGGCCACAGCCATAGCCCTCTCAGCCCTATTAAGCCTGTTCTTCTATCTTCGCCTATCCTATACCACAGCACTGACACTAGCCCCAGCCTCCCCACAAGACAAACTAAAGTGGCGCCTGCGCCCTAAACTTAATACTACAGCCATATCAACAATACTAGCCCTCTCCACCCTACTACTCCCAATTTCCCCCGCCCTGATATAG----
JAM15574 ATGAACCCTATTATAACTTCACTAATTATCTCAAGCCTGGCCTTGGGCACAATAATCACAATATCCAGCTTCCACTGGTTACTTGCCTGAATTGGACTAGAACTAAATACCCTAGCGATCATCCCCGTCATCGCAAAACAACATCACCCACGCGCAACAGAGGCCGCCACAAAATACTTTCTAGTCCAAGCTGCAGCCTCAGCAACCCTACTTTTCTCAAGCATAATTAATGCTTGAACTACTGGAACCTGAGATATTACACAACTAACCAACCAATCCGCCTGCATCATACTAACCATGGCCTTATCGATAAAACTGGGCCTAGCCCCCCTGCACTTTTGACTCCCAGAAGTACTACAGGGATCAACACTAAAAACAGCATTAATTATTGCCACATGACAAAAACTAGCCCCCGCATCCTTACTATTCCTAACATACGACTCACTTCACCCTTCAACCCTCCTTACAATAGGCCTATTATCAACACTTACTGGCGGTTGAGGCGGACTAAACCAAACACAAACACGAAAAATCATAGCATATTCCTCAATCGCCCACTTAGGATGAATAGCATCCGTCCTAACCCTTGCCCCAAACATCATAGTCCTAAATCTAATACTATATATCCTAATAACCCTGCCAACCTTCATACTACTAATATTCTCATCATCTAAGTCCATCAAAGACCTAACAACAACATGAACCATCTCCCCAACAATAGCCGCCCTCTTACTAATTCTCCTCATGTCAATAGGAGGCCTTCCCCCACTCACAGGCTTCCTCCCAAAATGATTAATCTTACAAGAACTAATTTCACACAACTTTGCTGCTATAGCCACAGCTATAGCCCTTTCAGCTCTACTAAGCCTCTTTTTTTACCTTCGCCTCTCCTACACCACAGCACTAACCCTAGCCCCAACCTCACCACAAAGTAAAATAAAATGACGCCTACAGCCCAAACTAAAAACAACAGCCATATCAACAATATTAGCCTTATCCACCCTACTCCTCCCAATCGCCCCCGCCTTAATATAG----
JAM15575 ATGAACCCTATTATAACTTCACTAATTATCTCAAGCCTGGCCTTGGGCACAATAATCACAATATCCAGCTTCCACTGGTTGCTTGCCTGAATTGGACTAGAACTAAATACCCTAGCGATCATCCCCGTCATCGCAAAACAACATCACCCACGCGCAACAGAGGCCGCCACAAAATACTTTCTAGTCCAAGCTGCAGCCTCAGCAACCCTACTTTTCTCAAGCATAATTAATGCTTGAACTACTGGAACCTGAGATATTACACAACTAACCAACCAATCCGCCTGCATCATACTAACAATGGCCTTATCGATAAAACTGGGCCTAGCCCCCCTGCACTTTTGACTCCCAGAAGTACTACAGGGATCAACACTAAAAACAGCATTAATTATTGCCACATGACAAAAACTAGCCCCCGCATCCTTACTATTCCTAACATACGACTCACTTCACCCTTCAACCCTCCTTACAATAGGCCTATTATCAACACTTACTGGCGGTTGAGGCGGACTAAACCAAACACAAACACGAAAAATCATAGCATATTCCTCAATCGCCCACTTAGGATGAATAGCATCCGTCCTAACCCTTGCCCCAAACATCATAGTCCTAAATCTAATACTATATATCCTAATAACCCTGCCAACCTTCATACTACTAATATTCTCATCATCTAAGTCCATCAAAGACCTAACAACAACATGAACCATCTCCCCAACAATAGCCGCCCTCTTATTAATTCTCCTCATGTCAATAGGAGGCCTTCCCCCACTCACAGGCTTCCTCCCAAAATGATTAATCTTACAAGAACTAATTTCACACAACTTTGCTGCTATAGCCACAGCTATAGCCCTTTCAGCTCTACTAAGCCTCTTTTTTTACCTTCGCCTCTCCTACACCACAGCACTAACCCTAGCCCCAACCTCACCACAAAGTAAAATAAAATGACGCCTACAGCCCAAACTAAAAACAACAGCCATATCAACAATATTAGCCTTATCCACCCTACTCCTCCCAATCGCCCCCGCCTTAATATAG----
JAM15580 ATGAACCCAATCATATACTCACTCATTCTGTCAAGCGTAGCCACTGGCACAATTATCACCATAACAAGCTTCCACTGACTACTAGCATGAATTGGCCTAGAACTAAACACGCTCGCAATCATTCCTATTATTGCAAAACAACACCACCCTCGAGCAACAGAAGCGACAACAAAATACTTCCTCACCCAAGCCGCAGCCTCCGCCATAATCCTCTTTGCCAGCACAACAAACGCCTGAACAACAGGAACCTGAGACATTTCACAACTAACTAACCAACCAGCATGCGTCATACTGACCCTTGCGCTAACAATAAAACTGGGCCTCGCCCCACTTCACTTTTGACTACCAGAAGTTTTACAAGGCACATCACTAAAAGCGGCATTAATCATTGCAACATGACAAAAACTAGCCCCAGCCGCTCTCCTATTCATAACACATAACTCAATCAACCCGACAATTCTTCTCACAATAGGCATCATATCGACCCTAACTGGCGGGTGGGGGGGCCTAAACCAAACACAGACACGGAAAATCATAGCATTTTCATCCATTGCCCACCTCGGATGAATAGCAAGCATCCTAACACTAAACCCAAACATTATATTATTAAACCTAATCCTCTACATCATCATAACAACACCAATATTCATAATATTAATGTTTACCTCCTCAAAAACCATTAAAGACCTCACAACAGCCTGATCAATTTCCCCCCAAATAACCGCCCTAATACTAATACTATTAATGTCATTAGGGGGGCTACCGCCAATGACCGGCTTCATACCAAAATGACTAATTCTGCAAGAAATAACAACACACACCCTAACCACAGCCACAGTAGTACTAGCCCTCTCCGCATTACTAAGCCTATTTTTTTACCTACGACTCTCCTACACCTCAGCCCTAACCACATTCCCAATAACAACAAAAACCACCTACAAATGGCGATTTCAGCCAAAACTAATAACAACACCAATGACTATCACTATTTCTCTATCCCTGCTTCTACTCCCAATAACCCCAATCCTACTATTATAA-
JAM15581 ATGAACCCAATCATATACTCACTCATTCTGTCAAGCGTAGCCACTGGCACAATTATCACCATAACAAGCTTCCACTGACTACTAGCATGAATTGGCCTAGAACTAAACACGCTCGCAATCATTCCTATTATTGCAAAACAACACCACCCTCGAGCAACAGAAGCGACAACAAAATACTTCCTCACCCAAGCCGCAGCCTCCGCCATAATCCTCTTTGCCAGCACAACAAACGCCTGAACAACAGGAACCTGAGACATTTCACAACTAACTAACCAACCAGCATGCGTCATACTGACCCTTGCACTAACAATAAAACTGGGCCTCGCCCCACTTCACTTTTGACTACCAGAAGTTTTACAAGGCACATCACTAAAAGCGGCATTAATCATTGCAACATGACAAAAACTAGCCCCAGCCGCTCTCCTATTCATAACACATAACTCAATCAACCCGACAATTCTTCTCACAATAGGCATCATATCGACCCTAACTGGCGGGTGGGGGGGCCTAAACCAAACACAGACACGGAAAATCATAGCATTTTCATCCATTGCCCACCTCGGATGAATAGCAAGCATCCTAACACTAAACCCAAACATTATATTATTAAACCTAATCCTCTACATCATCATAACAACACCAATATTCATAATATTAATGTTTACCTCCTCAAAAACCATTAAAGACCTCACAACAGCCTGATCAATTTCCCCCCAAATAACCGCCCTAATACTAATACTATTAATGTCATTAGGGGGGCTACCGCCAATGACCGGCTTCATACCAAAATGACTAATTCTGCAAGAAATAACAACACACACCCTAACCACAGCCACAGTAGTACTAGCCCTCTCCGCATTACTAAGCCTATTTTTTTACCTACGACTCTCCTACACCTCAGCCCTAACCACATTCCCAATAACAACAAAAACCACCTACAAATGGCGATTTCAGCCAAAACTAATAACAACACCAATGACTATCACTATTTCTCTATCCCTGCTTCTACTCCCAATAACCCCAATCCTACTATTATAA-
JAM15588 ATGAATCCCTTTATATATTCACTAATTCTCTCAAGCGTAGCTACCGGCACAATCATCACTATATCAAGCTTCCACTGACTCCTAGCATGAATTGGACTAGAACTAAACACCCTAGCAATTATCCCAATCATCGCAAAACAACACCACCCCCGAGCAACAGAGGCCGCAACAAAATACTTCCTTACCCAAGCTGCGGCCTCTGCCATAATTTTATTCGCCAGTACAACAAACGCCTGAATAACAGGAACATGAGACATCTCACAGCTGACTAATCAACCAGCATGCATCATACTCACCCTCGCCCTAGCCATAAAACTAGGCCTTGCCCCACTACACTTCTGACTACCAGAAGTACTACAAGGTACAACACTAAAAACAGCACTAATTATTGCAACCTGACAAAAACTAGCCCCAACAGCCCTTCTCTACATAATGTATAATTCAATCAACCCAACAATTCTTCTAACAATGGGAGTTGCATCCACCCTAACAGGCGGATGAGGGGGACTAAACCAAACACAAATACGAAAAATCATAGCATTTTCATCCATCGCTCACCTCGGATGAATAGCAAGCATTATTACACTAAACCCGAACATTATGCTCCTAAACCTCCTTCTTTACATTATTATAACCACCCCTATATTTATAATACTAATATTCACCTCATCAAAAACGATCAAAGACCTTACAACATCATGAGCAATTTCCCCACAAATAACCACCCTAATATTTATGCTACTAATATCCCTTGGGGGCTCCCCCCCAATAACCGGGTTCATACCTAAATGACTAATCCTACAAGAAATAACAACCCACAGTCTAACCATAACCACAACAATCCTAGCCCTATCCGCCCTACTTAGCCTCTTTTTTTACCTCCGCCTATCCTACACTTCAACTCTCACTGTATTCCCCATTACAACAAAAACTACCCACAAATGACGATTCTACCCAAAAACAAACACTGCCCCAATAGTTATAACTGCAATACTCTCCCTCCTCCTACTCCCAATTACCCCAATATTCCTCCCGTAA-
JAM15589 ATGAATCCCTTTATATATTCACTAATTCTCTCAAGCGTAGCTACCGGCACAATCATCACTATATCAAGCTTCCACTGACTCCTAGCATGAATTGGACTAGAACTAAACACCCTAGCAATTATCCCAATCATCGCAAAACAACACCACCCCCGAGCAACAGAGGCCGCAACAAAATACTTCCTTACCCAAGCTGCAGCCTCTGCCATAATTTTATTCGCCAGTACAACAAACGCCTGAATAACAGGAACATGAGACATCTCACAGCTGACTAATCAACCAGCATGCATCATACTCACCCTCGCCCTAGCCATAAAACTAGGCCTTGCCCCACTACACTTCTGACTACCAGAAGTACTACAAGGTACAACACTAAAAACAGCACTAATTATTGCAACCTGACAAAAACTAGCCCCAACAGCCCTTCTCTACATAATGTATAATTCAATCAACCCAACAATTCTTCTAACAATGGGAATTGCATCCACCCTAACAGGCGGATGAGGGGGACTAAACCAAACACAAATACGAAAAATCATAGCATTTTCATCCATCGCTCACCTCGGATGAATAGCAAGCATTATTACACTAAACCCGAACATTATGCTCCTAAACCTCCTTCTTTACATTATTATAACCACCCCTATATTTATAATACTAATATTCACCTCATCAAAAACGATCAAAGACCTTACAACATCATGAGCAATTTCCCCACAAATAACCACCCTAATATTTATGCTACTAATATCCCTTGGGGGCTCCCCCCCAATAACCGGGTTCATACCTAAATGACTAATCCTACAAGAAATAACAACCCACAGTCTAACCATAACCACAACAATCCTAGCCCTATCCGCCCTACTTAGCCTCTTTTTTTACCTCCGCCTATCCTACACTTCAACTCTCACTGTATTCCCCATTACAACAAAAACTACCCACAAATGACGATTCTACCCAAAAACAAACACTGCCCCAATAGTTATAACTGCAATACTCTCCCTCCTCCTACTCCCAATTACCCCAATATTCCTCCCGTAA-
JAM15590 ATGAACCCTGTTATAACCTCACTAATTATTTCAAGCCTAGCCCTAGGCACAATAATCACAATATCAAGCTCCCACTGACTGCTTGCCTGAATTGGGCTAGAACTAAACACCTTAGCAATCATCCCCATCATTGCAAAACAACACCACCCTCGAGCAACAGAAGCCGCCACAAAATACTTTCTAATCCAAGCCGCAGCCTCAGCAACCCTCCTCTTCTCAAGCACAATCAATGCTTGAACAACAGGAACCTGAGATATCATACAACTAACCAACCAGCCCGCCTGCATGATACTAACCATGGCACTATCAATAAAACTAGGCCTAGCCCCACTACACTTCTGACTTCCAGAGGTACTACAGGGGTCAACACTAAAAACAGCACTAATCATTGCTACATGACAAAAACTAGCCCCTGCAGCCCTACTATTCTTAACACACAACTCACTACACCCTCCAACCCTCCTTACAATGGGCCTACTGTCAACACTAATCGGTGGATGAGGCGGACTAAACCAAACACAGACACGAAAAATTATAGCATACTCATCCATCGCCCACCTAGGATGAATGGCATCAGTCCTAACCCTTACCCCAAACATCATGCTACTAAACCTAATACTATACATCCTAATAACCACCCCAACGTTTATACTACTAATATACTCATCATCTAAAACGATTAAAGACCTAACAACAACATGGGCCATCTCCCCAACAATAGCCGCCCTCCTACTGCTCCTACTCATATCAATAGGGGGCCTTCCACCCCTCACAGGCTTCCTCCCAAAATGATTAATTTTACAAGAACTTATCTCCCACAGCCTCACCACTATAGCCACAGCCATAGCCCTCTCAGCCCTATTAAGCCTATTCTTTTACCTTCGCCTGTCCTACACCACCGCACTAACTATGGCCCCAACCTCACCACAAAACAAACTAAAATGACGCCTACAGCCCAAACTAAAAACAACAGCACTATCCACTATACTAGCCCTATCCACCCTACTACTCCCAATCTCCCCCGCCCTGATATAG----
JAM15593 ATGAACCCTGTTATAACCTCACTAATTATTTCAAGCCTAGCCCTAGGCACAATAATCACAATATCAAGCTCCCACTGACTGCTTGCCTGAATTGGGCTAGAACTAAACACCTTAGCAATCATCCCCATCATTGCAAAACAACACCACCCTCGAGCAACAGAAGCCGCCACAAAATACTTTCTAATCCAAGCCGCAGCCTCAGCAACCCTCCTCTTCTCAAGCACAATCAATGCTTGAACAACAGGAACCTGAGATATCATACAACTAACCAACCAGCCCGCCTGCATGATACTAACCATGGCACTATCAATAAAACTAGGCCTAGCCCCACTACACTTCTGACTTCCAGAGGTACTACAGGGGTCAACACTAAAAACAGCACTAATCATTGCTACATGACAAAAACTAGCCCCTGCAGCCCTACTATTCTTAACACACAACTCACTACACCCTCCAACCCTCCTTACAATGGGCCTACTGTCAACACTAATCGGTGGATGAGGCGGACTAAACCAAACACAGACACGAAAAATTATAGCATACTCATCCATCGCCCACCTAGGATGAATGGCATCAGTCCTAACCCTTACCCCAAACATCATGCTACTAAACCTAATACTATACATCCTAATAACCACCCCAACGTTTATACTACTAATATACTCATCATCTAAAACGATTAAAGACCTAACAACAACATGGGCCATCTCCCCAACAATAGCCGCCCTCCTACTGCTCCTACTCATATCAATAGGGGGCCTTCCACCCCTCACAGGCTTCCTCCCAAAATGATTAATTTTACAAGAACTTATCTCCCACAGCCTCACCACTATAGCCACAGCCATAGCCCTCTCAGCCCTATTAAGCCTATTCTTTTACCTTCGCCTGTCCTACACCACCGCACTAACTATGGCCCCAACCTCACCACAAAACAAACTAAAATGACGCCTACAGCCCAAACTAAAAACAACAGCACTATCCACTATACTAGCCCTATCCACCCTACTACTCCCAATCTCCCCCGCCCTGATATAG----
JAM15594 ATGAACCCTGTTATAACCTCACTAATTATTTCAAGCCTAGCCCTAGGCACAATAATCACAATATCAAGCTCCCACTGACTGCTTGCCTGAATTGGGCTAGAACTAAACACCTTAGCAATCATCCCCATCATTGCAAAACAACACCACCCTCGAGCAACAGAAGCCGCCACAAAATACTTTCTAATCCAAGCCGCAGCCTCAGCAACCCTCCTCTTCTCAAGCACAATCAATGCTTGAACAACAGGAACCTGAGATATCATACAACTAACCAACCAGCCCGCCTGCATGATACTAACCATGGCACTATCAATAAAACTAGGCCTAGCCCCACTACACTTCTGACTTCCAGAGGTACTACAGGGGTCAACACTAAAAACAGCACTAATCATTGCTACATGACAAAAACTAGCCCCTGCAGCCCTACTATTCTTAACACACAACTCACTACACCCTCCAACCCTCCTTACAATGGGCCTACTGTCAACACTAATCGGTGGATGAGGCGGACTAAACCAAACACAGACACGAAAAATTATAGCATACTCATCCATCGCCCACCTAGGATGAATGGCATCAGTCCTAACCCTTACCCCAAACATCATGCTACTAAACCTAATACTATACATCCTAATAACCACCCCAACGTTTATACTACTAATATACTCATCATCTAAAACGATTAAAGACCTAACAACAACATGGGCCATCTCCCCAACAATAGCCGCCCTCCTACTGCTCCTACTCATATCAATAGGGGGCCTTCCACCCCTCACAGGCTTCCTCCCAAAATGATTAATTTTACAAGAACTTATCTCCCACAGCCTCACCACTATAGCCACAGCCATAGCCCTCTCAGCCCTATTAAGCCTATTCTTTTACCTTCGCCTGTCCTACACCACCGCACTAACTATGGCCCCAACCTCACCACAAAACAAACTAAAATGACGCCTACAGCCCAAACTAAAAACAACAGCACTATCCACTATACTAGCCCTATCCACCCTACTACTCCCAATCTCCCCCGCCCTGATATAG----
JAM15606 ATGAACCCTGTTATAACCTCACTAATTATTTCAAGCCTAGCCCTAGGCACAATAATCACAATATCAAGCTCCCACTGACTGCTTGCCTGAATTGGGCTAGAACTAAACACCTTAGCAATCATCCCCATCATTGCAAAACAACACCACCCTCGAGCAACAGAAGCCGCCACAAAATACTTTCTAATCCAAGCCGCAGCCTCAGCAACCCTCCTCTTCTCAAGCACAATCAATGCTTGAACAACAGGAACCTGAGATATCATACAACTAACCAACCAGCCCGCCTGCATGATACTAACCATGGCACTATCAATAAAACTAGGCCTAGCCCCACTACACTTCTGACTTCCAGAGGTACTACAGGGGTCAACACTAAAAACAGCACTAATCATTGCTACATGACAAAAACTAGCCCCTGCAGCCCTACTATTCTTAACACACAACTCACTACACCCTCCAACCCTCCTTACAATGGGCCTACTGTCAACACTAATCGGTGGATGAGGCGGACTAAACCAAACACAGACACGAAAAATTATAGCATACTCATCCATCGCCCACCTAGGATGAATGGCATCAGTCCTAACCCTTACCCCAAACATCATGCTACTAAACCTAATACTATACATCCTAATAACCACCCCAACGTTTATACTACTAATATACTCATCATCTAAAACGATTAAAGACCTAACAACAACATGGGCCATCTCCCCAACAATAGCCGCCCTCCTACTGCTCCTACTCATATCAATAGGGGGCCTTCCACCCCTCACAGGCTTCCTCCCAAAATGATTAATTTTACAAGAACTTATCTCCCACAGCCTCACCACTATAGCCACAGCCATAGCCCTCTCAGCCCTATTAAGCCTATTCTTTTACCTTCGCCTGTCCTACACCACCGCACTAACTATGGCCCCAACCTCACCACAAAACAAACTAAAATGACGCCTACAGCCCAAACTAAAAACAACAGCACTATCCACTATACTAGCCCTATCCACCCTACTACTCCCAATCTCCCCCGCCCTGATATAG----
JAM15607 ATGAACCCTGTTATAACCTCACTAATTATTTCAAGCCTAGCCCTAGGCACAATAATCACAATATCAAGCTCCCACTGACTGCTTGCCTGAATTGGGCTAGAACTAAACACCTTAGCAATCATCCCCATCATTGCAAAACAACACCACCCTCGAGCAACAGAAGCCGCCACAAAATACTTTCTAATCCAAGCCGCAGCCTCAGCAACCCTCCTCTTCTCAAGCACAATCAATGCTTGAACAACAGGAACCTGAGATATCATACAACTAACCAACCAGCCCGCCTGCATGATACTAACCATGGCACTATCAATAAAACTAGGCCTAGCCCCACTACACTTCTGACTTCCAGAGGTACTACAGGGGTCAACACTAAAAACAGCACTAATCATTGCTACATGACAAAAACTAGCCCCTGCAGCCCTACTATTCTTAACACACAACTCACTACACCCTCCAACCCTCCTTACAATGGGCCTACTGTCAACACTAATCGGTGGATGAGGCGGACTAAACCAAACACAGACACGAAAAATTATAGCATACTCATCCATCGCCCACCTAGGATGAATGGCATCAGTCCTAACCCTTACCCCAAACATCATGCTACTAAACCTAATACTATACATCCTAATAACCACCCCAACGTTTATACTACTAATATACTCATCATCTAAAACGATTAAAGACCTAACAACAACATGGGCCATCTCCCCAACAATAGCCGCCCTCCTACTGCTCCTACTCATATCAATAGGGGGCCTTCCACCCCTCACAGGCTTCCTCCCAAAATGATTAATTTTACAAGAACTTATCTCCCACAGCCTCACCACTATAGCCACAGCCATAGCCCTCTCAGCCCTATTAAGCCTATTCTTTTACCTTCGCCTGTCCTACACCACCGCACTAACTATGGCCCCAACCTCACCACAAAACAAACTAAAATGACGCCTACAGCCCAAACTAAAAACAACAGCACTATCCACTATACTAGCCCTATCCACCCTACTACTCCCAATCTCCCCCGCCCTGATATAG----
JAM15661 ATGAACCCTGTTATAACCTCACTAATTATTTCAAGCCTAGCCCTAGGCACAATAATCACAATATCAAGCTCCCACTGACTGCTTGCCTGAATTGGGCTAGAACTAAACACCTTAGCAATCATCCCCATCATTGCAAAACAACACCACCCTCGAGCAACAGAAGCCGCCACAAAATACTTTCTAATCCAAGCCGCAGCCTCAGCAACCCTCCTCTTCTCAAGCACAATCAATGCTTGAACAACAGGAACCTGAGATATCATACAACTAACCAACCAGCCCGCCTGCATGATACTAACCATGGCACTATCAATAAAACTAGGCCTAGCCCCACTACACTTCTGACTTCCAGAGGTACTACAGGGGTCAACACTAAAAACAGCACTAATCATTGCTACATGACAAAAACTAGCCCCTGCAGCCCTACTATTCTTAACACACAACTCACTACACCCTCCAACCCTCCTTACAATGGGCCTACTGTCAACACTAATCGGTGGATGAGGCGGACTAAACCAAACACAGACACGAAAAATTATAGCATACTCATCCATCGCCCACCTAGGATGAATGGCATCAGTCCTAACCCTTACCCCAAACATCATGCTACTAAACCTAATACTATACATCCTAATAACCACCCCAACGTTTATACTACTAATATACTCATCATCTAAAACGATTAAAGACCTAACAACAACATGGGCCATCTCCCCAACAATAGCCGCCCTCCTACTGCTCCTACTCATATCAATAGGGGGCCTTCCACCCCTCACAGGCTTCCTCCCAAAATGATTAATTTTACAAGAACTTATCTCCCACAGCCTCACCACTATAGCCACAGCCATAGCCCTCTCAGCCCTATTAAGCCTATTCTTTTACCTTCGCCTGTCCTACACCACCGCACTAACTATGGCCCCAACCTCACCACAAAACAAACTAAAATGACGCCTACAGCCCAAACTAAAAACAACAGCACTATCCACTATACTAGCCCTATCCACCCTACTACTCCCAATCTCCCCCGCCCTGATATAG----
JAM15662 ATGAACCCTGTTATAACCTCACTAATTATTTCAAGCCTAGCCCTAGGCACAATAATCACAATATCAAGCTCCCACTGACTGCTTGCCTGAATTGGGCTAGAACTAAACACCTTAGCAATCATCCCCATCATTGCAAAACAACACCACCCTCGAGCAACAGAAGCCGCCACAAAATACTTTCTAATCCAAGCCGCAGCCTCAGCAACCCTCCTCTTCTCAAGCACAATCAATGCTTGAACAACAGGAACCTGAGATATCATACAACTAACCAACCAGCCCGCCTGCATGATACTAACCATGGCACTATCAATAAAACTAGGCCTAGCCCCACTACACTTCTGACTTCCAGAGGTACTACAGGGGTCAACACTAAAAACAGCACTAATCATTGCTACATGACAAAAACTAGCCCCTGCAGCCCTACTATTCTTAACACACAACTCACTACACCCTCCAACCCTCCTTACAATGGGCCTACTGTCAACACTAATCGGTGGATGAGGCGGACTAAACCAAACACAGACACGAAAAATTATAGCATACTCATCCATCGCCCACCTAGGATGAATGGCATCAGTCCTAACCCTTACCCCAAACATCATGCTACTAAACCTAATACTATACATCCTAATAACCACCCCAACGTTTATACTACTAATATACTCATCATCTAAAACGATTAAAGACCTAACAACAACATGGGCCATCTCCCCAACAATAGCCGCCCTCCTACTGCTCCTACTCATATCAATAGGGGGCCTTCCACCCCTCACAGGCTTCCTCCCAAAATGATTAATTTTACAAGAACTTATCTCCCACAGCCTCACCACTATAGCCACAGCCATAGCCCTCTCAGCCCTATTAAGCCTATTCTTTTACCTTCGCCTGTCCTACACCACCGCACTAACTATGGCCCCAACCTCACCACAAAACAAACTAAAATGACGCCTACAGCCCAAACTAAAAACAACAGCACTATCCACTATACTAGCCCTATCCACCCTACTACTCCCAATCTCCCCCGCCCTGATATAG----
JAM15686 ATGAACCCTGTTATAACCTCACTAATTATTTCAAGCCTAGCCCTAGGCACAATAATCACAATATCAAGCTCCCACTGACTGCTTGCCTGAATTGGGCTAGAACTAAACACCTTAGCAATCATCCCCATCATTGCAAAACAACACCACCCTCGAGCAACAGAAGCCGCCACAAAATACTTTCTAATCCAAGCCGCAGCCTCAGCAACCCTCCTCTTCTCAAGCACAATCAATGCTTGAACAACAGGAACCTGAGATATCATACAACTAACCAACCAGCCCGCCTGCATGATACTAACCATGGCACTATCAATAAAACTAGGCCTAGCCCCACTACACTTCTGACTTCCAGAGGTACTACAGGGGTCAACACTAAAAACAGCACTAATCATTGCTACATGACAAAAACTAGCCCCTGCAGCCCTACTATTCTTAACACACAACTCACTACACCCTCCAACCCTCCTTACAATGGGCCTACTGTCAACACTAATCGGTGGATGAGGCGGACTAAACCAAACACAGACACGAAAAATTATAGCATACTCATCCATCGCCCACCTAGGATGAATGGCATCAGTCCTAACCCTTACCCCAAACATCATGCTACTAAACCTAATACTATACATCCTAATAACCACCCCAACGTTTATACTACTAATATACTCATCATCTAAAACGATTAAAGACCTAACAACAACATGGGCCATCTCCCCAACAATAGCCGCCCTCCTACTGCTCCTACTCATATCAATAGGGGGCCTTCCACCCCTCACAGGCTTCCTCCCAAAATGATTAATTTTACAAGAACTTATCTCCCACAGCCTCACCACTATAGCCACAGCCATAGCCCTCTCAGCCCTATTAAGCCTATTCTTTTACCTTCGCCTGTCCTACACCACCGCACTAACTATGGCCCCAACCTCACCACAAAATAAACTAAAATGACGCCTACAGCCCAAACTAAAAACAACAGCACTATCCACTATACTAGCCCTATCCACCCTACTACTCCCAATCTCCCCCGCCCTGATATAG----
JAM15694 ATGAACCCTGTTATAACCTCACTAATTATTTCAAGCCTAGCCCTAGGCACAATAATCACAATATCAAGCTCCCACTGACTGCTTGCCTGAATTGGGCTAGAACTAAACACCTTAGCAATCATCCCCATCATTGCAAAACAACACCACCCTCGAGCAACAGAAGCCGCCACAAAATACTTTCTAATCCAAGCCGCAGCCTCAGCAACCCTCCTCTTCTCAAGCACAATCAATGCTTGAACAACAGGAACCTGAGATATCATACAACTAACCAACCAGCCCGCCTGCATGATACTAACCATGGCACTATCAATAAAACTAGGCCTAGCCCCACTACACTTCTGACTTCCAGAGGTACTACAGGGGTCAACACTAAAAACAGCACTAATCATTGCTACATGACAAAAACTAGCCCCTGCAGCCCTACTATTCTTAACACACAACTCACTACACCCTCCAACCCTCCTTACAATGGGCCTACTGTCAACACTAATCGGTGGATGAGGCGGACTAAACCAAACACAGACACGAAAAATTATAGCATACTCATCCATCGCCCACCTAGGATGAATGGCATCAGTCCTAACCCTTACCCCAAACATCATGCTACTAAACCTAATACTATACATCCTAATAACCACCCCAACGTTTATACTACTAATATACTCATCATCTAAAACGATTAAAGACCTAACAACAACATGGGCCATCTCCCCAACAATAGCCGCCCTCCTACTGCTCCTACTCATATCAATAGGGGGCCTTCCACCCCTCACAGGCTTCCTCCCAAAATGATTAATTTTACAAGAACTTATCTCCCACAGCCTCACCACTATAGCCACAGCCATAGCCCTCTCAGCCCTATTAAGCCTATTCTTTTACCTTCGCCTGTCCTACACCACCGCACTAACTATGGCCCCAACCTCACCACAAAACAAACTAAAATGACGCCTACAGCCCAAACTAAAAACAACAGCACTATCCACTATACTAGCCCTATCCACCCTACTACTCCCAATCTCCCCCGCCCTGATATAG----
JAM15695 ATGAACCCTGTTATAACCTCACTAATTATTTCAAGCCTAGCCCTAGGCACAATAATCACAATATCAAGCTCCCACTGACTGCTTGCCTGAATTGGGCTAGAACTAAACACCTTAGCAATCATCCCCATCATTGCAAAACAACACCACCCTCGAGCAACAGAAGCCGCCACAAAATACTTTCTAATCCAAGCCGCAGCCTCAGCAACCCTCCTCTTCTCAAGCACAATCAATGCTTGAACAACAGGAACCTGAGATATCATACAACTAACCAACCAGCCCGCCTGCATGATACTAACCATGGCACTATCAATAAAACTAGGCCTAGCCCCACTACACTTCTGACTTCCAGAGGTACTACAGGGGTCAACACTAAAAACAGCACTAATCATTGCTACATGACAAAAACTAGCCCCTGCAGCCCTACTATTCTTAACACACAACTCACTACACCCTCCAACCCTCCTTACAATGGGCCTACTGTCAACACTAATCGGTGGATGAGGCGGACTAAACCAAACACAGACACGAAAAATTATAGCATACTCATCCATCGCCCACCTAGGATGAATGGCATCAGTCCTAACCCTTACCCCAAACATCATGCTACTAAACCTAATACTATACATCCTAATAACCACCCCAACGTTTATACTACTAATATACTCATCATCTAAAACGATTAAAGACCTAACAACAACATGGGCCATCTCCCCAACAATAGCCGCCCTCCTACTGCTCCTACTCATATCAATAGGGGGCCTTCCACCCCTCACAGGCTTCCTCCCAAAATGATTAATTTTACAAGAACTTATCTCCCACAGCCTCACCACTATAGCCACAGCCATAGCCCTCTCAGCCCTATTAAGCCTATTCTTTTACCTTCGCCTGTCCTACACCACCGCACTAACTATGGCCCCAACCTCACCACAAAACAAACTAAAATGACGCCTACAGCCCAAACTAAAAACAACAGCACTATCCACTATACTAGCCCTATCCACCCTACTACTCCCAATCTCCCCCGCCCTGATATAG----
JAM15696 ATGAACCCTGTTATAACCTCACTAATTATTTCAAGCCTAGCCCTAGGCACAATAATCACAATATCAAGCTCCCACTGACTGCTTGCCTGAATTGGGCTAGAACTAAACACCTTAGCAATCATCCCCATCATTGCAAAACAACACCACCCTCGAGCAACAGAAGCCGCCACAAAATACTTTCTAATCCAAGCCGCAGCCTCAGCAACCCTCCTCTTCTCAAGCACAATCAATGCTTGAACAACAGGAACCTGAGATATCATACAACTAACCAACCAGCCCGCCTGCATGATACTAACCATGGCACTATCAATAAAACTAGGCCTAGCCCCACTACACTTCTGACTTCCAGAGGTACTACAGGGGTCAACACTAAAAACAGCACTAATCATTGCTACATGACAAAAACTAGCCCCTGCAGCCCTACTATTCTTAACACACAACTCACTACACCCTCCAACCCTCCTTACAATGGGCCTACTGTCAACACTAATCGGTGGATGAGGCGGACTAAACCAAACACAGACACGAAAAATTATAGCATACTCATCCATCGCCCACCTAGGATGAATGGCATCAGTCCTAACCCTTACCCCAAACATCATGCTACTAAACCTAATACTATACATCCTAATAACCACCCCAACGTTTATACTACTAATATACTCATCATCTAAAACGATTAAAGACCTAACAACAACATGGGCCATCTCCCCAACAATAGCCGCCCTCCTACTGCTCCTACTCATATCAATAGGGGGCCTTCCACCCCTCACAGGCTTCCTCCCAAAATGATTAATTTTACAAGAACTTATCTCCCACAGCCTCACCACTATAGCCACAGCCATAGCCCTCTCAGCCCTATTAAGCCTATTCTTTTACCTTCGCCTGTCCTACACCACCGCACTAACTATGGCCCCAACCTCACCACAAAACAAACTAAAATGACGCCTACAGCCCAAACTAAAAACAACAGCACTATCCACTATACTAGCCCTATCCACCCTACTACTCCCAATCTCCCCCGCCCTGATATAG----
JAM15703 ATGAATCCCCTTATAACCTCAATCATTATATCAAGCCTAGCCCTAGGCACAATCATTACAATAACAAGCTTCCACTGACTAATGGCCTGAGTGGGGCTGGAATTAAATACATTAGCCATCATCCCTATTATTGCAAAACAACACCACCCACGAGCCACAGAAGCCACCACAAAATACTTCTTAACCCAAGCAGCAGCCTCAGCCACTATCCTATTTTCAAGCACACTTAACGCCTGGTCCACCGGCTCATGAGACATCACACAACTTACAAATCAACCGGCCTCCCTCATACTAACAATAGCCCTAACAATAAAACTAGGCCTCGCCCCTCTACACTTCTGACTTCCAGAGGTCCTGCAAGGCACTTCTTTAAAAACAGCCCTTATCATTACAACCTGACAAAAATTAGCCCCTTTATCCCTCCTATATTTAATTTATCCTTCACTTCACCCAACAACATTAATGACAATAGGACTACTATCGGCCTTAATTGGGGGCTGAGGGGGAATAAATCAAACTCAGACCCGAAAAATCATAGCCTTTTCATCCATCGCCCACCTCGGCTGAATAGCAACAATTCTAATACTCTCTCCAAAAATCCTACTCCTAAATCTAACCCTCTATATCCTAATAACAACGGCCACATTTATGACACTTATTATAACCACCTCAAAAACAATTAAAGACCTAACAACAATCTGACCAATCTCTCCAACAACCTCCGCCCTAACCCTAATTCTCCTAATATCCTTAGGAGGCCTCCCTCCCCTGACCGGCTTCATACCAAAATGATTAATTTTACAAGAACTAATCAACCACAACCTAACCCTCACAGCAATAATTCTAGCCATCTCTGCATTACTAAGCCTTTTCTTCTATCTCCGACTATCATATGTAACAGCATTAACCTTACACCCCTCTACCACACAAAATAAATACAAATGACGCCTCTCCTCAAAGCTAAAAACGACAATAATAACCACAACCCTCGCACTCTCAATCCTAATACTACCAACCATACCCGCCCTTATATAG----
JAM15704 ATGAACCCTGTTATAACCTCACTAATTATTTCAAGCCTAGCCCTAGGCACAATAATCACAATATCAAGCTCCCACTGACTGCTTGCCTGAATTGGGCTAGAACTAAACACCTTAGCAATCATCCCCATCATTGCAAAACAACACCACCCTCGAGCAACAGAAGCCGCCACAAAATACTTTCTAATCCAAGCCGCAGCCTCAGCAACCCTCCTCTTCTCAAGCACAATCAATGCTTGAACAACAGGAACCTGAGATATCATACAACTAACCAACCAGCCCGCCTGCATGATACTAACCATGGCACTATCAATAAAACTAGGCCTAGCCCCACTACACTTCTGACTTCCAGAGGTACTACAGGGGTCAACACTAAAAACAGCACTAATCATTGCTACATGACAAAAACTAGCCCCTGCAGCCCTACTATTCTTAACACACAACTCACTACACCCTCCAACCCTCCTTACAATGGGCCTACTGTCAACACTAATCGGTGGATGAGGCGGACTAAACCAAACACAGACACGAAAAATTATAGCATACTCATCCATCGCCCACCTAGGATGAATGGCATCAGTCCTAACCCTTACCCCAAACATCATGCTACTAAACCTAATACTATACATCCTAATAACCACCCCAACGTTTATACTACTAATATACTCATCATCTAAAACGATTAAAGACCTAACAACAACATGGGCCATCTCCCCAACAATAGCCGCCCTCCTACTGCTCCTACTCATATCAATAGGGGGCCTTCCACCCCTCACAGGCTTCCTCCCAAAATGATTAATTTTACAAGAACTTATCTCCCACAGCCTCACCACTATAGCCACAGCCATAGCCCTCTCAGCCCTATTAAGCCTATTCTTTTACCTTCGCCTGTCCTACACCACCGCACTAACTATGGCCCCAACCTCACCACAAAACAAACTAAAATGACGCCTACAGCCCAAACTAAAAACAACAGCACTATCCACTATACTAGCCCTATCCACCCTACTACTCCCAATCTCCCCCGCCCTGATATAG----
JAM15707 ATGAACCCTGTTATAACCTCACTAATTATTTCAAGCCTAGCCCTAGGCACAATAATCACAATATCAAGCTCCCACTGACTGCTTGCCTGAATTGGGCTAGAACTAAACACCTTAGCAATCATCCCCATCATTGCAAAACAACACCACCCTCGAGCAACAGAAGCCGCCACAAAATACTTTCTAATCCAAGCCGCAGCCTCAGCAACCCTCCTCTTCTCAAGCACAATCAATGCTTGAACAACAGGAACCTGAGATATCATACAACTAACCAACCAGCCCGCCTGCATGATACTAACCATGGCACTATCAATAAAACTAGGCCTAGCCCCACTACACTTCTGACTTCCAGAGGTACTACAGGGGTCAACACTAAAAACAGCACTAATCATTGCTACATGACAAAAACTAGCCCCTGCAGCCCTACTATTCTTAACACACAACTCACTACACCCTCCAACCCTCCTTACAATGGGCCTACTGTCAACACTAATCGGTGGATGAGGCGGACTAAACCAAACACAGACACGAAAAATTATAGCATACTCATCCATCGCCCACCTAGGATGAATAGCATCAGTCCTAACCCTTACCCCAAACATCATGCTACTAAACCTAATACTATACATCCTAATAACCACCCCAACGTTTATACTACTAATATACTCATCATCTAAAACGATTAAAGACCTAACAACAACATGGGCCATCTCCCCAACAATAGCCGCCCTCCTACTGCTCCTACTCATATCAATAGGGGGCCTTCCACCCCTCACAGGCTTCCTCCCAAAATGATTAATTTTACAAGAACTTATCTCCCACAGCCTCACCACTATAGCCACAACCATAGCCCTCTCAGCCCTATTAAGCCTATTCTTTTACCTTCGCCTGTCCTACACCACCGCACTAACTATGGCCCCAACCTCACCACAAAACAAACTAAAATGACGCCTACAGCCCAAACTAAAAACAACAGCACTATCCACTATACTAGCCCTATCCACCCTACTACTCCCAATCTCCCCCGCCCTGATATAG----
JAM15708 ATGAACCCTGTTATAACCTCACTAATTATTTCAAGCCTAGCCCTAGGCACAATAATCACAATATCAAGCTCCCACTGACTGCTTGCCTGAATTGGGCTAGAACTAAACACCTTAGCAATCATCCCCATCATTGCAAAACAACACCACCCTCGAGCAACAGAAGCCGCCACAAAATACTTTCTAATCCAAGCCGCAGCCTCAGCAACCCTCCTCTTCTCAAGCACAATCAATGCTTGAACAACAGGAACCTGAGATATCATACAACTAACCAACCAGCCCGCCTGCATGATACTAACCATGGCACTATCAATAAAACTAGGCCTAGCCCCACTACACTTCTGACTTCCAGAGGTACTACAGGGGTCAACACTAAAAACAGCACTAATCATTGCTACATGACAAAAACTAGCCCCTGCAGCCCTACTATTCTTAACACACAACTCACTACACCCTCCAACCCTCCTTACAATGGGCCTACTGTCAACACTAATCGGTGGATGAGGCGGACTAAACCAAACACAGACACGAAAAATTATAGCATACTCATCCATCGCCCACCTAGGATGAATGGCATCAGTCCTAACCCTTACCCCAAACATCATGCTACTAAACCTAATACTATACATCCTAATAACCACCCCAACGTTTATACTACTAATATACTCATCATCTAAAACGATTAAAGACCTAACAACAACATGGGCCATCTCCCCAACAATAGCCGCCCTCCTACTGCTCCTACTCATATCAATAGGGGGCCTTCCACCCCTCACAGGCTTCCTCCCAAAATGATTAATTTTACAAGAACTTATCTCCCACAGCCTCACCACTATAGCCACAGCCATAGCCCTCTCAGCCCTATTAAGCCTATTCTTTTACCTTCGCCTGTCCTACACCACCGCACTAACTATGGCCCCAACCTCACCACAAAACAAACTAAAATGACGCCTACAGCCCAAACTAAAAACAACAGCACTATCCACTATACTAGCCCTATCCACCCTACTACTCCCAATCTCCCCCGCCCTGATATAG----
JAM15713 ATGAACCCTGTTATAACCTCACTAATTATTTCAAGCCTAGCCCTAGGCACAATAATCACAATATCAAGCTCCCACTGACTGCTTGCCTGAATTGGGCTAGAACTAAACACCTTAGCAATCATCCCCATCATTGCAAAACAACACCACCCTCGAGCAACAGAAGCCGCCACAAAATACTTTCTAATCCAAGCCGCAGCCTCAGCAACCCTCCTCTTCTCAAGCACAATCAATGCTTGAACAACAGGAACCTGAGATATCATACAACTAACCAACCAGCCCGCCTGCATGATACTAACCATGGCACTATCAATAAAACTAGGCCTAGCCCCACTACACTTCTGACTTCCAGAGGTACTACAGGGGTCAACACTAAAAACAGCACTAATCATTGCTACATGACAAAAACTAGCCCCTGCAGCCCTACTATTCTTAACACACAACTCACTACACCCTCCAACCCTCCTTACAATGGGCCTACTGTCAACACTAATCGGTGGATGAGGCGGACTAAACCAAACACAGACACGAAAAATTATAGCATACTCATCCATCGCCCACCTAGGATGAATGGCATCAGTCCTAACCCTTACCCCAAACATCATGCTACTAAACCTAATACTATACATCCTAATAACCACCCCAACGTTTATACTACTAATATACTCATCATCTAAAACGATTAAAGACCTAACAACAACATGGGCCATCTCCCCAACAATAGCCGCCCTCCTACTGCTCCTACTCATATCAATAGGGGGCCTTCCACCCCTCACAGGCTTCCTCCCAAAATGATTAATTTTACAAGAACTTATCTCCCACAGCCTCACCACTATAGCCACAGCCATAGCCCTCTCAGCCCTATTAAGCCTATTCTTTTACCTTCGCCTGTCCTACACCACCGCACTAACTATAGCCCCAACCTCACCACAAAACAAACTAAAATGACGCCTACAGCCCAAACTAAAAACAACAGCACTATCCACTATACTAGCCCTATCCACCCTACTACTCCCAATCTCCCCCGCCCTGATATAG----
JAM15719 ATGAACCCTGTTATAACCTCACTAATTATTTCAAGCCTAGCCCTAGGCACAATAATCACAATATCAAGCTCCCACTGACTGCTTGCCTGAATTGGGCTAGAACTAAACACCTTAGCAATCATCCCCATCATTGCAAAACAACACCACCCTCGAGCAACAGAAGCCGCCACAAAATACTTTCTAATCCAAGCCGCAGCCTCAGCAACCCTCCTCTTCTCAAGCACAATCAATGCTTGAACAACAGGAACCTGAGATATCATACAACTAACCAACCAGCCCGCCTGCATGATACTAACCATGGCACTATCAATAAAACTAGGCCTAGCCCCACTACACTTCTGACTTCCAGAGGTACTACAGGGGTCAACACTAAAAACAGCACTAATCATTGCTACATGACAAAAACTAGCCCCTGCAGCCCTACTATTCTTAACACACAACTCACTACACCCTCCAACCCTCCTTACAATGGGCCTACTGTCAACACTAATCGGTGGATGAGGCGGACTAAACCAAACACAGACACGAAAAATTATAGCATACTCATCCATCGCCCACCTAGGATGAATGGCATCAGTCCTAACCCTTACCCCAAACATCATGCTACTAAACCTAATACTATACATCCTAATAACCACCCCAACGTTTATACTACTAATATACTCATCATCTAAAACGATTAAAGACCTAACAACAACATGGGCCATCTCCCCAACAATAACCGCCCTCCTACTGCTCCTACTCATATCAATAGGGGGCCTTCCACCCCTCACAGGCTTCCTCCCAAAATGATTAATTTTACAAGAACTTATCTCCCACAGCCTCACCACTATAGCCACAGCCATAGCCCTCTCAGCCCTATTAAGCCTATTCTTTTACCTTCGCCTGTCCTACACCACCGCACTAACTATGGCCCCAACCTCACCACAAAACAAACTAAAATGACGCCTACAGCCCAAACTAAAAACAACAGCACTATCCACTATACTAGCCCTATCCACCCTACTACTCCCAATCTCCCCCGCCCTGATATAG----
JAM15729 ATGAACCCTGTTATAACCTCACTAATTATTTCAAGCCTAGCCCTAGGCACAATAATCACAATATCAAGCTCCCACTGACTGCTTGCCTGAATTGGGCTAGAACTAAACACCTTAGCAATCATCCCCATCATTGCAAAACAACACCACCCTCGAGCAACAGAAGCCGCCACAAAATACTTTCTAATCCAAGCCGCAGCCTCAGCAACCCTCCTCTTCTCAAGCACAATCAATGCTTGAACAACAGGAACCTGAGATATCATACAACTAACCAACCAGCCCGCCTGCATGATACTAACCATGGCACTATCAATAAAACTAGGCCTAGCCCCACTACACTTCTGACTTCCAGAGGTACTACAGGGGTCAACACTAAAAACAGCACTAATCATTGCTACATGACAAAAACTAGCCCCTGCAGCCCTACTATTCTTAACACACAACTCACTACACCCTCCAACCCTCCTTACAATGGGCCTACTGTCAACACTAATCGGTGGATGAGGCGGACTAAACCAAACACAGACACGAAAAATTATAGCATACTCATCCATCGCCCACCTAGGATGAATGGCATCAGTCCTAACCCTTACCCCAAACATCATGCTACTAAACCTAATACTATACATCCTAATAACCACCCCAACGTTTATACTACTAATATACTCATCATCTAAAACGATTAAAGACCTAACAACAACATGGGCCATCTCCCCAACAATAGCCGCCCTCCTACTGCTCCTACTCATATCAATAGGGGGCCTTCCACCCCTCACAGGCTTCCTCCCAAAATGATTAATTTTACAAGAACTTATCTCCCACAGCCTCACCACTATAGCCACAGCCATAGCCCTCTCAGCCCTATTAAGCCTATTCTTTTACCTTCGCCTGTCCTACACCACCGCACTAACTATGGCCCCAACCTCACCACAAAACAAACTAAAATGACGCCTACAGCCCAAACTAAAAACAACAGCACTATCCACTATACTAGCCCTATCCACCCTACTACTCCCAATCTCCCCCGCCCTGATATAG----
JAM15741 ATGAACCCTGTTATAACCTCACTAATTATTTCAAGCCTAGCTCTAGGCACAATAATCACAATATCAAGCTCCCACTGACTGCTTGCCTGAATTGGGCTAGAACTAAACACCTTAGCAATCATCCCCATCATTGCAAAACAACACCACCCTCGAGCAACAGAAGCCGCCACAAAATACTTTCTAATCCAAGCCGCAGCCTCAGCAACCCTCCTCTTCTCAAGCACAATCAATGCTTGAACAACAGGAACCTGAGATATCATACAACTAACCAACCAGCCCGCCTGCATGATACTAACCATGGCACTATCAATAAAACTAGGCCTAGCCCCACTACACTTCTGACTTCCAGAGGTACTACAGGGGTCAACACTAAAAACAGCACTAATCATTGCTACATGACAAAAACTAGCCCCTGCAGCCCTACTATTCTTAACACACAACTCACTACACCCTCCAACCCTCCTTACAATGGGCCTACTGTCAACACTAATCGGTGGATGAGGCGGACTAAACCAAACACAGACACGAAAAATTATAGCATACTCATCCATCGCCCACCTAGGATGAATGGCATCAGTCCTAACCCTTACCCCAAACATCATGCTACTAAACCTAATACTATACATCCTAATAACCACCCCAACGTTTATACTACTAATATACTCATCATCTAAAACGATTAAAGACCTAACAACAACATGGGCCATCTCCCCAACAATAGCCGCCCTCCTACTGCTCCTACTCATATCAATAGGGGGCCTTCCACCCCTCACAGGCTTCCTCCCAAAATGATTAATTTTACAAGAACTTATCTCCCACAGCCTCACCACTATAGCCACAGCCATAGCCCTCTCAGCCCTATTAAGCCTATTCTTTTACCTTCGCCTGTCCTACACCACCGCACTAACTATGGCCCCAACCTCACCACAAAACAAACTAAAATGACGCCTACAGCCCAAACTAAAAACAACAGCACTATCCACTATACTAGCCCTATCCACCCTACTACTCCCAATCTCCCCCGCCCTGATATAG----
JAM15751 ATGAACCCTATTATAACCTCACTAATTATTTCAAGCCTAGCCCTAGGCACAATAATCACAATATCAAGCTCCCACTGACTGCTTGCCTGAATTGGGCTAGAACTAAACACCTTAGCAATCATCCCCATCATTGCAAAACAACACCACCCTCGAGCAACAGAAGCCGCCACAAAATACTTTCTAATCCAAGCCGCAGCCTCAGCAACCCTCCTCTTCTCAAGCACAATCAATGCTTGAACAACAGGAACCTGAGATATCATACAACTAACCAACCAGCCCGCCTGCATGATACTAACCATGGCACTATCAATAAAACTAGGCCTAGCCCCACTACACTTCTGACTTCCAGAGGTACTACAGGGGTCAACACTAAAAACAGCACTAATCATTGCTACATGACAAAAACTAGCCCCTGCAGCCCTACTATTCTTAACACACAACTCACTACACCCTCCAACCCTCCTTACAATGGGCCTACTGTCAACACTAATCGGTGGATGAGGCGGACTAAACCAAACACAGACACGAAAAATTATAGCATACTCATCCATCGCCCACCTAGGATGAATGGCATCAGTCCTAACCCTTACCCCAAACATCATGCTACTAAACCTAATACTATACATCCTAATAACCACCCCAACGTTTATACTACTAATATACTCATCATCTAAAACGATTAAAGACCTAACAACAACATGGGCCATCTCCCCAACAATAGCCGCCCTCCTACTGCTCCTACTCATATCAATAGGGGGCCTTCCACCCCTCACAGGCTTCCTCCCAAAATGATTAATTTTACAAGAACTTATCTCCCACAGCCTCACCACTATAGCCACAGCCATAGCCCTCTCAGCCCTATTAAGCCTATTCTTTTACCTTCGCCTGTCCTACACCACCGCACTAACTATGGCCCCAACCTCACCACAAAACAAACTAAAATGACGCCTACAGCCCAAACTAAAAACAACAGCACTATCCACTATACTAGCCCTATCCACCCTACTACTCCCAATCTCCCCCGCCCTGATATAG----
JAM15798 ATGAATCCCATTATAGCCTCACTAATCCTGTCCTCCCTGGCCCTAGGGACAATTATCACAATATCAAGCCACCACTGACTGCTTGCCTGAATCGGACTAGAACTAAACACACTAGCCATCATCCCCCTCATTGCAAAACATCATCACCCTCGTGCAACCGAGGCCGCCACAAAATATTTTCTTATCCAAGCTACCGCCTCTTCCACCCTTCTATTTTCAAGCACAATCAACGCCTGATCAACAGGAACCTGAGACATCACACAATTCACAAATCAAACGGCCTGCATCATACTAACCCTAGCCTTATCCATAAAACTAGGCCTAGCCCCAATACATTTTTGACTGCCAGAAGTCCTACAGGGCTCCACACTAAAAACAGCACTTATTATTACCACCTGACAAAAACTTGCCCCTATGACACTACTTTTTTTAACACATCAGTCACTACACCCCACAACCATATTGATAATAGGCCTACTATCAACCCTCATCGGCGGATGGGGCGGACTAAACCAAACACAAACACGAAAAATCATGGCGTACTCCTCAATTGCCCACCTTGGCTGAATAGCATCCATCCTTACACTGACCCCAAACATTTTAATCCTAAACCTATTACTTTATCTTCTAATAACACTAGCAACATTCACAGTACTTATGACAACATCATCAAAAACCATCAAAGACCTTACAATAGTATGAATAGTTTCCCCAACAGCCGCGGCACTACTACTTATTCTCCTTATATCCCTAGCTGGTCTTCCCCCACTAACAGGTTTCATACCAAAATGGTTAATTCTACAAGAACTGGTCTCACACAATATTACCGCAATAGCAACAATAATGGTACTTTCAGCCCTGCTCAGTCTCTTTTTCTACCTACGACTCTCTTATATAACCGCGCTAACACTATCACCAACTTCCCCACAAAACAAACTAAAATGACGGTTTCAACCA------AAACAAGCACTACTAGCCGTGACATTAACCCTCTCCGTAATACTGCTACCAGCTACACCAATTTTTATTTAA----
JAM15804 ATGAACCCAACTATAACCTCCCTAATTATCTCAAGCCTCGCCCTTGGCACAGTAATTACAATATCAAGCTTCCACTGACTACTTGCCTGAGTAGGGCTAGAACTAAATACCCTAGCAATTATCCCCATTATCGCAAAACAACACCACCCCCGTGCGACAGAAGCCGCCACAAAATACTTCTTAGTCCAAGCCGCAGCCTCCGCCACCCTACTATTCTCAAGCACGATCAATGCTTGAACAACGGGAACCTGAGACATCACACAACTCACCAACCACCCCGCTTGCATCATCTTGACTCTGGCACTATCAATAAAATTAGGCTTGGCCCCGTTACACTTTTGACTACCTGAAGTACTACAAGGAACTACAATAAAAACAGCACTAATTATTACCACCTGGCAAAAACTGGCCCCCGCCGCCCTACTATTCTTAACACACAACTCACTAAACCCCCCAATCCTTCTGACAATAGGCCTCCTATCAACACTAGTTGGCGGTTGAGGGGGACTAAACCAAACACAGACCCGAAAAATCATAGCCTACTCATCAATCGCCCACTTGGGATGAATAGCGTCCGTCCTAACTCTCGCCCCAAACATTATAATCTTAAACCTAATACTCTATGTCCTAATAACACTACCAACATTCATAATATTAATATTCTCTTCATCAAAAACTATCAAAGACCTAACAACCACATGAGCCATCTCCCCAACAATAGCTGCCCTACTACTAATCCTTCTAATATCCATAGAGGCCTTCCCCCCCCTCACGGGCTTCATACCAAAGCTACTAATTCTACAAGAACTAATCTCACACAACCTAACCCCCATGGCCACAACCATGGCCCTTTCCGCTTTACTAAGCCTCTTCTTTTACCTTCGCCTGTCATACACCACAGCGTTAACCCTTTCTCCAACCTCCCCCCAAAACAAACTAAAATGACGAGTCCAACCAAAATTAAAAACAACAACAATGGCCACCATGCTAATTTTATCTACCCTCCTCCTCCCAATTACCCCAACCCTTGTTTAA----
JAM15805 ATGAATCCCATTATAGCCTCACTAATCCTGTCCTCCCTGGCCCTAGGGACAATTATCACAATATCAAGCCACCACTGACTGCTTGCCTGAATCGGACTAGAACTAAACACACTAGCCATCATCCCCCTCATTGCAAAACATCATCACCCTCGTGCAACCGAGGCCGCCACAAAATATTTTCTTATCCAAGCTACCGCCTCTTCCACCCTTCTATTTTCAAGCACAATCAACGCCTGATCAACAGGAACCTGAGACATCACACAATTCACAAATCAAACGGCCTGCATCATACTAACCCTAGCCTTATCCATAAAACTAGGCCTAGCCCCAATACATTTTTGACTGCCAGAAGTCCTACAGGGCTCCACACTAAAAACAGCACTTATTATTACCACCTGACAAAAACTTGCCCCTATGACACTACTTTTTTTAACACATCAGTCACTACACCCCACAACCATATTGATAATAGGCCTACTATCAACCCTCATCGGCGGATGGGGCGGACTAAACCAAACACAAACACGAAAAATCATGGCGTACTCCTCAATTGCCCACCTTGGCTGAATAGCATCCATCCTTACACTGACCCCAAACATTTTAATCCTAAACCTATTACTTTATCTTCTAATAACACTAGCAACATTCACAGTACTTATGACAACATCATCAAAAACCATCAAAGACCTTACAATAGTATGAATAGTTTCCCCAACAGCCGCGGCACTACTACTTATTCTCCTTATATCCCTAGCTGGTCTTCCCCCACTAACAGGTTTCATACCAAAATGGTTAATTCTACAAGAACTGGTCTCACACAATATTACCGCAATAGCAACAATAATGGTACTTTCAGCCCTGCTCAGTCTCTTTTTCTACCTACGACTCTCTTATATAACCGCGCTAACACTATCACCAACTTCCCCACAAAACAAACTAAAATGACGGTTTCAACCA------AAACAAGCACTACTAGCCGTGACATTAACCCTCTCCGTGATACTGCTACCAGCTACACCAATTTTTATTTAA----
JAM15816 ATGAATCCACTTATAACCTCACTAATTATTTCAAGCCTAGCCCTAGGCACAATAATCACAATATCAAGCTTCCATTGACTGCTTGCTTGAATTGGATTAGAACTGAATACCCTAGCAATCATCCCAATTATCGCAAAACAACACCACCCACGCGCAACAGAAGCCGCCACAAAATATTTCCTAATCCAAGCCGCAGCCTCAGCAACCCTTCTCTTCTCAAGCACAGTCAATGCTTGAACCACTGGAACCTGAGATATTACACAACTAACTAACCAACCTGCCTGCATTATACTAACCATAGCACTATCAATAAAACTAGGCCTAGCCCCACTACACTTTTGACTCCCAGAGGTATTACAAGGGTCAACACTAAAAACGGCACTGATCATTGCCACCTGACAAAAACTAGCCCCAGCAGCTCTGTTATTTTTAACACACAGCTCACTACATCCACCAACCCTTCTTACAATAGGCCTACTATCAACAATTATCGGCGGTTGAGGCGGACTAAACCAAACACAAACACGAAAAATTATAGCGTACTCCTCAATCGCCCACCTAGGGTGAATAGCATCCGTACTCACCCTTGCCCCAAACATCATAATTCTAAATCTAGCACTATATATCCTAATAACCCTCCCAACATTCATACTACTAATATTCTCATCATCTAAAACCATTAAAGACCTAACAATGACATGAACCATCTCACCAACAATAGCCGCCCTCTTACTAATTCTCCTTATATCAATAGGTGGCCTTCCACCACTCACAGGCTTCATCCCAAAATGGTTAATCCTACAAGAACTAATCTCCCACAACTTTTCCGCCATAGCCACAGCCATAGCCCTGTCAGCCTTATTAAGCCTCTTCTTTTACCTTCGCCTATCATATACCACAGCACTAACTATAGCCCCCACCTCACCACAAGCCAAACTAAAATGACGCCTACAACCTAAACTAAAAACAATAACCATATCAACAATACTAGCCATATCTACCATACTCCTTCCAATCTCCCCAGCCTTAATATAG----
JAM15819 ATGAATCCACTTATAACCTCACTAATTATTTCAAGCCTAGCCCTAGGCACAATAATCACAATATCAAGCTTCCATTGACTGCTTGCTTGAATTGGATTAGAACTGAATACCCTAGCAATCATCCCAATTATCGCAAAACAACACCACCCGCGCGCAACAGAAGCCGCCACAAAATATTTCCTAATCCAAGCCGCAGCCTCAGCAACCCTTCTCTTCTCAAGCACAGTCAATGCTTGAACCACTGGAACCTGAGATATTACACAACTAACTAACCAACCTGCCTGCATTATACTAACCATAGCACTATCAATAAAACTAGGCCTAGCCCCACTACACTTTTGACTCCCAGAGGTATTACAAGGGTCAACACTAAAAACGGCACTGATCATTGCCACCTGACAAAAACTAGCCCCAGCAGCTCTGTTATTTTTAACACACAGCTCACTACATCCACCAACCCTTCTTACAATAGGCCTACTATCAACAATTATCGGCGGTTGAGGCGGACTAAACCAAACACAAACACGAAAAATTATAGCGTACTCCTCAATCGCCCACCTAGGGTGAATAGCATCCGTACTCACCCTTGCCCCAAACATCATAATTCTAAATCTAGCACTATATATCCTAATAACCCTCCCAACATTCATACTACTAATATTCTCATCATCTAAAACCATTAAAGACCTAACAATGACATGAACCATCTCACCAACAATAGCCGCCCTCTTACTAATTCTCCTTATATCAATAGGTGGCCTTCCACCACTCACAGGCTTCATCCCAAAATGGTTAATCCTACAAGAACTAATCTCCCACAACTTTTCCGCCATAGCCACAGCCATGGCCCTGTCAGCCTTATTAAGCCTCTTCTTTTACCTTCGCCTATCATATACCACAGCACTAACTATAGCCCCCACCTCACCACAAGCCAAACTAAAATGACGCCTACAACCTAAACTAAAAACAATAACCATATCAACAATACTAGCCATATCTACCATACTCCTTCCAATCTCCCCAGCCTTAATATAG----
JAM15839 ATGAACCCCATCATAACCTCCATCATCATCTCAAGCCTTGCACTCGGCACAATCATCACAATATCAAGTTTTCACTGATTGGTCGCCTGAGCAGGACTAGAACTAAACACCCTAGCCATCATCCCTATTATTGCAAAACAACACCACCCCCGAGCAACAGAAGCCACCACAAAATACTTCCTAACCCAGGCAGCAGCCTCAGCCACTATTTTATTTTCAAGTACAGTTAACGCCTGATCCACAGGCTCATGAGATATTACCCAACTTACCAACCTTCCAGCCTGCCTTATATTAACAATAGCCCTAGCAATAAAACTAGGCCTCGCCCCCCTTCACTTCTGACTTCCAGAAGTCCTACAAGGCACCTCTTTAAAAACAGCCCTCATTATTACAACCTGACAAAAACTCGCCCCCTTATCCCTTCTTTATTTAACACACCCCTCCCTTCACCCAACAACACTAATAACAATAGGACTACTATCAGCCCTAATTGGGGGCTGAGGCGGAATAAATCAAACCCAAACCCGAAAAATCATAGCCTTCTCATCCATCGCCCATCTCGGTTGAATAGCAACCATCCTAATACTCGCCCCAAACATCTTACTCTTAAACCTGGTACTTTATATTCTAATAACAGCCTCTACATTTCTAACACTTATCATAACCTCCTCCAAAACAATCAAAGACATAACAGCAATCTGGCCTATTTCCCCAACAACAGCAACCCTTTTACTGGTTCTCCTTATATCAATGGGAGGCCTCCCTCCCCTAACCGGCTTCATACCAAAATGACTAATTCTACAAGAGCTAATTAACCACAACCTCCCCTTCACAGCAACAATTATAGCAATATCTGCACTCTTAAGCCTATTCTTCTACCTACGGCTATCCTACGTAACGGCACTAACCTTACACCCTGCCACCACACAAAACAAGTACAAATGGCGCCTGCCCTCAAAACTAAAAACAACAATAATAGCATCAACCCTAATATTATCAACCCTAATATTACCAATTATACCCTCCCTCATATAG----
JAM15873 ATGAACCCTGTTATAACCTCACTAATTATTTCAAGCCTAGCCCTAGGCACAATAATCACAATATCAAGCTCCCACTGACTGCTTGCCTGAATTGGGCTAGAACTAAACACCTTAGCAATCATCCCCATCATTGCAAAACAACACCACCCTCGAGCAACAGAAGCCGCCACAAAATACTTTCTAATCCAAGCCGCAGCCTCAGCAACCCTCCTCTTCTCAAGCACAATCAATGCTTGAACAACAGGAACCTGAGATATCATACAACTAACCAACCAGCCCGCCTGCATGATACTAACCATGGCACTATCAATAAAACTAGGCCTAGCCCCACTACACTTCTGACTTCCAGAGGTACTACAGGGGTCAACACTAAAAACAGCACTAATCATTGCTACATGACAAAAACTAGCCCCTGCAGCCCTACTATTCTTAACACACAACTCACTACACCCTCCAACCCTCCTTACAATGGGCCTACTGTCAACACTAATCGGTGGATGAGGCGGACTAAACCAAACACAGACACGAAAAATTATAGCATACTCATCCATCGCCCACCTAGGATGAATGGCATCAGTCCTAACCCTTACCCCAAACATCATGCTACTAAACCTAATACTATACATCCTAATAACCACCCCAACGTTTATACTACTAATATACTCATCATCTAAAACGATTAAAGACCTAACAACAACATGGGCCATCTCCCCAACAATAGCCGCCCTCCTACTGCTCCTACTCATATCAATAGGGGGCCTTCCACCCCTCACAGGCTTCCTCCCAAAATGATTAATTTTACAAGAACTTATCTCCCACAGCCTCACCACTATAGCCACAGCCATAGCCCTCTCAGCCCTATTAAGCCTATTCTTTTACCTTCGCCTGTCCTACACCACCGCACTAACTATGGCCCCAACCTCACCACAAAACAAACTAAAATGACGCCTACAGCCCAAACTAAAAACAACAGCACTATCCACTATACTAGCCCTATCCACCCTACTACTCCCAATCTCCCCCGCCCTGATATAG----
JAM15874 ATGAACCCTGTTATAACCTCACTAATTATTTCAAGCCTAGCCCTAGGCACAATAATCACAATATCAAGCTCCCACTGACTGCTTGCCTGAATTGGGCTAGAACTAAACACCTTAGCAATCATCCCCATCATTGCAAAACAACACCACCCTCGAGCAACAGAAGCCGCCACAAAATACTTTCTAATCCAAGCCGCAGCCTCAGCAACCCTCCTCTTCTCAAGCACAATCAATGCTTGAACAACAGGAACCTGAGATATCATACAACTAACCAACCAGCCCGCCTGCATGATACTAACCATGGCACTATCAATAAAACTAGGCCTAGCCCCACTACACTTCTGACTTCCAGAGGTACTACAGGGGTCAACACTAAAAACAGCACTAATCATTGCTACATGACAAAAACTAGCCCCTGCAGCCCTACTATTCTTAACACACAACTCACTACACCCTCCAACCCTCCTTACAATGGGCCTACTGTCAACACTAATCGGTGGATGAGGCGGACTAAACCAAACACAGACACGAAAAATTATAGCATACTCATCCATCGCCCACCTAGGATGAATGGCATCAGTCCTAACCCTTACCCCAAACATCATGCTACTAAACCTAATACTATACATCCTAATAACCACCCCAACGTTTATACTACTAATATACTCATCATCTAAAACGATTAAAGACCTAACAACAACATGGGCCATCTCCCCAACAATAGCCGCCCTCCTACTGCTCCTACTCATATCAATAGGGGGCCTTCCACCCCTCACAGGCTTCCTCCCAAAATGATTAATTTTACAAGAACTTATCTCCCACAGCCTCACCACTATAGCCACAGCCATAGCCCTCTCAGCCCTATTAAGCCTATTCTTTTACCTTCGCCTGTCCTACACCACCGCACTAACTATGGCCCCAACCTCACCACAAAACAAACTAAAATGACGCCTACAGCCCAAACTAAAAACAACAGCACTATCCACTATACTAGCCCTATCCACCCTACTACTCCCAATCTCCCCCGCCCTGATATAG----
JAM15876 ATGAACCCTGTTATAACCTCACTAATTATTTCAAGCCTAGCCCTAGGCACAATAATCACAATATCAAGCTCCCACTGACTGCTTGCCTGAATTGGGCTAGAACTAAACACCTTAGCAATCATCCCCATCATTGCAAAACAACACCACCCTCGAGCAACAGAAGCCGCCACAAAATACTTTCTAATCCAAGCCGCAGCCTCAGCAACCCTCCTCTTCTCAAGCACAATCAATGCTTGAACAACAGGAACCTGAGATATCATACAACTAACCAACCAGCCCGCCTGCATGATACTAACCATGGCACTATCAATAAAACTAGGCCTAGCCCCACTACACTTCTGACTTCCAGAGGTACTACAGGGGTCAACACTAAAAACAGCACTAATCATTGCTACATGACAAAAACTAGCCCCTGCAGCCCTACTATTCTTAACACACAACTCACTACACCCTCCAACCCTCCTTACAATGGGCCTACTGTCAACACTAATCGGTGGATGAGGCGGACTAAACCAAACACAGACACGAAAAATTATAGCATACTCATCCATCGCCCACCTAGGATGAATGGCATCAGTCCTAACCCTTACCCCAAACATCATGCTACTAAACCTAATACTATACATCCTAATAACCACCCCAACGTTTATACTACTAATATACTCATCATCTAAAACGATTAAAGACCTAACAACAACATGGGCCATCTCCCCAACAATAGCCGCCCTCCTACTGCTCCTACTCATATCAATAGGGGGCCTTCCACCCCTCACAGGCTTCCTCCCAAAATGATTAATTTTACAAGAACTTATCTCCCACAGCCTCACCACTATAGCCACAGCCATAGCCCTCTCAGCCCTATTAAGCCTATTCTTTTACCTTCGCCTGTCCTACACCACCGCACTAACTATGGCCCCAACCTCACCACAAAACAAACTAAAATGACGCCTACAGCCCAAACTAAAAACAACAGCACTATCCACTATACTAGCCCTATCCACCCTACTACTCCCAATCTCCCCCGCCCTGATATAG----
JAM15877 ATGAACCCTGTTATAACCTCACTAATTATTTCAAGCCTAGCCCTAGGCACAATAATCACAATATCAAGCTCCCACTGACTGCTTGCCTGAATTGGGCTAGAACTAAACACCTTAGCAATCATCCCCATCATTGCAAAACAACACCACCCTCGAGCAACAGAAGCCGCCACAAAATACTTTCTAATCCAAGCCGCAGCCTCAGCAACCCTCCTCTTCTCAAGCACAATCAATGCTTGAACAACAGGAACCTGAGATATCATACAACTAACCAACCAGCCCGCCTGCATGATACTAACCATGGCACTATCAATAAAACTAGGCCTAGCCCCACTACACTTCTGACTTCCAGAGGTACTACAGGGGTCAACACTAAAAACAGCACTAATCATTGCTACATGACAAAAACTAGCCCCTGCAGCCCTACTATTCTTAACACACAACTCACTACACCCTCCAACCCTCCTTACAATGGGCCTACTGTCAACACTAATCGGTGGATGAGGCGGACTAAACCAAACACAGACACGAAAAATTATAGCATACTCATCCATCGCCCACCTAGGATGAATGGCATCAGTCCTAACCCTTACCCCAAACATCATGCTACTAAACCTAATACTATACATCCTAATAACCACCCCAACGTTTATACTACTAATATACTCATCATCTAAAACGATTAAAGACCTAACAACAACATGGGCCATCTCCCCAACAATAGCCGCCCTCCTACTGCTCCTACTCATATCAATAGGGGGCCTTCCACCCCTCACAGGCTTCCTCCCAAAATGATTAATTTTACAAGAACTTATCTCCCACAGCCTCACCACTATAGCCACAGCCATAGCCCTCTCAGCCCTATTAAGCCTATTCTTTTACCTTCGCCTGTCCTACACCACCGCACTAACTATGGCCCCAACCTCACCACAAAACAAACTAAAATGACGCCTACAGCCCAAACTAAAAACAACAGCACTATCCACTATACTAGCCCTATCCACCCTACTACTCCCAATCTCCCCCGCCCTGATATAG----
JAM15901 ATGAATCCCATTATAGCCTCACTAATCCTGTCCTCCCTGGCCCTAGGGACAATTATCACAATATCAAGCCACCACTGACTGCTTGCCTGAATCGGACTAGAACTAAACACACTAGCCATCATCCCCCTCATTGCAAAACATCATCACCCTCGTGCAACCGAGGCCGCCACAAAATATTTTCTTATCCAAGCTACCGCCTCTTCCACCCTTCTATTTTCAAGCACAATCAACGCCTGATCAACAGGAACCTGAGACATCACACAATTCACAAATCAAACGGCCTGCATCATACTAACCCTAGCCTTATCCATAAAACTAGGCCTAGCCCCAATACATTTTTGACTGCCAGAAGTCCTACAGGGCTCCACACTAAAAACAGCACTTATTATTACCACCTGACAAAAACTTGCCCCTATGACACTACTTTTTTTAACACATCAGTCACTACACCCCACAACCATATTGATAATAGGCCTACTATCAACCCTCATCGGCGGATGGGGCGGACTAAACCAAACACAAACACGAAAAATCATGGCGTACTCCTCAATTGCCCACCTTGGCTGAATAGCATCCATCCTTACACTGACCCCAAACATTTTAATCCTAAACCTATTACTTTATCTTCTAATAACACTAGCAACATTCACAGTACTTATGACAACATCATCAAAAACCATCAAAGACCTTACAATAGTATGAATAGTTTCCCCAACAGCCGCGGCACTACTACTTATTCTCCTTATATCCCTAGCTGGTCTTCCCCCACTAACAGGTTTCATACCAAAATGGTTAATTCTACAAGAACTGGTCTCACACAATATTACCGCAATAGCAACAATAATGGTACTTTCAGCCCTGCTCAGTCTCTTTTTCTACCTACGACTCTCTTATATAACCGCGCTAACACTATCACCAACTTCCCCACAAAACAAACTAAAATGACGGTTTCAACCA------AAACAAGCACTACTAGCCGTGACATTAACCCTCTCCGTGATACTGCTACCAGCTACACCAATTTTTATTTAA----
JAM15902 ATGAACCCCATCATAACCTCCATCATCATCTCAAGCCTTGCACTCGGCACAATCATCACAATATCAAGTTTTCACTGATTGGTCGCCTGAGCAGGACTAGAACTAAACACCCTAGCCATCATCCCTATTATTGCAAAACAACACCACCCCCGAGCAACAGAAGCCACCACAAAATACTTCCTAACCCAGGCAGCAGCCTCAGCCACTATTTTATTTTCAAGTACAGTTAACGCCTGATCCACAGGCTCATGAGATATTACCCAACTTACCAACCTTCCAGCCTGCCTTATATTAACAATAGCCCTAGCAATAAAACTAGGCCTCGCCCCCCTTCACTTCTGACTTCCAGAAGTCCTACAAGGCACCTCTTTAAAAACAGCCCTCATTATTACAACCTGACAAAAACTCGCCCCCTTATCCCTTCTTTATTTAACACACCCCTCCCTTCACCCAACAACACTAATAACAATAGGACTACTATCAGCCCTAATTGGGGGCTGAGGCGGAATAAATCAAACCCAAACCCGAAAAATCATAGCCTTCTCATCCATCGCCCATCTCGGTTGAATAGCAACCATCCTAATACTCGCCCCAAACATCTTACTCTTAAACCTGGTACTTTATATTCTAATAACAGCCTCTACATTTCTAACACTTATCATAACCTCCTCCAAAACAATCAAAGACATAACAGCAATCTGGCCTATTTCCCCAACAACAGCAACCCTTTTACTGGTTCTCCTTATATCAATGGGAGGCCTCCCTCCCCTAACCGGCTTCATACCAAAATGACTAATTCTACAAGAGCTAATTAACCACAACCTCCCCTTCACAGCAACAATTATAGCAATATCTGCACTCTTAAGCCTATTCTTCTACCTACGGCTATCCTACGTAACGGCACTAACCTTACACCCTGCCACCACACAAAACAAGTACAAATGGCGCCTGCCCTCAAAACTAAAAACAACAATAATAGCATCAACCCTAATATTATCAACCCTAATATTACCAATTATACCCTCCCTCATATAG----
JAM15903 ATGAACCCCATCATAACCTCCATCATCATCTCAAGCCTTGCACTCGGCACAATCATCACAATATCAAGTTTTCACTGATTGGTCGCCTGAGCAGGACTAGAACTAAACACCCTAGCCATCATCCCTATTATTGCAAAACAACACCACCCCCGAGCAACAGAAGCCACCACAAAATACTTCCTAACCCAGGCAGCAGCCTCAGCCACTATTTTATTTTCAAGTACAGTTAACGCCTGATCCACAGGCTCATGAGATATTACCCAACTTACCAACCTTCCAGCCTGCCTTATATTAACAATAGCCCTAGCAATAAAACTAGGCCTCGCCCCCCTTCACTTCTGACTTCCAGAAGTCCTACAAGGCACCTCTTTAAAAACAGCCCTCATTATTACAACCTGACAAAAACTCGCCCCCTTATCCCTTCTTTATTTAACACACCCCTCCCTTCACCCAACAACACTAATAACAATAGGACTACTATCAGCCCTAATTGGGGGCTGAGGCGGAATAAATCAAACCCAAACCCGAAAAATCATAGCCTTCTCATCCATCGCCCATCTCGGTTGAATAGCAACCATCCTAATACTCGCCCCAAACATCTTACTCTTAAACCTGGTACTTTATATTCTAATAACAGCCTCTACATTTCTAACACTTATCATAACCTCCTCCAAAACAATCAAAGACATAACAGCAATCTGGCCTATTTCCCCAACAACAGCAACCCTTTTACTGGTTCTCCTTATATCAATGGGAGGCCTCCCTCCCCTAACCGGCTTCATACCAAAATGACTAATTCTACAAGAGCTAATTAACCACAACCTCCCCTTCACAGCAACAATTATAGCAATATCTGCACTCTTAAGCCTATTCTTCTACCTACGGCTATCCTACGTAACGGCACTAACCTTACACCCTGCCACCACACAAAACAAGTACAAATGGCGCCTGCCCTCAAAACTAAAAACAACAATAATAGCATCAACCCTAATATTATCAACCCTAATATTACCAATTATACCCTCCCTCATATAG----
JAM15929 ATGAATCCGATTATAACCTCCCTTATCATCTCAAGTCTTGCTCTCGGCACAGTCATCACAATATCAAGCTTCCATTGACTTATAGCCTGAGTAGGACTAGAACTAAATACCCTAGCCATCATCCCCCTTATTGCAAAACAACACCACCCCCGAGCAACAGAAGCCACCACAAAATACTTCCTAACACAAGCAGTAGCCTCAGCTACTATTTTATTCTCAAGCACAGTTAACGCCTGATCAACTGGCACATGAGACATCACCCAGCTCACAAACCAACCTGCCTGCCTTCTATTAACAATAGCCCTGGCAATAAAGCTAGGCCTCGCCCCCCTCCACTTCTGACTTCCAGAAGTCCTACAGGGCACTTCTTTAAAAACAGCCCTCATCATTACGACCTGACAGAAGCTAGCCCCCTTATCACTTCTTTATTTAACACACCCCTCACTTCACCCCACAACACTAATAACAATAGGACTTATCTCAGCCTTAATTGGCGGCTGAGGCGGAATAAACCAAACCCAAACCCGAAAAATCATGGCCTTCTCATCCATCGCCCACCTTGGCTGAATAGCAGCCATCCTAATAATCTCCCCAAACATCCTACTCTTAAACCTAGCCCTCTATATTATTATAACAACCGCCACATTCCTAGCACTAATAATAACCGCCTCAAAAACAATCAAAGACATAACAACAACTTGGCCTCTCTCCCCTACAACAGCAACTTTACTACTAATTCTCCTTATATCAATAGGAGGCCTCCCACCTCTGACCGGCTTCATACCAAAATGGTTAATTTTACAAGAACTAATTGACCATAGCCTCCCCCTCACAGCAATAATTATAGCCCTATCTGCACTCTTAAGTCTATTCTTCTACTTACGACTTTCCTACGTAACAGCACTAACCCTACACCCAACCACCGCACAAAACAAGTACAAGTGGCGCCTACAATCAAAACTAAAAACAACACTAATGGCCACAACCCTAGTATTATCAACCCTTATGTTACCAACAATACCAATCCTCACATAG----
JAM15930 ATGAATCCGATTATAACCTCCCTTATCATCTCAAGTCTTGCTCTCGGCACAGTCATCACAATATCAAGCTTCCATTGACTTATAGCCTGAGTAGGACTAGAACTAAATACCCTAGCCATCATCCCCCTTATTGCAAAACAACACCACCCCCGAGCAACAGAAGCCACCACAAAATACTTCCTAACACAAGCAGTAGCCTCAGCTACTATTTTATTCTCAAGCACAGTTAACGCCTGATCAACTGGCACATGAGACATCACCCAGCTCACAAACCAACCTGCCTGCCTTCTATTAACAATAGCCCTGGCAATAAAGCTAGGCCTCGCCCCCCTCCACTTCTGACTTCCAGAAGTCCTACAGGGCACTTCTTTAAAAACAGCCCTCATCATTACGACCTGACAGAAGCTAGCCCCCTTATCACTTCTTTATTTAACACACCCCTCACTTCACCCCACAACACTAATAACAATAGGACTTATCTCAGCCTTAATTGGCGGCTGAGGCGGAATAAACCAAACCCAAACCCGAAAAATCATGGCCTTCTCATCCATCGCCCACCTTGGCTGAATAGCAGCCATCCTAATAATCTCCCCAAACATCCTACTCTTAAACCTAGCCCTCTATATTATTATAACAACCGCCACATTCCTAGCACTAATAATAACCGCCTCAAAAACAATCAAAGACATAACAACAACTTGGCCTCTCTCCCCTACAACAGCAACTTTACTACTAATTCTCCTTATATCAATAGGAGGCCTCCCACCTCTGACCGGCTTCATACCAAAATGGTTAATTTTACAAGAACTAATTGACCATAGCCTCCCCCTCACAGCAATAATTATAGCCCTATCTGCACTCTTAAGTCTATTCTTCTACTTACGACTTTCCTACGTAACAGCACTAACCCTACACCCAACCACCGCACAAAACAAGTACAAGTGGCGCCTACAATCAAAACTAAAAACAACACTAATGGCCACAACCCTAGTATTATCAACCCTTATATTACCAACAATACCAATCCTCACATAG----
JAM15957 ATGAACCCCATTATAACCTCACTGATTATTTCAAGCCTAGCCCTCGGCACATTAATCACAATGTCAAGCTTTCATTGATTACTTGCCTGAATCGGACTAGAACTAAACACCCTAGCAATCATTCCAATCATTGCAAAACAACACCACCCCCGCGCAACAGAGGCCGCCACAAAGTACTTTCTAATCCAGGCCGCAGCCTCAGCAACCCTCCTTTTCTCAAGCACAATCAATGCTTGGGCCACAGGAACCTGAGATATCACACAACTAACCAACCAACCTGCCTGTATCATATTAACTGCTGCCTTGTCAATAAAACTCGGCCTCGCCCCTATACACTTTTGACTTCCAGAAGTATTACAAGGGTCAACACTAAAAACAGCACTGATCATTGTCACATGACAAAAACTAGCCCCCGCAGCACTACTATTCTTAACACACAGCTCACTACACCCCCCCACCCTCCTTACAATAGGCTTATTATCAACACTTATCGGCGGTTGAGGTGGACTAAACCAAACACAAACACGAAAAATTATAGCTTACTCCTCAATCGCACACCTCGGATGAATAGCATCCGTACTAACCCTCGCCCCAAACATTATAATCCTAAATCTAACATTGTACATCCTAATAACCCTCCCAACATTCTTACTACTAATGTTTTCATCATCTAAAACTATTAAAGACCTGTCAACCACATGATCCACCTCCCCAATAATAGCGGCCCTTTTACTGATTCTCCTCATATCAATAGGAGGCCTCCCACCACTCACAGGATTTCTCCCAAAATGATTAATCTTACAAGAACTAATCTCGCACAACTTCGCCGCTATAGCCACAGCCCTGGCCCTCTCAGCATTATTGAGCCTCTTCTTTTACCTTCGCTTATCCTACACTACAGCACTAACCTTAGCCCCAACCTCACCACAAGACAAACTAAAATGACGCCTACGACCTAAACTGAAAACAACAGCCATATCAACAATACTAGCCCTATCCACCCTGCTTTTACCGCTCACCCCCGCCCTAATATAG----
JAM15959 ATGAACCCCATTATAACCTCACTAATTATTTCAAGCCTGGCCCTCGGCACAGTAATTACAATATCAAGCTTCCACTGACTACTTGCCTGAATTGGACTAGAATTAAACACCCTAGCAATCATCCCCATCATTGCAAAACAGCACCACCCGCGCGCAACAGAGGCCGCTACAAAATACTTTTTAATCCAGGCCGCAGCCTCAGCAACCCTGCTCTTCTCAAGCACAATCAATGCTTGAACTACCGGAACCTGAGACATCACACAACTAACTAACCTGCCAGCCTGCATTATATTAACCATAGCACTATCAATAAAACTGGGCCTCGCCCCACTACACTTCTGACTTCCAGAAGTATTACAAGGGTCAACACTAAAAACAGCACTAATCATTGCCACCTGACAAAAACTAGCCCCCGCAGCCCTTCTATTCTTAACACACAGCTCACTACACCCCTCAACCCTCCTTACAATAGGCCTGTTGTCAACAATCATCGGCGGCTGAGGCGGATTAAACCAAACACAAACACGAAAAATTATAGCATACTCCTCAATCGCCCATCTCGGATGAATAGCATCTGTCCTAACCCTTGCCCCAAACATCATAATCCTTAATCTAATATTATACATCCTAATAACCCTACCAACATTTATACTACTAATGTTCTCATCATCTAAAACCATCAAAGACCTAACAATAACATGAGCTATTTCCCCAACAATAGCTGCCCTCTTACTAATCCTCCTCATATCCATAGGGGGCCTTCCACCACTCACAGGATTCCTCCCAAAATGATTAATTCTACAAGAACTAATTTCCCACAACCTTGCCGCTATAGCAACAGCCATAGCCCTCTCAGCCTTACTAAGCCTCTTCTTTTACCTCCGCCTATCCTACACCACAGCGCTCACTCTCGCCCCAACTTCCCCCCAAGACAAATTAAAATGACGCCTACAACCTAAACTAAAAACAGCAGCCATATCAACAATACTAGCCCTATCCACCCTACTCCTCCCAATCTCCCCAACCCTGATATAG----
JAM15974 ATGAACCCCATTATAACCTCACTAATTATTTCAAGCCTGGCCCTCGGCACAGTAATTACAATATCAAGCTTCCACTGACTACTTGCCTGAATTGGACTAGAATTAAACACCCTAGCAATCATCCCCATCATTGCAAAACAGCACCACCCGCGCGCAACAGAGGCCGCTACAAAATACTTTTTAATCCAGGCCGCAGCCTCAGCAACCCTGCTCTTCTCAAGCACAATCAATGCTTGAACTACCGGAACCTGAGACATCACACAACTAACTAACCTGCCAGCCTGCATTATATTAACCATAGCACTATCAATAAAACTGGGCCTCGCCCCACTACACTTCTGACTTCCAGAAGTATTACAAGGGTCAACACTAAAAACAGCACTAATCATTGCCACCTGACAAAAACTAGCCCCCGCAGCCCTTCTATTCTTAACACACAGCTCACTACACCCCTCAACCCTCCTTACAATAGGCCTGTTGTCAACAATCATCGGCGGCTGAGGCGGATTAAACCAAACACAAACACGAAAAATTATAGCATACTCCTCAATCGCCCATCTCGGATGAATAGCATCTGTCCTAACCCTTGCCCCAAACATCATAATCCTTAATCTAATATTATACATCCTAATAACCCTACCAACATTTATACTACTAATGTTCTCATCATCTAAAACCATCAAAGACCTAACAATAACATGAGCTATTTCCCCAACAATAGCTGCCCTCTTACTAATCCTCCTCATATCCATAGGGGGCCTTCCACCACTCACAGGATTCCTCCCAAAATGATTAATTCTACAAGAACTAATTTCCCACAACCTTGCCGCTATAGCAACAGCCATAGCCCTCTCAGCCTTACTAAGCCTCTTCTTTTACCTCCGCCTATCCTACACCACAGCGCTCACTCTCGCCCCAACTTCCCCCCAAGACAAATTAAAATGACGCCTACAACCTAAACTAAAAACAGCAGCCATATCAACAATACTAGCCCTATCCACCCTACTCCTCCCAATCTCCCCAACCCTGATATAG----
JAM15976 ATGAATCCGATTATAACCTCCCTTATCATCTCAAGTCTTGCTCTCGGCACAGTCATCACAATATCAAGCTTCCATTGACTTATAGCCTGAGTAGGACTAGAACTAAATACCCTAGCCATCATCCCCCTTATTGCAAAACAACACCACCCCCGAGCAACAGAAGCCACCACAAAATACTTCCTAACACAAGCAGTAGCCTCAGCTACTATTTTATTCTCAAGCACAGTTAACGCCTGATCAACTGGCACATGAGACATCACCCAGCTCACAAACCAACCTGCCTGCCTTCTATTAACAATAGCCCTGGCAATAAAACTAGGCCTCGCCCCCCTCCACTTCTGACTTCCAGAAGTCCTACAGGGCACTTCTTTAAAAACAGCCCTCATCATTACGACCTGACAGAAGCTAGCCCCCTTATCACTTCTTTATTTAACACACCCCTCACTTCACCCCACAACACTAATAACAATAGGACTTATCTCAGCCTTAATTGGCGGCTGAGGCGGAATAAACCAAACCCAAACCCGAAAAATCATGGCCTTCTCATCCATCGCCCACCTTGGCTGAATAGCAGCCATCCTAATAATCTCCCCAAACATCCTACTCTTAAACCTAGCCCTCTATATTATTATAACAACCGCCACATTCCTAGCACTAATAATAACCGCCTCAAAAACAATCAAAGACATAACAACAACTTGGCCTCTCTCCCCTACAACAGCAACTTTACTACTAATTCTCCTTATATCAATAGGAGGCCTCCCACCTCTGACCGGCTTCATACCAAAATGGTTAATTTTACAAGAACTAATTGACCATAGCCTCCCCCTCACAGCAATAATTATAGCCCTATCTGCACTCTTAAGTCTATTCTTCTACTTACGACTTTCCTACGTAACAGCACTAACCCTACACCCAACCACCGCACAAAACAAGTACAAGTGGCGCCTACAATCAAAACTAAAAACAACACTAATGGCCACAACCCTAGTATTATCAACCCTTATGTTACCAACAATACCAATCCTCACATAG----
JAM15977 ATGAATCCGATTATAACCTCCCTTATCATCTCAAGTCTTGCTCTCGGCACAGTCATCACAATATCAAGCTTCCATTGACTTATAGCCTGAGTAGGACTAGAACTAAATACCCTAGCCATCATCCCCCTTATTGCAAAACAACACCACCCCCGAGCAACAGAAGCCACCACAAAATACTTCCTAACACAAGCAGTAGCCTCAGCTACTATTTTATTCTCAAGCACAGTTAACGCCTGATCAACTGGCACATGAGACATCACCCAGCTCACAAACCAACCTGCCTGCCTTCTATTAACAATAGCCCTGGCAATAAAGCTAGGCCTCGCCCCCCTCCACTTCTGACTTCCAGAAGTCCTACAGGGCACTTCTTTAAAAACAGCCCTCATCATTACGACCTGACAGAAGCTAGCCCCCTTATCACTTCTTTATTTAACACACCCCTCACTTCACCCCACAACACTAATAACAATAGGACTTATCTCAGCCTTAATTGGCGGCTGAGGCGGAATAAACCAAACCCAAACCCGAAAAATCATGGCCTTCTCATCCATCGCCCACCTTGGCTGAATAGCAGCCATCCTAATAATCTCCCCAAACATCCTACTCTTAAACCTAGCCCTCTATATTATTATAACAACCGCCACATTCCTAGCACTAATAATAACCGCCTCAAAAACAATCAAAGACATAACAACAACTTGGCCTCTCTCCCCTACAACAGCAACTTTACTACTAATTCTCCTTATATCAATAGGAGGCCTCCCACCTCTGACCGGCTTCATACCAAAATGGTTAATTTTACAAGAACTAATTGACCATAGCCTCCCCCTCACAGCAATAATTATAGCCCTATCTGCACTCTTAAGTCTATTCTTCTACTTACGACTTTCCTACGTAACAGCACTAACCCTACACCCAACCACCGCACAAAACAAGTACAAGTGGCGCCTACAATCAAAACTAAAAACAACACTAATGGCCACAACCCTAGTATTATCAACCCTTATATTACCAACAATACCAATCCTCACATAG----
JAM15979 ATGAATCCGATTATAACCTCCCTTATCATCTCAAGTCTTGCTCTCGGCACAGTCATCACAATATCAAGCTTCCATTGACTTATAGCCTGAGTAGGACTAGAACTAAATACCCTAGCCATCATCCCCCTTATTGCAAAACAACACCACCCCCGAGCAACAGAAGCCACCACAAAATACTTCCTAACACAAGCAGTAGCCTCAGCTACTATTTTATTCTCAAGCACAGTTAACGCCTGATCAACGGGCACATGAGACATCACCCAGCTCACAAACCAACCTGCCTGCCTTCTATTAACAATAGCCCTGGCAATAAAGCTAGGCCTCGCCCCCCTCCACTTCTGACTTCCAGAAGTCCTACAGGGCACTTCTTTAAAAACAGCCCTCATCATTACGACCTGACAGAAGCTAGCCCCCTTATCACTTCTTTATTTAACACACCCCTCACTTCACCCCACAACACTAATAACAATAGGACTTATCTCAGCCTTAATTGGCGGCTGAGGCGGAATAAACCAAACCCAAACCCGAAAAATCATGGCCTTCTCATCCATCGCCCACCTTGGCTGAATAGCAGCCATCCTAATAATCTCCCCAAACATCCTACTCTTAAACCTAGCCCTCTATATTATTATAACAACCGCCACATTCCTAGCACTAATAATAACCGCCTCAAAAACAATCAAAGACATAACAACAACTTGGCCTCTCTCCCCTACAACAGCAACTTTACTACTAATTCTCCTTATATCAATAGGAGGCCTCCCACCTCTGACCGGCTTCATACCAAAATGGTTAATTTTACAAGAACTAATTGACCATAGCCTCCCCCTCACAGCAATAATTATAGCCCTATCTGCACTCTTAAGTCTATTCTTCTACTTACGACTTTCCTACGTAACAGCACTAACCCTACACCCAACCACCGCACAAAACAAGTACAAGTGGCGCCTACAATCAAAACTAAAAACAACACTAATGGCCACAACCCTAGTATTATCAACCCTTATATTACCTACAATACCAATCCTCACATAG----
JAM15981 ATGAACCCCATTATAACCTCACTAATTATTTCAAGCCTGGCCCTCGGCACAGTAATTACAATATCAAGCTTCCACTGACTACTTGCCTGAATTGGACTAGAATTAAACACCCTAGCAATCATCCCCATCATTGCAAAACAGCACCACCCCCGCGCAACAGAAGCCGCTACAAAATACTTTTTAATCCAGGCCGCAGCCTCAGCAACCCTGCTCTTCTCAAGCACAATCAATGCTTGAACTACCGGAACCTGAGACATCACACAACTAACTAACCTGCCAGCCTGCATTATATTAACCATAGCACTATCAATAAAACTGGGCCTCGCCCCACTACACTTCTGACTTCCAGAAGTATTACAAGGGTCAACACTAAAAACAGCACTAATCATTGCCACCTGACAAAAACTAGCCCCCGCAGCCCTTCTATTCTTAACACACAGCTCACTACACCCCTCCACCCTCCTTACAATAGGCCTGTTGTCAACACTCATCGGCGGCTGAGGCGGATTAAACCAAACACAAACACGAAAAATTATAGCATACTCCTCAATCGCCCATCTCGGATGAATAGCATCTGTCCTAACCCTTGCCCCAAACATCATAATCCTTAATCTAACATTATACATCCTAATAACCCTACCAACATTTATACTACTAATGTTCTCATCATCTAAAACCATCAAAGACCTAACAATCACATGAACTATTTCCCCAACAATAGCTGCCCTCTTACTAATCCTCCTCATATCCATAGGGGGCCTTCCACCACTCACAGGATTCCTCCCAAAATGATTAATTCTACAAGAACTAATTTCCCACAACCTCGCCGCTATAGCCACAGCCATAGCCCTCTCAGCCTTACTAAGCCTCTTCTTCTACCTCCGCCTATCCTACACCACAGCACTCACTCTCGCCCCAACCTCCCCCCAAGACAAATTAAAATGACGCCTACAACCTAAACTAAAAACAGCAGCCATATCAACAATACTAGCCCTATCCACCCTACTCCTCCCAATCTCCCCCGCCCTGATATAG----
JAM15996 ATGAACCCCATTATAACCTCACTAATTATTTCAAGCCTGGCCCTCGGCACAGTAATTACAATATCAAGCTTCCACTGACTACTTGCCTGAATTGGACTAGAATTAAACACCCTAGCAATCATCCCCATCATTGCAAAACAGCACCACCCGCGCGCAACAGAGGCCGCTACAAAATACTTTTTAATCCAGGCCGCAGCCTCAGCAACCCTGCTCTTCTCAAGCACAATCAATGCTTGAACTACCGGAACCTGAGACATCACACAACTAACTAACCTGCCAGCCTGCATTATATTAACCATAGCACTATCAATAAAACTGGGCCTCGCCCCACTACACTTCTGACTTCCAGAGGTATTACAAGGGTCAACACTAAAAACAGCACTAATCATTGCCACCTGACAAAAACTAGCCCCCGCAGCCCTTCTATTCTTAACACACAGCTCACTACACCCCTCAACCCTCCTTACAATAGGCCTGTTGTCAACAATCATCGGCGGCTGAGGCGGATTAAACCAAACACAAACACGAAAAATTATAGCATACTCCTCAATCGCCCATCTCGGATGAATAGCATCTGTCCTAACCCTTGCCCCAAACATCATAATCCTTAATCTAATATTATACATCCTAATAACCCTACCAACATTTATACTACTAATGTTCTCATCATCTAAAACCATCAAAGACCTAACAATAACATGAGCTATTTCCCCAACAATAGCTGCCCTCTTACTAATCCTCCTCATATCCATAGGGGGCCTTCCACCACTCACAGGATTCCTCCCAAAATGATTAATTCTACAAGAACTAATTTCCCACAACCTTGCCGCTATAGCAACAGCCATAGCCCTCTCAGCCTTACTAAGCCTCTTCTTTTACCTCCGCCTATCCTACACCACAGCGCTCACTCTCGCCCCAACTTCCCCCCAAGACAAATTAAAATGACGCCTACAACCTAAACTAAAAACAGCAGCCATATCAACAATACTAGCCCTATCCACCCTACTCCTCCCAATCTCCCCAACCCTGATATAG----
JAM15997 ATGAACCCCATTATAACCTCACTGATTATTTCAAGCCTAGCCCTCGGCACATTAATCACAATGTCAAGCTTTCATTGATTACTTGCCTGAATCGGACTAGAACTAAACACCCTAGCAATCATTCCAATCATTGCAAAACAACACCACCCCCGCGCAACAGAGGCCGCCACAAAGTACTTTCTAATCCAGGCCGCAGCCTCAGCAACCCTCCTTTTCTCAAGCACAATCAATGCTTGGGCCACAGGAACCTGAGATATCACACAACTAACCAACCAACCTGCCTGTATCATATTAACTGCTGCCTTGTCAATAAAACTCGGCCTCGCCCCTATACACTTTTGACTTCCAGAAGTATTACAAGGGTCAACACTAAAAACAGCACTGATCATTGCCACATGACAAAAACTAGCCCCCGCAGCACTACTATTCTTAACACACAGCTCACTACACCCCCCCACCCTCCTTACAATAGGCTTATTATCAACACTTATCGGCGGTTGAGGTGGACTAAACCAAACACAAACACGAAAAATTATAGCTTACTCCTCAATCGCACACCTCGGATGAATAGCATCCGTACTAACCCTCGCCCCAAACATTATAATCCTAAATCTAACATTGTACATCCTAATAACCCTCCCAACATTCTTACTACTAATGTTTTCATCATCTAAAACTATTAAAGACCTGTCAACCACATGATCCACCTCCCCAATAATAGCGGCCCTTTTACTGATTCTCCTCATATCAATAGGAGGCCTCCCACCACTCACAGGATTTCTCCCAAAATGATTAATCTTACAAGAACTAATCTCGCACAACTTCGCCGCTATAGCCACAGCCCTGGCCCTCTCAGCATTATTGAGCCTCTTCTTTTACCTTCGCTTATCCTACACTACAGCACTAACCTTAGCCCCAACCTCACCACAAGACAAACTAAAATGACGCCTACGACCTAAACTGAAAACAACAGCCATATCAACAATACTAGCCCTATCCACCCTGCTTTTACCGCTCACCCCCGCCCTAATATAG----
JAM16007 ATGAACCCCATTATAACCTCACTAATTATTTCAAGCCTGGCCCTCGGCACAGTAATTACAATATCAAGCTTCCACTGACTACTTGCCTGAATTGGACTAGAATTAAACACCCTAGCAATCATCCCCATCATTGCAAAACAGCACCACCCGCGCGCAACAGAAGCCGCTACAAAATACTTTTTAATCCAGGCCGCAGCCTCAGCAACCCTGCTCTTCTCAAGCACAATCAATGCTTGAACTACCGGAACCTGAGACATCACACAACTAACTAACCTGCCAGCCTGCATTATATTAACCATAGCACTATCAATAAAACTGGGCCTCGCCCCACTACACTTCTGACTTCCAGAAGTATTACAAGGGTCAACACTAAAAACAGCACTAATCATTGCCACCTGACAAAAACTAGCCCCCGCAGCCCTTCTATTCTTAACACACAGCTCACTACACCCCTCAACCCTCCTTACAATAGGCCTGTTGTCAACAATCATCGGCGGCTGAGGCGGATTAAACCAAACACAAACACGAAAAATTATAGCATACTCCTCAATCGCCCATCTCGGATGAATAGCATCTGTCCTAACCCTTGCCCCAAACATCATAATCCTTAATCTAATATTATACATCCTAATAACCCTACCAACATTTATACTACTAATGTTCTCATCATCTAAAACCATCAAAGACCTAACAATAACATGAACTATTTCCCCAACAATAGCTGCCCTCTTACTAATCCTCCTCATATCCATAGGGGGCCTTCCACCACTCACAGGATTCCTCCCAAAATGATTAATTCTACAAGAACTAATTTCCCACAACCTTGCCGCTATAGCAACAGCCATAGCCCTCTCAGCCTTACTAAGCCTCTTCTTCTACCTCCGCCTATCCTACACCACAGCACTCACTCTCGCCCCAACCTCCCCCCAAGACAAATTAAAATGACGCCTACAACCTAAACTAAAAACAGCAGCCATATCAACAATACTAGCCCTATCCACCCTACTCCTCCCAATCTCCCCAACCCTGATATAG----
JAM16008 ATGAACCCCATTATAACCTCACTAATTATTTCAAGCCTGGCCCTCGGCACAGTAATTACAATATCAAGCTTCCACTGACTACTTGCCTGAATTGGACTAGAATTAAACACCCTAGCAATCATCCCCATCATTGCAAAACAGCACCACCCGCGCGCAACAGAAGCCGCTACAAAATACTTTTTAATCCAGGCCGCAGCCTCAGCAACCCTGCTCTTCTCAAGCACAATCAATGCTTGAACTACCGGAACCTGAGACATCACACAACTAACTAACCTGCCAGCCTGCATTATATTAACCATAGCACTATCAATAAAACTGGGCCTCGCCCCACTACACTTCTGACTTCCAGAAGTATTACAAGGGTCAACACTAAAAACAGCACTAATCATTGCCACCTGACAAAAACTAGCCCCCGCAGCCCTTCTATTCTTAACACACAGCTCACTACACCCCTCAACCCTCCTTACAATAGGCCTGTTGTCAACAATCATCGGCGGCTGAGGCGGATTAAACCAAACACAAACACGAAAAATTATAGCATACTCCTCAATCGCCCATCTCGGATGAATAGCATCTGTCCTAACCCTTGCCCCAAACATCATAATCCTTAATCTAATATTATACATCCTAATAACCCTACCAACATTTATACTACTAATGTTCTCATCATCTAAAACCATCAAAGACCTAACAATAACATGAACTATTTCCCCAACAATAGCTGCCCTCTTACTAATCCTCCTCATATCCATAGGGGGCCTTCCACCACTCACAGGATTCCTCCCAAAATGATTAATTCTACAAGAACTAATTTCCCACAACCTTGCCGCTATAGCAACAGCCATAGCCCTCTCAGCCTTACTAAGCCTCTTCTTCTACCTCCGCCTATCCTACACCACAGCACTCACTCTCGCCCCAACCTCCCCCCAAGACAAATTAAAATGACGCCTACAACCTAAACTAAAAACAGCAGCCATATCAACAATACTAGCCCTATCCACCCTACTCCTCCCAATCTCCCCAACCCTGATATAG----
JAM16010 ATGAACCCCATTATAACCTCACTAATTATTTCAAGCCTGGCCCTCGGCACAGTAATTACAATATCAAGCTTCCACTGACTACTTGCCTGAATTGGACTAGAATTAAACACCCTAGCAATCATCCCCATCATTGCAAAACAGCACCACCCGCGCGCAACAGAAGCCGCTACAAAATACTTTTTAATCCAGGCCGCAGCCTCAGCAACCCTGCTCTTCTCAAGCACAATCAATGCTTGAACTACCGGAACCTGAGACATCACACAACTAACTAACCTGCCAGCCTGCATTATATTAACCATAGCACTATCAATAAAACTGGGCCTCGCCCCACTACACTTCTGACTTCCAGAAGTATTACAAGGGTCAACACTAAAAACAGCACTAATCATTGCCACCTGACAAAAACTAGCCCCCGCAGCCCTTCTATTCTTAACACACAGCTCACTACACCCCTCAACCCTCCTTACAATAGGCCTGTTGTCAACAATCATCGGCGGCTGAGGCGGATTAAACCAAACACAAACACGAAAAATTATAGCATACTCCTCAATCGCCCATCTCGGATGAATAGCATCTGTCCTAACCCTTGCCCCAAGCATCATAATCCTTAATCTAATATTATACATCCTAATAACCCTACCAACATTTATACTACTAATGTTCTCATCATCTAAAACCATCAAAGACCTAACAATAACATGAACTATTTCCCCAACAATAGCTGCCCTCTTACTAATCCTCCTCATATCCATAGGGGGCCTTCCACCACTCACAGGATTCCTCCCAAAATGATTAATTCTACAAGAACTAATTTCCCACAACCTTGCCGCTATAGCAACAGCCATAGCCCTCTCAGCCTTACTAAGCCTCTTCTTCTACCTCCGCCTATCCTACACCACAGCACTCACTCTCGCCCCAACCTCCCCCCAAGACAAATTAAAATGACGCCTACAACCTAAACTAAAAACAGCAGCCATATCAACAATACTAGCCCTATCCACCCTACTCCTCCCAATCTCCCCAACCCTGATATAG----
JAM16013 ATGAACCCCATTATAACCTCACTAATTATTTCAAGCCTGGCCCTCGGCACAGTAATTACAATATCAAGCTTCCACTGACTACTTGCCTGAATTGGACTAGAATTAAACACCCTAGCAATCATCCCCATCATTGCAAAACAGCACCACCCGCGCGCAACAGAGGCCGCTACAAAATACTTTTTAATCCAGGCCGCAGCCTCAGCAACCCTGCTCTTCTCAAGCACAATCAATGCTTGAACTACCGGAACCTGAGACATCACACAACTAACTAACCTGCCAGCCTGCATTATATTAACCATAGCACTATCAATAAAACTGGGCCTCGCCCCACTACACTTCTGACTTCCAGAAGTATTACAAGGGTCAACACTAAAAACAGCACTAATCATTGCCACCTGACAAAAACTAGCCCCCGCAGCCCTTCTATTCTTAACACACAGCTCACTACACCCCTCAACCCTCCTTACAATAGGCCTGTTGTCAACAATCATCGGCGGCTGAGGCGGATTAAACCAAACACAAACACGAAAAATTATAGCATACTCCTCAATCGCCCATCTCGGATGAATAGCATCTGTCCTAACCCTTGCCCCAAACATCATAATCCTTAATCTAATATTATACATCCTAATAACCCTACCAACATTTATACTACTAATGTTCTCATCATCTAAAACCATCAAAGACCTAACAATAACATGAGCTATTTCCCCAACAATAGCTGCCCTCTTACTAATCCTCCTCATATCCATAGGGGGCCTTCCACCACTCACAGGATTCCTCCCAAAATGATTAATTCTACAAGAACTAATTTCCCACAACCTTGCCGCTATAGCAACAGCCATAGCCCTCTCAGCCTTACTAAGCCTCTTCTTTTACCTCCGCCTATCCTACACCACAGCGCTCACTCTCGCCCCAACTTCCCCCCAAGACAAATTAAAATGACGCCTACAACCTAAACTAAAAACAGCAGCCATATCAACAATACTAGCCCTATCCACCCTACTCCTCCCAATCTCCCCAACCCTGATATAG----
JAM16015 ATGAACCCCATTATAACCTCACTGATTATTTCAAGCCTAGCCCTCGGCACATTAATCACAATGTCAAGCTTTCATTGATTACTTGCCTGAATCGGACTAGAACTAAACACCCTAGCAATCATTCCAATCATTGCAAAACAACACCACCCCCGCGCAACAGAGGCCGCCACAAAGTACTTTCTAATCCAGGCCGCAGCCTCAGCAACCCTCCTTTTCTCAAGCACAATCAATGCTTGGGCCACAGGAACCTGAGATATCACACAACTGACCAACCAACCTGCCTGTATCATATTAACTGCTGCCTTGTCAATAAAACTCGGCCTCGCCCCTATACACTTTTGACTTCCAGAAGTATTACAAGGGTCAACACTAAAAACAGCACTGATCATTGCCACATGACAAAAACTAGCCCCCGCAGCACTACTATTCTTAACACACAGCTCACTACACCCCCCCACCCTCCTTACAATAGGCTTATTATCAACACTTATCGGCGGTTGAGGTGGGCTAAACCAAACACAAACACGAAAAATTATAGCTTACTCCTCAATCGCACACCTCGGATGAATAGCATCCGTACTAACCCTCGCCCCAAACATTATAATCCTAAATCTAACATTGTACATCCTAATAACCCTCCCAACATTCTTACTACTAATGTTTTCATCATCTAAAACTATTAAAGACCTGTCAACCACATGATCCACCTCCCCAATAATAGCGGCCCTTTTACTGATTCTCCTCATATCAATAGGAGGCCTCCCACCACTCACAGGATTCCTCCCAAAATGATTAATCTTACAAGAACTAATCTCGCACAACTTCGCCGCTATAGCCACAGCCCTGGCCCTCTCAGCATTATTGAGCCTCTTCTTTTACCTTCGCTTATCCTACACTACAGCACTAACCTTAGCCCCAACCTCACCACAAGACAAACTAAAATGACGCCTACGACCTAAACTGAAAACAACAGCCATATCAACAATACTAGCCCTATCCACCCTGCTTTTACCGCTCACCCCCGCCCTAATATAG----
JAM16016 ATGAATCCGATTATAACCTCCCTTATCATCTCAAGTCTTGCTCTCGGCACAGTCATCACAATATCAAGCTTCCATTGACTTATAGCCTGAGTAGGGCTAGAACTAAATACCCTAGCCATCATCCCCCTTATTGCAAAACAACACCACCCCCGAGCAACAGAAGCCACCACAAAATACTTCCTAACACAAGCAGCAGCCTCAGCTACTATTTTATTCTCAAGCACAGTTAACGCCTGGTCAACTGGCACATGAGACATCACCCAGCTCACAAACCAACCTGCCTGCCTTATATTAACAATAGCCCTGGCAATAAAGCTAGGCCTCGCCCCCCTCCACTTCTGACTTCCAGAAGTCCTACAGGGCACTTCTTTAAAAACAGCCCTCATCATTACGACCTGACAGAAGCTAGCCCCCTTATCACTTCTTTATTTAACACATCCCTCACTTCACCCCACAACACTAATAACAATAGGACTTATCTCAGCCTTAATCGGCGGCTGAGGCGGAATAAACCAAACCCAAACCCGAAAAATCATGGCCTTCTCATCCATCGCCCACCTTGGCTGAATAGCAACCATCCTAATAATCTCCCCAAACATCCTACTCTTAAACCTAGCTCTCTATATTATTATAACAACCGCCACATTCCTAGCACTAATCATAACCGCCTCAAAAACAATCAAAGACATAACAACAACTTGGCCTCTCTCCCCTACAACAGCAACTTTACTACTAATTCTCCTTATATCAATAGGAGGCCTCCCACCTCTGACCGGCTTCATACCAAAATGGTTAATTTTACAAGAACTGATTGACCATAGCCTCCCTCTCACAGCAATAATTATAGCCCTATCTGCACTCTTAAGTCTATTCTTCTACTTACGACTTTCCTACGTAACAGCACTAACCCTACACCCAACCACCGCACAAAACAAGTACAAGTGGCGCCTACAATCAAAACTAAAAACAACACTAATGGCCACAACCCTAGTATTATCAACCCTTATATTACCAACAATACCAATCCTCACATAG----
JAM16033 ATGAATCCGATTATAACCTCCCTTATCATCTCAAGTCTTGCTCTCGGCACAGTCATCACAATATCAAGCTTCCATTGACTTATAGCCTGAGTAGGACTAGAACTAAATACCCTAGCCATCATCCCCCTTATTGCAAAACAACACCACCCCCGAGCAACAGAAGCCACCACAAAATACTTCCTAACACAAGCAGTAGCCTCAGCTACTATTTTATTCTCAAGCACAGTTAACGCCTGATCAACTGGCACATGAGACATCACCCAGCTCACAAACCAACCTGCCTGCCTTCTATTAACAATAGCCCTGGCAATAAAGCTAGGCCTCGCCCCCCTCCACTTCTGACTTCCAGAAGTCCTACAGGGCACTTCTTTAAAAACAGCCCTCATCATTACGACCTGACAGAAGCTAGCCCCCTTATCACTTCTTTATTTAACACACCCCTCACTTCACCCCACAACACTAATAACAATAGGACTTATCTCAGCCTTAATTGGCGGCTGAGGCGGAATAAACCAAACCCAAACCCGAAAAATCATGGCCTTCTCATCCATCGCCCACCTTGGCTGAATAGCAGCCATCCTAATAATCTCCCCAAACATCCTACTCTTAAACCTAGCCCTCTATATTATTATAACAACCGCCACATTCCTAGCACTAATAATAACCGCCTCAAAAACAATCAAAGACATAACAACAACTTGGCCTCTCTCCCCTACAACAGCAACTTTACTACTAATTCTCCTTATATCAATAGGAGGCCTCCCACCTCTGACCGGCTTCATACCAAAATGGTTAATTTTACAAGAACTAATTGACCATAGCCTCCCCCTCACAGCAATAATTATAGCCCTATCTGCACTCTTAAGTCTATTCTTCTACTTACGACTTTCCTACGTAACAGCACTAACCCTACACCCAACCACCGCACAAAACAAGTACAAGTGGCGCCTACAATCAAAACTAAAAACAACACTAATGGCCACAACCCTAGTATTATCAACCCTTATATTACCAACAATACCAATCCTCACATAG----
JAM16034 ATGAACCCCATTATAACCTCACTAATTATTTCAAGCCTGGCCCTCGGCACAGTAATTACAATATCAAGCTTCCACTGACTACTTGCCTGAATTGGACTAGAATTAAACACCCTAGCAATCATCCCCATCATTGCAAAACAGCACCACCCGCGCGCAACAGAGGCCGCTACAAAATACTTTTTAATCCAGGCCGCAGCCTCAGCAACCCTGCTCTTCTCAAGCACAATCAATGCTTGAACTACCGGAACCTGAGACATCACACAACTAACTAACCTGCCAGCCTGCATTATATTAACCATAGCACTATCAATAAAACTGGGCCTCGCCCCACTACACTTCTGACTTCCAGAAGTATTACAAGGGTCAACACTAAAAACAGCACTAATCATTGCCACCTGACAAAAACTAGCCCCCGCAGCCCTTCTATTCTTAACACACAGCTCACTACACCCCTCAACCCTCCTTACAATAGGCCTGTTGTCAACAATCATCGGCGGCTGAGGCGGATTAAACCAAACACAAACACGAAAAATTATAGCATACTCCTCAATCGCCCATCTCGGATGAATAGCATCTGTCCTAACCCTTGCCCCAAACATCATAATCCTTAATCTAATATTATACATCCTAATAACCCTACCAACATTTATACTACTAATGTTCTCATCATCTAAAACCATCAAAGACCTAACAATAACATGAGCTATTTCCCCAACAATAGCTGCCCTCTTACTAATCCTCCTCATATCCATAGGGGGCCTTCCACCACTCACAGGATTCCTCCCAAAATGATTAATTCTACAAGAACTAATTTCCCACAACCTTGCCGCTATAGCAACAGCCATAGCCCTCTCAGCCTTACTAAGCCTCTTCTTTTACCTCCGCCTATCCTACACCACAGCGCTCACTCTCGCCCCAACTTCCCCCCAAGACAAATTAAAATGACGCCTACAACCTAAACTAAAAACAGCAGCCATATCAACAATACTAGCCCTATCCACCCTACTCCTCCCAATCTCCCCAACCCTGATATAG----
JAM16038 ATGAACCCCATTATAACCTCACTAATTATTTCAAGCCTGGCCCTCGGCACAGTAATTACAATATCAAGCTTCCACTGACTACTTGCCTGAATTGGACTAGAATTAAACACCCTAGCAATCATCCCCATCATTGCAAAACAGCACCACCCGCGCGCAACAGAGGCCGCTACAAAATACTTTTTAATCCAGGCCGCAGCCTCAGCAACCCTGCTCTTCTCAAGCACAATCAATGCTTGAACTACCGGAACCTGAGACATCACACAACTAACTAACCTGCCAGCCTGCATTATATTAACCATAGCACTATCAATAAAACTGGGCCTCGCCCCACTACACTTCTGACTTCCAGAAGTATTACAAGGGTCAACACTAAAAACAGCACTAATCATTGCCACCTGACAAAAACTAGCCCCCGCAGCCCTTCTATTCTTAACACACAGCTCACTACACCCCTCAACCCTCCTTACAATAGGCCTGTTGTCAACAATCATCGGCGGCTGAGGCGGATTAAACCAAACACAAACACGAAAAATTATAGCATACTCCTCAATCGCCCATCTCGGATGAATAGCATCTGTCCTAACCCTTGCCCCAAACATCATAATCCTTAATCTAATATTATACATCCTAATAACCCTACCAACATTTATACTACTAATGTTCTCATCATCTAAAACCATCAAAGACCTAACAATAACATGAGCTATTTCCCCAACAATAGCTGCCCTCTTACTAATCCTCCTCATATCCATAGGGGGCCTTCCACCACTCACAGGATTCCTCCCAAAATGATTAATTCTACAAGAACTAATTTCCCACAACCTTGCCGCTATAGCAACAGCCATAGCCCTCTCAGCCTTACTAAGCCTCTTCTTTTACCTCCGCCTATCCTACACCACAGCGCTCACTCTCGCCCCAACTTCCCCCCAAGACAAATTAAAATGACGCCTACAACCTAAACTAAAAACAGCAGCCATATCAACAATACTAGCCCTATCCACCCTACTCCTCCCAATCTCCCCAACCCTGATATAG----
JAM16043 ATGAACCCCATTATAACCTCACTGATTATTTCAAGCCTAGCCCTCGGCACATTAATCACAATGTCAAGCTTTCATTGATTACTTGCCTGAATCGGACTAGAACTAAACACCCTAGCAATCATTCCAATCATTGCAAAACAACACCACCCCCGCGCAACAGAGGCCGCCACAAAGTACTTTCTAATCCAGGCCGCAGCCTCAGCAACCCTCCTTTTCTCAAGCACAATCAATGCTTGGGCCACAGGAACCTGAGATATCACACAACTGACCAACCAACCTGCCTGTATCACATTAACTGCTGCCTTGTCAATAAAACTCGGCCTCGCCCCTATACACTTTTGACTTCCAGAAGTATTACAAGGGTCAACACTAAAAACAGCACTGATCATTGCCACATGACAAAAACTAGCCCCCGCAGCACTACTATTCTTAACACACAGCTCACTACACCCCCCCACCCTCCTTACAATAGGCTTATTATCAACACTTATCGGCGGTTGAGGTGGACTAAACCAAACACAAACACGAAAAATTATAGCTTACTCCTCAATCGCACACCTCGGATGAATAGCATCCGTACTAACCCTCGCCCCAAACATTATAATCCTAAATCTAACATTGTACATCCTAATAACCCTCCCAACATTCTTACTACTAATGTTTTCATCATCTAAAACTATTAAAGACCTGTCAACCACATGATCCACCTCCCCAATAATAGCGGCCCTTTTACTGATTCTCCTCATATCAATAGGAGGCCTCCCACCACTCACAGGATTCCTCCCAAAATGATTAATCTTACAAGAACTAATCTCGCACAACTTCGCCGCTATAGCCACAGCCCTGGCCCTCTCAGCATTATTGAGCCTCTTCTTTTACCTTCGCTTATCCTACACTACAGCACTAACCTTAGCCCCAACCTCACCACAAGACAAACTAAAATGACGCCTACGACCTAAACTGAAAACAACAGCCATATCAACAATACTAGCCCTATCCACCCTGCTTTTACCGCTCACCCCCGCCCTAATATAG----
JAM16044 ATGAATCCGATTATAACCTCCCTTATCATCTCAAGTCTTGCTCTCGGCACAGTCATCACAATATCAAGCTTCCATTGACTTATAGCCTGAGTAGGACTAGAACTAAATACCCTAGCCATCATCCCCCTTATTGCAAAACAACACCACCCCCGAGCAACAGAAGCCACCACAAAATACTTCCTAACACAAGCAGTAGCCTCAGCTACTATTTTATTCTCAAGCACAGTTAACGCCTGATCAACTGGCACATGAGACATCACCCAGCTCACAAACCAACCTGCCTGCCTTCTATTAACAATAGCCCTGGCAATAAAGCTAGGCCTCGCCCCCCTCCACTTCTGACTTCCAGAAGTCCTACAGGGCACTTCTTTAAAAACAGCCCTCATCATTACGACCTGACAGAAGCTAGCCCCCTTATCACTTCTTTATTTAACACACCCCTCACTTCACCCCACAACACTAATAACAATAGGACTTATCTCAGCCTTAATTGGCGGCTGAGGCGGAATAAACCAAACCCAAACCCGAAAAATCATGGCCTTCTCATCCATCGCCCACCTTGGCTGAATAGCAGCCATCCTAATAATCTCCCCAAACATCCTACTCTTAAACCTAGCCCTCTATATTATTATAACAACCGCCACATTCCTAGCACTAATAATAACCGCCTCAAAAACAATCAAAGACATAACAACAACTTGGCCTCTCTCCCCTACAACAGCAACTTTACTACTAATTCTCCTTATATCAATAGGAGGCCTCCCACCTCTGACCGGCTTCATACCAAAATGGTTAATTTTACAAGAACTAATTGACCATAGCCTCCCCCTCACAGCAATAATTATAGCCCTATCTGCACTCTTAAGTCTATTCTTCTACTTACGACTTTCCTACGTAACAGCACTAACCCTACACCCAACCACCGCACAAAACAAGTACAAGTGGCGCCTACAATCAAAACTAAAAACAACACTAATGGCCACAACCCTAGTATTATCAACCCTTATATTACCAACAATACCAATCCTCACATAG----
JAM16049 ATGAACCCCATTATAACCTCACTGATTATTTCAAGCCTAGCCCTCGGCACATTAATCACAATGTCAAGCTTTCATTGATTACTTGCCTGAATCGGACTAGAACTAAACACCCTAGCAATCATTCCAATCATTGCAAAACAACACCACCCCCGCGCAACAGAGGCCGCCACAAAGTACTTTCTAATCCAGGCCGCAGCCTCAGCAACCCTCCTTTTCTCAAGCACAATCAATGCTTGGGCCACAGGAACCTGAGATATCACACAACTAACCAACCAACCTGCCTGTATCATATTAACTGCTGCCTTGTCAATAAAACTCGGCCTCGCCCCTATACACTTTTGACTTCCAGAAGTATTACAAGGGTCAACACTAAAAACAGCACTGATCATTGCCACATGACAAAAACTAGCCCCCGCAGCACTACTATTCTTAACACACAGCTCACTACACCCCCCCACCCTCCTTACAATAGGCTTATTATCAACACTTATCGGCGGTTGAGGTGGACTAAACCAAACACAAACACGAAAAATTATAGCTTACTCCTCAATCGCACACCTCGGATGAATAGCATCCGTACTAACCCTCGCCCCAAACATTATAATCCTAAATCTAACATTGTACATCCTAATAACCCTCCCAACATTCTTACTACTAATGTTTTCATCATCTAAAACTATTAAAGACCTGTCAACCACATGATCCACCTCCCCAATAATAGCGGCCCTTTTACTGATTCTCCTCATATCAATAGGAGGCCTCCCACCACTCACAGGATTTCTCCCAAAATGATTAATCTTACAAGAACTAATCTCGCACAACTTCGCCGCTATAGCCACAGCCCTGGCCCTCTCAGCATTATTGAGCCTCTTCTTTTACCTTCGCTTATCCTACACTACAGCACTAACCTTAGCCCCAACCTCACCACAAGACAAACTAAAATGACGCCTACGACCTAAACTGAAAACAACAGCCATATCAACAATACTAGCCCTATCCACCCTGCTTTTACCGCTCACCCCCGCCCTAATATAG----
JAM16053 ATGAACCCCATTATAACCTCACTAATTATTTCAAGCCTGGCCCTCGGCACAGTAATTACAATATCAAGCTTCCACTGACTACTTGCCTGAATTGGACTAGAATTAAACACCCTAGCAATCATCCCCATCATTGCAAAACAGCACCACCCGCGCGCAACAGAGGCCGCTACAAAATACTTTTTAATCCAGGCCGCAGCCTCAGCAACCCTGCTCTTCTCAAGCACAATCAATGCTTGAACTACCGGAACCTGAGACATCACACAACTAACTAACCTGCCAGCCTGCATTATATTAACCATAGCACTATCAATAAAACTGGGCCTCGCCCCACTACACTTCTGACTTCCAGAAGTATTACAAGGGTCAACACTAAAAACAGCACTAATCATTGCCACCTGACAAAAACTAGCCCCCGCAGCCCTTCTATTCTTAACACACAGCTCACTACACCCCTCAACCCTCCTTACAATAGGCCTGTTGTCAACAATCATCGGCGGCTGAGGCGGATTAAACCAAACACAAACACGAAAAATTATAGCATACTCCTCAATCGCCCATCTCGGATGAATAGCATCTGTCCTAACCCTTGCCCCAAACATCATAATCCTTAATCTAATATTATACATCCTAATAACCCTACCAACATTTATACTACTAATGTTTTCATCATCTAAAACCATCAAAGACCTAACAATAACATGAACTATTTCCCCAACAATAGCTGCCCTCTTACTAATCCTCCTCATATCCATAGGGGGCCTTCCACCACTCACAGGATTCCTCCCAAAATGATTAATTCTACAAGAACTAATTTCCCACAACCTTGCCGCTATAGCAACAGCCATAGCCCTCTCAGCCTTACTAAGCCTCTTCTTCTACCTCCGCCTATCCTACACCACAGCACTCACTCTCGCCCCAACCTCCCCCCAAGACAAATTAAAATGACGCCTACAACCTAAACTAAAAACAGCAGCCATATCAACAATACTAGCCCTATCCACCCTACTCCTCCCAATCTCCCCAACCCTGATATAG----
JAM16054 ATGAACCCCATTATAACCTCACTAATTATTTCAAGCCTGGCCCTCGGCACAGTAATTACAATATCAAGCTTCCACTGACTACTTGCCTGAATTGGACTAGAATTAAACACCCTAGCAATCATCCCCATCATTGCAAAACAGCACCACCCGCGCGCAACAGAAGCCGCTACAAAATACTTTTTAATCCAGGCCGCAGCCTCAGCAACCCTGCTCTTCTCAAGCACAATCAATGCTTGAACTACCGGAACCTGAGACATCACACAACTAACTAACCTGCCAGCCTGCATTATATTAACCATAGCACTATCAATAAAACTGGGCCTCGCCCCACTACACTTCTGACTTCCAGAAGTATTACAAGGGTCAACACTAAAAACAGCACTAATCATTGCCACCTGACAAAAACTAGCCCCCGCAGCCCTTCTATTCTTAACACACAGCTCACTACACCCCTCAACCCTCCTTACAATAGGCCTGTTGTCAACAATCATCGGCGGCTGAGGCGGATTAAACCAAACACAAACACGAAAAATTATAGCATACTCCTCAATCGCCCATCTCGGATGAATAGCATCTGTCCTAACCCTTGCCCCAAACATCATAATCCTCAATCTAATATTATACATCCTAATAACCCTACCAACATTTATACTACTAATGTTCTCATCATCTAAAACCATCAAAGACCTAACAATAACATGAACTATTTCCCCAACAATAGCTGCCCTCTTACTAATCCTCCTCATATCCCTAGGGGGCCTTCCACCACTCACAGGATTCCTCCCAAAATGATTAATTCTACAAGAACTAATTTCCCACAACCTTGCCGCTATAGCAACAGCCATAGCCCTCTCAGCCTTACTAAGCCTCTTCTTCTACCTCCGCCTATCCTACACCACAGCACTCACTCTCGCCCCAACCTCCCCCCAAGACAAATTAAAATGACGCCTACAACCTAAACTAAAAACAGCAGCCATATCAACAATACTAGCCCTATCCACCCTACTCCTCCCAATCTCCCCAACCCTGATATAG----
JAM16093 ATGAACCCCATTATAACCTCACTAATTATTTCAAGCCTGGCCCTCGGCACAGTAATTACAATATCAAGCTTCCACTGACTACTTGCCTGAATTGGACTAGAATTAAACACCCTAGCAATCATCCCCATCATTGCAAAACAGCACCACCCGCGCGCAACAGAAGCCGCTACAAAATACTTTTTAATCCAGGCCGCAGCCTCAGCAACCCTGCTCTTCTCAAGCACGATCAATGCTTGAACTACCGGAACCTGAGACATCACACAACTAACTAACCTGCCAGCCTGCATTATATTAACCATAGCACTATCAATAAAACTGGGCCTCGCCCCACTACACTTCTGACTTCCAGAAGTATTACAAGGGTCAACACTAAAAACAGCACTAATCATTGCCACCTGACAAAAACTAGCCCCCGCAGCCCTTCTATTCTTAACACACAGCTCACTACACCCCTCAACCCTCCTTACAATAGGCCTGTTGTCAACAATCATCGGCGGCTGAGGCGGATTAAACCAAACACAAACACGAAAAATTATAGCATACTCCTCAATCGCCCATCTCGGATGAATAGCATCTGTCCTAACCCTTGCCCCAAACATCATAATCCTCAATCTAATATTATACATCCTAATAACCCTACCAACATTTATACTACTAATGTTCTCATCATCTAAAACCATCAAAGACCTAACAATAACATGAACTATTTCCCCAACAATAGCTGCCCTCTTACTAATCCTCCTCATATCCATAGGGGGCCTTCCACCACTCACAGGATTCCTCCCAAAATGACTAATTCTACAAGAACTAATTTCCCACAACCTTGCCGCTATAGCAACAGCCATAGCCCTCTCAGCCTTACTAAGCCTCTTCTTCTACCTCCGCCTATCCTACACCACAGCACTCACTCTCGCCCCAACCTCCCCCCAAGACAAATTAAAATGACGCCTACAACCTAAACTAAAAACAGCAGCCATATCAACAATACTAGCCCTATCCACCCTACTCCTCCCAATCTCCCCAACCCTGATATAG----
JAM16100 ATGAACCCCATTATAACCTCACTGATTATTTCAAGCCTAGCCCTCGGCACATTAATCACAATGTCAAGCTTTCATTGATTACTTGCCTGAATCGGACTAGAACTAAACACCCTAGCAATCATTCCAATCATTGCAAAACAACACCACCCCCGCGCAACAGAGGCCGCCACAAAGTACTTTCTAATCCAGGCCGCAGCCTCAGCAACCCTCCTTTTCTCAAGCACAATCAATGCTTGGGCCACAGGAACCTGAGATATCACACAACTGACCAACCAACCTGCCTGTATCATATTAACTGCTGCCTTGTCAATAAAACTCGGCCTCGCCCCTATACACTTTTGACTTCCAGAAGTATTACAAGGGTCAACACTAAAAACAGCACTGATCATTGCCACATGACAAAAACTAGCCCCCGCAGCACTACTATTCTTAACACACAGCTCACTACACCCCCCCACCCTCCTTACAATAGGCTTATTATCAACACTTATCGGCGGTTGAGGTGGACTAAACCAAACACAAACACGAAAAATTATAGCTTACTCCTCAATCGCACACCTCGGATGAATAGCATCCGTACTAACCCTCGCCCCAAACATTATAATCCTAAATCTAACATTGTACATCCTAATAACCCTCCCAACATTCTTACTACTAATGTTTTCATCATCTAAAACTATTAAAGACCTGTCAACCACATGATCCACCTCCCCAATAATAGCGGCCCTTTTACTGATTCTCCTCATATCAATAGGAGGCCTCCCACCACTCACAGGATTCCTCCCAAAATGATTAATCTTACAAGAACTAATCTCGCACAACTTCGCCGCTATAGCCACAGCCCTGGCCCTCTCAGCATTATTGAGCCTCTTCTTTTACCTTCGCTTATCCTACACTACAGCACTAACCTTAGCCCCAACCTCACCACAAGACAAACTAAAATGACGCCTACGACCTAAACTGAAAACAACAGCCATATCAACAATACTAGCCCTATCCACCCTGCTTTTACCGCTCACCCCCGCCCTAATATAG----
JAM16101 ATGAACCCCATTATAACCTCACTGATTATTTCAAGCCTAGCCCTCGGCACATTAATCACAATGTCAAGCTTTCATTGATTACTTGCCTGAATCGGACTAGAACTAAACACCCTAGCAATCATTCCAATCATTGCAAAACAACACCACCCCCGCGCAACAGAGGCCGCCACAAAGTACTTTCTAATCCAGGCCGCAGCCTCAGCAACCCTCCTTTTCTCAAGCACAATCAATGCTTGGGCCACAGGAACCTGAGATATCACACAACTGACCAACCAACCTGCCTGTATCATATTAACTGCTGCCTTGTCAATAAAACTCGGCCTCGCCCCTATACACTTTTGACTTCCAGAAGTATTACAAGGGTCAACACTAAAAACAGCACTGATCATTGCCACATGACAAAAACTAGCCCCCGCAGCACTACTATTCTTAACACACAGCTCACTACACCCCCCCACCCTCCTTACAATAGGCTTATTATCAACACTTATCGGCGGTTGAGGTGGACTAAACCAAACACAAACACGAAAAATTATAGCTTACTCCTCAATCGCACACCTCGGATGAATAGCATCCGTACTAACCCTCGCCCCAAACATTATAATCCTAAATCTAACATTGTACATCCTAATAACCCTCCCAACATTCTTACTACTAATGTTTTCATCATCTAAAACTATTAAAGACCTGTCAACCACATGATCCACCTCCCCAATAATAGCGGCCCTTTTACTGATTCTCCTCATATCAATAGGAGGCCTCCCACCACTCACAGGATTCCTCCCAAAATGATTAATCTTACAAGAACTAATCTCGCACAACTTCGCCGCTATAGCCACAGCCCTGGCCCTCTCAGCATTATTGAGCCTCTTCTTTTACCTTCGCTTATCCTACACTACAGCACTAACCTTAGCCCCAACCTCACCACAAGACAAACTAAAATGACGCCTACGACCTAAACTGAAAACAACAGCCATATCAACAATACTAGCCCTATCCACCCTGCTTTTACCGCTCACCCCCGCCCTAATATAG----
JAM16103 ATGAACCCCATTATAACCTCACTGATTATTTCAAGCCTAGCCCTCGGCACATTAATCACGATGTCAAGCTTTCATTGATTACTTGCCTGAATCGGACTAGAACTAAACACCCTAGCAATCATTCCAATCATTGCAAAACAACACCACCCCCGCGCAACAGAGGCCGCCACAAAGTACTTTCTAATCCAGGCCGCAGCCTCAGCAACCCTCCTTTTCTCAAGCACAATCAATGCTTGGGCCACAGGAACCTGAGATATTACACAACTAACCAACCAACCTGCCTGTATCATATTAACTGCTGCCTTGTCAATAAAACTCGGCCTCGCCCCTATACACTTTTGACTTCCAGAAGTATTACAAGGCTCAACACTAAAAACAGCACTGATCATTGCCACATGACAAAAACTAGCCCCCGCAGCACTACTATTCTTAACACACAGCTCACTACACCCCCCCACCCTCCTTACAATAGGCTTATTATCAACACTTATCGGCGGTTGAGGTGGACTAAACCAAACACAGACACGAAAAATTATAGCTTACTCCTCAATCGCACACCTCGGATGAATAGCATCCGTACTAACCCTCGCCCCAAACATTATAATCCTAAATCTAATATTGTACATCCTAATAACCCTCCCAACATTCTTACTACTAATGTTTTCATCATCTAAAACCATTAAAGACCTAACAACCACATGATCCACCTCCCCAATAATAGCGGCCCTTTTACTGATTCTCCTCATGTCAATAGGAGGCCTCCCACCACTCACAGGATTCCTCCCAAAATGACTAATCTTACAAGAACTAATCTCACACAACTTCGCCGCTATAGCCACAGCCATAGCCCTCTCAGCATTATTGAGCCTCTTCTTTTACCTTCGCTTATCCTACACTACAGCACTTACCTTAGCCCCAACCTCACCACAAGACAAACTAAAATGACGCCTACGACCTAAACTGAAAACAACAACCATATCAACAATACTAGCCCTATCCACCCTACTTTTACCGCTCACCCCCGCCCTAATATAG----
JAM16105 ATGAACCCCATTATAACCTCACTAATTATTTCAAGCCTGGCCCTCGGCACAGTAATTACAATATCAAGCTTCCACTGACTACTTGCCTGAATTGGACTAGAATTAAACACCCTAGCAATCATCCCCATCATTGCAAAACAGCACCACCCGCGCGCAACAGAGGCCGCTACAAAATACTTTTTAATCCAGGCCGCAGCCTCAGCAACCCTGCTCTTCTCAAGCACAATCAATGCTTGAACTACCGGAACCTGAGACATCACACAACTAACTAACCTGCCAGCCTGCATTATATTAACCATAGCACTATCAATAAAACTGGGCCTCGCCCCACTACACTTCTGACTTCCAGAAGTATTACAAGGGTCAACACTAAAAACAGCACTAATCATTGCCACCTGACAAAAACTAGCCCCCGCAGCCCTTCTATTCTTAACACACAGCTCACTACACCCCTCAACCCTCCTTACAATAGGCCTGTTGTCAACAATCATCGGCGGCTGAGGCGGATTAAACCAAACACAAACACGAAAAATTATAGCATACTCCTCAATCGCCCATCTCGGATGAATAGCATCTGTCCTAACCCTTGCCCCAAACATCATAATCCTTAATCTAATATTATACATCCTAATAACCCTACCAACATTTATACTACTAATGTTCTCATCATCTAAAACCATCAAAGACCTAACAATAACATGAACTATTTCCCCAACAATAGCTGCCCTCTTACTAATCCTCCTCATATCCATAGGGGGCCTTCCACCACTCACAGGATTCCTCCCAAAATGATTAATTCTACAAGAACTAATTTCCCACAACCTTGCCGCTATAGCAACAGCCATAGCCCTCTCAGCCTTACTAAGCCTCTTCTTCTACCTCCGCCTATCCTACACCACAGCGCTCACTCTCGCCCCAACTTCCCCCCAAGACAAATTAAAATGACGCCTACAACCTAAACTAAAAACAGCAGCCATATCAACAATACTAGCCCTATCCGCCCTACTCCTCCCAATCTCCCCAACCCTGATATAG----
JAM16112 ATGAATCCGATTATAACCTCCCTTATCATCTCAAGTCTTGCTCTCGGCACAGTCATCACAATATCAAGCTTCCATTGACTTATAGCCTGAGTAGGACTAGAACTAAATACCCTAGCCATCATCCCCCTTATTGCAAAACAACACCACCCCCGAGCAACAGAAGCCACCACAAAATACTTCCTAACACAAGCAGTAGCCTCAGCTACTATTTTATTCTCAAGCACAGTTAACGCCTGATCAACTGGCACATGAGACATCACCCAGCTCACAAACCAACCTGCCTGCCTTCTATTAACAATAGCCCTGGCAATAAAGCTAGGCCTCGCCCCCCTCCACTTCTGACTTCCAGAAGTCCTACAGGGCACTTCTTTAAAAACAGCCCTCATCATTACGACCTGACAGAAGCTAGCCCCCTTATCACTTCTTTATTTAACACACCCCTCACTTCACCCCACAACACTAATAACAATAGGACTTATCTCAGCCTTAATTGGCGGCTGAGGCGGAATAAACCAAACCCAAACCCGAAAAATCATGGCCTTCTCATCCATCGCCCACCTTGGCTGAATAGCAGCCATCCTAATAATCTCCCCAAACATCCTACTCTTAAACCTAGCCCTCTATATTATTATAACAACCGCCACATTCCTAGCACTAATAATAACCGCCTCAAAAACAATCAAAGACATAACAACAACTTGGCCTCTCTCCCCTACAACAGCAACTTTACTACTAATTCTCCTTATATCAATAGGAGGCCTCCCACCTCTGACCGGCTTCATACCAAAATGGTTAATTTTACAAGAACTAATTGACCATAGCCTCCCCCTCACAGCAATAATTATAGCCCTATCTGCACTCTTAAGTCTATTCTTCTACTTACGACTTTCCTACGTAACAGCACTAACCCTACACCCAACCACCGCACAAAACAAGTACAAGTGGCGCCTACAATCAAAACTAAAAACAACACTAATGGCCACAACCCTAGTATTATCAACCCTTATGTTACCAACAATACCAATCCTCACATAG----
JAM16123 ATGAACCCCATTATAACCTCACTAATTATTTCAAGCCTGGCCCTCGGCACAGTAATTACAATATCAAGCTTCCACTGACTACTTGCCTGAATTGGACTAGAATTAAACACCCTAGCAATCATCCCCATCATTGCAAAACAGCACCACCCGCGCGCAACAGAGGCCGCTACAAAATACTTTTTAATCCAGGCCGCAGCCTCAGCAACCCTGCTCTTCTCAAGCACAATCAATGCTTGAACTACCGGAACCTGAGACATCACACAACTAACTAACCTGCCAGCCTGCATTATATTAACCATAGCACTATCAATAAAACTGGGCCTCGCCCCACTACACTTCTGACTTCCAGAGGTATTACAAGGGTCAACACTAAAAACAGCACTAATCATTGCCACCTGACAAAAACTAGCCCCCGCAGCCCTTCTATTCTTAACACACAGCTCACTACACCCCTCAACCCTCCTTACAATAGGCCTGTTGTCAACAATCATCGGCGGCTGAGGCGGATTAAACCAAACACAAACACGAAAAATTATAGCATACTCCTCAATCGCCCATCTCGGATGAATAGCATCTGTCCTAACCCTTGCCCCAAACATCATAATCCTTAATCTAATATTATACATCCTAATAACCCTACCAACATTTATACTACTAATGTTCTCATCATCTAAAACCATCAAAGACCTAACAATAACATGAGCTATTTCCCCAACAATAGCTGCCCTCTTACTAATCCTCCTCATATCCATAGGGGGCCTTCCACCACTCACAGGATTCCTCCCAAAATGATTAATTCTACAAGAACTAATTTCCCACAACCTTGCCGCTATAGCAACAGCCATAGCCCTCTCAGCCTTACTAAGCCTCTTCTTTTACCTCCGCCTATCCTACACCACAGCGCTCACTCTCGCCCCAACTTCCCCCCAAGACAAATTAAAATGACGCCTACAACCTAAACTAAAAACAGCAGCCATATCAACAATACTAGCCCTATCCACCCTACTCCTCCCAATCTCCCCAACCCTGATATAG----
JAM16127 ATGAACCCCATTATAACCTCACTAATTATCTCAAGCCTCGCCCTTGGTACAATAATTACAATATCAAGCTTCCACTGACTACTTGCCTGAATTGGCCTAGAACTAAACACCCTAGCAATTATCCCCATTATCGCAAAACAACATCACCCCCGCGCAACAGAAGCCGCCACAAAATACTTTTTAATCCAAGCCGCGGCCTCCGCCACCTTATTATTCTCAAGCACAATCAATGCCTGAACAACAGGAACATGAGATATTATACAGCTCACTAACCAACCCGCCTGCATAATACTAACCATGGCACTATCAATAAAATTAGGATTAGCCCCATTGCACTTCTGACTACCAGAAGTACTACAAGGGTCAACACTAAAAACAGCACTAATTGTTGCTACATGACAAAAGCTCGCCCCAGCCACTCTATTATTTTTAACACACAACTCACTACACCCTACCACCCTTCTAACGTTAGGCCTGCTATCCACGCTAGTCGGAGGCTGAGGGGGACTAAACCAAACACAAACACGAAAAATCATAGCATATTCATCAATCGCCCACCTAGGATGAATAGCAGCTGTCTTAACCCTGGCCCCAAACATCATAGTCTTAAACCTGACACTATATGTCCTAATAACCCTACCAGCATTCATAATACTAATATTTTCCTCATCAAAAACTATCAAAGACATTTCAACCACATGAACCATCTCCCCTACAATTGCCACCCTACTATTGATTCTTCTCATGTCTATAGAGGCCTNCCCCCCACTCACAGGCTTCATACCAAAATGACTAATTCTACAAGAATTAGTCTCACACAACCTCACCCCCATAGCCACAGCCATAGTACTTTCCGCCCTACTCAGCCTATTTTTTTACCTCCGCCTGTCCTACGTTACAGCACTAACCCTAGCCCCAACCTCCCCACAAGACAAACTAAAATGACGCCTACAACCAAAATTAAAAACCACAACAATATCCGCAATACTAGCCCTATCCACCCTACTCCTTCCCATCACCCCCGCCCTAATCTAA----
JAM16129 ATGAACCCCATTATAACCTCACTAATTATTTCAAGCCTGGCCCTCGGCACAGTAATTACAATATCAAGCTTCCACTGACTACTTGCCTGAATTGGACTAGAATTAAACACCCTAGCAATCATCCCCATCATTGCAAAACAGCACCACCCGCGCGCAACAGAAGCCGCTACAAAATACTTTTTAATCCAGGCCGCAGCCTCAGCAACCCTGCTCTTCTCAAGCACAATCAATGCTTGAACTACCGGAACCTGAGACATCACACAACTAACTAACCTGCCAGCCTGCATTATATTAACCATAGCACTATCAATAAAACTGGGCCTCGCCCCACTACACTTCTGACTTCCAGAAGTATTACAAGGGTCAACACTAAAAACAGCACTAATCATTGCCACCTGACAAAAACTAGCCCCCGCAGCCCTTCTATTCTTAACACACAGCTCACTACACCCCTCAACCCTCCTTACAATAGGCCTGTTGTCAACAATCATCGGCGGCTGAGGCGGATTAAACCAAACACAAACACGAAAAATTATAGCATACTCCTCAATCGCCCATCTCGGATGAATAGCATCTGTCCTAACCCTTGCCCCAAACATCATAATCCTCAATCTAATATTATACATCCTAATAACCCTACCAACATTTATACTACTAATGTTCTCATCATCTAAAACCATCAAAGACCTAACAATAACATGAACTATTTCCCCAACAATAGCTGCCCTCTTACTAATCCTCCTCATATCCATAGGGGGCCTTCCACCACTCACAGGATTCCTCCCAAAATGATTAATTCTACAAGAACTAATTTCCCACAACCTTGCCGCTATAGCAACAGCCATAGCCCTCTCAGCCTTACTAAGCCTCTTCTTCTACCTCCGCCTATCCTACACCACAGCACTCACTCTCGCCCCAACCTCCCCCCAAGACAAATTAAAATGACGCCTACAACCTAAACTAAAAACAGCAGCCATATCAACAATACTAGCCCTATCCACCCTACTCCTCCCAATCTCCCCAACCCTGATATAG----
JAM16176 ATGAACCCCTTTATAACCTCAATTATCGTGTCCAGTCTAGCCACAGGCACAATCATCACAATAACAAGCTTCCACTGGTTAATAGCCTGAATTGGACTTGAACTAAACACACTAGCCATTATCCCCATTATCGCAAAACAACATCACCCCCGCGCCACAGAAGCCACCACAAAATACTTCCTAACTCAAGCAGCAGCCTCAGCCACCATCCTATTTTCAAGCACAATCAACGCCTGATCAACAGGATCATGAGACATTATCCAAATCACAAATCAACCAGCTTCTATTATACTAACAATAGCCCTGGCAATAAAACTAGGGCTCGCCCCCCTTCACTTCTGACTTCCAGAGGTTTTACAAGGCACCTCTTTAAAAACAGCCCTTATTATTACTACCTGACAAAAACTAGCCCCCCTATCCCTCCTCTACCTCACACACCCCTCACTTCACCCAGCAACCCTAATAACAATAGGCCTATTATCAACCCTAGTTGGGGGCTGGGGCGGAATAAATCAAACACAAACCCGAAAAATCATAGCCTTCTCATCCATCGCCCACCTCGGCTGAATGGCAACCATTTTAACAATCTCTACAAACATCCTACTCTTAAATCTAGCCCTTTATATCTTAATAACATTATCCACTTTTATGGTCCTCATCCTATCCACATCAAAAACAATTAAAGACATGACAACAATATGACCTGTTTCTCCAACAACCGCCACCATAATCCTAATCCTCCTAATATCCCTAGGAGGACTTCCTCCCCTAACCGGCTTCATACCAAAATGATTAATTCTGCAAGAACTAATTAACCACAACTTACCCCTCACAGCAATAATTTTAGCCCTCTCTGCATTACTAAGCCTATTCTTCTACCTTCGACTATCCTACGTAACAGCCCTAACACTACACCCTACTACCTCACAAAACAAGTACAAATGACGCCTATCCTCAAAACTAAAAACAACAATAATAACCACAACCCTAATATTATCAACCCTAATATTACCAATTATACCCGCCCTTATATAA----
JAM16183 ATGAACCCCATTATAACCTCACTGATTATTTCAAGCCTAGCCCTCGGCACATTAATCACAATGTCAAGCTTTCATTGATTACTTGCCTGAATCGGACTAGAACTAAACACCCTAGCAATCATTCCAATCATTGCAAAACAACACCACCCCCGCGCAACAGAGGCCGCCACAAAGTACTTTCTAATCCAGGCCGCAGCCTCAGCAACCCTCCTTTTCTCAAGCACAATCAATGCTTGAGCCACAGGAACCTGAGATATCACACAACTGACCAACCAACCTGCCTCTATCATATTAACTGCTGCCTTGTCAATAAAACTCGGCCTCGCCCCTATACACTTTTGACTTCCAGAAGTATTACAAGGGTCAACACTAAAAACAGCACTGATCATTGCCACATGACAAAAACTAGCCCCCGCAGCACTACTATTCTTAACACACAGCTCACTACACCCCCCCACCCTCCTTACAATAGGCTTATTATCAACACTTATCGGCGGTTGAGGTGGACTAAACCAAACACAAACACGAAAAATTATAGCTTACTCCTCAATCGCACACCTCGGATGAATAGCATCCGTACTAACCCTCGCCCCAAACATTATAATCCTAAATCTAACATTGTACATCCTAATAACCCTCCCAACATTCTTACTACTAATGTTTTCATCATCTAAAACTATTAAAGACCTGTCAACCACATGATCCACCTCCCCAATAATAGCGGCCCTTTTACTGATTCTCCTCATATCAATAGGAGGCCTCCCACCACTCACAGGATTCCTCCCAAAATGATTAATCTTACAAGAACTAATCTCGCACAACTTCGCCGCTATAGCCACAGCCCTGGCCCTCTCAGCATTATTGAGCCTCTTCTTTTACCTTCGCTTATCCTACACTACAGCACTAACCTTAGCCCCAACCTCACCACAAGACAAACTAAAATGACGCCTACGACCTAAACTGAAAACAACAGCCATATCAACAATACTAGCCCTATCCACCCTGCTTTTACCGCTCACCCCCGCCCTAATATAG----
JAM16203 ATGAACCCTATTATAACCTCACTAATTATCTCAAGCCTCGCCCTTGGTACAATAATTACAATATCAAGCTTCCACTGACTACTTGCCTGAATTGGCCTAGAACTAAACACCCTAGCAATTATCCCCATTATCGCAAAACAACATCACCCCCGCGCAACAGAAGCCGCCACAAAATACTTTTTAATCCAAGCCGCAGCCTCCGCCACCTTATTATTCTCAAGCACAATCAATGCCTGAACAACAGGAACATGAGATATTATACAACTCACCAACCAGCCCGCCTGCATAATACTAACCATGGCACTATCAATAAAATTAGGATTAGCCCCATTGCACTTCTGACTACCAGAAGTACTACAAGGGTCAACACTAAAAACAGCACTGATTGTTGCTACATGACAAAAGCTCGCCCCAGCCACTCTATTATTTTTAACACACAACTCACTACACCCTACCACCCTTCTAACATTAGGCCTATTATCCACGCTAGTCGGAGGCTGAGGGGGACTAAACCAAACACAAACACGAAAAATCATAGCATACTCATCAATCGCCCATCTAGGATGAATAGCAACTGTCTTAACCCTGACCCCAAACATCATAGTCTTAAACCTGATACTATATATCCTAATAACCCTACCAGCATTCATAATACTAATATTTTCCTCATCAAAAACTATCAAAGACATTTCAACCACATGAGCCATCTCCCCTACAATTGCTACCCTACTATTGATTCTTCTCATGTCTATAGAGGCCTNCCCCCCACTCACAGGCTTCATACCAAAATGACTAATTCTACAAGAATTAGTCTCACACAACCTCACCCCCATAGCCACAGCCATAGTACTTTCCGCCCTACTCAGCCTATTTTTTTACCTCCGCCTGTCCTACGTTACAGCACTAACCCTAGCCCCAACCTCTCCACAAGACAAACTAAAATGACGCCTACAACCAAAATTAAAAACCACAACAATATCCACAATACTAGCCCTATCCACCCTACTCCTTCCCATCACCCCCGCCCTAATCTAA----
JAM16204 ATGAACCCCATTATAACCTCACTAATTATTTCAAACCTGGCCCTCGGCACAGTAATTACAATATCAAGCTTCCACTGACTACTTGCCTGAATTGGACTAGAATTAAACACCCTAGCAATCATCCCCATCATTGCAAAACAGCACCACCCGCGCGCAACAGAAGCCGCTACAAAATACTTTTTAATCCAGGCCGCAGCCTCAGCAACCCTGCTCTTCTCAAGCACAATCAATGCTTGAACTACCGGAACCTGAGACATCACACAACTAACTAACCTGCCAGCCTGCATTATATTAACCATAGCACTATCAATAAAACTGGGCCTCGCCCCACTACACTTCTGACTTCCAGAAGTATTACAAGGGTCAACACTAAAAACAGCACTAATCATTGCCACCTGACAAAAACTAGCCCCCGCAGCCCTTCTATTCTTAACACACAGCTCACTACACCCCTCAACCCTCCTTACAATAGGCCTGTTGTCAACAATCATCGGCGGCTGAGGCGGATTAAACCAAACACAAACACGAAAAATTATAGCATACTCCTCAATCGCCCATCTCGGATGAATAGCATCTGTCCTAACCCTTGCCCCAAACATCATAATCCTTAATCTAATATTATACATCCTAATAACCCTACCAACATTTATACTACTAATGTTCTCATCATCTAAAACCATCAAAGACCTAACAATAACATGAACTATTTCCCCAACAATAGCTGCCCTCTTACTAATCCTCCTCATATCCATAGGGGGCCTTCCACCACTCACAGGATTCCTCCCAAAATGATTAATTCTACAAGAACTAATTTCCCACAACCTTGCCGCTATAGCAACAGCCATAGCCCTCTCAGCCTTACTAAGCCTCTTCTTCTACCTCCGCCTATCCTACACCACAGCACTCACTCTCGCCCCAACCTCCCCCCAAGACAAATTAAAATGACGCCTACAACCTAAACTAAAAACAGCAGCCATATCAACAATACTAGCCCTATCCACCCTACTCCTCCCAATCTCCCCAACCCTGATATAG----
JAM16232 ATGAACCCCATTATAACCTCACTAATTATTTCAAGCCTGGCCCTCGGCACAGTAATTACAATATCAAGCTTCCACTGACTACTTGCCTGAATTGGACTAGAATTAAACACCCTAGCAATCATCCCCATCATTGCAAAACAGCACCACCCGCGCGCAACAGAAGCCGCTACAAAATACTTTTTAATCCAGGCCGCAGCCTCAGCAACCCTGCTCTTCTCAAGCACAATCAATGCTTGAACTACCGGAACCTGAGACATCACACAACTAACTAACCTGCCAGCCTGCATTATATTAACCATAGCACTATCAATAAAACTGGGCCTCGCCCCACTACACTTCTGACTTCCAGAAGTATTACAAGGGTCAACACTAAAAACAGCACTAATCATTGCCACCTGACAAAAACTAGCCCCCGCAGCCCTTCTATTCTTAACACACAGCTCACTACACCCCTCAACCCTCCTTACAATAGGCCTGTTGTCAACAATCATCGGCGGCTGAGGCGGATTAAACCAAACACAAACACGAAAAATTATAGCATACTCCTCAATCGCCCATCTCGGATGAATAGCATCTGTCCTAACCCTTGCCCCAAACATCATAATCCTCAATCTAATATTATACATCCTAATAACCCTACCAACATTTATACTACTAATGTTCTCATCATCTAAAACCATCAAAGACCTAACAATAACATGAACTATTTCCCCAACAATAGCTGCCCTCTTACTAATCCTCCTCATATCCATAGGGGGCCTTCCACCACTCACAGGATTCCTCCCAAAATGATTAATTCTACAAGAACTAATTTCCCACAACCTTGCCGCTATAGCAACAGCCATAGCCCTCTCAGCCTTACTAAGCCTCTTCTTCTACCTCCGCCTATCCTACACCACAGCACTCACTCTCGCCCCAACCTCCCCCCAAGACAAATTAAAATGACGCCTACAACCTAAACTAAAAACAGCAGCCATATCAACAATACTAGCCCTATCCACCCTACTCCTCCCAATCTCCCCAACCCTGATATAG----
JAM16234 ATGAATCCGATTATAACCTCCCTTATCATCTCAAGTCTTGCTCTCGGCACAGTCATCACAATATCAAGCTTCCATTGACTTATAGCCTGAGTAGGACTAGAACTAAATACCCTAGCCATCATCCCCCTTATTGCAAAACAACACCACCCCCGAGCAACAGAAGCCACCACAAAATACTTCCTAACACAAGCAGTAGCCTCAGCTACTATTTTATTCTCAAGCACAGTTAACGCCTGATCAACTGGCACATGAGACATCACCCAGCTCACAAACCAACCTGCCTGCCTTCTATTAACAATAGCCCTGGCAATAAAGCTAGGCCTCGCCCCCCTCCACTTCTGACTTCCAGAAGTCCTACAGGGCACTTCTTTAAAAACAGCCCTCATCATTACGACCTGACAGAAGCTAGCCCCCTTATCACTTCTTTATTTAACACACCCCTCACTTCACCCCACAACACTAATAACAATAGGACTTATCTCAGCCTTAATTGGCGGCTGAGGCGGAATAAACCAAACCCAAACCCGAAAAATCATGGCCTTCTCATCCATCGCCCACCTTGGCTGAATAGCAGCCATCCTAATAATCTCCCCAAACATCCTACTCTTAAACCTAGCCCTCTATATTATTATAACAACCGCCACATTCCTAGCACTAATAATAACCGCCTCAAAAACAATCAAAGACATAACAACAACTTGGCCTCTCTCCCCTACAACAGCAACTTTACTACTAATTCTCCTTATATCAATAGGAGGCCTCCCACCTCTGACCGGCTTCATACCAAAATGGTTAATTTTACAAGAACTAATTGACCATAGCCTCCCCCTCACAGCAATAATTATAGCCCTATCTGCACTCTTAAGTCTATTCTTCTACTTACGACTTTCCTACGTAACAGCACTAACCCTACACCCAACCACCGCACAAAACAAGTACAAGTGGCGCCTACAATCAAAACTAAAAACAACACTAATGGCCACAACCCTAGTATTATCAACCCTTATATTACCAACAATACCAATCCTCACATAG----
JAM16255 ATGAACCCCATTATAACCTCACTAATTATTTCAAGCCTGGCCCTCGGCACAGTAATTACAATATCAAGCTTCCACTGACTACTTGCCTGAATTGGACTAGAATTAAACACCCTAGCAATCATCCCCATCATTGCAAAACAGCACCACCCGCGCGCAACAGAGGCCGCTACAAAATACTTTTTAATCCAGGCCGCAGCCTCAGCAACCCTGCTCTTCTCAAGCACAATCAATGCTTGAACTACCGGAACCTGAGACATCACACAACTAACTAACCTGCCAGCCTGCATTATATTAACCATAGCACTATCAATAAAACTGGGCCTCGCCCCACTACACTTCTGACTTCCAGAAGTATTACAAGGGTCAACACTAAAAACAGCACTAATCATTGCCACCTGACAAAAACTAGCCCCCGCAGCCCTTCTATTCTTAACACACAGCTCACTACACCCCTCAACCCTCCTTACAATAGGCCTGTTGTCAACAATCATCGGCGGCTGAGGCGGATTAAACCAAACACAAACACGAAAAATTATAGCATACTCCTCAATCGCCCATCTCGGATGAATAGCATCTGTCCTAACCCTTGCCCCAAACATCATAATCCTTAATCTAATATTATACATCCTAATGACCCTGCCAACATTTATACTACTAATGTTCTCATCATCTAAAACCATCAAAGACCTAACAATAACATGAGCTATTTCCCCAACAATAGCTGCCCTCTTACTAATCCTCCTCATATCCATAGGGGGCCTTCCACCACTCACAGGATTCCTCCCAAAATGATTAATTCTACAAGAACTAATTTCCCACAACCTTGCCGCTATAGCAACAGCCATAGCCCTCTCAGCCTTACTAAGCCTCTTCTTTTACCTCCGCCTATCCTACACCACAGCGCTCACTCTCGCCCCAACTTCCCCCCAAGACAAATTAAAATGACGCCTACAACCTAAACTAAAAACAGCAGCCATATCAACAATACTAGCCCTATCCACCCTACTCCTCCCAATCTCCCCAACCCTGATATAG----
JAM16267 ATGAACCCCATTATAACCTCTCTAATTATCTCAAGCCTGGCCCTAGGCACAATCATTACAATATCAAGCTTCCACTGACTACTTGCCTGACTCGGCCTAGAACTAAACACCTTAGCAATCATCCCTATCATCGCAAAACAACACCACCCTCGCGCAACAGAAGCTGCTACAAAATACTTTCTCATCCAAGCCGCAGCCTCCGCCACATTATTATTTTCAAGCACAATTAATGCTTGAACAATTGGAACCTGGGATATTATACAACTCACCAACCAGCCCGCCTGCATCATATTAACCATGGCATTAGCAATAAAGCTAGGCCTGGCCCCACTACACTTTTGACTACCAGAAGTACTACAAGGCTCTACACTAAAAACCTCACTAATTATTGCCACATGACAAAAACTCGCCCCCGCAACCCTACTATTCTTAACACACAGCTCACTACACTCCCCCACTCTTCTAACAATAGGCCTATTATCAACACTTATCGGGGGTTGAGGAGGACTAAATCAAACACAAACACGAAAGATCATAGCATACTCCTCAATCGCCCACCTCGGATGAATAGCATCCGTCCTAACACTGTCCCCAAACATTATGGCCCTAAATTTAACACTATATATTCTAATAACACTACCAACATTCATAATCTTAATATTCGCATCATCAAAAACTATTAAAGATATATCTACCACATGGACCAACTCCCCAACAATAGCCGCCCTCCTACTAATCCTTTTAATATCCATAGAGGCCTCCCCCCCACTAACAGGATTTATACCAAAATGATTAATTCTACAAGAACTCATCTCACACAACCTAACTGCTATAGCCACCGCTATAGCACTCTCCGCCCTACTTAGCTTATTCTTTTACCTCCGCCTATCCTACACAACAGCCCTAACCCTATCCCCAACCTCCCCACAAGACAAACTAAAATGACGCCTTCAACCAAAATTTAAGACAGCCCTAACATCTACGACACTAGCCTTATCCACCCTACTCCTCCCAATTACCCCCACCCTAATATAA----
JAM16272 ATGAACCCCCTCATAACCTCCATTATTATCTCAAGCCTTGCTCTTGGCACAATTATCACAATATCAAGCTCCCACTGACTCCTGGCCTGAATAGGACTAGAACTAAACACCCTGGCCATCATCCCTATTATTGCAAAACAGCACCACCCCCGAGCAACAGAAGCCACAACAAAATATTTCCTGACCCAAGCAGCAGCCTCAGCCACTATTTTATTTTCGAGCACAATTAACGCCTGGTCTACAGGCTCATGAGACATCACCCAACTTACAAACCCCCCCGCCTGCCTTATATTAACAATAGCCTTAGCAATAAAACTAGGCCTCGCCCCGGTCCACTTCTGACTCCCAGAAGTCCTACAAGGCACTTCTTTAAAAACAGCCCTTATTATTACAACCTGACAAAAACTAGCCCCATTATCCCTTCTCTATCTAACACACCCCTCCCTTCACCCAACGACACTAATAACAATAGGACTACTATCAGCCCTAGTTGGGGGCTGAGGCGGAATAAATCAAACCCAAACCCGAAAAATCATGGCCTTCTCATCCATCGCCCACCTTGGGTGAATAGCAGCCATCCTAATACTCGCCCCAAACATCTTACTCTTAAATCTGACCCTCTATATTATAATAACAACCTCCACATTCCTAATACTTATTATAACCTCCTCAAAAACAATTAAAGACATAACAACAACCTGACCCATTTCCCCAACAACAGCAGCCCTATTATTAATCCTCCTTATATCAATAGGAGGCCTCCCCCCCCTGACCGGCTTCATGCCAAAATGACTAATCCTACAAGAACTAATTAACCACAGCCTCCCCTTCACAGCAATAATTATAGCAATATCTGCACTCTTAAGCCTGTTCTTCTACCTACGACTATCTTACGTAACAGCACTAACCCTACACCCAACCACCACACAAAACAAATACAAGTGACGCCTACCCTCAAAACTAAAAACAACAATAATAGCAACAACCCTAATACTATCAACCCTAATACTACCAATTATGCCCGCCCTCACATAA----
JAM16331 ATGAACCCCATTATAACCTCACTAATTATTTCAAGCCTGGCCCTCGGCACAGTAATTACAATATCAAGCTTCCACTGACTACTTGCCTGAATTGGACTAGAATTAAACACCCTAGCAATCATCCCCATCATTGCAAAACAGCACCACCCGCGCGCAACAGAAGCCGCTACAAAATACTTTTTAATCCAGGCCGCAGCCTCAGCAACCCTGCTCTTCTCAAGCACAATCAATGCTTGAACTACCGGAACCTGAGACATCACACAACTAACTAACCTGCCAGCCTGCATTATGTTAACCATAGCACTATCAATAAAACTGGGCCTCGCCCCACTACACTTCTGACTTCCAGAAGTATTACAAGGGTCAACACTAAAAACAGCACTAATCATTGCCACCTGACAAAAACTAGCCCCCGCAGCCCTTCTATTCTTAACACACAGCTCACTACACCCCTCAACCCTCCTTACAATAGGCCTGTTGTCAACAATCATCGGCGGCTGAGGCGGATTAAACCAAACACAAACACGAAAAATTATAGCATACTCCTCAATCGCCCATCTCGGATGAATAGCATCTGTCCTAACCCTTGCCCCAAACATCATAATCCTTAATCTAATATTATACATCCTAATAACCCTACCAACATTTATACTACTAATGTTCTCATCATCTAAAACCATCAAAGACCTAACAATAACATGAACTATTTCCCCAACAATAGCTGCCCTCTTACTAATCCTCCTCATATCCATAGGGGGCCTTCCACCACTCACAGGATTCCTCCCAAAATGATTAATTCTACAAGAACTAATTTCCCACAACCTTGCCGCTATAGCAACAGCCATAGCCCTCTCAGCCTTACTAAGCCTCTTCTTCTACCTCCGCCTATCCTACACCACAGCACTCACTCTCGCCCCAACCTCCCCCCAAGACAAATTAAAATGACGCCTACAACCTAAACTAAAAACAGCAGCCATATCAACAATACTAGCCCTATCCACCCTACTCCTCCCAATCTCCCCAACCCTGATATAG----
JAM16334 ATGAACCCTATTATAACCTCACTAATTATCTCAAGCCTCGCCCTTGGTACAATAATTACAATATCAAGCTTCCACTGACTACTTGCCTGAATTGGCCTAGAACTAAACACCCTAGCAATTATCCCCATTATCGCAAAACAACATCACCCCCGCGCAACAGAAGCCGCCACAAAATACTTTTTAATCCAAGCCGCAGCCTCCGCCACCTTATTATTCTCAAGCACAATCAATGCCTGAACAACAGGAACATGAGATATTATACAACTCACCAACCAGCCCGCCTGCATAATACTAACCATGGCACTATCAATAAAATTAGGATTAGCCCCATTGCACTTCTGACTACCAGAAGTACTACAAGGGTCAACACTAAAAACAGCACTGATTGTTGCTACATGACAAAAGCTCGCCCCAGCCACTCTATTATTTTTAACACACAACTCACTACACCCTACCACCCTTCTAACATTAGGCCTATTATCCGCGCTAGTCGGAGGCTGAGGGGGACTAAACCAAACACAAACACGAAAAATCATAGCATACTCATCAATCGCCCATCTAGGATGAATAGCAACTGTCTTAACCCTGACCCCAAACATCATAGTCTTAAACCTGATACTATATATCCTAATAACCCTACCAGCATTCATAATACTAATATTTTCCTCATCAAAAACTATCAAAGACATTTCAACCACATGAGCCATCTCCCCTACAATTGCTACCCTACTATTGATTCTTCTCATGTCTATAGAGGCCTCCCCCCCACTCACAGGCTTCATACCAAAATGACTAATTCTACAAGAATTAGTCTCACACAACCTCACCCCCATAGCCACAGCCATAGTACTTTCCGCCCTACTCAGCCTATTTTTTTACCTCCGCCTGTCCTACGTTACAGCACTAACCCTAGCCCCAACCTCTCCACAAGACAAACTAAAATGACGCCTACAACCAAAATTAAAAACCACAACAATATCCACAATACTAGCCCTATCCACCCTACTCCTTCCCATCACCCCCGCCCTAATCTAA----
JAM16350 ATGAATCCTTTTATAACCTCACTAATCATCTCAAGCCTAGCCCTTGGCACAGTAATTACAATATCAAGCTTCCACTGATTACTCGCCTGAGTAGGCCTAGAACTAAACACCCTAGCAATTATCCCCATCATCGCAAAACAACATCACCCTCGCGCAACAGAAGCCGCCACAAAATACTTCCTAGTCCAAGCCGCAGCCTCCGCCACCCTACTATTCTCAAGCACAATCAATGCTTGGACAGTGGGGACCTGAGACATCATACAACTCACCAACCAGCCCGCTTGCATCATATTAACCATAGCACTATCAATAAAACTAGGCTTAGCCCCATTACATTTTTGGCTACCAGAAGTACTACAAGGAACTACAATAAAAACAGCACTAATTATCGCCACCTGGCAAAAACTAGCCCCAGCCACCCTACTATTCTTAACACACAGCTCCCTACACCCCACTACCCTTCTAACAATGGGCCTCTTATCGGCGCTAGTCGGCGGCTGAGGCGGACTTAATCAGACACAAACCCGAAAAATCATAGCATACTCATCAATCGCACACCTGGGTTGAATAGCGTCAGTCCTAACTCTCGCCCCAAATATTATAGCCTTAAGCCTGATATTATATATCCTAATAACACTACCCACATTCATAATACTAATATTCTCTTCATCAAAAACTATCAAAGACCTATCAACCTCATGAGCCACCTCCCCAACAATAGCTGCCTTATTACTAACCCTTCTCATGTCCATAGAGGTCTNTCCACCACTTACAGGCTTCATACCAAAATTATTAATTCTACAAGAACTAATCTCACACAACCTAGCCCCAATAGCCACAGCCATGGCGCTATCCGCCCTACTAAGCCTATTCTTTTACCTCCGCCTGTCATATACTACAGCACTAACCCTCTCCCCAACCTCCCCCCAAGATAAAATAAAATGGCGCCTCCAACCAAAATTAAAAACAACAGTCATAGCCACCACACTAATTCTATCCACATTACTCCTTCCAATTACCCCAACCCTAATCTAA----
JAM16353 ATGAACCCTATTATAACCTCACTAATTATCTCAAGCCTCGCCCTTGGTACAATAATTACAATATCAAGCTTCCACTGACTACTTGCCTGAATTGGCCTAGAACTAAACACCCTAGCAATTATCCCCATTATCGCAAAACAACATCACCCCCGCGCAACAGAAGCCGCCACAAAATACTTTTTAATCCAAGCCGCAGCCTCCGCCACCTTATTATTCTCAAGCACAATCAATGCCTGAACAACAGGAACATGAGATATTATACAACTCACCAACCAGCCCGCCTGCATAATACTAACCATGGCACTATCAATAAAATTAGGATTAGCCCCATTGCACTTCTGACTACCAGAAGTACTACAAGGGTCAACACTAAAAACAGCACTGATTGTTGCTACATGACAAAAGCTCGCCCCAGCCACTCTATTATTTTTAACACACAACTCACTACACCCTACCACCCTTCTAACATTAGGCCTATTATCCGCGCTAGTCGGAGGCTGAGGGGGACTAAACCAAACACAAACACGAAAAATCATAGCATACTCATCAATCGCCCATCTAGGATGAATAGCAACTGTCTTAACCCTGACCCCAAACATCATAGTCTTAAACCTGATACTATATATCCTAATAACCCTACCAGCATTCATAATACTAATATTTTCCTCATCAAAAACTATCAAAGACATTTCAACCACATGAGCCATCTCCCCTACAATTGCTACCCTACTATTGATTCTTCTCATGTCTATAGAGGCCTCCCCCCCACTCACAGGCTTCATACCAAAATGACTAATTCTACAAGAATTAGTCTCACACAACCTCACCCCCATAGCCACAGCCATAGTACTTTCCGCCCTACTCAGCCTATTTTTTTACCTCCGCCTGTCCTACGTTACAGCACTAACCCTAGCCCCAACCTCTCCACAAGACAAACTAAAATGACGCCTACAACCAAAATTAAAAACCACAACAATATCCACAATACTAGCCCTATCCACCCTACTCCTTCCCATCACCCCCGCCCTAATCTAA----
JAM16365 ATGAACCCCATTATAACCTCACTAATTATTTCAAGCCTGGCCCTCGGCACAGTAATTACAATATCAAGCTTCCACTGACTACTTGCCTGAATTGGACTAGAATTAAACACCCTAGCAATCATCCCCATCATTGCAAAACAGCACCACCCGCGCGCAACAGAGGCCGCTACAAAATACTTTTTAATCCAGGCCGCAGCCTCAGCAACCCTGCTCTTCTCAAGCACAATCAATGCTTGAACTACCGGAACCTGAGACATCACACAACTAACTAACCTGCCAGCCTGCATTATATTAACCATAGCACTATCAATAAAACTGGGCCTCGCCCCACTACACTTCTGACTTCCAGAAGTATTACAAGGGTCAACACTAAAAACAGCACTAATCATTGCCACCTGACAAAAACTAGCCCCCGCAGCCCTTCTATTCTTAACACACAGCTCACTACACCCCTCAACCCTCCTTACAATAGGCCTGTTGTCAACAATCATCGGCGGCTGAGGCGGATTAAACCAAACACAAACACGAAAAATTATAGCATACTCCTCAATCGCCCATCTCGGATGAATAGCATCTGTCCTAACCCTTGCCCCAAACATCATAATCCTTAATCTAATATTATACATCCTAATAACCCTACCAACATTTATACTACTAATGTTCTCATCATCTAAAACCATCAAAGACCTAACAATAACATGAGCTATTTCCCCAACAATAGCTGCCCTCTTACTAATCCTCCTCATATCCATAGGGGGCCTTCCACCACTCACAGGATTCCTCCCAAAATGATTAATTCTACAAGAACTAATTTCCCACAACCTTGCCGCTATAGCAACAGCCATAGCCCTCTCAGCCTTACTAAGCCTCTTCTTTTACCTCCGCCTATCCTACACCACAGCGCTCACTCTCGCCCCAACTTCCCCCCAAGACAAATTAAAATGACGCCTACAACCTAAACTAAAAACAGCAGCCATATCAACAATACTAGCCCTATCCACCCTACTCCTCCCAATCTCCCCAACCCTGATATAG----
JAM16367 ATGAACCCTATTATAACCTCACTAATTATCTCAAGCCTCGCCCTTGGTACAATAATTACAATATCAAGCTTCCACTGACTACTTGCCTGAATTGGCCTAGAACTAAACACCCTAGCAATTATCCCCATTATCGCAAAACAACATCACCCCCGCGCAACAGAAGCCGCCACAAAATACTTTTTAATCCAAGCCGCAGCCTCCGCCACCTTATTATTCTCAAGCACAATCAATGCCTGAACAACAGGAACATGAGATATTATACAACTCACCAACCAGCCCGCCTGCATAATACTAACCATGGCACTATCAATAAAATTAGGATTAGCCCCATTGCACTTCTGACTACCAGAAGTACTACAAGGGTCAACACTAAAAACAGCACTGATTGTTGCTACATGACAAAAGCTCGCCCCAGCCACTCTATTATTTTTAACACACAACTCACTACACCCTACCACCCTTCTAACATTAGGCCTATTATCCACGCTAGTCGGAGGCTGAGGGGGACTAAACCAAACACAAACACGAAAAATCATAGCATACTCATCAATCGCCCATCTAGGATGAATAGCAACTGTCTTAACCCTGACCCCAAACATCATAGTCTTAAACCTGATACTATATATCCTAATAACCCTACCAGCATTCATAATACTAATATTTTCCTCATCAAAAACTATCAAAGACATTTCAACCACATGAGCCATCTCCCCTACAATTGCTACCCTACTATTGATTCTTCTCATGTCTATAGAGGCCTCCCCCCCACTCACAGGCTTCATACCAAAATGACTAATTCTACAAGAATTAGTCTCACACAACCTCACCCCCATAGCCACAGCCATAGTACTTTCCGCCCTACTCAGCCTATTTTTTTACCTCCGCCTGTCCTACGTTACAGCACTAACCCTAGCCCCAACCTCTCCACAAGACAAACTAAAATGACGCCTACAACCAAAATTAAAAACCACAACAATATCCACAATACTAGCCCTATCCACCCTACTCCTTCCCATCACCCCCGCCCTAATCTAA----
JAM16377 ATGAACCCCCTCATAACCTCCATTATTATCTCAAGCCTTGCTCTTGGCACAATTATCACAATATCAAGCTCCCACTGACTCCTGGCCTGAATAGGACTAGAACTAAACACCCTGGCCATCATCCCTATTATTGCAAAACAGCACCACCCCCGAGCAACAGAAGCCACAACAAAATATTTCCTGACCCAAGCAGCAGCCTCAGCCACTATTTTATTTTCGAGCACAATTAACGCCTGGTCTACAGGCTCATGAGACATCACCCAACTTACAAACCCCCCCGCCTGCCTTATATTAACAATAGCCTTAGCAATAAAACTAGGCCTCGCCCCAGTCCACTTCTGACTCCCAGAAGTCCTACAAGGCACTTCTTTAAAAACAGCCCTTATTATTACAACCTGACAAAAACTAGCCCCATTATCCCTTCTCTATCTAACACACCCCTCCCTTCACCCAACGACACTAATAACAATAGGACTACTATCAGCCCTAGTTGGGGGCTGAGGCGGAATAAATCAAACCCAAACCCGAAAAATCATGGCCTTCTCATCCATCGCCCACCTTGGATGAATAGCAGCCATCCTAATACTCGCCCCAAACATCTTACTCTTAAATCTGACCCTCTATATTATAATAACAACCTCCACATTCCTAATACTTATTATAACCTCCTCAAAAACAATTAAAGACATAACAGCAACCTGACCCATTTCCCCAACAACAGCAGCCCTATTATTAATCCTCCTTATATCAATAGGAGGCCTCCCCCCCCTGACCGGCTTCATACCAAAATGACTAATCCTACAAGAACTAATTAACCACAGCCTCCCCTTCACAGCAATAATTATAGCAATATCTGCACTCTTAAGCCTGTTCTTCTACCTACGACTATCTTACGTAACAGCACTAACCCTACACCCAACCACCACACAAAACAAATACAAGTGACGCCTACCCTCAAAACTAAAAACAACAATAATAGCAACAACCCTAATACTATCAACCCTAATACTACCAATTATGCCCGCCCTCACATAA----
JAM16378 ATGAACCCACTCATAACCTCCATTATTATCTCAAGCCTTGCTCTTGGCACAATTATCACAATATCAAGCTCCCACTGACTCCTGGCCTGAATAGGACTAGAACTAAACACCCTGGCCATCATCCCTATTATTGCAAAACAGCACCACCCCCGAGCAACAGAAGCCACAACAAAATATTTCCTGACCCAAGCAGCAGCCTCAGCCACTATTTTATTTTCGAGCACAATTAACGCCTGGTCTACAGGCTCATGAGACATCACCCAACTTACAAACCCCCCCGCCTGCCTTATATTAACAATAGCCTTAGCAATAAAACTAGGCCTTGCCCCAGTCCACTTCTGACTCCCAGAAGTCCTACAAGGCACTTCTTTAAAAACAGCCCTTATTATTACAACCTGACAAAAACTAGCCCCATTATCCCTTCTCTATCTAACACACCCCTCCCTTCACCCAACGACACTAATAACAATAGGACTACTATCAGCCCTAGTTGGGGGCTGAGGCGGAATAAATCAAACCCAAACCCGAAAAATCATGGCCTTCTCATCCATCGCCCACCTTGGGTGAATAGCAACCATCCTAATACTCGCCCCAAACATCTTACTCTTAAATCTGACCCTCTATATTATAATAACAACCTCCACATTCCTAATACTTATTATAACCTCCTCAAAAACAATTAAAGACATAACAGCAACCTGACCCATTTCCCCAACAACAGCAGCCCTATTATTAATCCTCCTTATATCAATAGGAGGCCTCCCCCCCCTGACCGGCTTCATGCCAAAATGACTAATCCTACAAGAACTAATTGACCACAGCCTCCCTTTCACAGCAATAATTATAGCAATATCTGCACTCTTAAGCCTGTTCTTCTACCTACGACTATCTTACGTAACAGCACTAACCCTACACCCAACCACCACACAAAACAAATACAAGTGACGCCTACCCTCAAAACTAAAAACAACAATAATAGCAACAACCCTAATACTATCAACCCTAATACTACCAATTATGCCCGCCCTCACATAA----
JAM16379 ATGAACCCCCTCATAACCTCCATTATTATCTCAAGCCTTGCTCTTGGCACAATTATCACAATATCAAGCTCCCACTGACTCCTGGCCTGAATAGGACTAGAACTAAACACCCTGGCCATCATCCCTATTATTGCAAAACAGCACCACCCCCGAGCAACAGAAGCCACAACAAAATATTTCCTGACCCAAGCAGCAGCCTCAGCCACTATTTTATTTTCGAGCACAATTAACGCCTGGTCTACAGGCTCATGAGACATCACCCAACTTACAAACCCCCCCGCCTGCCTTATATTAACAATAGCCTTAGCAATAAAACTAGGCCTCGCCCCAGTCCACTTCTGACTCCCAGAAGTCCTACAAGGCACTTCTTTAAAAACAGCCCTTATTATTACAACCTGACAAAAACTAGCCCCATTATCCCTTCTCTATCTAACACACCCCTCCCTTCACCCAACGACACTAATAACAATAGGACTACTATCAGCCCTAGTTGGGGGCTGAGGCGGAATAAATCAAACCCAAACCCGAAAAATCATGGCCTTCTCATCCATCGCCCACCTTGGATGAATAGCAGCCATCCTAATACTCGCCCCAAACATCTTACTCTTAAATCTGACCCTCTATATTATAATAACAACCTCCACATTCCTAATACTTATTATAACCTCCTCAAAAACAATTAAAGACATAACAGCAACCTGACCCATTTCCCCAACAACAGCAGCCCTATTATTAATCCTCCTTATATCAATAGGAGGCCTCCCCCCCCTGACCGGCTTCATGCCAAAATGACTAATCCTACAAGAACTAATTAACCACAGCCTCCCCTTCACAGCAATAATTATAGCAATATCTGCACTCTTAAGCCTGTTCTTCTACCTACGACTATCTTACGTAACAGCACTAACCCTACACCCAACCACCACACAAAACAAATACAAGTGACGCCTACCCTCAAAACTAAAAACAACAATAATAGCAACAACCCTAATACTATCAACCCTAATACTACCAATTATGCCCGCCCTCACATAA----
JAM16383 TGAACCCCCCTCATAACCTCCATTATTATCTCAAGCCTTGCTCTTGGCACAATTATCACAATATCAAGCTCCCACTGACTCCTGGCCTGAATAGGACTAGAACTAAACACCCTGGCCATCATCCCTATTATTGCAAAACAGCACCACCCCCGAGCAACAGAAGCCACAACAAAATATTTCCTGACCCAAGCAGCAGCCTCAGCCACTATTTTATTTTCGAGCACAATTAACGCCTGGTCTACAGGCTCATGAGACATCACCCAACTTACAAACCCCCCCGCCTGCCTTATATTAACAATAGCCTTAGCAATAAAACTAGGCCTCGCCCCAGTCCACTTCTGACTCCCAGAAGTCCTACAAGGCACTTCTTTAAAAACAGCCCTTATTATTACAACCTGACAAAAACTAGCCCCATTATCCCTTCTCTATCTAACACACCCCTCCCTTCACCCAACAACACTAATAACAATAGGACTACTATCAGCCCTAGTTGGGGGCTGAGGCGGAATAAATCAAACCCAAACCCGAAAAATCATGGCCTTCTCATCCATCGCCCACCTTGGGTGAATAGCAGCCATCCTAATACTCGCCCCAAACATCTTACTCTTAAATCTGACCCTCTATATTATAATAACAACCTCCACATTCCTAATACTTATTATAACCTCCTCAAAAACAATTAAAGACATAACAGCAACCTGACCCATTTCCCCAACAACAGCAGCCCTATTATTAATCCTCCTTATATCAATAGGAGGCCTCCCCCCCCTGACCGGCTTCATGCCAAAATGACTAATCCTACAAGAACTAATTAACCACAGCCTCCCCTTCACAGCAATAATTATAGCAATATCTGCACTCTTAAGCCTGTTCTTCTACCTACGACTATCTTACGTAACAGCACTAACCCTACACCCAACCACCACACAAAACAAATACAAGTGACGCCTACCCTCAAAACTAAAAACAACAATAATAGCAACAACCCTAATACTATCAACCCTAATACTACCAATTATGCCCGCCCTCACATAA----
JAM16455 ATGAACCCCTTTATAACCTCAATTATCGTGTCCAGTCTAGCCACAGGCACAATCATCACAATAACAAGCTTCCACTGGTTAATAGCCTGAATTGGACTTGAACTAAACACACTAGCCATTATCCCCATTATCGCAAAACAACATCACCCCCGCGCCACAGAAGCCACCACAAAATACTTCCTAACTCAAGCAGCAGCCTCAGCCACCATCCTATTTTCAAGCACAATCAACGCCTGATCAACAGGATCATGAGACATTATCCAAATCACAAATCAACCAGCTTCTATTATACTAACAATAGCCCTGGCAATAAAACTAGGGCTCGCCCCCCTTCACTTCTGACTTCCAGAGGTTTTACAAGGCACCTCTTTAAAAACAGCCCTTATTATTACTACCTGACAAAAACTAGCCCCCCTATCCCTCCTCTACCTCACACACCCCTCACTTCACCCAGCAACCCTAATAACAATAGGCCTATTATCAACCCTAGTTGGGGGCTGGGGCGGAATAAATCAAACACAAACCCGAAAAATCATAGCCTTCTCATCCATCGCCCACCTCGGCTGAATGGCAACCATTTTAACAATCTCTACAAACATCCTACTCTTAAATCTAGCCCTTTATATCTTAATAACATTATCCACTTTTATGGTCCTCATCCTATCCACATCAAAAACAATTAAAGACATGACAACAATGTGACCTGTTTCTCCAACAACCGCCACCATAATCCTAATCCTCCTAATATCCCTAGGAGGACTTCCTCCCCTAACCGGCTTCATACCAAAATGATTAATTCTGCAAGAGCTAATTAACCACAACTTACCCCTCACAGCAATAATTTTAGCCCTCTCTGCATTACTAAGCCTATTCTTCTACCTTCGACTATCCTACGTAACAGCCCTAACACTACACCCTACTACCTCACAAAACAAGTACAAATGACGTCTATCCTCAAAACTAAAAACAACAATAATAACCACAACCCTAATATTATCAACCCTAATATTACCAATTATACCCGCCCTTATATAA----
JAM16456 ATGAACCCCTTTATAACCTCAATTATCGTGTCCAGTCTAGCCACAGGCACAATCATCACAATAACAAGCTTCCACTGGTTAATAGCCTGAATTGGACTTGAACTAAACACACTAGCCATTATCCCCATTATCGCAAAACAACATCACCCCCGCGCCACAGAAGCCACCACAAAATACTTCCTAACTCAAGCAGCAGCCTCAGCCACCATCCTATTTTCAAGCACAATCAACGCCTGATCAACAGGATCATGAGACATTATCCAAATCACAAATCAACCAGCTTCTATTATACTAACAATAGCCCTGGCAATAAAACTAGGGCTCGCCCCCCTTCACTTCTGACTTCCAGAGGTTTTACAAGGCACCTCTTTAAAAACAGCCCTTATTATTACTACCTGACAAAAACTAGCCCCCCTATCCCTCCTCTACCTCACACACCCCTCACTTCACCCAGCAACCCTAATAACAATAGGCCTATTATCAACCCTAGTTGGGGGCTGGGGCGGAATAAATCAAACACAAACCCGAAAAATCATAGCCTTCTCATCCATCGCCCACCTCGGCTGAATGGCAACCATTTTAACAATCTCTACAAACATCCTACTCTTAAATCTAGCCCTTTATATCTTAATAACATTATCCACTTTTATGGTCCTCATCCTATCCACATCAAAAACAATTAAAGACATGACAACAATATGACCTGTTTCTCCAACAACCGCCACCATAATCCTAATCCTCCTAATATCCCTAGGAGGACTTCCTCCCCTAACCGGCTTCATACCAAAATGATTAATTCTGCAAGAACTAATTAACCACAACTTACCCCTCACAGCAATAATTTTAGCCCTCTCTGCATTACTAAGCCTATTCTTCTACCTTCGACTATCCTACGTAACAGCCCTAACACTACACCCTACTACCTCACAAAACAAGTACAAATGACGCCTATCCTCAAAACTAAAAACAACAATAATAACCACAACCCTAATATTATCAACCCTAATATTACCAATTATACCCGCCCTTATATAA----
JAM16479 ATGAACCCCATTATAACCTCACTGATTATTTCAAGCCTAGCCCTCGGCACATTAATCACAATGTCAAGCTTTCATTGATTACTTGCCTGAATCGGACTAGAACTAAACACCCTAGCAATCATTCCAATCATTGCAAAACAACACCACCCCCGCGCAACAGAGGCCGCCACAAAGTACTTTCTAATCCAGGCCGCAGCCTCAGCAACCCTCCTTTTCTCAAGCACAATCAATGCTTGGGCCACAGGAACCTGAGATATCACACAACTGACCAACCAACCTGCCTGTATCATATTAACTGCTGCCTTGTCAATAAAACTCGGCCTCGCCCCTATACACTTTTGACTTCCAGAAGTATTACAAGGGTCAACACTAAAAACAGCACTGATCATTGCCACATGACAAAAACTAGCCCCCGCAGCACTACTATTCTTAACACACAGCTCACTACACCCCCCCACCCTCCTTACAATAGGCTTATTATCAACACTTATCGGCGGTTGAGGTGGACTAAACCAAACACAAACACGAAAAATTATAGCTTACTCCTCAATCGCACACCTCGGATGAATAGCATCCGTACTAACCCTCGCCCCAAACATTATAATCCTAAATCTAACATTGTACATCCTAATAACCCTCCCAACATTCTTACTACTAATGTTTTCATCATCTAAAACTATTAAAGACCTGTCAACCACATGATCCACCTCCCCAATAATAGCGGCCCTTTTACTGATTCTCCTCATATCAATAGGAGGCCTCCCACCACTCACAGGATTCCTCCCAAAATGATTAATCTTACAAGAACTAATCTCGCACAACTTCGCCGCTATAGCCACAGCCCTGGCCCTCTCAGCATTATTGAGCCTCTTCTTTTACCTTCGCTTATCCTACACTACAGCACTAACCTTAGCCCCAACCTCACCACAAGACAAACTAAAATGACGCCTACGACCTAAACTGAAAACAACAGCCATATCAACAATACTAGCCCTATCCACCCTGCTTTTACCGCTCACCCCCGCCCTAATATAG----
JAM16522 ATGAACCCCATTATAACCTCACTGATTATTTCAAGCCTAGCCCTCGGCACATTAATCACAATGTCAAGCTTTCATTGATTACTTGCCTGAATCGGACTAGAACTAAACACCCTAGCAATCATTCCAATCATTGCAAAACAACACCACCCCCGCGCAACAGAGGCCGCCACAAAGTACTTTCTAATCCAGGCCGCAGCCTCAGCAACCCTCCTTTTCTCAAGCACAATCAATGCTTGGGCCACAGGAACCTGAGATATCACACAACTGACCAACCAACCTGCCTGTATCATATTAACTGCTGCCTTGTCAATAAAACTCGGCCTCGCCCCTATACACTTTTGACTTCCAGAAGTATTACAAGGGTCAACACTAAAAACAGCACTGATCATTGCCACATGACAAAAACTAGCCCCCGCAGCACTACTATTCTTAACACACAGCTCACTACACCCCCCCACCCTCCTTACAATAGGCTTATTATCAACACTTATCGGCGGTTGAGGTGGACTAAACCAAACACAAACACGAAAAATTATAGCTTACTCCTCAATCGCACACCTCGGATGAATAGCATCCGTACTAACCCTCGCCCCAAACATTATAATCCTAAATCTAACATTGTACATCCTAATAACCCTCCCAACATTCTTACTACTAATGTTTTCATCATCTAAAACTATTAAAGACCTGTCAACCACATGATCCACCTCCCCAATAATAGCGGCCCTTTTACTGATTCTCCTCATATCAATAGGAGGCCTCCCACCACTCACAGGATTCCTCCCAAAATGATTAATCTTACAAGAACTAATCTCGCACAACTTCGCCGCTATAGCCACAGCCCTGGCCCTCTCAGCATTATTGAGCCTCTTCTTTTACCTTCGCTTATCCTACACTACAGCACTAACCTTAGCCCCAACCTCACCACAAGACAAACTAAAATGACGCCTACGACCTAAACTGAAAACAACAGCCATATCAACAATACTAGCCCTATCCACCCTGCTTTTACCGCTCACCCCCGCCCTAATATAG----
JAM16526 ATGAACCCCATTATAACCTCACTGATTATTTCAAGCCTAGCCCTCGGCACATTAATCACAATGTCAAGCTTTCATTGATTACTTGCCTGAATCGGACTAGAACTAAACACCCTAGCAATCATTCCAATCATTGCAAAACAACACCACCCCCGCGCAACAGAGGCCGCCACAAAGTACTTTCTAATCCAGGCCGCAGCCTCAGCAACCCTCCTTTTCTCAAGCACAATCAATGCTTGGGCCACAGGAACCTGAGATATCACACAACTGACCAACCAACCTGCCTGTATCATATTAACTGCTGCCTTGTCAATAAAACTCGGCCTCGCCCCTATACACTTTTGACTTCCAGAAGTATTACAAGGGTCAACACTAAAAACAGCACTGATCATTGCCACATGACAAAAACTAGCCCCCGCAGCACTACTATTCTTAACACACAGCTCACTACACCCCCCCACCCTCCTTACAATAGGCTTATTATCAACACTTATCGGCGGTTGAGGTGGACTAAACCAAACACAAACACGAAAAATTATAGCTTACTCCTCAATCGCACACCTCGGATGAATAGCATCCGTACTAACCCTCGCCCCAAACATTATAATCCTAAATCTAACATTGTACATCCTAATAACCCTCCCAACATTCTTACTACTAATGTTTTCATCATCTAAAACTATTAAAGACCTGTCAACCACATGATCCACCTCCCCAATAATAGCGGCCCTTTTACTGATTCTCCTCATATCAATAGGAGGCCTCCCACCACTCACAGGATTCCTCCCAAAATGATTAATCTTACAAGAACTAATCTCGCACAACTTCGCCGCTATAGCCACAGCCCTGGCCCTCTCAGCATTATTGAGCCTCTTCTTTTACCTTCGCTTATCCTACACTACAGCACTAACCTTAGCCCCAACCTCACCACAAGACAAACTAAAATGACGCCTACGACCTAAACTGAAAACAACAGCCATATCAACAATACTAGCCCTATCCACCCTGCTTTTACCGCTCACCCCCGCCCTAATATAG----
JAM16539 ATGAATCCGATTATAACCTCCCTTATCATCTCAAGTCTTGCTCTCGGCACAGTCATCACAATATCAAGCTTCCATTGACTTATAGCCTGAGTAGGACTAGAACTAAATACCCTAGCCATCATCCCCCTTATTGCAAAACAACACCACCCCCGAGCAACAGAAGCCACCACAAAATACTTCCTAACACAAGCAGTAGCCTCAGCTACTATTTTATTCTCAAGCACAGTTAACGCCTGATCAACTGGCACATGAGACATCACCCAGCTCACAAACCAACCTGCCTGCCTTCTATTAACAATAGCCCTGGCAATAAAGCTAGGCCTCGCCCCCCTCCACTTCTGACTTCCAGAAGTCCTACAGGGCACTTCTTTAAAAACAGCCCTCATCATTACGACCTGACAGAAGCTAGCCCCCTTATCACTTCTTTATTTAACACACCCCTCACTTCACCCCACAACACTAATAACAATAGGACTTATCTCAGCCTTAATTGGCGGCTGAGGCGGAATAAACCAAACCCAAACCCGAAAAATCATGGCCTTCTCATCCATCGCCCACCTTGGCTGAATAGCAGCCATCCTAATAATCTCCCCAAACATCCTACTCTTAAACCTAGCCCTCTATATTATTATAACAACCGCCACATTCCTAGCACTAATAATAACCGCCTCAAAAACAATCAAAGACATAACAACAACTTGGCCTCTCTCCCCTACAACAGCAACTTTACTACTAATTCTCCTTATATCAATAGGAGGCCTCCCACCTCTGACCGGCTTCATACCAAAATGGTTAATTTTACAAGAACTAATTGACCATAGCCTCCCCCTCACAGCAATAATTATAGCCCTATCTGCACTCTTAAGTCTATTCTTCTACTTACGACTTTCCTACGTAACAGCACTAACCCTACACCCAACCACCGCACAAAACAAGTACAAGTGGCGCCTACAATCAAAACTAAAAACAACACTAATGGCCACAACCCTAGTATTATCAACCCTTATATTACCAACAATACCAATCCTCACATAG----
JAM16641 TGAACCCCCCTTATTACCTCACTAATTATATCAACCATCGCCCTAGGCACAATAATCACAATATCAAGCTTCCACTGACTACTTGCTTGAGTCGGCCTAGAACTAAACACCCTAGCAATTATCCCGATCATCGCAAAACAACACCACCCCCGCGCAACAGAAGCCGCCACAAAATACTTCCTAATCCAAGCTGCAGCCTCCGCCACCTTGTTATTCTCAAGCACAATCAATGCCTGAATAACAGGGACCTGAGACATTATACAACTATCTAGCCAACCCGCCTCCACCATATTAACCATAGCACTATCAATAAAACTAGGACTTGCCCCCCTCCACTTTTGACTTCCCGAGGTCTTACAGGGATCTACACTAAAAACGGCATTAATTATTGCCACATGACAAAAACTAGCCCCAGCAACCCTACTTCTCTTAACACACAACTCACTTCACCCCCCAACCCTTCTAACAATAGGCCTATTATCAACACTCATTGGAGGCTGAGGCGGCCTAAACCAAACACAAACACGAAAGATCATAGCATACTCCTCAATCGCTCACTTAGGCTGAATGGCTTCTGTCTTAACCCTCGCCCCGAACATTATAATCTTAAACCTAGCACTATATATCCTAATAACCACTCCAACATTTATGCTACTAATTATATCAACATCAAAAACCATCAAAGACATATCAACAACATGAGCTATCTCCTCTACCACAGCCGCCCTACTATTAATCTTACTTATGTCCATAGGAGGCCTGCCGCCCCTAACAGGCTTTATACCAAAATGGTTAATTTTACAAGAACTTACCTCGCATAACCTTACCACCATGGCCACAGCCATAGCACTTTCAGCCCTACTAAGCCTATTCTTTTACCTTCGCCTATCCTACACAACAGCACTAACCCTAGCCCCAACCTCCCCACAAGACAAACTAAAATGACGCCTACAACCAAAGCTGAAAACCGCAACTATATCAACAATATTAACCCTATCCATCCTACTATTACCAATAACCCCCACCCTAATATAG----
JAM16643 ATGAACCCCATTATAACCTCACTGATTATTTCAAGCCTAGCCCTAGGCACATTAATCACGATGTCGAGCTTTCATTGATTACTTGCCTGAATCGGACTAGAACTAAACACCCTAGCAATCATTCCAATCATTGCAAAACAACACCACCCCCGAGCAACAGAGGCCGCCACAAAGTACTTTCTAATCCAGGCCGCAGCCTCAGCAACCCTCCTTTTCTCAAGCACAATCAATGCTTGGGCCACAGGAACCTGAGATATTACACAACTAACCAACCTGCCTGCCTGTATCATATTAACTGCTGCCTTGTCAATAAAACTAGGCCTCGCCCCTATACACTTCTGACTTCCAGAAGTATTACAAGGGTCAACACTAAAAACAGCACTGATCATTGCCACATGACAAAAACTAGCCCCCGCAGCACTACTATTCTTAACACACAGCTCACTACACCCCCCCACCCTCCTTACAATAGGCTTATTATCAACACTTATCGGCGGTTGAGGCGGACTAAACCAAACACAAACACGAAAAATTATAGCTTACTCCTCAATCGCACACCTCGGATGAATAGCATCCGTACTAACCCTCGCCCCAAACATTATAATCCTAAATCTAACATTGTACATCCTAATAACCCTCCCAACATTCTTACTACTAATGTTTTCATCATCTAAAACCATTAAAGACCTGACAACCACATGATCCACCTCCCCAATAATAGCGGCCCTCTTACTGATTCTCCTCATATCAATAGGAGGCCTCCCACCCCTCACAGGATTCCTCCCAAAATGACTAATCTTACAAGAACTAATCTCACACAACTTCACCGCTATAGCCACAGCCATGGCCCTCTCAGCATTATTAAGCCTCTTCTTTTACCTTCGCTTATCCTACACTACAGCACTAACCTTAGCCCCAACCTCACCACAAGACAAACTAAAATGACGCCTACGACCTAAACTGAAAACAACAGCCATATCAACAATACTAGCCCTATCCACCCTACTTTTACCGCTCGCCCCCGCCCTAATATAG----
JAM16650 TGAACCCCCCTTATTACCTCACTAATTATATCAACCATCGCCCTAGGCACAATAATCACAATATCAAGCTTCCACTGACTACTTGCTTGAATCGGCCTAGAACTAAACACCCTAGCAATTATCCCGATCATCGCAAAACAACACCACCCCCGCGCAACAGAAGCCGCCACAAAATACTTCCTAATCCAAGCTGCAGCCTCCGCCACCTTGTTATTCTCAAGCACAATCAATGCCTGAATAACAGGGACCTGAGACATTATACAACTATCTAGCCAACCCGCCTCCACCATATTAACCATAGCACTATCAATAAAACTAGGACTTGCCCCCCTCCACTTTTGACTTCCCGAGGTCTTACAGGGATCTACACTAAAAACGGCATTAATTATTGCCACATGACAAAAACTAGCCCCAGCAACCCTACTTCTCTTAACACACAACTCACTTCACCCCCCAACCCTTCTAACAATAGGCCTATTATCAACACTCATTGGAGGCTGAGGCGGCCTAAACCAAACACAAACACGAAAGATCATAGCATACTCCTCAATCGCTCACTTAGGCTGAATGGCTTCTGTCTTAACCCTCGCCCCGAACATTATAATCTTAAACCTAGCACTATATATCCTAATAACCACTCCAACATTTATGCTACTAATCATATCAACATCAAAAACCATCAAAGACATATCAACAACATGAGCTATCTCCTCTACCACAGCCGCCCTACTATTAATCTTACTTATATCCATGGGAGGCCTGCCGCCCCTAACAGGCTTTATACCAAAATGATTAATTTTACAAGAACTTACCTCGCATAACCTTACCACCATGGCCACAGCCATAGCACTTTCAGCCCTACTAAGCCTATTCTTTTACCTTCGCCTATCCTACACAACAGCACTAACCCTAGCCCCAACCTCCCCACAAGATAAACTAAAATGACGCCTACAACCAAAGCTGAAAACCGCAACTATATCAACAATATTAACCCTATCCATCCTACTATTACCAATAACCCCCACCCTAATATAG----
JAM16651 TGAACCCCCCTTATTACCTCACTAATTATATCAACCATCGCCCTAGGCACAATAATCACAATATCAAGCTTCCACTGACTACTTGCTTGAATCGGCCTAGAACTAAACACCCTAGCAATTATCCCGATCATCGCAAAACAACACCACCCCCGCGCAACAGAAGCCGCCACAAAATACTTCCTAATCCAAGCTGCAGCCTCCGCCACCTTGTTATTCTCAAGCACAATCAATGCCTGAATAACAGGGACCTGAGACATTATACAACTATCTAGCCAACCCGCCTCCACCATATTAACCATAGCACTATCAATAAAACTAGGACTTGCCCCCCTCCACTTTTGACTTCCCGAGGTCTTACAGGGATCTACACTAAAAACGGCATTAATTATTGCCACATGACAAAAACTAGCCCCAGCAACCCTACTTCTCTTAACACACAACTCACTTCACCCCCCAACCCTTCTAACAATAGGCCTATTATCAACACTCATTGGAGGCTGAGGCGGCCTAAACCAAACACAAACACGAAAGATCATAGCATACTCCTCAATCGCTCACTTAGGCTGAATGGCTTCTGTCTTAACCCTCGCCCCGAACATTATAATCTTAAACCTAGCACTATATATCCTAATAACCACCCCAACATTTATGCTACTAATTATATCAACATCAAAAACCATCAAAGACATATCAACAACATGAGCTATCTCCTCTACCACAGCCGCCCTACTATTAATCTTACTTATGTCCATGGGAGGCCTGCCGCCCCTAACAGGCTTTATACCAAAATGATTAATTTTACAAGAACTTACCTCGCATAACCTTACCACCATGGCCACAGCCATAGCACTTTCAGCCCTACTAAGCCTATTCTTTTACCTTCGCCTATCCTACACAACAGCACTAACCCTAGCCCCAACCTCCCCACAAGACAAACTAAAATGACGCCTACAGCCAAAGCTGAAAACCGCAACTATATCAACAATATTAACCCTATCCATCCTACTATTACCAATAACCCCCACCCTAATATAG----
JAM16652 TGAACCCCCCTTATTACCTCACTAATTATATCAACCATCGCCCTAGGCACAATAATCACAATATCAAGCTTCCACTGACTACTTGCTTGAATCGGCCTAGAACTAAACACCCTAGCAATTATCCCGATCATCGCAAAACAACACCACCCCCGCGCAACAGAAGCCGCCACAAAATACTTCCTAATCCAAGCTGCAGCCTCCGCCACCTTGTTATTCTCAAGCACAATCAATGCCTGAATAACAGGGACCTGAGACATTATACAACTATCTAGCCAACCCGCCTCCACCATATTAACCATAGCACTATCAATAAAACTAGGACTTGCCCCCCTCCACTTTTGACTTCCCGAGGTCTTACAGGGATCTACACTAAAAACGGCATTAATTATTGCCACATGACAAAAACTAGCCCCAGCAACCCTACTTCTCTTAACACACAACTCACTTCACCCCCCAACCCTTCTAACAATAGGCCTATTATCAACACTCATTGGAGGCTGAGGCGGCCTAAACCAAACACAAACACGAAAGATCATAGCATACTCCTCAATCGCTCACTTAGGCTGAATGGCTTCTGTCTTAACCCTCGCCCCGAACATTATAATCTTAAACCTAGCACTATATATCCTAATAACCACTCCAACATTTATGCTACTAATCATATCAACATCAAAAACCATCAAAGACATATCAACAACATGAGCTATCTCCTCTACCACAGCCGCCCTACTATTAATCTTACTTATGTCCATGGGAGGCCTGCCGCCCCTAACAGGCTTTATACCAAAATGATTAATTTTACAAGAACTTACCTCGCATAACCTTACCACCATGGCCACAGCCATAGCACTTTCAGCCCTACTAAGCCTATTCTTTTACCTTCGCCTATCCTACACAACAGCACTAACCCTAGCCCCAACCTCCCCACAAGATAAACTAAAATGACGCCTACAACCAAAGCTGAAAACCGCAACTATATCAACAATATTAACCCTATCCATCCTACTATTACCAATAACCCCCACCCTAATATAG----
JAM16653 ATGAACCCCATTATAACCTCACTGATTATTTCAAGCCTAGCCCTAGGCACATTAATCACGATGTCGAGCTTTCATTGATTACTTGCCTGAATCGGACTAGAACTAAACACCCTAGCAATCATTCCAATCATTGCAAAACAACACCACCCCCGAGCAACAGAGGCCGCCACAAAGTACTTTCTAATCCAGGCCGCAGCCTCAGCAACCCTCCTTTTCTCAAGCACAATCAATGCTTGGGCCACAGGAACCTGAGATATTACACAACTAACCAACCTGCCTGCCTGTATCATATTAACTGCTGCCTTGTCAATAAAACTAGGCCTCGCCCCTATACACTTCTGACTTCCAGAAGTATTACAAGGGTCAACACTAAAAACAGCACTGATCATTGCCACATGACAAAAACTAGCCCCCGCAGCACTACTATTCTTAACACACAGCTCACTACACCCCCCCACCCTCCTTACAATAGGCTTATTATCAACACTTATCGGCGGTTGAGGCGGACTAAACCAAACACAAACACGAAAAATTATAGCTTACTCCTCAATCGCACACCTCGGATGAATAGCATCCGTACTAACCCTCGCCCCAAACATTATAATTCTAAATCTAACATTGTACATCCTAATAACCCTCCCAACATTCTTACTACTAATGTTTTCATCATCTAAAACCATTAAAGACCTGACAACCACATGATCCACCTCCCCAATAATAGCGGCCCTCTTACTGATTCTCCTCATATCAATAGGAGGCCTCCCACCCCTCACAGGATTCCTCCCAAAATGACTAATCTTACAAGAACTAATCTCACACAACTTCACCGCTATAGCCACAGCCATGGCCCTCTCAGCATTATTAAGCCTCTTCTTTTACCTTCGCTTATCCTACACTACAGCACTAACCTTAGCCCCAACCTCACCACAAGACAAACTAAAATGACGCCTACGACCTAAACTGAAAACAACAGCCATATCAACAATACTAGCCCTATCCACCCTACTTTTACCGCTCGCCCCCGCCCTAATATAG----
JAM16654 ATGAACCCCATTATAACCTCACTGATTATTTCAAGCCTAGCCCTAGGCACATTAATCACGATGTCGAGCTTTCATTGATTACTTGCCTGAATCGGACTAGAACTAAACACCCTAGCAATCATTCCAATCATTGCAAAACAACACCACCCCCGAGCAACAGAGGCCGCCACAAAGTACTTTCTAATCCAGGCCGCAGCCTCAGCAACCCTCCTTTTCTCAAGCACAATCAATGCTTGGGCCACAGGAACCTGAGATATTACACAACTAACCAACCTGCCTGCCTGTATCATATTAACTGCTGCCTTGTCAATAAAACTAGGCCTCGCCCCTATACACTTCTGACTTCCAGAAGTATTACAAGGGTCAACACTAAAAACAGCACTGATCATTGCCACATGACAAAAACTAGCCCCCGCAGCACTACTATTCTTAACACACAGCTCACTACACCCCCCCACCCTCCTTACAATAGGCTTATTATCAACACTTATCGGCGGTTGAGGCGGACTAAACCAAACACAAACACGAAAAATTATAGCTTACTCCTCAATCGCACACCTCGGATGAATAGCATCCGTACTAACCCTCGCCCCAAACATTATAATCCTAAATCTAACATTGTACATCCTAATAACCCTCCCAACATTCTTACTACTAATGTTTTCATCATCTAAAACCATTAAAGACCTGACAACCACATGATCCACCTCCCCAATAATAGCGGCCCTCTTACTGATTCTCCTCATATCAATAGGAGGCCTCCCACCCCTCACAGGATTCCTCCCAAAATGACTAATCTTACAAGAACTAATCTCACACAACTTCACCGCTATAGCCACAGCCATGGCCCTCTCAGCATTATTAAGCCTCTTCTTTTACCTTCGCTTATCCTACACTACAGCACTAACCTTAGCCCCAACCTCACCACAAGACAAACTAAAATGACGCCTACGACCTAAACTGAAAACAACAGCCATATCAACAATACTAGCCCTATCCACCCTACTTTTACCGCTCGCCCCCGCCCTAATATAG----
JAM16655 ATGAACCCCATTATAACCTCACTGATTATTTCAAGCCTAGCCCTAGGCACATTAATCACGATGTCGAGCTTTCATTGATTACTTGCCTGAATCGGACTAGAACTAAACACCCTAGCAATCATTCCAATCATTGCAAAACAACACCACCCCCGAGCAACAGAGGCCGCCACAAAGTACTTTCTAATCCAGGCCGCAGCCTCAGCAACCCTCCTTTTCTCAAGCACAATCAATGCTTGGGCCACAGGAACCTGAGATATTACACAACTAACCAACCTGCCTGCCTGTATCATATTAACTGCTGCCTTGTCAATAAAACTAGGCCTCGCCCCTATACACTTCTGACTTCCAGAAGTATTACAAGGGTCAACACTAAAAACAGCACTGATCATTGCCACATGACAAAAACTAGCCCCCGCAGCACTACTATTCTTAACACACAGCTCACTACACCCCCCCACCCTCCTTACAATAGGCTTATTATCAACACTTATCGGCGGTTGAGGCGGACTAAACCAAACACAAACACGAAAAATTATAGCTTACTCCTCAATCGCACACCTCGGATGAATAGCATCCGTACTAACCCTCGCCCCAAACATTATAATTCTAAATCTAACATTGTACATCCTAATAACCCTCCCAACATTCTTACTACTAATGTTTTCATCATCTAAAACCATTAAAGACCTGACAACCACATGATCCACCTCCCCAATAATAGCGGCCCTCTTACTGATTCTCCTCATATCAATAGGAGGCCTCCCACCCCTCACAGGATTCCTCCCAAAATGACTAATCTTACAAGAACTAATCTCACACAACTTCACCGCTATAGCCACAGCCATGGCCCTCTCAGCATTATTAAGCCTCTTCTTTTACCTTCGCTTATCCTACACTACAGCACTAACCTTAGCCCCAACCTCACCACAAGACAAACTAAAATGACGCCTACGACCTAAACTGAAAACAACAGCCATATCAACAATACTAGCCCTATCCACCCTACTTTTACCGCTCGCCCCCGCCCTAATATAG----
JAM16656 ATGAACCCCATTATAACCTCACTGATTATTTCAAGCCTAGCCCTAGGCACATTAATCACGATGTCGAGCTTTCATTGATTACTTGCCTGAATCGGACTAGAACTAAACACCCTAGCAATCATTCCAATCATTGCAAAACAACACCACCCCCGAGCAACAGAGGCCGCCACAAAGTACTTTCTAATCCAGGCCGCAGCCTCAGCAACCCTCCTTTTCTCAAGCACAATCAATGCTTGGGCCACAGGAACCTGAGATATTACACAACTAACCAACCTGCCTGCCTGTATCATATTAACTGCTGCCTTGTCAATAAAACTAGGCCTCGCCCCTATACACTTCTGACTTCCAGAAGTATTACAAGGGTCAACACTAAAAACAGCACTGATCATTGCCACATGACAAAAACTAGCCCCCGCAGCACTACTATTCTTAACACACAGCTCACTACACCCCCCCACCCTCCTTACAATAGGCTTATTATCAACACTTATCGGCGGTTGAGGCGGACTAAACCAAACACAAACACGAAAAATTATAGCTTACTCCTCAATCGCACACCTCGGATGAATAGCATCCGTACTAACCCTCGCCCCAAACATTATAATCCTAAATCTAACATTGTACATCCTAATAACCCTCCCAACATTCTTACTACTAATGTTTTCATCATCTAAAACCATTAAAGACCTGACAACCACATGATCCACCTCCCCAATAATAGCGGCCCTCTTACTGATTCTCCTCATATCAATAGGAGGCCTCCCACCCCTCACAGGATTCCTCCCAAAATGACTAATCTTACAAGAACTAATCTCACACAACTTCACCGCTATAGCCACAGCCATGGCCCTCTCAGCATTATTAAGCCTCTTCTTTTACCTTCGCTTATCCTACACCACAGCACTAACCTTAGCCCCAACCTCACCACAAGACAAACTAAAATGACGCCTACGACCTAAACTGAAAACAACAGCCATATCAACAATACTAGCCCTATCCACCCTACTTTTACCGCTCGCCCCCGCCCTAATATAG----
JAM16659 ATGAACCCTATTATAACCTCACTAATTATTTCAAGCCTGGCACTAGGCACAATAATCACAATATCTAGTTTCCACTGACTATTAGCCTGGGTTGGCCTAGAACTAAACACCTTAGCAATTATCCCCATCATTGCAAAACAACACCACCCCCGCGCAACAGAGGCCGCTACAAAGTACTTCCTAGTCCAAGCTGCAGCTTCCGCCACACTATTATTCTCAAGCACAGTCAATGCTTGAACAACCGGAACTTGAGACATTATACAACTCACCAACCACCCCGCCTCTATCATATTAACCATAGCATTAGCAATAAAACTAGGCTTAGCCCCCCTACACTTCTGACTACCTGAAGTACTTCAAGGCTCTACCCTAAAAACAGCACTTATTATTACCACATGACAGAAACTAGCCCCAACAGCCCTCCTATTCCTAACACACAACTCCCTACACCCAACCACCCTCCTAACAATGGGCCTGCTATCAACACTCATCGGGGGCTGAGCAGGGCTTAACCAAACACAGACCCGAAAAATTATAGCTTACTCCTCAATCGCACACCTGGGGTGAATAGCATCCGTATTAACCCTGACCCCTAACATTATAATCTTAAACTTAGTACTTTACATCCTAATAACGCTACCAGCTTTCATAATACTAATGTTTTCTTCATCAAAAACCATCAAAGACCTAACAACCACATGATCTATCTCCCCAACAATGGCCGCCCTACTACTAACCCTTTTTATATCCATGGGGGGCCTTCCACCACTTACGGGCTTTATGCCAAAATGATTAATTTTACAAGAACTTGTCTCACACAACCTCCCTGCTATAGCCACAACTATAGCACTCTCTGCCCTACTAAGTTTATTCTTCTACCTCCGCCTATCTTACACAACAGCATTAACCTTATCCCCCACCTCGCCACAAGATAAGCTAAAATGACGCCTCCAGCCTAAACTAAAAACAACACTAATAGCCACAACATTAGCCCTATCCACCCTGCTCCTCCCAATTACCCCAACCCTCGTATAA----
JAM16683 ATGAACCCCATTATAACCTCACTGATTATTTCAAGCCTAGCCCTAGGCACATTAATCACGATGTCGAGCTTTCATTGATTACTTGCCTGAATCGGACTAGAACTAAACACCCTAGCAATCATTCCAATCATTGCAAAACAACACCACCCCCGAGCAACAGAGGCCGCCACAAAGTACTTTCTAATCCAGGCCGCAGCCTCAGCAACCCTCCTTTTCTCAAGCACAATCAATGCTTGGGCCACAGGAACCTGAGATATTACACAACTAACCAACCTGCCTGCCTGTATCATATTAACTGCTGCCTTGTCAATAAAACTAGGCCTCGCCCCTATACACTTCTGACTTCCAGAAGTGTTACAAGGGTCAACACTAAAAACAGCACTGATCATTGCCACATGACAAAAACTAGCCCCCGCAGCACTACTATTCTTAACACACAGCTCACTACACCCCCCCACCCTCCTTACAATAGGCTTATTATCAACACTTATCGGCGGTTGAGGCGGACTAAACCAAACACAAACACGAAAAATTATAGCTTACTCCTCAATCGCACACCTCGGATGAATAGCATCCGTACTAACCCTCGCCCCAAACATTATAATCCTAAATCTAACATTGTACATCCTAATAACCCTCCCAACATTCTTACTACTAATGTTTTCATCATCTAAAACCATTAAAGACCTGACAACCACATGATCCACCTCCCCAATAATAGCGGCCCTCTTACTGATTCTCCTCATATCAATAGGAGGCCTCCCACCCCTCACAGGATTCCTCCCAAAATGACTAATCTTACAAGAACTAATCTCACACAACTTCACCGCTATAGCCACAGCCATGGCCCTCTCAGCATTATTAAGCCTCTTCTTTTACCTTCGCTTATCCTACACTACAGCACTAACCTTAGCCCCAACCTCACCACAAGACAAACTAAAATGACGCCTACGACCTAAACTGAAAACAACAGCCATATCAACAATACTAGCCCTATCCACCCTACTTTTACCGCTCGCCCCCGCCCTAATATAG----
JAM16685 ATGAACCCCATTATAACCTCACTGATTATTTCAAGCCTAGCCCTAGGCACATTAATCACGATGTCGAGCTTTCATTGATTACTTGCCTGAATCGGACTAGAACTAAACACCCTAGCAATCATTCCAATCATTGCAAAACAACACCACCCCCGAGCAACAGAGGCCGCCACAAAGTACTTTCTAATCCAGGCCGCAGCCTCAGCAACCCTCCTTTTCTCAAGCACAATCAATGCTTGGGCCACAGGAACCTGAGATATTACACAACTAACCAACCTGCCTGCCTGTATCATATTAACTGCTGCCTTGTCAATAAAACTAGGCCTCGCCCCTATACACTTCTGACTTCCAGAAGTATTACAAGGGTCAACACTAAAAACAGCACTGATCATTGCCACATGACAAAAACTAGCCCCCGCAGCACTACTATTCTTAACACACAGCTCACTACACCCCCCCACCCTCCTTACAATAGGCTTATTATCAACACTTATCGGCGGTTGAGGCGGACTAAACCAAACACAAACACGAAAAATTATAGCTTACTCCTCAATCGCACACCTCGGATGAATAGCATCCGTACTAACCCTCGCCCCAAACATTATAATCCTAAATCTAACATTGTACATCCTAATAACCCTCCCAACATTCTTACTACTAATGTTTTCATCATCTAAAACCATTAAAGACCTGACAACCACATGATCCACCTCCCCAATAATAGCGGCCCTCTTACTGATTCTCCTCATATCAATAGGAGGCCTCCCACCCCTCACAGGATTCCTCCCAAAATGACTAATCTTACAAGAACTAATCTCACACAACTTCACCGCTATAGCCACAGCCATGGCCCTCTCAGCATTATTAAGCCTCTTCTTTTACCTTCGCTTATCCTACACTACAGCACTAACCTTAGCCCCAACCTCACCACAAGACAAACTAAAATGACGCCTACGACCTAAACTGAAAACAACAGCCATATCAACAATACTAGCCCTATCCACCCTACTTTTACCGCTCGCCCCCGCCCTAATATAG----
JAM16686 ATGAACCCCATTATAACCTCACTGATTATTTCAAGCCTAGCCCTAGGCACATTAATCACGATGTCGAGCTTTCATTGATTACTTGCCTGAATCGGACTAGAACTAAACACCCTAGCAATCATTCCAATCATTGCAAAACAACACCACCCCCGAGCAACAGAGGCCGCCACAAAGTACTTTCTAATCCAGGCCGCAGCCTCAGCAACCCTCCTTTTCTCAAGCACAATCAATGCTTGGGCCACAGGAACCTGAGATATTACACAACTAACCAACCTGCCTGCCTGTATCATATTAACTGCTGCCTTGTCAATAAAACTAGGCCTCGCCCCTATACACTTCTGACTTCCAGAAGTATTACAAGGGTCAACACTAAAAACAGCACTGATCATTGCCACATGACAAAAACTAGCCCCCGCAGCACTACTATTCTTAACACACAGCTCACTACACCCCCCCACCCTCCTTACAATAGGCTTATTATCAACACTTATCGGCGGTTGAGGCGGACTAAACCAAACACAAACACGAAAAATTATAGCTTACTCCTCAATCGCACACCTCGGATGAATAGCATCCGTACTAACCCTCGCCCCAAACATTATAATCCTAAATCTAACATTGTACATCCTAATAACCCTCCCAACATTCTTACTACTAATGTTTTCATCATCTAAAACCATTAAAGACCTGACAACCACATGATCCACCTCCCCAATAATAGCGGCCCTCTTACTGATTCTCCTCATATCAATAGGAGGCCTCCCACCCCTCACAGGATTCCTCCCAAAATGACTAATCTTACAAGAACTAATCTCACACAACTTCACCGCTATAGCCACAGCCATGGCCCTCTCAGCATTATTAAGCCTCTTCTTTTACCTTCGCTTATCCTACACTACAGCACTAACCTTAGCCCCAACCTCACCACAAGACAAACTAAAATGACGCCTACGACCTAAACTGAAAACAACAGCCATATCAACAATACTAGCCCTATCCACCCTACTTTTACCGCTCGCCCCCGCCCTAATATAG----
JAM16690 ATGAACCCCATTATAACCTCACTGATTATTTCAAGCCTAGCCCTAGGCACATTAATCACGATGTCGAGCTTTCATTGATTACTTGCCTGAATCGGACTAGAACTAAACACCCTAGCAATCATTCCAATCATTGCAAAACAACACCACCCCCGAGCAACAGAGGCCGCCACAAAGTACTTTCTAATCCAGGCCGCAGCCTCAGCAACCCTCCTTTTCTCAAGCACAATCAATGCTTGGGCCACAGGAACCTGAGATATTACACAACTAACCAACCTGCCTGCCTGTATCATATTAACTGCTGCCTTGTCAATAAAACTAGGCCTCGCCCCTATACACTTCTGACTTCCAGAAGTATTACAAGGGTCAACACTAAAAACAGCACTGATCATTGCCACATGACAAAAACTAGCCCCCGCAGCACTACTATTCTTAACACACAGCTCACTACACCCCCCCACCCTCCTTACAATAGGCTTATTATCAACACTTATCGGCGGTTGAGGCGGACTAAACCAAACACAAACACGAAAAATTATAGCTTACTCCTCAATCGCACACCTCGGATGAATAGCATCCGTACTAACCCTCGCCCCAAACATTATAATCCTAAATCTAACATTGTACATCCTAATAACCCTCCCAACATTCTTACTACTAATGTTTTCATCATCTAAAACCATTAAAGACCTGACAACCACATGATCCACCTCCCCAATAATAGCGGCCCTCTTACTGATTCTCCTCATATCAATAGGAGGCCTCCCACCCCTCACAGGATTCCTCCCAAAATGACTAATCTTACAAGAACTAATCTCACACAACTTCACCGCTATAGCCACAGCCATGGCCCTCTCAGCATTATTAAGCCTCTTCTTTTACCTTCGCTTATCCTACACTACAGCACTAACCTTAGCCCCAACCTCACCACAAGACAAACTAAAATGACGCCTACGACCTAAACTGAAAACAACAGCCATATCAACAATACTAGCCCTATCCACCCTACTTTTACCGCTCGCCCCCGCCCTAATATAG----
JAM16692 ATGAACCCTATTATAACCTCACTAATTATTTCAAGCCTGGCACTAGGCACAATAATCACAATATCTAGTTTCCACTGACTATTAGCCTGGGTTGGCCTAGAACTAAACACCTTAGCAATTATCCCCATCATTGCAAAACAACACCACCCCCGCGCAACAGAGGCCGCTACAAAGTACTTCCTAGTCCAAGCTGCAGCTTCCGCCACACTATTATTCTCAAGCACAGTCAATGCTTGAACAACCGGAACTTGAGACATTATACAACTCACCAACCACCCCGCCTCTATCATATTAACCATAGCATTAGCAATAAAACTAGGCTTAGCCCCCCTACACTTCTGACTACCTGAAGTACTTCAAGGCTCTACCCTAAAAACAGCACTTATTATTACCACATGACAGAAACTAGCCCCAACAGCCCTCCTATTCCTAACACACAACTCCCTACACCCAACCACCCTCCTAACAATGGGCCTGCTATCAACACTCATCGGGGGCTGAGCAGGGCTTAACCAAACACAGACCCGAAAAATTATAGCTTACTCCTCAATCGCACACCTGGGGTGAATAGCATCCGTATTAACCCTGACCCCTAACATTATAATCTTAAACTTAGTACTTTACATCCTAATAACGCTACCAGCTTTCATAATACTAATGTTTTCTTCATCAAAAACCATCAAAGACCTAACAACCACATGATCTATCTCCCCAACAATGGCCGCCCTACTACTAACCCTTTTTATATCCATGGGGGGCCTTCCACCACTTACGGGCTTTATGCCAAAATGATTAATTTTACAAGAACTTGTCTCACACAACCTCCCTGCTATAGCCACAACTATAGCACTCTCTGCCCTACTAAGTTTATTCTTCTACCTCCGCCTATCTTACACAACAGCATTAACCTTATCCCCCACCTCGCCACAAGATAAGCTAAAATGACGCCTCCAGCCTAAACTAAAAACAACACTAATAGCCACAACATTAGCCCTATCCACCCTGCTCCTCCCAATTACCCCAACCCTAGTATAA----
JAM16693 ATGAACCCTATTATAACCTCACTAATTATTTCAAGCCTGGCACTAGGCACAATAATCACAATATCTAGTTTCCACTGACTATTAGCCTGGGTTGGCCTAGAACTAAACACCTTAGCAATTATCCCCATCATTGCAAAACAACACCACCCCCGCGCAACAGAGGCCGCTACAAAGTACTTCCTAGTCCAAGCTGCAGCTTCCGCCACACTATTATTCTCAAGCACAGTCAATGCTTGAACAACCGGAACTTGAGACATTATACAACTCACCAACCACCCCGCCTCTATCATATTAACCATAGCATTAGCAATAAAACTAGGCTTAGCCCCCCTACACTTCTGACTACCTGAAGTACTTCAAGGCTCTACCCTAAAAACAGCACTTATTATTACCACATGACAGAAACTAGCCCCAACAGCCCTCCTATTCCTAACACACAACTCCCTACACCCAACCACCCTCCTAACAATGGGCCTGCTATCAACACTCATCGGGGGCTGAGCAGGGCTTAACCAAACACAGACCCGAAAAATTATAGCTTACTCCTCAATCGCACACCTGGGGTGAATAGCATCCGTATTAACCCTGACCCCTAACATTATAATCTTAAACTTAGTACTTTACATCCTAATAACGCTACCAGCTTTCATAATACTAATGTTTTCTTCATCAAAAACCATCAAAGACCTAACAACCACATGATCTATCTCCCCAACAATGGCCGCCCTACTACTAACCCTTTTTATATCCATGGGGGGCCTTCCACCACTTACGGGCTTTATGCCAAAATGATTAATTTTACAAGAACTTGTCTCACACAACCTCCCTGCTATAGCCACAACTATAGCACTCTCTGCCCTACTAAGTTTATTCTTCTACCTCCGCCTATCTTACACAACAGCATTAACCTTATCCCCCACCTCGCCACAAGATAAGCTAAAATGACGCCTCCAGCCTAAACTAAAAACAACACTAATAGCCACAACATTAGCCCTATCCACCCTGCTCCTCCCAATTACCCCAACCCTAGTATAA----
JAM16701 TGAACCCCCCTTATTACCTCACTAATTATATCAACCATCGCCCTAGGCACAATAATCACAATATCAAGCTTCCACTGACTACTTGCTTGAATCGGCCTAGAACTAAACACCCTAGCAATTATCCCGATCATCGCAAAACAACACCACCCCCGCGCAACAGAAGCCGCCACAAAATACTTCCTAATCCAAGCTGCAGCCTCCGCCACCTTGTTATTCTCAAGCACAATCAATGCCTGAATAACAGGGACCTGAGACATTATACAACTATCTAGCCAACCCGCCTCCACCATATTAACCATAGCACTATCAATAAAACTAGGACTTGCCCCCCTCCACTTTTGACTTCCCGAGGTCTTACAGGGATCTACACTAAAAACGGCATTAATTATTGCCACATGACAAAAACTAGCCCCAGCAACCCTACTTCTCTTAACACACAACTCACTTCACCCCCCAACCCTTCTAACAATAGGCCTATTATCAACACTCATTGGAGGCTGAGGCGGCCTAAACCAAACACAAACACGAAAGATCATAGCATACTCCTCAATCGCTCACTTAGGCTGAATGGCTTCTGTCTTAACCCTCGCCCCGAACATTATAATCTTAAACCTAGCACTATATATCCTAATAACCACTCCAACATTTATGCTACTAATCATATCAACATCAAAAACCATCAAAGACATATCAACAACATGAGCTATCTCCTCTACCACAGCCGCCCTACTATTAATCTTACTTATGTCCATGGGAGGCCTGCCGCCCCTAACAGGCTTTATACCAAAATGATTAATTTTACAAGAACTTACCTCGCATAACCTTACCACCATGGCCACAGCCATAGCACTTTCAGCCCTACTAAGCCTATTCTTTTACCTTCGCCTATCCTACACAACAGCACTAACCCTAGCCCCAACCTCCCCACAAGATAAACTAAAATGACGCCTACAACCAAAGCTGAAAACCGCAACTATATCAACAATATTAACCCTATCCATCCTACTATTACCAATAACCCCCGCCCTAATATAG----
JAM16702 ATGAACCCTATTATAACCTCACTAATTATTTCAAGCCTGGCACTAGGCACAATAATCACAATATCTAGTTTCCACTGACTATTAGCCTGGGTTGGCCTAGAACTAAACACCTTAGCAATTATCCCCATCATTGCAAAACAACACCACCCCCGCGCAACAGAGGCCGCTACAAAGTACTTCCTAGTCCAAGCTGCAGCTTCCGCCACACTATTATTCTCAAGCACAGTCAATGCTTGAACAACCGGAACTTGAGACATTATACAACTCACCAACCACCCCGCCTCTATCATATTAACCATAGCATTAGCAATAAAACTAGGCTTAGCCCCCCTACACTTCTGACTACCTGAAGTACTTCAAGGCTCTACCCTAAAAACAGCACTTATTATTACCACATGACAGAAACTAGCCCCAACAGCCCTCCTATTCCTAACACACAACTCCCTACACCCAACCACCCTCCTAACAATGGGCCTGCTATCAACACTCATCGGGGGCTGAGCAGGGCTTAACCAAACACAGACCCGAAAAATTATAGCTTACTCCTCAATCGCACACCTGGGGTGAATAGCATCCGTATTAACCCTGACCCCTAACATTATAATCTTAAACTTAGTACTTTACATCCTAATAACGCTACCAGCTTTCATAATACTAATGTTTTCTTCATCAAAAACCATCAAAGACCTAACAACCACATGATCTATCTCCCCAACAATGGCCGCCCTACTACTAACCCTTTTTATATCCATGGGGGGCCTTCCACCACTTACGGGCTTTATGCCAAAATGATTAATTTTACAAGAACTTGTCTCACACAACCTCCCTGCTATAGCCACAACTATAGCACTCTCTGCCCTACTAAGTTTATTCTTCTACCTCCGCCTATCTTACACAACAGCATTAACCTTATCCCCCACCTCGCCACAAGATAAGCTAAAATGACGCCTCCAGCCTAAACTAAAAACAACACTAATAGCCACAACATTAGCCCTATCCACCCTGCTCCTCCCAATTACCCCAACCCTAGTATAA----
JAM16703 ATGAACCCTATTATAACCTCACTAATTATTTCAAGCCTGGCACTAGGCACAATAATCACAATATCTAGTTTCCACTGACTATTAGCCTGGGTTGGCCTAGAACTAAACACCTTAGCAATTATCCCCATCATTGCAAAACAACACCACCCCCGCGCAACAGAGGCCGCTACAAAGTACTTCCTAGTCCAAGCTGCAGCTTCCGCCACACTATTATTCTCAAGCACAGTCAATGCTTGAACAACCGGAACTTGAGACATTATACAACTCACCAACCACCCCGCCTCTATCATATTAACCATAGCATTAGCAATAAAACTAGGCTTAGCCCCCCTACACTTCTGACTACCTGAAGTACTTCAAGGCTCTACCCTAAAAACAGCACTTATTATTACCACATGACAGAAACTAGCCCCAACAGCCCTCCTATTCCTAACACACAACTCCCTACACCCAACCACCCTCCTAACAATGGGCCTGCTATCAACACTCATCGGGGGCTGAGCAGGGCTTAACCAAACACAGACCCGAAAAATTATAGCTTACTCCTCAATCGCACACCTGGGGTGAATAGCATCCGTATTAACCCTGACCCCTAACATTATAATCTTAAACTTAGTACTTTACATCCTAATAACGCTACCAGCTTTCATAATACTAATGTTTTCTTCATCAAAAACCATCAAAGACCTAACAACCACATGATCTATCTCCCCAACAATGGCCGCCCTACTACTAACCCTTTTTATATCCATGGGGGGCCTTCCACCACTTACGGGCTTTATGCCAAAATGATTAATTTTACAAGAACTTGTCTCACACAACCTCCCTGCTATAGCCACAACTATAGCACTCTCTGCCCTACTAAGTTTATTCTTCTACCTCCGCCTATCTTACACAACAGCATTAACCTTATCCCCCACCTCGCCACAAGATAAGCTAAAATGACGCCTCCAGCCTAAACTAAAAACAACACTAATAGCCACAACATTAGCCCTATCCACCCTGCTCCTCCCAATTACCCCAACCCTAGTATAA----
JAM16720 TGAACCCCCCTTATTACCTCACTAATTATATCAACCATCGCCCTAGGCACAATAATCACAATATCAAGCTTCCACTGACTACTTGCTTGAATCGGCCTAGAACTAAACACCCTAGCAATTATCCCGATCATCGCAAAACAACACCACCCCCGCGCAACAGAAGCCGCCACAAAATACTTCCTAATCCAAGCTGCAGCCTCCGCCACCTTGTTATTCTCAAGCACAATCAATGCCTGAATAACAGGGACCTGAGACATTATACAACTATCTAGCCAACCCGCCTCCACCATATTAACCATAGCACTATCAATAAAACTAGGACTTGCCCCCCTCCACTTTTGACTTCCCGAGGTCTTACAGGGATCTACACTAAAAACGGCATTAATTATTGCCACATGACAAAAACTAGCCCCAGCAACCCTACTTCTCTTAACACACAACTCACTTCACCCCCCAACCCTTCTAACAATAGGCCTATTATCAACACTCATTGGAGGCTGAGGCGGCCTAAACCAAACACAAACACGAAAGATCATAGCATACTCCTCAATCGCTCACTTAGGCTGAATGGCTTCTGTCTTAACCCTCGCCCCGAACATTATAATCTTAAACCTAGCACTATATATCCTAATAACCACTCCAACATTTATGCTACTAATCATATCAACATCAAAAACCATCAAAGACATATCAACAACATGAGCTATCTCCTCTACCACAGCCGCCCTACTATTAATCTTACTTATGTCCATGGGAGGCCTGCCGCCCCTAACAGGCTTTATACCAAAATGATTAATTTTACAAGAACTTACCTCGCATAACCTTACCACCATGGCCACAGCCATAGCACTTTCAGCCCTACTAAGCCTATTCTTTTACCTTCGCCTATCCTACACAACAGCACTAACCCTAGCCCCAACCTCCCCACAAGATAAACTAAAATGACGCCTACAACCAAAGCTGAAAACCGCAACTATATCAACAATATTAACCCTATCCATCCTACTATTACCAATAACCCCCACCCTAATATAG----
JAM16721 ATGAACCCCCTTATTACCTCACTAATTATATCAACCATCGCCCTAGGCACAATAATCACAATATCAAGCTTCCACTGACTACTTGCTTGAATCGGCCTAGAACTAAACACCCTAGCAATTATCCCGATCATCGCAAAACAACACCACCCCCGCGCAACAGAAGCCGCCACAAAATACTTCCTAATCCAAGCTGCAGCCTCCGCCACCTTGTTATTCTCAAGCACAATCAATGCCTGAATAACAGGGACCTGAGACATTATACAACTATCTAGCCAACCCGCCTCCACCATATTAACCATAGCACTATCAATAAAACTAGGACTTGCCCCCCTCCACTTTTGACTTCCCGAGGTCTTACAGGGATCTACACTAAAAACGGCATTAATTATTGCCACATGACAAAAACTAGCCCCAGCAACCCTACTTCTCTTAACACACAACTCACTTCACCCCCCAACCCTTCTAACAATAGGCCTATTATCAACACTCATTGGAGGCTGAGGCGGCCTAAACCAAACACAAACACGAAAGATCATAGCATACTCCTCAATCGCTCACTTAGGCTGAATGGCTTCTGTCTTAACCCTCGCCCCGAACATTATAATCTTAAACCTAGCACTATATATCCTAATAACCACTCCAACATTTATGCTACTAATCATATCAACATCAAAAACCATCAAAGACATATCAACAACATGAGCTATCTCCTCTACCACAGCCGCCCTACTATTAATCTTACTTATGTCCATGGGAGGCCTGCCGCCCCTAACAGGCTTTATACCAAAATGATTAATTTTACAAGAACTTACCTCGCATAACCTTACCACCATGGCCACAGCCATAGCACTTTCAGCCCTACTAAGCCTATTCTTTTACCTTCGCCTATCCTACACAACAGCACTAACCCTAGCCCCAACCTCCCCACAAGATAAACTAAAATGACGCCTACAACCAAAGCCGAAAACCGCAACTATATCAACAATATTAACCCTATCCATCCTACTATTACCAATAACCCCCACCCTAATATAG----
JAM16722 ATGAACCCCCTTATTACCTCACTAATTATATCAACCATCGCCCTAGGCACAATAATCACAATATCAAGCTTCCACTGACTACTTGCTTGAATCGGCCTAGAACTAAACACCCTAGCAATTATCCCGATCATCGCAAAACAACACCACCCCCGCGCAACAGAAGCCGCCACAAAATACTTCCTAATCCAAGCTGCAGCCTCCGCCACCTTGTTATTCTCAAGCACAATCAATGCCTGAATAACAGGGACCTGAGACATTATACAACTATCTAGCCAACCCGCCTCCACCATATTAACCATAGCACTATCAATAAAACTAGGACTTGCCCCCCTCCACTTTTGACTTCCCGAGGTCTTACAGGGATCTACACTAAAAACGGCATTAATTATTGCCACATGACAAAAACTAGCCCCAGCAACCCTACTTCTCTTAACACACAACTCACTTCACCCCCCAACCCTTCTAACAATAGGCCTATTATCAACACTCATTGGAGGCTGAGGCGGCCTAAACCAAACACAAACACGAAAGATCATAGCATACTCCTCAATCGCTCACTTAGGCTGAATGGCTTCTGTCTTAACCCTCGCCCCGAACATTATAATCTTAAACCTAGCACTATATATCCTAATAACCACTCCAACATTTATGCTACTAATCATATCAACATCAAAAACCATCAAAGACATATCAACAACATGAGCTATCTCCTCTACCACAGCCGCCCTACTATTAATCTTACTTATGTCCATGGGAGGCCTGCCGCCCCTAACAGGCTTTATACCAAAATGATTAATTTTACAAGAACTTACCTCGCATAACCTTACCACCATGGCCACAGCCATAGCACTTTCAGCCCTACTAAGCCTATTCTTTTACCTTCGCCTATCCTACACAACAGCACTAACCCTAGCCCCAACCTCCCCACAAGATAAACTAAAATGACGCCTACAACCAAAGCTGAAAACCGCAACTATATCAACAATATTAACCCTATCCATCCTACTATTACCAATAACCCCCGCCCTAATATAG----
JAM16723 ATGAACCCCCTTATTACCTCACTAATTATATCAACCATCGCCCTGGGCACAATAATCACAATATCAAGCTTCCACTGACTACTTGCCTGAGTCGGCCTAGAACTAAACACCCTAGCAATTATCCCGATCATCGCAAAACAACACCACCCCCGCGCAACAGAAGCCGCCACAAAATACTTCCTAATCCAAGCTGCAGCCTCCGCCACCTTGTTATTCTCAAGCACAATCAATGCCTGAATAACAGGGACCTGAGACATTATACAACTATCTAGCCAACCCGCCTCCACCATATTAACCATAGCACTATCAATAAAACTAGGACTTGCCCCCCTCCACTTTTGACTTCCCGAGGTCTTACAGGGATCTACATTAAAAACGGCATTAATTATTGCCACATGACAAAAACTAGCCCCAGCAACCCTACTTCTCTTAACACACAACTCACTTCACCCCCCAACCCTTCTAACAATAGGCCTATTATCAACACTCATTGGAGGCTGAGGCGGCCTAAACCAAACACAAACACGAAAGATCATAGCATACTCCTCAATCGCTCACTTAGGCTGAATGGCTTCTGTCTTAACCCTCGCCCCGAACATTATAATCTTAAACCTAGCACTATATATCCTAATAACCACTCCAACATTTATGCTACTAATCATATCAACATCAAAAACCATCAAAGACATATCAACAACATGAGCTATCTCCTCTACCACAGCCGCCCTACTATTAATCTTACTTATGTCCATGGGAGGCCTGCCGCCCCTAACAGGCTTTATACCAAAATGATTAATTTTACAAGAACTTACCTCGCATAACCTTACCACCATGGCCACAGCCATAGCACTTTCAGCCCTACTAAGCCTATTCTTTTACCTTCGCCTATCCTACACAACAGCACTAACCCTAGCCCCAACCTCGCCACAAGATAAACTAAAATGACGCCTACAACCAAAGCTGAAAACCGCAACTATATCAACAATATTAACCCTATCCATCCTACTATTACCAATGACCCCCACCCTAATATAG----
JAM16727 ATGAACCCCCTTATTACCTCACTAATTATATCAACCATCGCCCTAGGCACAATAATCACAATATCAAGCTTCCACTGACTACTTGCTTGAGTCGGCCTAGAACTAAACACCCTAGCAATTATCCCGATCATCGCAAAACAACACCACCCCCGCGCAACAGAAGCCGCCACAAAATACTTCCTAATCCAAGCTGCAGCCTCCGCCACCTTGTTATTCTCAAGCACAATCAATGCCTGAATAACAGGGACCTGAGACATTATACAACTATCTAGCCAACCCGCCTCCACCATATTAACCATAGCACTATCAATAAAACTAGGACTTGCCCCCCTCCACTTTTGACTTCCCGAGGTCTTACAGGGATCTACACTAAAAACGGCATTAATTATTGCCACATGACAAAAACTAGCCCCAGCAACCCTACTTCTCTTAACACACAACTCACTTCACCCCCCAACCCTTCTAACAATAGGCCTATTATCAACACTCATTGGAGGCTGAGGCGGCCTAAACCAAACACAAACACGAAAGATCATAGCATACTCCTCAATCGCTCACTTAGGCTGAATGGCTTCTGTCTTAACCCTCGCCCCGAACATTATAATCTTAAACCTAGCACTATATATCCTAATAACCACTCCAACATTTATGCTACTAATCATATCAACATCAAAAACCATCAAAGACATATCAACAACATGAGCTATCTCCTCTACCACAGCCGCCCTACTATTAATCTTACTTATGTCCATGGGAGGCCTGCCGCCCCTAACAGGCTTTATACCAAAATGATTAATTTTACAAGAACTTACCTCGCATAACCTTACCACCATGGCCACAGCCATAGCACTTTCAGCCCTACTAAGCCTATTCTTTTACCTTCGCCTATCCTACACAACAGCACTAACCCTAGCCCCAACCTCCCCACAAGATAAACTAAAATGACGCCTACAACCAAAGCTGAAAACCGCAACTATATCAACAATATTAACCCTATCCATCCTACTATTACCAATAACCCCCACCCTAATATAG----
JAM16732 TGAACCCCCCTTATTACCTCACTAATTATATCAACCATCGCCCTGGGCACAATAATCACAATATCAAGCTTCCACTGACTACTTGCCTGAGTCGGCCTAGAACTAAACACCCTAGCAATTATCCCGATCATCGCAAAACAACACCACCCCCGCGCAACAGAAGCCGCCACAAAATACTTCCTAATCCAAGCTGCAGCCTCCGCCACCTTGTTATTCTCAAGCACAATCAATGCCTGAATAACAGGGACCTGAGACATTATACAACTATCTAGCCAACCCGCCTCCACCATATTAACCATAGCACTATCAATAAAACTAGGACTTGCCCCCCTCCACTTTTGACTTCCCGAGGTCTTACAGGGATCTACATTAAAAACGGCATTAATTATTGCCACATGACAAAAACTAGCCCCAGCAACCCTACTTCTCTTAACACACAACTCACTTCACCCCCCAACCCTTCTAACAATAGGCCTATTATCAACACTCATTGGAGGCTGAGGCGGCCTAAACCAAACACAAACACGAAAGATCATAGCATACTCCTCAATCGCTCACTTAGGCTGAATGGCTTCTGTCTTAACCCTCGCCCCGAACATTATAATCTTAAACCTAGCACTATATATCCTAATAACCACTCCAACATTTATGCTACTAATCATATCAACATCAAAAACCATCAAAGACATATCAACAACATGAGCTATCTCCTCTACCACAGCCGCCCTACTATTAATCTTACTTATGTCCATGGGAGGCCTGCCGCCCCTAACAGGCTTTATACCAAAATGATTAATTTTACAAGAACTTACCTCGCATAACCTTACCACCATGGCCACAGCCATAGCACTTTCAGCCCTACTAAGCCTATTCTTTTACCTTCGCCTATCCTACACAACAGCACTAACCCTAGCCCCAACCTCGCCACAAGATAAACTAAAATGACGCCTACAACCAAAGCTGAAAACCGCAACTATATCAACAATATTAACCCTATCCATCCTACTATTACCAATGACCCCCACCCTAATATAG----
JAM16741 ATGAACCCCCTTATTACCTCACTAATTATATCAACCATCGCCCTAGGCACAATAATCACAATATCAAGCTTCCACTGACTACTTGCTTGAGTCGGCCTAGAACTAAACACCCTAGCAATTATCCCGATCATCGCAAAACAACACCACCCCCGCGCAACAGAAGCCGCCACAAAATACTTCCTAATCCAAGCTGCAGCCTCCGCCACCTTGTTATTCTCAAGCACAATCAATGCCTGAATAACAGGGACCTGAGACATTATACAACTATCTAGCCAACCCGCCTCCACCATATTAACCATAGCACTATCAATAAAACTAGGACTTGCCCCCCTCCACTTTTGACTTCCCGAGGTCTTACAGGGATCTACACTAAAAACGGCATTAATTATTGCCACATGACAAAAACTAGCCCCAGCAACCCTACTTCTCTTAACACACAACTCACTTCACCCCCCAACCCTTCTAACAATAGGCCTATTATCAACACTCATTGGAGGCTGAGGCGGCCTAAACCAAACACAAACACGAAAGATCATAGCATACTCCTCAATCGCTCACTTAGGCTGAATGGCTTCTGTCTTAACCCTCGCCCCGAACATTATAATCTTAAACCTAGCACTATATATCCTAATAACCACTCCAACATTTATGCTACTAATTATATCAACATCAAAAACCATCAAAGACATATCAACAACATGAGCTATCTCCTCTACCACAGCCGCCCTACTATTAATCTTACTTATGTCCATAGGAGGCCTGCCGCCCCTAACAGGCTTTATACCAAAATGATTAATTTTACAAGAACTTACCTCGCATAACCTTACCACCATGGCCACAGCCATAGCACTTTCAGCCCTACTAAGCCTATTCTTTTACCTTCGCCTATCCTACACAACAGCACTAACCCTAGCCCCAACCTCCCCACAAGACAAACTAAAATGACGCCTACAACCAAAGCTGAAAACCGCAACTATATCAACAATATTAACCCTATCCATCCTACTATTACCAATAACCCCCACCCTAATATAG----
JAM16742 ATGAACCCTATTATAACCTCACTAATTATTTCAAGCCTGGCACTAGGCACAATAATCACAATATCTAGTTTCCACTGACTATTAGCCTGGGTTGGCCTAGAACTAAACACCTTAGCAATTATCCCCATCATTGCAAAACAACACCACCCCCGCGCAACAGAGGCCGCTACAAAGTACTTCCTAGTCCAAGCTGCAGCTTCCGCCACACTATTGTTCTCAAGCACAGTCAATGCTTGAACAACCGGAACTTGAGACATTATACAACTCACCAACCACCCCGCCTCTATCATATTAACCATAGCATTAGCAATAAAACTAGGCTTAGCCCCCCTACACTTCTGACTACCTGAAGTACTTCAAGGCTCTACCCTAAAAACAGCACTTATTATTACCACATGACAGAAACTAGCCCCAACAGCCCTCCTATTCCTAACACACAACTCCCTACACCCAACCACCCTCCTAACAATGGGCCTGCTATCAACACTCATCGGGGGCTGAGCAGGGCTTAACCAAACACAGACCCGAAAAATTATAGCTTACTCCTCAATCGCACACCTGGGGTGAATAGCATCCGTATTAACCCTGACCCCTAACATTATAATCTTAAACTTAGTACTTTACATCCTAATAACGCTACCAGCTTTCATAATACTAATGTTTTCTTCATCAAAAACCATCAAAGACCTAACAACCACATGATCTATCTCCCCAACAATGGCCGCCCTACTACTAACCCTTTTTATATCCATGGGGGGCCTTCCACCACTTACGGGCTTTATGCCAAAATGATTAATTTTACAAGAACTTGTCTCACACAACCTCCCTGCTATAGCCACAACTATAGCACTCTCTGCCCTACTAAGTTTATTCTTCTACCTCCGCCTATCTTACACAACAGCATTAACCTTATCCCCCACCTCGCCACAAGATAAGCTAAAATGACGCCTCCAGCCTAAACTAAAAACAACACTAATAGCCACAACATTAGCCCTATCCACCCTGCTCCTCCCAATTACCCCAACCCTAGTATAA----
JAM16752 ATGAACCCTATTATAACCTCACTAATTATTTCAAGCCTGGCACTAGGCACAATAATCACAATATCTAGTTTCCACTGACTATTAGCCTGGGTTGGCCTAGAACTAAACACCTTAGCAATTATCCCCATCATTGCAAAACAACACCACCCCCGCGCAACAGAGGCCGCTACAAAGTACTTCCTAGTCCAAGCTGCAGCTTCCGCCACACTATTATTCTCAAGCACAGTCAATGCTTGAACAACCGGAACTTGAGACATTATACAACTCACCAACCACCCCGCCTCTATCATATTAACCATAGCATTAGCAATAAAACTAGGCTTAGCCCCCCTACACTTCTGACTACCTGAAGTACTTCAAGGCTCTACCCTAAAAACAGCACTTATTATTACCACATGACAGAAACTAGCCCCAACAGCCCTCCTATTCCTAACACACAACTCCCTACACCCAACCACCCTCCTAACAATGGGCCTGCTATCAACACTCATCGGGGGCTGAGCAGGGCTTAACCAAACACAGACCCGAAAAATTATAGCTTACTCCTCAATCGCACACCTGGGGTGAATAGCATCCGTATTAACCCTGACCCCTAACATTATAATCTTAAACTTAGTACTTTACATCCTAATAACGCTACCAGCTTTCATAATACTAATGTTTTCTTCATCAAAAACCATCAAAGACCTAACAACCACATGATCTATCTCCCCAACAATGGCCGCCCTACTACTAACCCTTTTTATATCCATGGGGGGCCTTCCACCACTTACGGGCTTTATGCCAAAATGATTAATTTTACAAGAACTTGTCTCACACAACCTCCCTGCTATAGCCACAACTATAGCACTCTCTGCCCTACTAAGTTTATTCTTCTACCTCCGCCTATCTTACACAACAGCATTAACCTTATCCCCCACCTCGCCACAAGATAAGCTAAAATGACGCCTCCAGCCTAAACTAAAAACAACACTAATAGCCACAACATTAGCCCTATCCACCCTGCTCCTCCCAATTACCCCAACCCTAGTATAA----
JAM16753 ATGAACCCCATTATAACCTCACTGATTATTTCAAGCCTAGCCCTAGGCACATTAATCACGATGTCGAGCTTTCATTGATTACTTGCCTGAATCGGACTAGAACTAAACACCCTAGCAATCATTCCAATCATTGCAAAACAACACCACCCCCGAGCAACAGAGGCCGCCACAAAGTACTTTCTAATCCAGGCCGCAGCCTCAGCAACCCTCCTTTTCTCAAGCACAATCAATGCTTGGGCCACAGGAACCTGAGATATTACACAACTAACCAACCTGCCTGCCTGTATCATATTAACTGCTGCCTTGTCAATAAAACTAGGCCTCGCCCCTATACACTTCTGACTTCCAGAAGTATTACAAGGGTCAACACTAAAAACAGCACTGATCATTGCCACATGACAAAAACTAGCCCCCGCAGCACTACTATTCTTAACACACAGCTCACTACACCCCCCCACCCTCCTTACAATAGGCTTATTATCAACACTTATCGGCGGTTGAGGCGGACTAAACCAAACACAAACACGAAAAATTATAGCTTACTCCTCAATCGCACACCTCGGATGAATAGCATCCGTACTAACCCTCGCCCCAAACATTATAATCCTAAATCTAACATTGTACATCCTAATAACCCTCCCAACATTCTTACTACTAATGTTTTCATCATCTAAAACCATTAAAGACCTGACAACCACATGATCCACCTCCCCAATAATAGCGGCCCTCTTACTGATTCTCCTCATATCAATAGGAGGCCTCCCACCCCTCACAGGATTCCTCCCAAAATGACTAATCTTACAAGAACTAATCTCACACAACTTCACCGCTATAGCCACAGCCATGGCCCTCTCAGCATTATTAAGCCTCTTCTTTTACCTTCGCTTATCCTACACTACAGCACTAACCTTAGCCCCAACCTCACCACAAGACAAACTAAAATGACGCCTACGACCTAAACTGAAAACAACAGCCATATCAACAATACTAGCCCTATCCACCCTACTTTTACCGCTCGCCCCCGCCCTAATATAG----
JAM16764 TGAACCCCCCTTATTACCTCACTAATTATATCAACCATCGCCCTAGGCACAATAATCACAATATCAAGCTTCCACTGACTACTTGCTTGAATCGGCCTAGAACTAAACACCCTAGCAATTATCCCGATCATCGCAAAACAACACCACCCCCGCGCAACAGAAGCCGCCACAAAATACTTCCTAATCCAAGCTGCAGCCTCCGCCACCTTGTTATTCTCAAGCACAATCAATGCCTGAATAACAGGGACCTGAGACATTATACAACTATCTAGCCAACCCGCCTCCACCATATTAACCATAGCACTATCAATAAAACTAGGACTTGCCCCCCTCCACTTTTGACTTCCCGAGGTCTTACAGGGATCTACACTAAAAACGGCATTAATTATTGCCACATGACAAAAACTAGCCCCAGCAACCCTACTTCTCTTAACACACAACTCACTTCACCCCCCAACCCTTCTAACAATAGGCCTATTATCAACACTCATTGGAGGCTGAGGCGGCCTAAACCAAACACAAACACGAAAGATCATAGCATACTCCTCAATCGCTCACTTAGGCTGAATGGCTTCTGTCTTAACCCTCGCCCCGAACATTATAATCTTAAACCTAGCACTATATATCCTAATAACCACTCCAACATTTATGCTACTAATCATATCAACATCAAAAACCATCAAAGACATATCAACAACATGAGCTATCTCCTCTACCACAGCCGCCCTACTATTAATCTTACTTATGTCCATGGGAGGCCTGCCGCCCCTAACAGGCTTTATACCAAAATGATTAATTTTACAAGAACTTACCTCGCATAACCTTACCACCATGGCCACAGCCATAGCACTTTCAGCCCTACTAAGCCTATTCTTTTACCTTCGCCTATCCTACACAACAGCACTAACCCTAGCCCCAACCTCCCCACAAGATAAACTAAAATGACGCCTACAACCAAAGCTGAAAACCGCAACTATATCAACAATATTAACCCTATCCATCCTACTATTACCAATAACCCCCACCCTAATATAG----
JAM16778 ATGAACCCAATTATGACATCATTAATTTTATCGAGCCTAGCATTAGGCACAGTGATCACAATAACAAGCCATCACTGATTACTGGCCTGAATAGGACTAGAACTGAACACACTCGCCATAATCCCAATTATTGCAAAACAGCACCACCCACGCGGAACAGAAGCAGCCACTAAATATTTTCTTGTACAAGCAGCCGCCTCGGCCTCAGTGCTGTTTTCAAGCATAATTAACGCCTGAATAACAGGAACATGAGATATTACACAACTCACAAGCCAACCAGCCTCAACCATACTAACCCTAGCTTTATCAATAAAACTAGGCCTAGCCCCACTACACTTCTGATTACCAGAAGTACTACAAGGCTCATCACTAAAAACAGCACTAATTATCGCCACATGACAAAAACTAGCCCCTATTGCCCTACTATATTTAACCTACGCCTCACTTAGCCCTATAATTTTAATAACAATAGGCCTAATATCAACCATACTAGGCGGCTGAGGCGGACTAAATCAAACACAAACACGAAAAATTATAGCCTACTCATCTATTGCCCACCTTGGTTGAATAGCAACTGTAACAACACTATCCCCAAATATTATACTACTAAACCTTACTTTATATTTACTAATAACACTATCAACATTCCTAATACTAACTTCTACCTCATCAAAAACCATTAAAGAACTAACTACAACATGAACAATATCCCCAATAATTTCAATTATGCTGCTAATTATACTTATGTCGATAGCAGGACTACCACCTCTAACAGGATTCATACCAAAATGACTAATCTTACAAGAACTTACCTCTCACAATCTAATAGTAATAGCAACAACCCTAGCCATCTCAACTCTACTTAGCCTATTCTTCTACCTGCGACTAGCATACACAACAACACTAACTCTATCCCCAACAACAACACAAAACAAACTAAAATGACGATTCTCACCAAAACAAAAAACAACCATCCTATCAACTACCATAATTCTATCAACACTACTACTACCATCCACCCCATCATTAATCTAA----
JAM16780 ATGAACCCAATTATGACATCATTAATTTTATCGAGCCTAGCATTAGGCACAGTGATCACAATAACAAGCCATCACTGATTACTGGCCTGAATAGGACTAGAACTGAACACACTCGCCATAATCCCAATTATTGCAAAACAGCACCACCCACGCGGAACAGAAGCAGCCACTAAATATTTTCTTGTACAAGCAGCCGCCTCGGCCTCAGTGCTGTTTTCAAGCATAATTAACGCCTGAATAACAGGAACATGAGATATTACACAACTCACAAGCCAACCAGCCTCAACCATACTAACCCTAGCTTTATCAATAAAACTAGGCCTAGCCCCACTACACTTCTGATTACCAGAAGTACTACAAGGCTCATCACTAAAAACAGCACTAATTATCGCCACATGACAAAAACTAGCCCCTATTGCCCTACTATATTTAACCTACGCCTCACTTAGCCCTATAATTTTAATAACAATAGGCCTAATATCAACCATACTAGGCGGCTGAGGCGGACTAAATCAAACACAAACACGAAAAATTATAGCCTACTCATCTATTGCCCACCTTGGTTGAATAGCAACTGTAACAACACTATCCCCAAATATTATACTACTAAACCTTACTTTATATTTACTAATAACACTATCAACATTCCTAATACTAACTTCTGCCTCATCAAAAACCATTAAAGAACTAACTACAACATGAACAATATCCCCAATAATTTCAATTATGCTGCTAATTATACTTATGTCGATAGCAGGACTACCACCTCTAACAGGATTCATACCAAAATGACTAATCTTACAAGAACTTACCTCTCACAATCTAATAGTAATAGCAACAACCCTAGCCATCTCAACTCTACTTAGCCTATTCTTCTACCTGCGACTAGCATACACAACAACACTAACTCTATCCCCAACAACAACACAAAACAAACTAAAATGACGATTCTCACCAAAACAAAAAACAACCATCCTATCAACTACCATAATTCTATCAACACTACTACTACCATCCACCCCATCATTAATCTAA----
JAM16790 TGAACCCCCCTTATTACCTCACTAATTATATCAACCATCGCCCTAGGCACAATAATCACAATATCAAGCTTCCACTGACTACTTGCTTGAATCGGCCTAGAACTAAACACCCTAGCAATTATCCCGATCATCGCAAAACAACACCACCCCCGCGCAACAGAAGCCGCCACAAAATACTTCCTAATCCAAGCTGCAGCCTCCGCCACCTTGTTATTCTCAAGCACAATCAATGCCTGAATAACAGGGACCTGAGACATTATACAACTATCTAGCCAACCCGCCTCCACCATATTAACCATAGCACTATCAATAAAACTAGGACTTGCCCCCCTCCACTTTTGACTTCCCGAGGTCTTACAGGGATCTACACTAAAAACGGCATTAATTATTGCCACATGACAAAAACTAGCCCCAGCAACCCTACTTCTCTTAACACACAACTCACTTCACCCCCCAACCCTTCTAACAATAGGCCTATTATCAACACTCATTGGAGGCTGAGGCGGCCTAAACCAAACACAAACACGAAAGATCATAGCATACTCCTCAATCGCTCACTTAGGCTGAATGGCTTCTGTCTTAACCCTCGCCCCGAACATTATAATCTTAAACCTAGCACTATATATCCTAATAACCACTCCAACATTTATGCTACTAATCATATCAACATCAAAAACCATCAAAGACATATCAACAACATGAGCTATCTCCTCTACCACAGCCGCCCTACTATTAATCTTACTTATGTCCATGGGAGGCCTGCCGCCCCTAACAGGCTTTATACCAAAATGATTAATTTTACAAGAACTTACCTCGCATAACCTTACCACCATGGCCACAGCCATAGCACTTTCAGCCCTACTAAGCCTATTCTTTTACCTTCGCCTATCCTACACAACAGCACTAACCCTAGCCCCAACCTCCCCACAAGATAAACTAAAATGACGCCTACAACCAAAGCTGAAAACCGCAACTATATCAACAATATTAACCCTATCCATCCTACTATTACCAATAACCCCCACCCTAATATAG----
JAM16806 ATGAACCCCATTATAACCTCACTGATTATTTCAAGCCTAGCCCTAGGCACATTAATCACGATGTCGAGCTTTCATTGATTACTTGCCTGAATCGGACTAGAACTAAACACCCTAGCAATCATTCCAATTATTGCAAAACAACACCACCCCCGAGCAACAGAGGCCGCCACAAAGTACTTTCTAATCCAGGCCGCAGCCTCAGCAACCCTCCTTTTCTCAAGCACAATCAATGCTTGGGCCACAGGAACCTGAGATATCACACAACTAACCAACCTGCCTGCCTGTATCATATTAACTGCTGCCTTGTCAATAAAACTAGGCCTCGCCCCTATACACTTCTGACTTCCAGAAGTATTACAAGGGTCAACACTAAAAACAGCACTGATCATTGCCACATGACAAAAACTAGCCCCCGCAGCACTACTATTCTTAACACACAGCTCACTACACCCCCCCACCCTCCTTACAATAGGCTTATTATCAACACTTATCGGCGGTTGAGGCGGACTAAACCAAACACAAACACGAAAAATTATAGCTTACTCCTCAATCGCACACCTCGGATGAATAGCATCCGTACTAACCCTCGCCCCAAACATTATAATCCTAAATCTAACATTGTACATCCTAATAACCCTCCCAACATTCTTACTACTAATGTTTTCATCATCTAAAACCATTAAAGACCTGACAACCACATGATCCACCTCCCCAATAATAGCGGCCCTCTTACTGATTCTCCTCATATCAATAGGAGGCCTCCCACCCCTCACAGGATTCCTCCCAAAATGACTAATCTTACAAGAACTAATCTCACACAACTTCACCGCTATAGCCACAGCCATGGCCCTCTCAGCATTATTAAGCCTCTTCTTTTACCTTCGCTTATCCTACACTACAGCACTAACCTTAGCCCCAACCTCACCACAAGACAAACTAAAATGACGCCTACGACCTAAACTGAAAACAACAGCCATATCAACAATACTAGCCCTATCCACCCTACTTTTACCGCTCGCCCCCGCCCTAATATAG----
JAM16807 ATGAACCCCATTATAACCTCACTAATTATCTCAAGCCTAGCCCTTGGCACAATTATTACAGTATCAAGCTTCCACTGACTACTTGCCTGAATTGGCCTAGAACTAAACACCCTAGCAATTATCCCTATTATCGCAAAACAACACCATCCACGCGCAACAGAAGCCGCTACAAAATACTTTCTTATCCAAGCCGCAGCCTCCGCCACATTACTATTCTCAAGCACAGTTAATGCCTGAACAACAGGAACCTGAGACATTACTCAACTCACCAATCTGCCTGCCTGCATTATGCTAACCATAGCACTAGCAATAAAGCTGGGCCTAGCCCCCCTACACTTCTGACTACCAGAAGTACTACAAGGCTCTACACTAAAAACATCATTAATTATCGCCACATGACAAAAACTAGCCCCCGCAGCCCTATTATTCTTAACACACAGCTCACTACACCCACCCACTCTCTTAACAATAGGCCTACTATCAACAATAATCGGGGGCTGAGGGGGACTAAATCAGACACAAACACGAAAAATCATAGCATACTCCTCAATCGCCCATCTAGGATGAATAGCATCTGTCCTAACATTAGCCCCAAACATCATAGCCCTAAACCTAATACTATACATTCTAATAACACTCCCAACATTCATAGTACTAATATTCTCCTCATCAAAAACTATTAAAGACATAACAACCACATGAGCCATCTCCCCAACAATGGCTGCCCTATTATTAACCCTTTTTATATCTATGGAGGACTNTCCTCCACTAACAGGCTTCATACCAAAATGATTAATTTTACAAGAACTGGTCTCTCACAACCTGACTGTTATAGCCACAGCCATAGCACTTTCCGCCCTACTTAGCCTATTCTTTTACCTTCGCCTATCCTACACAACAGCACTAACCCTATCCCCAACCTCCCCACAAGACAAACTAAAATGACGCCTTTACCCAAAACTTAAAACAACACTTACATCCGTAACACTAATACTATCTACCATGCTCCTTCCAATTACCCCGACCCTAATATAG----
JAM16808 ATGAACCCCATTATAACCTCACTAATTATCTCAAGCCTAGCCCTTGGCACAATTATTACAGTATCAAGCTTCCACTGACTACTTGCCTGAGCTGGCCTAGAACTAAATACCCTAGCAATTATCCCCATTATCGCAAAACAACACCACCCACGCGCAACAGAAGCCGCTACAAAATACTTTCTTATTCAAGCCGCAGCCTCCGCCACATTATTATTCTCAAGCACAGTCAATGCCTGAACAACAGGAACCTGAGATATTACTCAACTCACCAATCAGCCTGCCTGCATTATACTAACCATAGCACTAGCAATAAAGCTGGGCCTAGCCCCCCTACACTTCTGACTACCAGAAGTACTACAAGGCTCTACACTAAAAACATCATTAATTATCGCCACATGGCAAAAACTAGCCCCCGCAGCCCTATTATTTTTAACACACAGCTCACTACACCCACCCACTCTTTTAACAATAGGCCTACTATCAACAATAATTGGAGGCTGAGGCGGACTAAATCAGACACAAACACGAAAAATCATAGCATATTCCTCAATCGCTCATCTAGGATGAATAGCATCTGTCCTAACACTAGCCCCAAACATCATAGTCCTAAACTTAATACTATACATTCTTATGACACTCCCAACATTCATAGTACTAATATCCTCCTCATCAAAAACTATTAAAGACATAACAACCACATGAACCATCTCCCCAACAATGGCTGCCCTATTATTAACCCTTTTTATATCTATGGAGGTCTNTCCTCCACTAACAGGCTTCATACCAAAATGATTAATTTTACAAGAGTTGGTCTCACACAACCTAGTTGCTATAGCCACAGCCATAGCACTTTCCGCCCTCCTTAGCCTATTCTTTTACCTTCGCCTGTCCTACACAACAGCACTAACCCTCTCCCCAACCTCCCCACAAGACAAACTAAAATGACGCCTTTACCCAAAACTTAAAACGACACTTACATCTATAACACTAATCCTATCTACCATACTCCTTCCAATTACTCCGACCCTAATGTAA----
JAM16810 ATGAACCCTATTATAACCTCACTAATTATTTCAAGCCTGGCACTAGGCACAATAATCACAATATCTAGTTTCCACTGACTATTAGCCTGGGTTGGCCTAGAACTAAACACCTTAGCAATTATCCCCATCATTGCAAAACAACACCACCCCCGCGCAACAGAGGCCGCTACAAAGTACTTCCTAGTCCAAGCTGCAGCTTCCGCCACACTATTATTCTCAAGCACAGTCAATGCTTGAACAACCGGAACTTGAGACATTATACAACTCACCAACCACCCCGCCTCTATCATATTAACCATAGCATTAGCAATAAAACTAGGCTTAGCCCCCCTACACTTCTGACTACCTGAGGTACTTCAAGGCTCTACCCTAAAAACAGCACTTATTATTACCACATGACAGAAACTAGCCCCAACAGCCCTCCTATTCCTAACACACAACTCCCTACACCCAACCACCCTCCTAACAATGGGCCTGCTATCAACACTCATCGGGGGCTGAGCAGGGCTTAACCAAACACAGACCCGAAAAATTATAGCTTACTCCTCAATCGCACACCTGGGGTGAATAGCATCCGTATTAACCCTGACCCCTAACATTATAATCTTAAACTTAGTACTTTACATCCTAATAACGCTACCAGCTTTCATAATACTAATGTTTTCTTCATCAAAAACCATCAAAGACCTAACAACCACATGATCTATCTCCCCAACAATGGCCGCCCTACTACTAACCCTTTTTATATCCATGGGGGGCCTTCCACCACTTACGGGCTTTATGCCAAAATGATTAATTTTACAAGAACTTGTCTCACACAACCTCCCTGCTATAGCCACAACTATAGCACTCTCTGCCCTACTAAGTTTATTCTTCTACCTCCGCCTATCTTACACAACAGCATTAACCTTATCCCCCACCTCGCCACAAGATAAGCTAAAATGACGCCTCCAGCCTAAACTAAAAACAACACTAATAGCCACAACATTAGCCCTATCCACCCTGCTCCTCCCAATTACCCCAACCCTAGTATAA----
JAM16812 ATGAACCCCATTATAACCTCACTGATTATTTCAAGCCTAGCCCTAGGCACATTAATCACGATGTCGAGCTTTCATTGATTACTTGCCTGAATCGGACTAGAACTAAACACCCTAGCAATCATTCCAATCATTGCAAAACAACACCACCCCCGAGCAACAGAGGCCGCCACAAAGTACTTTCTAATCCAGGCCGCAGCCTCAGCAACCCTCCTTTTCTCAAGCACAATCAATGCTTGGGCCACAGGAACCTGAGATATTACACAACTAACCAACCTGCCTGCCTGTATCATATTAACTGCTGCCTTGTCAATAAAACTAGGCCTCGCCCCTATACACTTCTGACTTCCAGAAGTATTACAAGGGTCAACACTAAAAACAGCACTGATCATTGCCACATGACAAAAACTAGCCCCCGCAGCACTACTATTCTTAACACACAGCTCACTACACCCCCCCACCCTCCTTACAATAGGCTTATTATCAACACTTATCGGCGGTTGAGGCGGACTAAACCAAACACAAACACGAAAAATTATAGCTTACTCCTCAATCGCACACCTCGGATGAATAGCATCCGTACTAACCCTCGCCCCAAACATTATAATCCTAAATCTAACATTGTACATCCTAATAACCCTCCCAACATTCTTACTACTAATGTTTTCATCATCTAAAACCATTAAAGACCTGACAACCACATGATCCACCTCCCCAATAATAGCGGCCCTCTTACTGATTCTCCTCATATCAATAGGAGGCCTCCCACCCCTCACAGGATTCCTCCCAAAATGACTAATCTTACAAGAACTAATCTCACACAACTTCACCGCTATAGCCACAGCCATGGCCCTCTCAGCATTATTAAGCCTCTTCTTTTACCTTCGCTTATCCTACACTACAGCACTAACCTTAGCCCCAACCTCACCACAAGACAAACTAAAATGACGCCTACGACCTAAACTGAAAACAACAGCCATATCAACAATACTAGCCCTATCCACCCTACTTTTACCGCTCGCCCCCGCCCTAATATAG----
JAM16813 ATGAACCCCATTATAACCTCACTGATTATTTCAAGCCTAGCCCTAGGCACATTAATCACGATGTCGAGCTTTCATTGATTACTTGCCTGAATCGGACTAGAACTAAACACCCTAGCAATCATTCCAATCATTGCAAAACAACACCACCCCCGAGCAACAGAGGCCGCCACAAAGTACTTTCTAATCCAGGCCGCAGCCTCAGCAACCCTCCTTTTCTCAAGCACAATCAATGCTTGGGCCACAGGAACCTGAGATATTACACAACTAACCAACCTGCCTGCCTGTATCATATTAACTGCTGCCTTGTCAATAAAACTAGGCCTCGCCCCTATACACTTCTGACTTCCAGAAGTATTACAAGGGTCAACACTAAAAACAGCACTGATCATTGCCACATGACAAAAACTAGCCCCCGCAGCACTACTATTCTTAACACACAGCTCACTACACCCCCCCACCCTCCTTACAATAGGCTTATTATCAACACTTATCGGCGGTTGAGGCGGACTAAACCAAACACAAACACGAAAAATTATAGCTTACTCCTCAATCGCACACCTCGGATGAATAGCATCCGTACTAACCCTCGCCCCAAACATTATAATCCTAAATCTAACATTGTACATCCTAATAACCCTCCCAACATTCTTACTACTAATGTTTTCATCATCTAAAACCATTAAAGACCTGACAACCACATGATCCACCTCCCCAATAATAGCGGCCCTCTTACTGATTCTCCTCATATCAATAGGAGGCCTCCCACCCCTCACAGGATTCCTCCCAAAATGACTAATCTTACAAGAACTAATCTCACACAACTTCACCGCTATAGCCACAGCCATGGCCCTCTCAGCATTATTAAGCCTCTTCTTTTACCTTCGCTTATCCTACACTACAGCACTAACCTTAGCCCCAACCTCACCACAAGACAAACTAAAATGACGCCTACGACCTAAACTGAAAACAACAGCCATATCAACAATACTAGCCCTATCCACCCTACTTTTACCGCTCGCCCCCGCCCTAATATAG----
JAM16823 TGAACCCCCCTTATTACCTCACTAATTATATCAACCATCGCCCTAGGCACAATAATCACAATATCAAGCTTCCACTGACTACTTGCCTGAATCGGCCTAGAACTAAACACCCTAGCAATTATCCCGATCATCGCAAAACAACACCACCCCCGCGCAACAGAAGCCGCCACAAAATACTTCCTAATCCAAGCTGCAGCCTCCGCCACCTTGTTATTCTCAAGCACAATCAATGCCTGAATAACAGGGACCTGAGACATTATACAACTATCTAGCCAACCCGCCTCCACCATATTAACCATAGCACTATCAATAAAACTAGGACTTGCCCCCCTCCACTTTTGACTTCCCGAGGTCTTACAGGGATCTACACTAAAAACGGCATTAATTATTGCCACATGACAAAAACTAGCCCCAGCAACCCTACTTCTCTTAACACACAACTCACTTCACCCCCCAACCCTTCTAACAATAGGCCTATTATCAACACTCATTGGAGGCTGAGGCGGCCTAAACCAAACACAAACACGAAAGATCATAGCATACTCCTCAATCGCTCACTTAGGCTGAATGGCTTCTGTCTTAACCCTCGCCCCGAACATTATAATCTTAAACCTAGCACTATATATCCTAATAACCACTCCAACATTTATGCTACTAATCATATCAACATCAAAAACCATCAAAGACATATCAACAACATGAGCTATCTCCTCTACCACAGCCGCCCTACTATTAATCTTACTTATGTCCATGGGAGGCCTGCCGCCCCTAACAGGCTTTATACCAAAATGATTAATTTTACAAGAACTTACCTCGCATAACCTTACCACCATGGCCACAGCCATAGCACTTTCAGCCCTACTAAGCCTATTCTTTTACCTTCGCCTATCCTACACAACAGCACTAACCCTAGCCCCAACCTCCCCACAAGATAAACTAAAATGACGCCTACAACCAAAGCTGAAAACCGCAACTATATCAACAATATTAACCCTATCCATCCTACTATTACCAATAACCCCCACCCTAATATAG----
JAM16824 ATGAACCCCCTTATGACCTCCATTATTATCTCAAGCCTTGCTATAGGCACAATCATCACCATGTCCAGTTTTCATTGACTTTTGGCCTGAGTAGGACTAGAGCTAAACACACTAGCTGTCATCCCCCTCATCGCAAAACAACACCACCCACGAGCAACAGAGGCCACCACAAAATACTTTCTAACACAAGCAGCAGCTTCAACCACCATCCTATTTTCAAGCACCATCAACGCATGATCAACAGGAGCCTGAGACATTACCCAACTCACAAACAACCCTGCCTGCCTCATACTAACAATAGCACTAGCAATAAAGCTCGGCCTAGCCCCCCTACACTTCTGACTCCCAGAAGTCCTACAAGGCACCTCACTAAAAACAGCCCTTATTATCACAACCTGACAAAAACTAGCCCCCTTATCCCTCCTTTACATAACACACCCCTCACTTCACCCAACAACACTAATAACAATGGGCCTTCTATCTGCCCTAATCGGGGGCTGGGGGGGAATAAACCAAACACAGACCCGAAAAATCATAGCATTTTCATCCATCGCCCACCTTGGTTGAATAGCCGCCATCCTCCTTCTTGCCCCAAACATCCTTCTCTTAAACCTCACCCTATACATCTTAATAACCACATCAATATTCTTAACCCTTATTATAACCTCATCAAAAACAATCAAAGACATAGCAACAACCTGACCCACCTCCCCAACAACAGCAGCCCTAATACTAATCCTCCTTATATCAATAGGGGGCCTTCCACCCCTCACTGGCTTCATACCTAAATGATTAATCCTACAAGAACTAACCAACCACAGTCTTTCCCTCACAGCAACAATTCTAGCCCTCTCCGCACTCTTAAGCCTGTTCTTTTACCTCCGACTAGCCTACGTAACAGCACTAACCCTACACCCAACCACCACCCAAAACAAGTACAAGTGACGCCTTCCCTCAAAACTAAAAACATCACTAATAACCGTAACCCTGATACTATCAACCCTTATACTGCCCCTCACACCAGCCCTCCTATAG----
JAM16839 TGAACCCCCCTTATTACCTCACTAATTATATCAACCATCGCCCTAGGCACAATAATCACAATATCAAGCTTCCACTGACTACTTGCTTGAATCGGCCTAGAACTAAACACCCTAGCAATTATCCCGATCATCGCAAAACAACACCACCCCCGCGCAACAGAAGCCGCCACAAAATACTTCCTAATCCAAGCTGCAGCCTCCGCCACCTTGTTATTCTCAAGCACAATCAATGCCTGAATAACAGGGACCTGAGACATTATACAACTATCTAGCCAACCCGCCTCCACCATATTAACCATAGCACTATCAATAAAACTAGGACTTGCCCCCCTCCACTTTTGACTTCCCGAGGTCTTACAGGGATCTACACTAAAAACGGCATTAATTATTGCCACATGACAAAAACTAGCCCCAGCAACCCTACTTCTCTTAACACACAACTCACTTCACCCCCCAACCCTTCTAACAATAGGCCTATTATCAACACTCATTGGAGGCTGAGGCGGCCTAAACCAAACACAAACACGAAAGATCATAGCATACTCCTCAATCGCTCACTTAGGCTGAATGGCTTCTGTCTTAACCCTCGCCCCGAACATTATAATCTTAAACCTAGCACTATATATCCTAATAACCACTCCAACATTTATGCTACTAATCATATCAACATCAAAAACCATCAAAGACATATCAACAACATGAGCTATCTCCTCTACCACAGCCGCCCTACTATTAATCTTACTTATATCCATGGGAGGCCTGCCGCCCCTAACAGGCTTTATACCAAAATGATTAATTTTACAAGAACTTACCTCGCATAACCTTACCACCATGGCCACAGCCATAGCACTTTCAGCCCTACTAAGCCTATTCTTTTACCTTCGCCTATCCTACACAACAGCACTAACCCTAGCCCCAACCTCCCCACAAGATAAACTAAAATGACGCCTACAACCAAAGCTGAAAACCGCAACTATATCAACAATATTAACCCTATCCATCCTACTATTACCAATAACCCCCACCCTAATATAG----
JAM16846 ATGAACCCTATTATAACCTCACTAATTATTTCAAGCCTGGCACTAGGCACAATAATCACAATATCTAGTTTCCACTGACTATTAGCCTGGGTTGGCCTAGAACTAAACACCTTAGCAATTATCCCCATCATTGCAAAACAACACCACCCCCGCGCAACAGAGGCCGCTACAAAGTACTTCCTAGTCCAAGCTGCAGCTTCCGCCACACTATTATTCTCAAGCACAGTCAATGCTTGAACAACCGGAACTTGAGACATTATACAACTCACCAACCACCCCGCCTCTATCATATTAACCATAGCATTAGCAATAAAACTAGGCTTAGCCCCCCTACACTTCTGACTACCTGAAGTACTTCAAGGCTCTACCCTAAAAACAGCACTTATTATTACCACATGACAGAAACTAGCCCCAACAGCCCTCCTATTCCTAACACACAACTCCCTACACCCAACCACCCTCCTAACAATGGGCCTGCTATCAACACTCATCGGGGGCTGAGCAGGGCTTAACCAAACACAGACCCGAAAAATTATAGCTTACTCCTCAATCGCACACCTGGGGTGAATAGCATCCGTATTAACCCTGACCCCTAACATTATAATCTTAAACTTAGTACTTTACATCCTAATAACGCTACCAGCTTTCATAATACTAATGTTTTCTTCATCAAAAACCATCAAAGACCTAACAACCACATGATCTATCTCCCCAACAATGGCCGCCCTACTACTAACCCTTTTTATATCCATGGGGGGCCTTCCACCACTTACGGGCTTTATGCCAAAATGATTAATTTTACAAGAACTTGTCTCACACAACCTCCCTGCTATAGCCACAACTATAGCACTCTCTGCCCTACTAAGTTTATTCTTCTACCTCCGCCTATCTTACACAACAGCATTAACCTTATCCCCCACCTCGCCACAAGATAAGCTAAAATGACGCCTCCAGCCTAAACTAAAAACAACACTAATAGCCACAACATTAGCCCTATCCACCCTGCTCCTCCCAATTACCCCAACCCTAGTATAA----
JAM16848 ATGAACCCCATTATAACCTCACTGATTATTTCAAGCCTAGCCCTAGGCACATTAATCACGATGTCGAGCTTTCATTGATTACTTGCCTGAATCGGACTAGAACTAAACACCCTAGCAATCATTCCAATCATTGCAAAACAACACCACCCCCGAGCAACAGAGGCCGCCACAAAGTACTTTCTAATCCAGGCCGCAGCCTCAGCAACCCTCCTTTTCTCAAGCACAATCAATGCTTGGGCCACAGGAACCTGAGATATTACACAACTAACCAACCTGCCTGCCTGTATCATATTAACTGCTGCCTTGTCAATAAAACTAGGCCTCGCCCCTATACACTTCTGACTTCCAGAAGTATTACAAGGGTCAACACTAAAAACAGCACTGATCATTGCCACATGACAAAAACTAGCCCCCGCAGCACTACTATTCTTAACACACAGCTCACTACACCCCCCCACCCTCCTTACAATAGGCTTATTATCAACACTTATCGGCGGTTGAGGCGGACTAAACCAAACACAAACACGAAAAATTATAGCTTACTCCTCAATCGCACACCTCGGATGAATAGCATCCGTACTAACCCTCGCCCCAAACATTATAATCCTAAATCTAACATTGTACATCCTAATAACCCTCCCAACATTCTTACTACTAATGTTTTCATCATCTAAAACCATTAAAGACCTGACAACCACATGATCCACCTCCCCAATAATAGCGGCCCTCTTACTGATTCTCCTCATATCAATAGGAGGCCTCCCACCCCTCACAGGATTCCTCCCAAAATGACTAATCTTACAAGAACTAATCTCACACAACTTCACCGCTATAGCCACAGCCATGGCCCTCTCAGCATTATTAAGCCTCTTCTTTTACCTTCGCTTATCCTACACTACAGCACTAACCTTAGCCCCAACCTCACCACAAGACAAACTAAAATGACGCCTACGACCTAAACTGAAAACAACAGCCATATCAACAATACTAGCCCTATCCACCCTACTTTTACCGCTCGCCCCCGCCCTAATATAG----
JAM16849 ATGAACCCCATTATAACCTCACTGATTATTTCAAGCCTAGCCCTAGGCACATTAATCACGATGTCGAGCTTTCATTGATTACTTGCCTGAATCGGACTAGAACTAAACACCCTAGCAATCATTCCAATCATTGCAAAACAACACCACCCCCGAGCAACAGAGGCCGCCACAAAGTACTTTCTAATCCAGGCCGCAGCCTCAGCAACCCTCCTTTTCTCAAGCACAATCAATGCTTGGGCCACAGGAACCTGAGATATTACACAACTAACCAACCTGCCTGCCTGTATCATATTAACTGCTGCCTTGTCAATAAAACTAGGCCTCGCCCCTATACACTTCTGACTTCCAGAAGTATTACAAGGGTCAACACTAAAAACAGCACTGATCATTGCCACATGACAAAAACTAGCCCCCGCAGCACTACTATTCTTAACACACAGCTCACTACACCCCCCCACCCTCCTTACAATAGGCTTATTATCAACACTTATCGGCGGTTGAGGCGGACTAAACCAAACACAAACACGAAAAATTATAGCTTACTCCTCAATCGCACACCTCGGATGAATAGCATCCGTACTAACCCTCGCCCCAAACATTATAATCCTAAATCTAACATTGTACATCCTAATAACCCTCCCAACATTCTTACTACTAATGTTTTCATCATCTAAAACCATTAAAGACCTGACAACCACATGATCCACCTCCCCAATAATAGCGGCCCTCTTACTGATTCTCCTCATATCAATAGGAGGCCTCCCACCCCTCACAGGATTCCTCCCAAAATGACTAATCTTACAAGAACTAATCTCACACAACTTCACCGCTATAGCCACAGCCATGGCCCTCTCAGCATTATTAAGCCTCTTCTTTTACCTTCGCTTATCCTACACTACAGCACTAACCTTAGCCCCAACCTCACCACAAGACAAACTAAAATGACGCCTACGACCTAAACTGAAAACAACAGCCATATCAACAATACTAGCCCTATCCACCCTACTTTTACCGCTCGCCCCCGCCCTAATATAG----
JAM16850 ATGAACCCTATTATAACCTCACTAATTATTTCAAGCCTGGCACTAGGCACAATAATCACAATATCTAGTTTCCACTGACTATTAGCCTGGGTTGGCCTAGAACTAAACACCTTAGCAATTATCCCCATCATTGCAAAACAACACCACCCCCGCGCAACAGAGGCCGCTACAAAGTACTTCCTAGTCCAAGCTGCAGCTTCCGCCACACTATTATTCTCAAGCACAGTCAATGCTTGAACAACCGGAACTTGAGACATTATACAACTCACCAACCACCCCGCCTCTATCATATTAACCATAGCATTAGCAATAAAACTAGGCTTAGCCCCCCTACACTTCTGACTACCTGAAGTACTTCAAGGCTCTACCCTAAAAACAGCACTTATTATTACCACATGACAGAAACTAGCCCCAACAGCCCTCCTATTCCTAACACACAACTCCCTACACCCAACCACCCTCCTAACAATGGGCCTGCTATCAACACTCATCGGGGGCTGAGCAGGGCTTAACCAAACACAGACCCGAAAAATTATAGCTTACTCCTCAATCGCACACCTGGGGTGAATAGCATCCGTATTAACCCTGACCCCTAACATTATAATCTTAAACTTAGTACTTTACATCCTAATAACGCTACCAGCTTTCATAATACTAATGTTTTCTTCATCAAAAACCATCAAAGACCTAACAACCACATGATCTATCTCCCCAACAATGGCCGCCCTACTACTAACCCTTTTTATATCCATGGGGGGCCTTCCACCACTTACGGGCTTTATGCCAAAATGATTAATTTTACAAGAACTTGTCTCACACAACCTCCCTGCTATAGCCACAACTATAGCACTCTCTGCCCTACTAAGTTTATTCTTCTACCTCCGCCTATCTTACACAACAGCATTAACCTTATCCCCCACCTCGCCACAAGATAAGCTAAAATGACGCCTCCAGCCTAAACTAAAAACAACACTAATAGCCACAACATTAGCCCTATCCACCCTGCTCCTCCCAATTACCCCAACCCTAGTATAA----
JAM16852 ATGAACCCCATTATAACCTCACTAATTATCTCAAGCCTAGCCCTTGGCACAATTATTACAGTATCAAGCTTCCACTGACTACTTGCCTGAATTGGCCTAGAACTAAACACCCTAGCAATTATCCCTATTATCGCAAAACAACACCATCCACGCGCAACAGAAGCCGCTACAAAATACTTTCTTATCCAAGCCGCAGCCTCCGCCACATTACTATTCTCAAGCACAGTTAATGCCTGAACAACAGGAACCTGAGACATTACTCAACTCACCAATCTGCCTGCCTGCATTATGCTAACCATAGCACTAGCAATAAAGCTGGGCCTAGCCCCCCTACACTTCTGACTACCAGAAGTACTACAAGGCTCTACACTAAAAACATCATTAATTATCGCCACATGACAAAAACTAGCCCCCGCAGCCCTATTATTCTTAACACACAGCTCACTACACCCACCCACTCTCTTAACAATAGGCCTACTATCAACAATAATCGGGGGCTGAGGGGGACTAAATCAGACACAAACACGAAAAATCATAGCATACTCCTCAATCGCCCATCTAGGATGAATAGCATCTGTCCTAACATTAGCCCCAAACATCATAGCCCTAAACCTAATACTATACATTCTAATAACACTCCCAACATTCATAGTACTAATATTCTCCTCATCAAAAACTATTAAAGACATAACAACCACATGAGCCATCTCCCCAACAATGGCTGCCCTATTATTAACCCTTTTTATATCTATGGAGGACTNTCCTCCACTAACAGGCTTCATACCAAAATGATTAATTTTACAAGAACTGGTCTCTCACAACCTGACTGTTATAGCCACAGCCATAGCACTTTCCGCCCTACTTAGCCTATTCTTTTACCTTCGCCTATCCTACACAACAGCACTAACCCTATCCCCAACCTCCCCACAAGACAAACTAAAATGACGCCTTTACCCAAAACTTAAAACAACACTTACATCCGTAACACTAATGCTATCTACCATGCTCCTTCCAATTACCCCGACCCTAATATAG----
JAM16860 ATGAACCCCCTTATTACCTCACTAATTATATCAACCATCGCCCTAGGCACAATAATCACAATATCAAGCTTCCACTGACTACTTGCTTGAATCGGCCTAGAACTAAACACCCTAGCAATTATCCCGATCATCGCAAAACAACACCACCCCCGCGCAACAGAAGCCGCCACAAAATACTTCCTAATCCAAGCTGCAGCCTCCGCCACCTTGTTATTCTCAAGCACAATCAATGCCTGAATAACAGGGACCTGAGACATTATACAACTATCTAGCCAACCCGCCTCCACCATATTAACCATAGCACTATCAATAAAACTAGGACTTGCCCCCCTCCACTTTTGACTTCCCGAGGTCTTACAGGGATCTACACTAAAAACGGCATTAATTATTGCCACATGACAAAAACTAGCCCCAGCAACCCTACTTCTCTTAACACACAACTCACTTCACCCCCCAACCCTTCTAACAATAGGCCTATTATCAACACTCATTGGAGGCTGAGGCGGCCTAAACCAAACACAAACACGAAAGATCATAGCATACTCCTCAATCGCTCACTTAGGCTGAATGGCTTCTGTCTTAACCCTCGCCCCGAACATTATAATCTTAAACCTAGCACTATATATCCTAATAACCACTCCAACATTTATGCTACTAATCATATCAACATCAAAAACCATCAAAGACATATCAACAACATGAGCTATCTCCTCTACCACAGCCGCCCTACTATTAATCTTACTTATGTCCATGGGAGGCCTGCCGCCCCTAACAGGCTTTATACCAAAATGATTAATTTTACAAGAACTTACCTCGCATAACCTTACCACCATGGCCACAGCCATAGCACTTTCAGCCCTACTAAGCCTATTCTTTTACCTTCGCCTATCCTACACAACAGCACTAACCCTAGCCCCAACCTCCCCACAAGATAAACTAAAATGACGCCTACAACCAAAGCTGAAAACCGCAACTATATCAACAATATTAACCCTATCCATCCTACTATTACCAATAACCCCCACCCTAATATAG----
JAM16864 TGAACCCCCCTTATTACCTCACTAATTATATCAACCATCGCCCTAGGCACAATAATCACAATATCAAGCTTCCACTGACTACTTGCTTGAATCGGCCTAGAACTAAACACCCTAGCAATTATCCCGATCATCGCAAAACAACACCACCCCCGCGCAACAGAAGCCGCCACAAAATACTTCCTAATCCAAGCTGCAGCCTCCGCCACCTTGTTATTCTCAAGCACAATCAATGCCTGAATAACAGGGACCTGAGACATTATACAACTATCTAGCCAACCCGCCTCCACCATATTAACCATAGCACTATCAATAAAACTAGGACTTGCCCCCCTCCACTTTTGACTTCCCGAGGTCTTACAGGGATCTACACTAAAAACGGCATTAATTATTGCCACATGACAAAAACTAGCCCCAGCAACCCTACTTCTCTTAACACACAACTCACTTCACCCCCCAACCCTTCTAACAATAGGCCTATTATCAACACTCATTGGAGGCTGAGGCGGCCTAAACCAAACACAAACACGAAAGATCATAGCATACTCCTCAATCGCTCACTTAGGCTGAATGGCTTCTGTCTTAACCCTCGCCCCGAACATTATAATCTTAAACCTAGCACTATATATCCTAATAACCACTCCAACATTTATGCTACTAATCATATCAACATCAAAAACCATCAAAGACATATCAACAACATGAGCTATCTCCTCTACCACAGCCGCCCTACTATTAATCTTACTTATATCCATGGGAGGCCTGCCGCCCCTAACAGGCTTTATACCAAAATGATTAATTTTACAAGAACTTACCTCGCATAACCTTACCACCATGGCCACAGCCATAGCACTTTCAGCCCTACTAAGCCTATTCTTTTACCTTCGCCTATCCTACACAACAGCACTAACCCTAGCCCCAACCTCCCCACAAGATAAACTAAAATGACGCCTACAACCAAAGCTGAAAACCGCAACTATATCAACAATATTAACCCTATCCATCCTACTATTACCAATAACCCCCACCCTAATATAG----
JAM16865 TGAACCCCCCTTATTACCTCACTAATTATATCAACCATCGCCCTGGGCACAATAATCACAATATCAAGCTTCCACTGACTACTTGCCTGAGTCGGCCTAGAACTAAACACCCTAGCAATTATCCCGATCATCGCAAAACAACACCACCCCCGCGCAACAGAAGCCGCCACAAAATACTTCCTAATCCAAGCTGCAGCCTCCGCCACCTTGTTATTCTCAAGCACAATCAATGCCTGAATAACAGGGACCTGAGACATTATACAACTATCTAGCCAACCCGCCTCCACCATATTAACCATAGCACTATCAATAAAACTAGGACTTGCCCCCCTCCACTTTTGACTTCCCGAGGTCTTACAGGGATCTACATTAAAAACGGCATTAATTATTGCCACATGACAAAAACTAGCCCCAGCAACCCTACTTCTCTTAACACACAACTCACTTCACCCCCCAACCCTTCTAACAATAGGCCTATTATCAACACTCATTGGAGGCTGAGGCGGCCTAAACCAAACACAAACACGAAAGATCATAGCATACTCCTCAATCGCTCACTTAGGCTGAATGGCTTCTGTCTTAACCCTCGCCCCGAACATTATAATCTTAAACCTAGCACTATATATCCTAATAACCACTCCAACATTTATGCTACTAATCATATCAACATCAAAAACCATCAAAGACATATCAACAACATGAGCTATCTCCTCTACCACAGCCGCCCTACTATTAATCTTACTTATGTCCATGGGAGGCCTGCCGCCCCTAACAGGCTTTATACCAAAATGATTAATTTTACAAGAACTTACCTCGCATAACCTTACCACCATGGCCACAGCCATAGCACTTTCAGCCCTACTAAGCCTATTCTTTTACCTTCGCCTATCCTACACAACAGCACTAACCCTAGCCCCAACCTCGCCACAAGATAAACTAAAATGACGCCTACAACCAAAGCTGAAAACCGCAACTATATCAACAATATTAACCCTATCCATCCTACTATTACCAATGACCCCCACCCTAATATAG----
JAM16870 ATGAACCCTATTATAACCTCACTAATTATTTCAAGCCTGGCACTAGGCACAATAATCACAATATCTAGTTTCCACTGACTATTAGCCTGGGTTGGCCTAGAACTAAACACCTTAGCAATTATCCCCATCATTGCAAAACAACACCACCCCCGCGCAACAGAGGCCGCTACAAAGTACTTCCTAGTCCAAGCTGCAGCTTCCGCCACACTATTATTCTCAAGCACAGTCAATGCTTGAACAACCGGAACTTGAGACATTATACAACTCACCAACCACCCCGCCTCTATCATATTAACCATAGCATTAGCAATAAAACTAGGCTTAGCCCCCCTACACTTCTGACTACCTGAAGTACTTCAAGGCTCTACCCTAAAAACAGCACTTATTATTACCACATGACAGAAACTAGCCCCAACAGCCCTCCTATTCCTAACACACAACTCCCTACACCCAACCACCCTCCTAACAATGGGCCTGCTATCAACACTCATCGGGGGCTGAGCAGGGCTTAACCAAACACAGACCCGAAAAATTATAGCTTACTCCTCAATCGCACACCTGGGGTGAATAGCATCCGTATTAACCCTGACCCCTAACATTATAATCTTAAACTTAGTACTTTACATCCTAATAACGCTACCAGCTTTCATAATACTAATGTTTTCTTCATCAAAAACCATCAAAGACCTAACAACCACATGATCTATCTCCCCAACAATGGCCGCCCTACTACTAACCCTTTTTATATCCATGGGGGGCCTTCCACCACTTACGGGCTTTATGCCAAAATGATTAATTTTACAAGAACTTGTCTCACACAACCTCCCTGCTATAGCCACAACTATAGCACTCTCTGCCCTACTAAGTTTATTCTTCTACCTCCGCCTATCTTACACAACAGCATTAACCTTATCCCCCACCTCGCCACAAGATAAGCTAAAATGACGCCTCCAGCCTAAACTAAAAACAACACTAATAGCCACAACATTAGCCCTATCCACCCTGCTCCTCCCAATTACCCCAACCCTAGTATAA----
JAM16879 ATGAACCCTATTATAACCTCACTAATTATTTCAAGCCTGGCACTAGGCACAATAATCACAATATCTAGTTTCCACTGACTATTAGCCTGGGTTGGCCTAGAACTAAACACCTTAGCAATTATCCCCATCATTGCAAAACAACACCACCCCCGCGCAACAGAGGCCGCTACAAAGTACTTCCTAGTCCAAGCTGCAGCTTCCGCCACACTATTATTCTCAAGCACAGTCAATGCTTGAACAACCGGAACTTGAGACATTATACAACTCACCAACCACCCCGCCTCTATCATATTAACCATAGCATTAGCAATAAAACTAGGCTTAGCCCCCCTACACTTCTGACTACCTGAAGTACTTCAAGGCTCTACCCTAAAAACAGCACTTATTATTACCACATGACAGAAACTAGCCCCAACAGCCCTCCTATTCCTAACACACAACTCCCTACACCCAACCACCCTCCTAACAATGGGCTTGCTATCAACACTCATCGGGGGCTGAGCAGGGCTTAACCAAACACAGACCCGAAAAATTATAGCTTACTCCTCAATCGCACACCTGGGGTGAATAGCATCCGTATTAACCCTGACCCCTAACATTATAATCTTAAACTTAGTACTTTACATCCTAATAACGCTACCAGCTTTCATAATACTAATGTTTTCTTCATCAAAAACCATCAAAGACCTAACAACCACATGATCTATCTCCCCAACAATGGCCGCCCTACTACTAACCCTTTTTATATCCATGGGGGGCCTTCCACCACTTACGGGCTTTATGCCAAAATGATTAATTTTACAAGAACTTGTCTCACACAACCTCCCTGCTATAGCCACAACTATAGCACTCTCTGCCCTACTAAGTTTATTCTTCTACCTCCGCCTATCTTACACAACAGCATTAACCTTATCCCCCACCTCGCCACAAGATAAGCTAAAATGACGCCTCCAGCCTAAACTAAAAACAACACTAATAGCCACAACATTAGCCCTATCCACCCTGCTCCTCCCAATTACCCCAACCCTAGTATAA----
JAM16880 ATGAACCCTATTATAACCTCACTAATTATTTCAAGCCTGGCACTAGGCACAATAATCACAATATCTAGTTTCCACTGACTATTAGCCTGGGTTGGCCTAGAACTAAACACCTTAGCAATTATCCCCATCATTGCAAAACAACACCACCCCCGCGCAACAGAGGCCGCTACAAAGTACTTCCTAGTCCAAGCTGCAGCTTCCGCCACACTATTATTCTCAAGCACAGTCAATGCTTGAACAACCGGAACTTGAGACATTATACAACTCACCAACCACCCCGCCTCTATCATATTAACCATAGCATTAGCAATAAAACTAGGCTTAGCCCCCCTACACTTCTGACTACCTGAAGTACTTCAAGGCTCTACCCTAAAAACAGCACTTATTATTACCACATGACAGAAACTAGCCCCAACAGCCCTCCTATTCCTAACACACAACTCCCTACACCCAACCACCCTCCTAACAATGGGCCTGCTATCAACACTCATCGGGGGCTGAGCAGGGCTTAACCAAACACAGACCCGAAAAATTATAGCTTACTCCTCAATCGCACACCTGGGGTGAATAGCATCCGTATTAACCCTGACCCCTAACATTATAATCTTAAACTTAGTACTTTACATCCTAATAACGCTACCAGCTTTCATAATACTAATGTTTTCTTCATCAAAAACCATCAAAGACCTAACAACCACATGATCTATCTCCCCAACAATGGCCGCCCTACTACTAACCCTTTTTATATCCATGGGGGGCCTTCCACCACTTACGGGCTTTATGCCAAAATGATTAATTTTACAAGAACTTGTCTCACACAACCTCCCTGCTATAGCCACAACTATAGCACTCTCTGCCCTACTAAGTTTATTCTTCTACCTCCGCCTATCTTACACAACAGCATTAACCTTATCCCCCACCTCGCCACAAGATAAGCTAAAATGACGCCTCCAGCCTAAACTAAAAACAACACTAATAGCCACAACATTAGCCCTATCCACCCTGCTCCTCCCAATTACCCCAACCCTAGTATAA----
JAM16887 ATGAACCCCCTTATTACCTCACTAATTATATCAACCATCGCCCTAGGCACAATAATCACAATATCAAGCTTCCACTGACTACTTGCTTGAATCGGCCTAGAACTAAACACCCTAGCAATTATCCCGATCATCGCAAAACAACACCACCCCCGCGCAACAGAAGCCGCCACAAAATACTTCCTAATCCAAGCTGCAGCCTCCGCCACCTTGTTATTCTCAAGCACAATCAATGCCTGAATAACAGGGACCTGAGACATTATACAACTATCTAGCCAACCCGCCTCCACCATATTAACCATAGCACTATCAATAAAACTAGGACTTGCCCCCCTCCACTTTTGACTTCCCGAGGTCTTACAGGGATCTACACTAAAAACGGCATTAATTATTGCCACATGACAAAAACTAGCCCCAGCAACCCTACTTCTCTTAACACACAACTCACTTCACCCCCCAACCCTTCTAACAATAGGCCTATTATCAACACTCATTGGAGGCTGAGGCGGCCTAAACCAAACACAAACACGAAAGATCATAGCATACTCCTCAATCGCTCACTTAGGCTGAATGGCTTCTGTCTTAACCCTCGCCCCGAACATTATAATCTTAAACCTAGCACTATATATCCTAATAACCACTCCAACATTTATGCTACTAATCATATCAACATCAAAAACCATCAAAGACATATCAACAACATGAGCTATCTCCTCTACCACAGCCGCCCTACTATTAATCTTACTTATATCCATGGGAGGCCTGCCGCCCCTAACAGGCTTTATACCAAAATGATTAATTTTACAAGAACTTACCTCGCATAACCTTACCACCATGGCCACAGCCATAGCACTTTCAGCCCTACTAAGCCTATTCTTTTACCTTCGCCTATCCTACACAACAGCACTAACCCTAGCCCCAACCTCCCCACAAGATAAACTAAAATGACGCCTACAACCAAAGCTGAAAACCGCAACTATATCAACAATATTAACCCTATCCATCCTACTATTACCAATAACCCCCACCCTAATATAG----
JAM16889 ATGAACCCAATTATGACATCATTAATTTTATCGAGCCTAGCATTAGGCACAGTGATCACAATAACAAGCCATCACTGATTACTGGCCTGAATAGGACTAGAACTGAACACACTCGCCATAATCCCAATTATTGCAAAACAGCACCACCCACGCGGAACAGAAGCAGCCACTAAATATTTTCTTGTACAAGCAGCCGCCTCGGCCTCAGTGCTGTTTTCAAGCATAATTAACGCCTGAATAACAGGAACATGAGATATTACACAACTCACAAGCCAACCAGCCTCAACCATACTAACCCTAGCTTTATCAATAAAACTAGGCCTAGCCCCACTACACTTCTGATTACCAGAAGTACTACAAGGCTCATCACTAAAAACAGCACTAATTATAGCCACATGACAAAAACTAGCCCCTATTGCCCTACTATATTTAACCTACGCCTCACTTAGCCCTATAATTTTAATAACAATAGGCCTAATATCAACCATACTAGGCGGCTGAGGCGGACTAAATCAAACACAAACACGAAAAATTATAGCCTACTCATCTATTGCCCACCTTGGTTGAATAGCAACTGTAACAACACTATCCCCAAATATTATACTACTAAACCTTACTTTATATTTACTAATAACACTATCAACATTCCTAATACTAACTTCTACCTCATCAAAAACCATTAAAGAACTAACTACAACATGAACAATATCCCCAATAATTTCAATTATGCTGCTAATTATACTTATGTCGATAGCAGGACTACCACCTCTAACAGGATTCATACCAAAATGACTAATCTTACAAGAACTTACCTCTCACAATCTAATAGTAATAGCAACAACCCTAGCCATCTCAACTCTACTTAGCCTATTCTTCTACCTGCGACTAGCATACACAACAACACTAACTCTATCCCCAACAACAACACAAAACAAACTAAAATGACGATTCTCACCAAAACAAAAAACAACCATCCTATCAACTACCATAATTCTATCAACACTACTACTACCATCCACCCCATCATTAATCTAA----
JAM16895 ATGAACCCCATTATAACCTCACTGATTATTTCAAGCCTAGCCCTAGGCACATTAATCACGATGTCGAGCTTTCATTGATTACTTGCCTGAATCGGACTAGAACTAAACACCCTAGCAATCATTCCAATCATTGCAAAACAACACCACCCCCGAGCAACAGAGGCCGCCACAAAGTACTTTCTAATCCAGGCCGCAGCCTCAGCAACCCTCCTTTTCTCAAGCACAATCAATGCTTGGGCCACAGGAACCTGAGATATTACACAACTAACCAACCTGCCTGCCTGTATCATATTAACTGCTGCCTTGTCAATAAAACTAGGCCTCGCCCCTATACACTTCTGACTTCCAGAAGTATTACAAGGGTCAACACTAAAAACAGCACTGATCATTGCCACATGACAAAAACTAGCCCCCGCAGCACTACTATTCTTAACACACAGCTCACTACACCCCCCCACCCTCCTTACAATAGGCTTATTATCAACACTTATCGGCGGTTGAGGCGGACTAAACCAAACACAAACACGAAAAATTATAGCTTACTCCTCAATCGCACACCTCGGATGAATAGCATCCGTACTAACCCTCGCCCCAAACATTATAATCCTAAATCTAACATTGTACATCCTAATAACCCTCCCAACATTCTTACTACTAATGTTTTCATCATCTAAAACCATTAAAGACCTGACAACCACATGATCCACCTCCCCAATAATAGCGGCCCTCTTACTGATTCTCCTCATATCAATAGGAGGCCTCCCACCCCTCACAGGATTCCTCCCAAAATGACTAATCTTACAAGAACTAATCTCACACAACTTCACCGCTATAGCCACAGCCATGGCCCTCTCAGCATTATTAAGCCTCTTCTTTTACCTTCGCTTATCCTACACTACAGCACTAACCTTAGCCCCAACCTCACCACAAGACAAACTAAAATGACGCCTACGACCTAAACTGAAAACAACAGCCATATCAACAATACTAGCCCTATCCACCCTACTTTTACCGCTCGCCCCCGCCCTAATATAG----
JAM16896 ATGAACCCCATTATAACCTCACTGATTATTTCAAGCCTAGCCCTAGGCACATTAATCACGATGTCGAGCTTTCATTGATTACTTGCCTGAATCGGACTAGAACTAAACACCCTAGCAATCATTCCAATCATTGCAAAACAACACCACCCCCGAGCAACAGAGGCCGCCACAAAGTACTTTCTAATCCAGGCCGCAGCCTCAGCAACCCTCCTTTTCTCAAGCACAATCAATGCTTGGGCCACAGGAACCTGAGATATTACACAACTAACCAACCTGCCTGCCTGTATCATATTAACTGCTGCCTTGTCAATAAAACTAGGCCTCGCCCCTATACACTTCTGACTTCCAGAAGTATTACAAGGGTCAACACTAAAAACAGCACTGATCATTGCCACATGACAAAAACTAGCCCCCGCAGCACTACTATTCTTAACACACAGCTCACTACACCCCCCCACCCTCCTTACAATAGGCTTATTATCAACACTTATCGGCGGTTGAGGCGGACTAAACCAAACACAAACACGAAAAATTATAGCTTACTCCTCAATCGCACACCTCGGATGAATAGCATCCGTACTAACCCTCGCCCCAAACATTATAATCCTAAATCTAACATTGTACATCCTAATAACCCTCCCAACATTCTTACTACTAATGTTTTCATCATCTAAAACCATTAAAGACCTGACAACCACATGATCCACCTCCCCAATAATAGCGGCCCTCTTACTGATTCTCCTCATATCAATAGGAGGCCTCCCACCCCTCACAGGATTCCTCCCAAAATGACTAATCTTACAAGAACTAATCTCACACAACTTCACCGCTATAGCCACAGCCATGGCCCTCTCAGCATTATTAAGCCTCTTCTTTTACCTTCGCTTATCCTACACTACAGCACTAACCTTAGCCCCAACCTCACCACAAGACAAACTAAAATGACGCCTACGACCTAAACTGAAAACAACAGCCATATCAACAATACTAGCCCTATCCACCCTACTTTTACCGCTCGCCCCCGCCCTAATATAG----
JAM16898 ATGAACCCCATTATAACCTCACTGATTATTTCAAGCCTAGCCCTAGGCACATTAATCACGATGTCGAGCTTTCATTGATTACTTGCCTGAATCGGACTAGAACTAAACACCCTAGCAATCATTCCAATCATTGCAAAACAACACCACCCCCGAGCAACAGAGGCCGCCACAAAGTACTTTCTAATCCAGGCCGCAGCCTCAGCAACCCTCCTTTTCTCAAGCACAATCAATGCTTGGGCCACAGGAACCTGAGATATTACACAACTAACCAACCTGCCTGCCTGTATCATATTAACTGCTGCCTTGTCAATAAAACTAGGCCTCGCCCCTATACACTTCTGACTTCCAGAAGTATTACAAGGGTCAACACTAAAAACAGCACTGATCATTGCCACATGACAAAAACTAGCCCCCGCAGCACTACTATTCTTAACACACAGCTCACTACACCCCCCCACCCTCCTTACAATAGGCTTATTATCAACACTTATCGGCGGTTGAGGCGGACTAAACCAAACACAAACACGAAAAATTATAGCTTACTCCTCAATCGCACACCTCGGATGAATAGCATCCGTACTAACCCTCGCCCCAAACATTATAATCCTAAATCTAACATTGTACATCCTAATAACCCTCCCAACATTCTTACTACTAATGTTTTCATCATCTAAAACCATTAAAGACCTAACAACCACATGATCCACCTCCCCAATAATAGCGGCCCTCTTACTGATTCTCCTCATATCAATAGGAGGCCTCCCACCCCTCACAGGATTCCTCCCAAAATGACTAATCTTACAAGAACTAATCTCACACAACTTCATCGCTATAGCCACAGCCATGGCCCTCTCAGCATTATTAAGCCTCTTCTTTTACCTTCGCTTATCCTACACTACAGCACTAACCTTAGCCCCAACCTCACCACAAGACAAACTAAAATGACGCCTACGACCTAAACTGAAAACAACAGCCATATCAACAATACTAGCCCTATCCACCCTACTTTTACCGCTCGCCCCCGCCCTAATATAG----
JAM16899 ATGAACCCCATTATAACCTCACTGATTATTTCAAGCCTAGCCCTAGGCACATTAATCACGATGTCGAGCTTTCATTGATTACTTGCCTGAATCGGACTAGAACTAAACACCCTAGCAATCATTCCAATCATTGCAAAACAACACCACCCCCGAGCAACAGAGGCCGCCACAAAGTACTTTCTAATCCAGGCCGCAGCCTCAGCAACCCTCCTTTTCTCAAGCACAATCAATGCTTGGGCCACAGGAACCTGAGATATTACACAACTAACCAACCTGCCTGCCTGTATCATATTAACTGCTGCCTTGTCAATAAAACTAGGCCTCGCCCCTATACACTTCTGACTTCCAGAAGTATTACAAGGGTCAACACTAAAAACAGCACTGATCATTGCCACATGACAAAAACTAGCCCCCGCAGCACTACTATTCTTAACACACAGCTCACTACACCCCCCCACCCTCCTTACAATAGGCTTATTATCAACACTTATCGGCGGTTGAGGCGGACTAAACCAAACACAAACACGAAAAATTATAGCTTACTCCTCAATCGCACACCTCGGATGAATAGCATCCGTACTAACCCTCGCCCCAAACATTATAATCCTAAATCTAACATTGTACATCCTAATAACCCTCCCAACATTCTTACTACTAATGTTTTCATCATCTAAAACCATTAAAGACCTAACAACCACATGATCCACCTCCCCAATAATAGCGGCCCTCTTACTGATTCTCCTCATATCAATAGGAGGCCTCCCACCCCTCACAGGATTCCTCCCAAAATGACTAATCTTACAAGAACTAATCTCACACAACTTCATCGCTATAGCCACAGCCATGGCCCTCTCAGCATTATTAAGCCTCTTCTTTTACCTTCGCTTATCCTACACTACAGCACTAACCTTAGCCCCAACCTCACCACAAGACAAACTAAAATGACGCCTACGACCTAAACTGAAAACAACAGCCATATCAACAATACTAGCCCTATCCACCCTACTTTTACCGCTCGCCCCCGCCCTAATATAG----
JAM16900 ATGAACCCCATTATAACCTCACTGATTATTTCAAGCCTAGCCCTAGGCACATTAATCACGATGTCGAGCTTTCATTGATTACTTGCCTGAATCGGACTAGAACTAAACACCCTAGCAATCATTCCAATCATTGCAAAACAACACCACCCCCGAGCAACAGAGGCCGCCACAAAGTACTTTCTAATCCAGGCCGCAGCCTCAGCAACCCTCCTTTTCTCAAGCACAATCAATGCTTGGGCCACAGGAACCTGAGATATTACACAACTAACCAACCTGCCTGCCTGTATCATATTAACTGCTGCCTTGTCAATAAAACTAGGCCTCGCCCCTATACACTTCTGACTTCCAGAAGTATTACAAGGGTCAACACTAAAAACAGCACTGATCATTGCCACATGACAAAAACTAGCCCCCGCAGCACTACTATTCTTAACACACAGCTCACTACACCCCCCCACCCTCCTTACAATAGGCTTATTATCAACACTTATCGGCGGTTGAGGCGGACTAAACCAAACACAAACACGAAAAATTATAGCTTACTCCTCAATCGCACACCTCGGATGAATAGCATCCGTACTAACCCTCGCCCCAAACATTATAATTCTAAATCTAACATTGTACATCCTAATAACCCTCCCAACATTCTTACTACTAATGTTTTCATCATCTAAAACCATTAAAGACCTGACAACCACATGATCCACCTCCCCAATAATAGCGGCCCTCTTACTGATTCTCCTCATATCAATAGGAGGCCTCCCACCCCTCACAGGATTCCTCCCAAAATGACTAATCTTACAAGAACTAATCTCACACAACTTCACCGCTATAGCCACAGCCATGGCCCTCTCAGCATTATTAAGCCTCTTCTTTTACCTTCGCTTATCCTACACTACAGCACTAACCTTAGCCCCAACCTCACCACAAGACAAACTAAAATGACGCCTACGACCTAAACTGAAAACAACAGCCATATCAACAATACTAGCCCTATCCACCCTACTTTTACCGCTCGCCCCCGCCCTAATATAG----
WFB1039 ATGAACCCCATTATAACCTCACTAATTATCTCAAGCCTGGCCCTGGGCACAATAATTACAATATCAAGCTTCCACTGACTACTTGCCTGAATCGGACTAGAACTAAATACCCTAGCAATCATCCCAATCATCGCAAAACAACACCACCCCCGCGCAACAGAAGCCGCCACAAAATACTTTCTAATCCAAGCCGCAGCCTCAGCAACCCTACTATTCTCAAGCACAATCAATGCTTGAACTACTGGAACCTGAGATATCACACAACTAACCAACCAACCAGCCTGCATCATATTAACCATAGCACTATCAATAAAACTAGGCCTAGCCCCACTACACTTCTGACTTCCAGAAGTACTACAAGGATCAACACTAAAAACAGCACTAATCATTGCCACATGACAAAAACTAGCCCCCGCAGCCCTTCTATTCCTAACACACAGCTCACTACACCCACCAACCCTCCTTACAATAGGCCTATTCTCAACACTTATCGGCGGCTGAGGCGGACTAAACCAAACACAAACACGAAAAATTATAGCATACTCCTCAATCGCCCACCTCGGATGAATGGCATCCGTCCTAACCCTTGCCCCAAACATCATACTTCTAAATCTAACACTATACATCCTAATAACCCTGCCAACATTCATACTACTAATATTCTCATCATCTAAAACCATCAAAGACCTAACAACAACATGAGCCATCTCCCCAACAATAGCCGCCCTCTTACTAATCCTCCTCATATCAATAGGGGGCCTTCCACCACTCACAGGATTCCTCCCAAAATGATTAATCCTACAAGAACTAATCTCCCACAACCTCACCGCTATAGCCACAGCCATAGCCCTCTCAGCCCTACTAAGCCTATTCTTTTACCTTCGCCTATCCTACACCACAGCACTAACCCTAGCCCCAACCTCACCTCAAGACAAACTAAAATGACGCCTACAGCCCAAACTAAAAACAACAGCCATATCAACAATACTAGCCCTTTCCACCCTACTCCTCCCAATCTCCCCGGCCCTAATATAG----
WFB1040 ATGAACCCCTTTATAACCTCACTAATCATCTCAAGCCTGGCCTTGGGCACAATTATTACAATATCAAGCTTCCATTGATTGCTCGCCTGGGTCGGACTAGAACTAAATACGCTAGCAATCATCCCAATCATCGCAAAACAACATCACCCCCGTGCAACAGAAGCTGCCACAAAATACTTTCTAATTCAAGCCGCGGCCTCTGCCACCCTATTATTCTCCAGCACAATCAACGCCTGAACTGCTGGAACCTGAGATATTACACAACTAACCAACCAACCAGCCTGTCTCATATTGACCATAGCATTGTCAATAAAACTAGGCCTAGCCCCACTTCACTTTTGACTCCCAGAAGTACTACAAGGATCAACACTAAAAACAGCACTAATCATTACCACATGACAAAAACTAGCCCCCACAGCCCTTCTATTCCTAACACACAGCTCGCTACATCCACCAGCTCTTCTCATAATAGGCCTATTCTCAACCCTTATTGGCGGCTGAGGCGGACTAAACCAAACACAAACACGAAAGATTATAGCATACTCCTCAATCGCCCATCTTGGATGAATGGTATCCGTCCTAACCCTGGCCCCAAACATTATACTTCTAAATCTAACATTATACATCCTAATAACCCTGCCCACATTCATACTGCTAATATTTTCATCTTCTAAAACCATCAAAGACCTAACAACAACTTGAGCCATCTCCCCTACAATAGCCGCCCTTTTACTAATCCTCCTGATATCAATAGCGGGACTTCCACCACTCACGGGATTCCTCCCAAAATGGTTAATCCTACAAGAGCTCGTCTCACACAACCTCACTGCTATAGCTGTAGCCATAGCCCTCTCAGCCCTACTAAGCCTGTTCTTTTACCTTCGTCTATCCTACACCACAGCACTAACCCTACCCCCAACCTCACCTCAAGATAAACTAAAATGACGCCTACAGCCCAAACTAAAAACAACAGCTATATCAACAATACTAGCCCTTTCCACCATGCTCCTCCCAATTTCCCCGGCCCTAATATAG----
WFB1041 ATGAATCCCATTATAGCCTCAATTATTATGTCAAGCCTAGCCCTAGGTACAATCATCACAATAACAAGCTTCCACTGAGTGATAGCCTGAGTGGGACTAGAACTAAATACACTAGCCATCATCCCTATTATTGCAAAACAACATCACCCACGGGCCACAGAGGCCACCACAAAATACTTCTTAATCCAAGCAGCAGCCTCAGCCACTATTCTATTTTCAAGCACACTAAACGCCTGGTCCACAGGATCATGAGACATTACACAACTTACAAACCAACCAGCCTCTATCATACTAACAATGGCCCTAACAATAAAACTAGGCCTCGCCCCCCTACATTTCTGACTTCCAGAGGTCTTACAAGGCACCTCCTTAAAAACAGCCCTTATTATTACAACTTGACAAAAACTGGCCCCTTTATCCCTCCTTTATTTAGTTTATCCCTCACTTCACCCAACATTATTAATAACAATAGGACTACTATCAGCCCTAGTTGGCGGCTGAGGGGGGATAAACCAAACCCAGACCCGAAAAATCATAGCCTTTTCATCCATCGCCCACCTCGGCTGAATAGCAGCAATTCTAATAATCTCTCCAAATATTTTACTCTTAAACCTAACCCTCTATATCCTAATAACAACAGCCATATTTATGATATTTATTATAACCACATCAAAAACAATTAAAGACCTAACAACAGTCTGACCCATCTCCCCAACAGCCTCCGCCCTAACCCTAATTCTATTAATATCCCTGGGAGGTCTCCCTCCCCTAACCGGCTTTATACCAAAATGACTAATTTTACAAGAATTAATCGACCACGCCCTGTCCCTCACAGCAATAATTCTGGCCTTTTCCGCACTACTAAGCCTATTCTTTTACCTCCGACTATCCTATGTAATAGCACTAACCCTCCACCCCTCCACCACACAAAATAAATACAAGTGACGCCTGCCCTCAAAACTAAAAACAACAGTAATAACCACAACTCTAACACTCTCAGTCTTAATAATACCAGCCATGCCCGCCCTTCTATAG----
WFB1044 ATGAATCCCATTATAACCTCAATTATTATATCAAGCCTAGCCCTAGGTACAATCATCACAATAACAAGTTTCCACTGATTAATGGCCTGAGTAGGGCTAGAATTAAATACACTAGCCATCATCCCCATTATTGCAAAACAACACCACCCACGGGCCACAGAGGCCACCACAAAATACTTCTTAACCCAAGCAGCAGCCTCAGCTACTATCCTATTTTCAAGCACACTTAACGCCTGAGCCACAGGATCATGAGACATCACACAACTTACAAACCAACCAGCCTCTATTATACTAACAATAGCCCTAACAATAAAACTAGGCCTCGCCCCCCTACATTTCTGACTTCCAGAGGTCTTACAAGGCACATCCTTAAAAACAGCCCTTATTATTACAACCTGACAAAAACTGGCCCCATTATCCCTCCTTTATTTAACTTATCCATCACTTCACCCAACATTATTAATAACAATAGCACTATTATCAGCCCTAATTGGTGGCTGGGGAGGAATAAATCAAACCCAAACCCGAAAAATCATAGCCTATTCATCTATCGCCCACCTCGGCTGAATAGCAGCAATTCTAACCCTCTCTCCAAATATTTTACTCTTAAACCTAACCCTTTATATCCTAATAACAACAGCCACATTTATGATACTTATTATAACCACATCAAAAACAATTAAAGACCTAACAACAATCTGACCCATCTCCCCAACAGCCTCCACCCTAACCCTAATTCTCTTAATATCCCTAGGGGGCCTCCCTCCCCTAACCGGCTTCATACCAAAATGACTAATTTTACAAGAATTAATCGACCACAGCCTATCCCTCACAGCAATAATTCTGGCCTTCTCCGCACTACTGAGCCTATTCTTTTACCTCCGATTATCCTATGTAACAGCACTAACCCTCCACCCCTCCACCACACAAAATAAGTATAAGTGACGCCTGCCCTCAAAACTAAAAACAACAATAATAACCACAACTCTAACACTCTCAATCTTAATAATACCAGCCATACCCGCCCTTATATAG----
WFB1048 ATGAACCCCCTTATAGCCTCACTAATCCTAACCTCCTTGGCCCTAGGAACAATAATCACAATATCAAGCCACCACTGACTACTTGCCTGAATCGGACTAGAACTAAACACACTAGCCATCATCCCCCTCATTGCAAAACACCACCACCCTCGTGCAACCGAGGCCGCCACAAAATACTTTCTCATCCAAGCTGCTGCCTCTTCCACCCTTCTATTCTCAAGCACAATCAACGCCTGGTCAACAGGAACCTGAGATATTATACAACTTACAAATCACACAGCCTGCATTATACTAACTATAGCCCTATCAATAAAACTAGGCCTAGCCCCGATACACTTTTGACTACCAGAAGTTTTACAGGGCACCACATTAAAAACAGCACTAATTATTACCACCTGGCAAAAACTTGCCCCCATAACGCTACTTTTTTTAACTCACCAATCATTACACCCAACAGCCCTATTAACAATAGGCCTATTATCAACCCTTATCGGCGGATGGGGCGGACTAAACCAAACACAAACCCGAAAAATCATAGCATACTCCTCAATCGCCCACCTTGGCTGAATAGCGTCTATCCTCACACTAACCCCAAACATTCTAATCTTAAATCTTCTACTCTACCTACTAATAACGCTGGCAACATTCATGATACTCATAGCAACATCAGCAAAAACTATCAAAGACCTTACAACCATGTGAACAATCTCCCCAACAGCCGCAGCACTACTACTAATTCTCCTTATATCCATAGCAGGCCTCCCCCCGCTAACAGGCTTCATACCAAAATGATTGATTCTACAGGAACTAGTCTCACATAATATCGCCGTAATAGCAACAATATTAGTACTCTCAGCCCTACTTAGCCTCTTTTTCTACTTGCGACTCTCCTACACAACCGCACTCACATTATCACCAACCTCCCCACAAAACAAACTAAAGTGACGATTTCAACCA------AAACAAACAATGCTCGCCATGACATTAACCCTATCTATAATGTTGCTCCCAATCACACCAATTTTTATCTAA----
WFB1050 ATGAACCCCTTTATAACCTCACTAATCATCTCAAGCCTGGCCTTGGGCACAATTATTACAATATCAAGCTTCCATTGATTGCTCGCCTGGGTCGGACTAGAACTAAATACGCTAGCAATCATCCCAATCATCGCAAAACAACACCACCCCCGTGCAACAGAAGCTGCCACAAAATACTTTCTAATTCAAGCCGCGGCCTCTGCCACCCTATTATTCTCCAGCACAATCAACGCCTGAACTGCTGGAACCTGAGATATTACACAACTAACCAACCAACCAGCCTGTCTCATATTGACCATAGCATTGTCAATAAAACTAGGCCTAGCCCCACTTCACTTTTGACTCCCAGAAGTACTACAAGGATCAACACTAAAAACAGCACTAATCATTACCACATGACAAAAACTAGCCCCCACAGCCCTTCTATTCCTAACACACAGCTCGCTACATCCACCAGCTCTTCTCATAATAGGCCTATTCTCAACCCTTATTGGCGGCTGAGGCGGACTAAACCAAACACAAACACGAAAGATTATAGCATACTCCTCAATCGCCCATCTTGGATGAATGGTATCCGTCCTAACCCTGGCCCCAAACATTATACTTCTAAATCTAACACTATACATCCTAATAACCCTGCCCACATTCATACTGCTAATATTTTCATCTTCTAAAACCATCAAAGACCTAACAACAACTTGAGCCATCTCCCCTACAATAGCCGCCCTTTTACTAATCCTCCTGATATCAATAGGGGGACTTCCACCACTCACGGGATTCCTCCCAAAATGGTTAATCCTACAAGAGCTCGTCTCACACAACCTCACTGCTATAGCTGTAGCCATAGCCCTCTCAGCCCTACTAAGCCTGTTCTTTTACCTTCGTCTATCCTACACCACAGCACTAACCCTACCCCCAACCTCACCTCAAGATAAACTAAAATGACGCCTACAGCCCAAACTAAAAACAACAGCTATATCAACAATACTAGCCCTTTCCACCATGCTCCTCCCAATTTCCCCGGCCCTAATATAG----
WFB1087 ATGAACCCCTTTATAACCTCACTAATCATCTCAAGCCTGGCCTTGGGCACAATTATTACAATATCAAGCTTCCATTGATTGCTCGCCTGAGTCGGACTAGAACTAAATACGCTAGCAATCATCCCAATCATCGCAAAACAACATCACCCCCGTGCAACAGAAGCTGCCACAAAATACTTTCTAATTCAAGCCGCGGCCTCTGCCACCCTATTATTCTCCAGCACAATCAACGCCTGAACTGCTGGAACCTGAGATATTACACAACTAACCAACCAACCAGCCTGTCTCATATTGACCATAGCATTGTCAATAAAACTAGGCCTAGCCCCACTTCACTTTTGACTCCCAGAAGTACTACAAGGATCAACACTAAAAACAGCACTAATCATTACCACATGACAAAAACTAGCCCCCACAGCCCTTCTATTCCTAACACACAGCTCGCTACATCCACCAGCTCTTCTCATAATAGGCCTATTCTCAACCCTTATTGGCGGCTGAGGCGGACTAAACCAAACACAAACACGAAAGATTATAGCATACTCCTCAATCGCCCATCTTGGATGAATGGTATCCGTCCTAACCCTGGCCCCAAACATTATACTTCTAAATCTAACATTATACATCCTAATAACCCTGCCCACATTCATACTGCTAATATTTTCATCTTCTAAAACCATCAAAGACCTAACAACAACTTGAGCCATCTCCCCTACAATAGCCGCCCTTTTACTAATCCTCCTGATATCAATAGCGGGACTTCCCCCACTCACGGGATTCCTCCCAAAATGGTTAATCCTACAAGAGCTCGTCTCACACAACCTCACTGCTATAGCTGTAGCCATAGCCCTCTCAGCCCTACTAAGCCTGTTCTTTTACCTTCGTCTATCCTACACCACAGCACTAACCCTACCCCCAACCTCACCTCAAGATAAACTAAAATGACGCCTACAGCCCAAACTAAAAACAACAGCTATATCAACAATACTAGCCCTTTCCACCATGCTCCTCCCAATTTCCCCGGCCCTAATATAG----
WFB1103 ATGAACCCCTTTATAACCTCACTAATCATCTCAAGCCTGGCCTTGGGCACAATTATTACAATATCAAGCTTCCATTGATTGCTCGCCTGGGTCGGACTAGAACTAAATACGCTAGCAATCATCCCAATCATCGCAAAACAACATCACCCCCGTGCAACAGAAGCTGCCACAAAATACTTTCTAATTCAAGCCGCGGCCTCTGCCACCCTATTATTCTCCAGCACAATCAACGCCTGAACTGCTGGAACCTGAGATATTACACAACTAACCAACCAACCAGCCTGTCTCATATTGACCATAGCATTGTCAATAAAACTAGGCCTAGCCCCACTTCACTTTTGACTCCCAGAAGTACTACAAGGATCAACACTAAAAACAGCACTAATCATTACCACATGACAAAAACTAGCCCCCACAGCCCTTCTATTCCTAACACACAGCTCGCTACATCCACCAGCTCTTCTCATAATAGGCCTATTCTCAACCCTTATTGGCGGCTGAGGCGGACTAAACCAAACACAAACACGAAAGATTATAGCATACTCCTCAATCGCCCATCTTGGATGAATGGTGTCCGTCCTAACCCTGGCCCCAAACATTATACTTCTAAATCTAGCATTATACATCCTAATAACCCTGCCCACATTCATACTGCTAATATTTTCATCTTCTAAAACCATCAAAGACCTAACAACAACTTGAGCCATCTCCCCTACAATAGCCGCCCTTTTACTAATCCTCCTGATATCAATAGCGGGACTTCCACCACTCACGGGATTCCTCCCAAAATGGTTAATCCTACAAGAGCTCGTCTCACACAACCTCACTGCTATAGCTGTAGCCATAGCCCTCTCAGCCCTACTAAGCCTGTTCTTTTACCTTCGTCTATCCTACACCACAGCACTAACCCTACCCCCAACCTCACCTCAAGATAAACTAAAATGACGCCTACAGCCCAAACTAAAAACAACAGCTATATCAACAATACTAGCCCTTTCCACCATGCTCCTCCCAATTTCCCCGGCCCTAATATAG----
WFB1104 ATGAACCCCTTTATAACCTCACTAATCATCTCGAGCCTGGCCTTGGGCACAATTATTACAATATCAAGCTTCCATTGATTGCTCGCCTGGGTCGGACTAGAACTAAATACGCTAGCAATCATCCCAATCATCGCAAAACAACATCACCCCCGTGCAACAGAAGCTGCCACAAAATACTTTCTAATTCAAGCCGCGGCCTCTGCCACCCTATTATTCTCCAGCACAATCAACGCCTGAACTACTGGAACCTGAGATATTACACAACTAACCAACCAACCAGCCTGTCTCATATTGACCATGGCATTGTCAATAAAACTAGGCCTAGCCCCACTTCACTTTTGACTCCCAGAAGTACTACAAGGATCAACACTAAAAACAGCACTAATCATTACCACATGACAAAAACTAGCCCCCACAGCCCTTCTATTCCTAACACACAGCTCGCTACATCCACCAGCTCTTCTCATGATAGGCCTATTATCAACCCTTATTGGCGGCTGAGGCGGACTAAACCAAACACAAACACGAAAGATTATAGCATACTCCTCAATCGCCCATCTTGGATGAATGGTATCCGTCCTAACCCTGGCCCCAAACATTATACTTCTAAATCTAACATTATACATCCTAATAACCCTGCCCACATTCATACTGCTAATATTTTCATCTTCTAAAACCATCAAAGACCTAACAACAACTTGAGCCATCTCCCCTACAATAGCCGCCCTTTTACTAATCCTCCTGATATCAATAGCGGGGCTTCCCCCACTCACGGGATTCCTCCCAAAATGGTTAATCCTACAAGAGCTCATCTCACACAACCTCACTGCTATGGCTGTAGCCATAGCCCTCTCAGCCCTACTAAGCCTGTTCTTTTACCTTCGTCTATCCTACACCACAGCACTAACCCTACCCCCAACCTCACCTCAAGATAAACTAAAGTGACGCCTACAGCCCAAACTAAAAACAATAGCTATATCAACAATACTAGCCCTTTCCACCATACTCCTCCCAATTTCCCCAGCCCTAATATAG----
WFB1112 ATGAACCCCTTTATAACCTCACTAATCATCTCAAGCCTGGCCTTGGGCACAATTATTACAATATCAAGCTTCCATTGATTGCTCGCCTGGGTCGGACTAGAACTAAATACGCTAGCAATCATCCCAATCATCGCAAAACAACATCACCCCCGTGCAACAGAAGCTGCCACAAAATACTTTCTAATTCAAGCCGCGGCCTCTGCCACCCTATTATTCTCCAGCACAATCAACGCCTGAACTGCTGGAACCTGAGATATTACACAACTAACCAACCAACCAGCCTGTCTCATATTGACCATAGCATTGTCAATAAAACTAGGCCTAGCCCCACTTCACTTTTGACTCCCAGAAGTACTACAAGGATCAACACTAAAAACAGCACTAATCATTACCACATGACAAAAACTAGCCCCCACAGCCCTTCTATTCCTAACACACAGCTCGCTACATCCACCAGCTCTTCTCATAATAGGCCTATTCTCAACCCTTATTGGCGGCTGAGGCGGACTAAACCAAACACAAACACGAAAGATTATAGCATACTCCTCAATCGCCCATCTTGGATGAATGGTATCCGTCCTAACCCTGGCCCCAAACATTATACTTCTAAATCTAACATTATACATCCTAATAACCCTGCCCACATTCATACTGCTAATATTTTCATCTTCTAAAACCATCAAAGACCTAACAACAACTTGAGCCATCTCCCCTACAATAGCCGCCCTTTTACTAATCCTCCTGATATCAATAGCGGGACTTCCACCACTCACGGGATTCCTCCCAAAATGATTAATCCTACAAGAGCTCGTCTCACACAACCTCACTGCTATAGCTGTAGCCATAGCCCTCTCAGCCCTACTAAGCCTGTTCTTTTACCTTCGTCTATCCTACACCACAGCACTAACCCTACCCCCAACCTCACCTCAAGATAAACTAAAATGACGCCTACAGCCCAAACTAAAAACAACAGCTATATCAACAATACTAGCCCTTTCCACCATGCTCCTCCCAATTTCCCCGGCCCTAATATAG----
WFB1129 ATGAACCCCTTTATAACCTCACTAATCATCTCAAGCCTGGCCTTGGGCACAATTATTACAATATCAAGCTTCCATTGATTGCTCGCCTGGGTCGGACTAGAACTAAATACGCTAGCAATCATCCCAATCATCGCAAAACAACATCACCCCCGTGCAACAGAAGCTGCCACAAAATACTTTCTAATTCAAGCCGCGGCCTCTGCCACCCTATTATTCTCCAGCACAATCAACGCCTGAACTGCTGGAACCTGAGATATTACACAACTAACCAACCAACCAGCCTGTCTCATATTGACCATAGCATTGTCAATAAAACTAGGCCTAGCCCCACTTCACTTTTGACTCCCAGAAGTACTACAAGGATCAACACTAAAAACAGCACTAATCATCACCACATGACAAAAACTAGCCCCCACAGCCCTTCTATTCCTAACACACAGCTCGCTACATCCACCAGCTCTTCTCATAATAGGCCTATTCTCAACCCTTATTGGCGGCTGAGGCGGACTAAACCAAACACAAACACGAAAGATTATAGCATACTCCTCAATCGCCCATCTTGGATGAATGGTATCCGTCCTAACCCTGGCCCCAAACATTATACTTCTAAATCTAACATTATACATCCTAATAACCCTGCCCACATTCATACTGCTAATATTTTCATCTTCTAAAACCATCAAAGACCTAACAACAACTTGAGCCATCTCCCCTACAATAGCCGCCCTTTTACTAATCCTCCTGATATCAATAGCGGGGCTTCCACCACTCACGGGATTCCTCCCAAAATGGTTAATCCTACAAGAGCTCGTCTCACACAACCTCACTGCTATAGCTGTAGCCATAGCCCTCTCAGCCCTACTAAGCCTGTTCTTTTACCTTCGTCTATCCTACACCACAGCACTAACCCTACCCCCAACCTCACCTCAAGATAAACTAAAATGACGCCTACAGCCCAAACTAAAAACAACAGCTATATCAACAATACTAGCCCTTTCCACCATGCTCCTCCCAATTTCCCCGGCCCTAATATAG----
WFB1130 ATGAACCCCTTTATAACCTCACTAATCATCTCAAGCCTGGCCTTGGGCACAATTATTACAATATCAAGCTTCCATTGATTGCTCGCCTGGGTCGGACTAGAACTAAATACGCTAGCAATCATCCCAATCATCGCAAAACAACATCACCCCCGTGCAACAGAAGCTGCCACAAAATACTTTCTAATTCAAGCCGCGGCCTCTGCCACCCTATTATTCTCCAGCACAATCAACGCCTGAACTGCTGGAACCTGAGATATTACACAACTAACCAACCAACCAGCCTGTCTCATATTGACCATAGCATTGTCAATAAAACTAGGCCTAGCCCCACTTCACTTTTGACTCCCAGAAGTACTACAAGGATCAACACTAAAAACAGCACTAATCATTACCACATGACAAAAACTAGCCCCCACAGCCCTTCTATTCCTAACACACAGCTCGCTACATCCACCAGCTCTTCTCATAATAGGCCTATTCTCAACCCTTATTGGCGGCTGAGGCGGACTAAACCAAACACAAACACGAAAGATTATAGCATACTCCTCAATCGCCCATCTTGGATGAATGGTATCCGTCCTAACCCTGGCCCCAAACATTATACTTCTAAATCTAACATTATACATCCTAATAACCCTGCCCACATTCATACTGCTAATATTTTCATCTTCTAAAACCATCAAAGACCTAACAACAACTTGAGCCATCTCCCCTACAATAGCCGCCCTTTTACTAATCCTCCTGATATCAATAGCGGGGCTTCCACCACTCACGGGATTCCTCCCAAAATGGTTAATCCTACAAGAGCTCGTCTCACACAACCTCACTGCTATAGCTGTAGCCATAGCCCTCTCAGCCCTACTAAGCCTGTTCTTTTACCTTCGTCTATCCTACACCACAGCACTAACCCTACCCCCAACCTCACCTCAAGATAAACTAAAATGACGCCTACAGCCCAAACTAAAAACAACAGCTATATCAACAATACTAGCCCTTTCCACCATGCTCCTCCCAATTTCCCCGGCCCTAATATAG----
WFB1131 ATGAACCCCTTTATAACCTCACTAATCATCTCAAGCCTGGCCTTGGGCACAATTATTACAATATCAAGCTTCCATTGATTGCTCGCCTGAGTCGGACTAGAACTAAATACGCTAGCAATCATCCCAATCATCGCAAAACAACATCACCCCCGTGCAACAGAAGCTGCCACAAAATACTTTCTAATTCAAGCCGCGGCCTCTGCCACCCTATTATTCTCCAGCACAATCAACGCCTGAACTGCTGGAACCTGAGATATTACACAACTAACCAACCAACCAGCCTGTCTCATATTGACCATAGCATTGTCAATAAAACTAGGCCTAGCCCCACTTCACTTTTGACTCCCAGAAGTACTACAAGGATCAACACTAAAAACAGCACTAATCATTACCACATGACAAAAACTAGCCCCCACAGCCCTTCTATTCCTAACACACAGCTCGCTACATCCACCAGCTCTTCTCATAATAGGCCTATTCTCAACCCTTATTGGCGGCTGAGGCGGACTAAACCAAACACAAACACGAAAGATTATAGCATACTCCTCAATCGCCCATCTTGGATGAATGGTATCCGTCCTAACCCTGGCCCCAAACATTATACTTCTAAATCTAACATTATACATCCTAATAACCCTGCCCACATTCATACTGCTAATATTTTCATCTTCTAAAACCATCAAAGACCTAACAACAACTTGAGCCATCTCCCCTACAATAGCCGCCCTTTTACTAATCCTCCTGATATCAATAGCGGGACTTCCCCCACTCACGGGATTCCTCCCAAAATGGTTAATCCTACAAGAGCTCGTCTCACACAACCTCACTGCTATAGCTGTAGCCATAGCCCTCTCAGCCCTACTAAGCCTGTTCTTTTACCTTCGTCTATCCTACACCACAGCACTAACCCTACCCCCAACCTCACCTCAAGATAAACTAAAATGACGCCTACAGCCCAAACTAAAAACAACAGCTATATCAACAATACTAGCCCTTTCCACCATGCTCCTCCCAATTTCCCCGGCCCTAATATAG----
WFB1132 ATGAACCCCTTTATAACCTCACTAATCATCTCAACCCTGGCCTTGGGCACAATTATTACAATATCAAGCTTCCATTGATTGCTCGCCTGAGTCGGACTAGAACTAAATACGCTAGCAATCATCCCAATCATCGCAAAACAACATCACCCCCGTGCAACAGAAGCTGCCACAAAATACTTTCTAATTCAAGCCGCGGCCTCTGCCACCCTATTATTCTCCAGCACAATCAACGCCTGAACTACTGGAACCTGAGATATTACACAACTAACCAATCAACCAGCCTGTCTCATATTGACCATAGCATTGTCAATAAAACTAGGCCTAGCCCCACTTCACTTTTGACTCCCAGAAGTACTACAAGGATCAACACTAAAAACAGCACTAATCATTACCACATGACAAAAACTAGCCCCCACAGCCCTTCTATTCCTAACACACAGCTCGCTACATCCACCAGCTCTTCTCATAATAGGCCTATTCTCAACCCTTATTGGCGGCTGAGGCGGACTAAACCAAACACAAACACGAAAGATTATAGCATACTCCTCAATCGCCCATCTTGGATGAATGGTATCCGTCCTAACCCTGGCCCCAAACATTATACTTCTAAATCTAACATTATACATCCTAATAACCCTGCCCACATTCATACTGCTAATATTTTCATCTTCTAAAACCATCAAAGACCTAACAACAACTTGAGCCATCTCCCCTACAATAGCCGCCCTTTTATTAATCCTCCTGATATCAATAGCGGGACTTCCACCACTCACGGGATTCCTCCCAAAATGGTTAATCCTACAAGAGCTCGTCTCACACAACCTCACTGCTATAGCTGTAGCCATAGCCCTCTCAGCCCTACTAAGCCTGTTCTTTTACCTTCGTCTATCCTACACCACAGCACTAACCCTACCCCCAACCTCACCTCAAGATAAACTAAAGTGACGCCTACAGCCCAAACTAAAAACAACAGCTATATCAACAATACTAGCCCTTTCCACCATACTCCTCCCAATCTCCCCAGCCCTAATATAG----
WFB1133 TGAACCCCCCTTATAGCCTCACTAATCCTAACCTCCTTGGCCCTAGGAACAATAATCACAATATCAAGCCACCACTGACTACTTGCCTGAATCGGACTAGAACTAAACACACTAGCCATCATCCCCCTCATTGCAAAACACCACCACCCTCGTGCAACCGAGGCCGCCACAAAATACTTTCTCATCCAAGCTGCTGCCTCTTCCACCCTTCTATTCTCAAGCACAATCAACGCCTGGTCAACAGGAACCTGAGATATTATACAACTTACAAATCACACAGCCTGCATTATACTAACTATAGCCCTATCAATAAAACTAGGCCTAGCCCCGATACACTTTTGACTACCAGAAGTTTTACAGGGCACCACATTAAAAACAGCACTAATTATTACCACCTGGCAAAAACTTGCCCCCATAACGCTACTTTTTTTAACTCACCAATCATTACACCCAACAGCCCTATTAACAATAGGCCTATTATCAACCCTTATCGGCGGATGGGGCGGACTAAACCAAACACAAACCCGAAAAATCATAGCATACTCCTCAATCGCCCACCTTGGCTGAATAGCGTCTATCCTCACACTAACCCCAAACATTCTAATCTTAAATCTTCTACTCTACCTACTAATAACGCTGGCAACATTCATGATACTCATAGCAACATCAGCAAAAACTATCAAAGACCTTACAACCATGTGAACAATCTCCCCAACAGCCGCAGCACTACTACTAATTCTCCTTATATCCATAGCAGGCCTCCCCCCGCTAACAGGCTTCATACCAAAATGATTGATTCTACAGGAACTAGTCTCACATAATATCGCCGTAATAGCAACAATATTAGTACTCTCAGCCCTACTTAGCCTCTTTTTCTACTTGCGACTCTCCTACACAACCGCACTCACATTATCACCAACCTCCCCACAAAACAAACTAAAGTGACGATTTCAACCA------AAACAAACAATGCTCGCCATGACATTAACCCTATCTATAATGTTGCTCCCAATCACACCAATTTTTATCTAA----
WFB1135 ATGAACCCCTTTATAACCTCACTAATCATCTCAAGCCTGGCCTTGGGCACAATTATTACAATATCAAGCTTCCATTGATTGCTCGCCTGGGTCGGACTAGAACTAAATACGCTAGCAATCATCCCAATCATCGCAAAACAACATCACCCCCGTGCAACAGAAGCTGCCACAAAATACTTTCTAATTCAAGCCGCGGCCTCTGCCACCCTATTATTCTCCAGCACAATCAACGCCTGAACTGCTGGAACCTGAGATATTACACAACTAACCAACCAACCAGCCTGTCTCATATTGACCATAGCATTGTCAATAAAACTAGGCCTAGCCCCACTTCACTTTTGACTCCCAGAAGTACTACAAGGATCAACACTAAAAACAGCACTAATCATTACCACATGACAAAAACTAGCCCCCACAGCCCTTCTATTCCTAACACACAGCTCGCTACATCCACCAGCTCTTCTCATAATAGGCCTATTCTCAACCCTTATTGGCGGCTGAGGCGGACTAAACCAAACACAAACACGAAAGATTATAGCATACTCCTCAATCGCCCATCTTGGATGAATGGTATCCGTCCTAACCCTGGCCCCAAACATTATACTTCTAAATCTAACATTATACATCCTAATAACCCTGCCCACATTCATACTGCTAATATTTTCATCTTCTAAAACCATCAAAGACCTAACAACAACTTGAGCCATCTCCCCTACAATAGCCGCCCTTTTACTAATCCTCCTGATATCAATAGCGGGACTTCCACCACTCACGGGATTCCTCCCAAAATGGTTAATCCTACAAGAGCTCGTCTCACACAACCTCACTGCTATAGCTGTAGCCATAGCCCTCTCAGCCCTACTAAGCCTGTTCTTTTACCTTCGTCTATCCTACACCACAGCACTAACCCTACCCCCAACCTCACCTCAAGATAAACTAAAATGACGCCTACAGCCCAAACTAAAAACAACAGCTATATCAACAATACTAGCCCTTTCCACCATGCTCCTCCCAATTTCCCCGGCCCTAATATAG----
WFB1137 ATGAACCCCTTTATAACCTCACTAATCATCTCGAGCCTGGCCTTGGGCACAATTATTACAATATCAAGCTTCCATTGATTGCTCGCCTGGGTCGGACTAGAACTAAATACGCTAGCAATCATCCCAATCATCGCAAAACAACATCACCCCCGTGCAACAGAAGCTGCCACAAAATACTTTCTAATTCAAGCCGCGGCCTCTGCCACCCTATTATTCTCCAGCACAATCAACGCCTGAACTACTGGAACCTGAGATATTACACAACTAACCAACCAACCAGCCTGTCTCATATTGACCATGGCATTGTCAATAAAACTAGGCCTAGCCCCACTTCACTTTTGACTCCCAGAAGTACTACAAGGATCAACACTAAAAACAGCACTAATCATTACCACATGACAAAAACTAGCCCCCACAGCCCTTCTATTCCTAACACACAGCTCGCTACATCCACCAGCTCTTCTCATGATAGGCCTATTATCAACCCTTATTGGCGGCTGAGGCGGACTAAACCAAACACAAACACGAAAGATTATAGCATACTCCTCAATCGCCCATCTTGGATGAATGGTATCCGTCCTAACCCTGGCCCCAAACATTATACTTCTAAATCTAACATTATACATCCTAATAACCCTGCCCACATTCATACTGCTAATATTTTCATCTTCTAAAACCATCAAAGACCTAACAACAACTTGAGCCATCTCCCCTACAATAGCCGCCCTTTTACTAATCCTCCTGATATCAATAGCGGGGCTTCCCCCACTCACGGGATTCCTCCCAAAATGGTTAATCCTACAAGAGCTCATCTCACACAACCTCACTGCTATGGCTGTAGCCATAGCCCTCTCAGCCCTACTAAGCCTGTTCTTTTACCTTCGTCTATCCTACACCACAGCACTAACCCTACCCCCAACCTCACCTCAAGATAAACTAAAGTGACGCCTACAGCCCAAACTAAAAACAATAGCTATATCAACAATACTAGCCCTTTCCACCATACTCCTCCCAATTTCCCCAGCCCTAATATAG----
WFB1139 ATGAACCCCTTTATAACCTCACTAATCATCTCAACCCTGGCCTTGGGCACAATTATTACAATATCAAGCTTCCATTGATTGCTCGCCTGAGTCGGACTAGAACTAAATACGCTAGCAATCATCCCAATCATCGCAAAACAACATCACCCCCGTGCAACAGAAGCTGCCACAAAATACTTTCTAATTCAAGCCGCGGCCTCTGCCACCCTATTATTCTCCAGCACAATCAACGCCTGAACTACTGGAACCTGAGATATTACACAACTAACCAATCAACCAGCCTGTCTCATATTGACCATAGCATTGTCAATAAAACTAGGCCTAGCCCCACTTCACTTTTGACTCCCAGAAGTACTACAAGGATCAACACTAAAAACAGCACTAATCATTACCACATGACAAAAACTAGCCCCCACAGCCCTTCTATTCCTAACACACAGCTCGCTACATCCACCAGCTCTTCTCATAATAGGCCTATTCTCAACCCTTATTGGCGGCTGAGGCGGACTAAACCAAACACAAACACGAAAGATTATAGCATACTCCTCAATCGCCCATCTTGGATGAATGGTATCCGTCCTAACCCTGGCCCCAAACATTATACTTCTAAATCTAACATTATACATCCTAATAACCCTGCCCACATTCATACTGCTAATATTTTCATCTTCTAAAACCATCAAAGACCTAACAACAACTTGAGCCATCTCCCCTACAATAGCCGCCCTTTTATTAATCCTCCTGATATCAATAGCGGGACTTCCACCACTCACGGGATTCCTCCCAAAATGGTTAATCCTACAAGAGCTCGTCTCACACAACCTCACTGCTATAGCTGTAGCCATAGCCCTCTCAGCCCTACTAAGCCTGTTCTTTTACCTTCGTCTATCCTACACCACAGCACTAACCCTACCCCCAACCTCACCTCAAGATAAACTAAAGTGACGCCTACAGCCCAAACTAAAAACAACAGCTATATCAACAATACTAGCCCTTTCCACCATACTCCTCCCAATCTCCCCAGCCCTAATATAG----
WFB1141 ATGAACCCCTTTATAACCTCACTAATCATCTCAAGCCTGGCCTTGGGCACAATTATTACAATATCAAGCTTCCATTGATTGCTCGCCTGGGTCGGACTAGAACTAAATACGCTAGCAATCATCCCAATCATCGCAAAACAACATCACCCCCGTGCAACAGAAGCTGCCACAAAATACTTTCTAATTCAAGCCGCGGCCTCTGCCACCCTATTATTCTCCAGCACAATCAACGCCTGAACTGCTGGAACCTGAGATATTACACAACTAACCAACCAACCAGCCTGTCTCATATTGACCGCAGCATTGTCAATAAAACTAGGCCTAGCCCCACTTCACTTTTGACTCCCAGAAGTACTACAAGGATCAACACTAAAAACAGCACTAATCATTACCACATGACAAAAACTAGCCCCCACAGCCCTTCTATTCCTAACACACAGCTCGCTACACCCACCAGCTCTTCTCATAATAGGCCTATTCTCAACCCTTATTGGCGGCTGAGGCGGACTAAACCAAACACAAACACGAAAGATTATAGCATACTCCTCAATCGCCCATCTTGGATGAATGGTATCCGTCCTAACCCTGGCCCCAAACATTATACTTCTAAATCTAACATTATACATCCTAATAACCCTGCCCACATTCATACTGCTAATATTTTCATCTTCTAAAACCATCAAAGACCTAACAACAACTTGAGCCATCTCCCCTACAATAGCCGCCCTTTTACTAATCCTCCTGATATCAATAGCGGGACTTCCACCACTCACGGGATTCCTCCCAAAATGGTTAATCCTACAAGAGCTCGTCTCACACAACCTCACTGCTATAGCTGTAGCCATAGCCCTCTCAGCCCTACTAAGCCTGTTCTTTTACCTTCGTCTATCCTACACCACAGCACTAACCCTACCCCCAACCTCACCTCAAGATAAACTAAAATGACGCCTACAGCCCAAACTAAAAACAACAGCTATATCAACAATACTAGCCCTTTCCACCATGCTCCTCCCAATTTCCCCGGCCCTAATATAG----
WFB1142 ATGAACCCCTTTATAACCTCACTAATCATCTCAAGCCTGGCCTTGGGCACAATTATTACAATATCAAGCTTCCATTGATTGCTCGCCTGGGTCGGACTAGAACTAAATACGCTAGCAATCATCCCAATCATCGCAAAACAACATCACCCCCGTGCAACAGAAGCTGCCACAAAATACTTTCTAATTCAAGCCGCGGCCTCTGCCACCCTATTATTCTCCAGCACAATCAACGCCTGAACTGCTGGAACCTGAGATATTACACAACTAACCAACCAACCAGCCTGTCTCATATTGACCATAGCATTGTCAATAAAACTAGGCCTAGCCCCACTTCACTTTTGACTCCCAGAAGTACTACAAGGATCAACACTAAAAACAGCACTAATCATTACCACATGACAAAAACTAGCCCCCACAGCCCTTCTATTCCTAACACACAGCTCGCTACATCCACCAGCTCTTCTCATAATAGGCCTATTCTCAACCCTTATTGGCGGCTGAGGCGGACTAAACCAAACACAAACACGAAAGATTATAGCATACTCCTCAATCGCCCATCTTGGATGAATGGTATCCGTCCTAACCCTGGCCCCAAACATTATACTTCTAAATCTAACATTATACATCCTAATAACCCTGCCCACATTCATACTGCTAATATTTTCATCTTCTAAAACCATCAAAGACCTAACAACAACTTGAGCCATCTCCCCTACAATAGCCGCCCTTTTACTAATCCTCCTGATATCAATAGCGGGACTTCCACCACTCACGGGATTCCTCCCAAAATGGTTAATCCTACAAGAGCTCGTCTCACACAACCTCACTGCTATAGCTGTAGCCATAGCCCTCTCAGCCCTACTAAGCCTGTTCTTTTACCTTCGTCTATCCTACACCACAGCACTAACCCTACCCCCAACCTCACCTCAAGATAAACTAAAATGACGCCTACAGCCCAAACTAAAAACAACAGCTATATCAACAATACTAGCCCTTTCCACCATGCTCCTCCCAATTTCCCCGGCCCTAATATAG----
WFB1143 ATGAACCCCTTTATAACCTCACTAATCATCTCAAGCCTGGCCTTGGGCACAATTATTACAATATCAAGCTTCCATTGATTGCTCGCCTGAGTCGGACTAGAGCTAAATACGCTAGCAATCATCCCAATCATCGCAAAACAACATCACCCCCGTGCAACAGAAGCTGCCACAAAATACTTTCTAATTCAAGCCGCGGCCTCTGCCACCCTATTATTCTCCAGCACAATCAACGCCTGAACTGCTGGAACCTGAGATATTACACAACTAACCAACCAACCAGCCTGTCTCATATTGACCATAGCATTGTCAATAAAACTAGGCCTAGCCCCACTTCACTTTTGACTCCCAGAAGTACTACAAGGATCAACACTAAAAACAGCACTAATCATTACCACATGACAAAAACTAGCCCCCACAGCCCTTCTATTCCTAACACACAGCTCGCTACATCCACCAGCTCTTCTCATAATAGGCCTATTCTCAACCCTTATTGGCGGCTGAGGCGGACTAAACCAAACACAAACACGAAAGATTATAGCATACTCCTCAATCACCCATCTTGGATGAATGGTATCCGTCCTAACCCTGGCCCCAAACATTATACTTCTAAATCTAACATTATACATCCTAATAACCCTGCCCACATTCATACTGCTAATATTTTCATCTTCTAAAACCATCAAAGACCTAACAACAACTTGAGCCATCTCCCCTACAATAGCCGCCCTTTTACTAATCCTCCTGATATCAATAGCGGGGCTTCCACCACTCACGGGATTCCTCCCAAAATGGTTAATCCTACAAGAGCTCGTCTCACACAACCTCACTGCTATAGCTGTAGCCATAGCCCTCTCAGCCCTACTAAGCCTGTTCTTTTACCTTCGTCTATCCTACACCACAGCACTAACCCTGCCCCCAACCTCACCTCAAGATAAACTAAAATGACGCCTACAGCCCAAACTAAAAACAACAGCTATATCAACAATACTAGCCCTTTCCACCATACTCCTCCCAATTTCCCCGGCCCTAATATAG----
WFB1144 ATGAACCCCTTTATAACCTCACTAATCATCTCAAGCCTGGCCTTGGGCACAATTATTACAATATCAAGCTTCCATTGATTGCTCGCCTGGGTCGGACTAGAACTAAATACGCTAGCAATCATCCCAATCATCGCAAAACAACATCACCCCCGTGCAACAGAAGCTGCCACAAAATACTTTCTAATTCAAGCCGCGGCCTCTGCCACCCTATTATTCTCCAGCACAATCAACGCCTGAACTGCTGGAACCTGAGATATTACACAACTAACCAACCAACCAGCCTGTCTCATATTGACCATAGCATTGTCAATAAAACTAGGCCTAGCCCCACTTCACTTTTGACTCCCAGAAGTACTACAAGGATCAACACTAAAAACAGCACTAATCATTACCACATGACAAAAACTAGCCCCCACAGCCCTTCTATTCCTAACACACAGCTCGCTACATCCACCAGCTCTTCTCATAATAGGCCTATTCTCAACCCTTATTGGCGGCTGAGGCGGACTAAACCAAACACAAACACGAAAGATTATAGCATACTCCTCAATCGCCCATCTTGGATGAATGGTATCCGTCCTAACCCTGGCCCCAAACATTATACTTCTAAATCTAACATTATACATCCTAATAACCCTGCCCACATTCATACTGCTAATATTTTCATCTTCTAAAACCATCAAAGACCTAACAACAACTTGAGCCATCTCCCCTACAATAGCCGCCCTTTTACTAATCCTCCTGATATCAATAGCGGGGCTTCCACCACTCACGGGATTCCTCCCAAAATGGTTAATCCTACAAGAGCTCGTCTCACACAACCTCACTGCTATAGCTGTAGCCATAGCCCTCTCAGCCCTACTAAGCCTGTTCTTTTACCTTCGTCTATCCTACACCACAGCACTAACCCTACCCCCAACCTCACCTCAAGATAAACTAAAATGACGCCTACAGCCCAAACTAAAAACAACAGCTATATCAACAATACTAGCCCTTTCCACCATGCTCCTCCCAATTTCCCCGGCCCTAATATAG----
WFB1145 ATGAACCCCTTTATAACCTCACTAATCATCTCAACCCTGGCCTTGGGCACAATTATTACAATATCAAGCTTCCATTGATTGCTCGCCTGAGTCGGACTAGAACTAAATACGCTAGCAATCATCCCAATCATCGCAAAACAACATCACCCCCGTGCAACAGAAGCTGCCACAAAATACTTTCTAATTCAAGCCGCGGCCTCTGCCACCCTATTATTCTCCAGCACAATCAACGCCTGAACTACTGGGACCTGGGATATTACACAACTAACCAACCAACCAGCCTGTCTCATATTGACCATAGCATTGTCAATAAAACTAGGCCTAGCCCCACTTCACTTTTGACTCCCAGAAGTACTACAAGGATCAACACTAAAAACAGCACTAATCATTACCACATGACAAAAACTAGCCCCCACAGCCCTTCTATTCCTAACACACAGCTCGCTACATCCACCAGCTCTTCTCATAATAGGCCTATTCTCAACCCTTATTGGCGGCTGAGGCGGACTAAACCAAACACAAACACGAAAGATTATAGCATACTCCTCAATCGCCCATCTTGGATGAATGGTATCCGTCCTAACCCTGGCCCCAAACATTATACTTCTAAATCTAACATTATACATCCTAATAACCCTACCCACATTCATACTGCTAATATTTTCATCTTCTAAAACCGTCAAAGACCTAACAACAACTTGAGCCATCTCCCCTACAATAGCCGCCCTTTTATTAATCCTCCTGATATCAATAGCGGGACTTCCACCACTCACGGGATTCCTCCCAAAATGGTTAATCCTACAAGAGCTCGTCTCACACAACCTCACTGCTATAGCTGTAGCCATAGCCCTCTCAGCCCTACTAAGCCTGTTCTTTTACCTTCGTCTATCCTACACCACAGCACTAACCCTACCCCCAACCTCACCTCAAGATAAACTAAAGTGACGCCTACAGCCCAAACTAAAAACAACAGCTATATCAACAATACTAGCCCTTTCCACCATACTCCTCCCAATTTCCCCAGCCCTAATATAG----
WFB1153 ATGAACCCCTTTATAACCTCACTAATCATCTCGAGCCTGGCCTTGGGCACAATTATTACAATATCAAGCTTCCATTGATTGCTCGCCTGGGTCGGACTAGAACTAAATACGCTAGCAATCATCCCAATCATCGCAAAACAACATCACCCCCGTGCAACAGAAGCTGCCACAAAATACTTTCTAATTCAAGCCGCGGCCTCTGCCACCCTATTATTCTCCAGCACAATCAACGCCTGAACTACTGGAACCTGAGATATTACACAACTAACCAACCAACCAGCCTGTCTCATATTGACCATGGCATTGTCAATAAAACTAGGCCTAGCCCCACTTCACTTTTGACTCCCAGAAGTACTACAAGGATCAACACTAAAAACAGCACTAATCATTACCACATGACAAAAACTAGCCCCCACAGCCCTTCTATTCCTAACACACAGCTCGCTACATCCACCAGCTCTTCTCATAATAGGCCTATTATCAACCCTTATTGGCGGCTGAGGCGGACTAAACCAAACACAAACACGAAAGATTATAGCATACTCCTCAATCGCCCATCTTGGATGAATGGTATCCGTCCTAACCCTGGCCCCAAACATTATACTTCTAAATCTAACATTATACATCCTAATAACCCTGCCCACATTCATACTGCTAATATTTTCATCTTCTAAAACCATCAAAGACCTAACAACAACTTGGGCCATCTCCCCTACAATAGCCGCCCTTTTACTAATCCTCCTGATATCAATAGCGGGGCTTCCCCCACTCACGGGATTCCTCCCAAAATGGTTAATCCTACAAGAGCTCATCTCACACAACCTCACTGCTATGGCTGTAGCCATAGCCCTCTCAGCCCTACTAAGCCTGTTCTTTTACCTTCGTCTATCCTACACCACAGCACTAACCCTACCCCCAACCTCACCTCAAGATAAACTAAAGTGACGCCTACAGCCCAAACTAAAAACAATAGCTATATCAACAATACTAGCCCTTTCCACCATACTCCTCCCAATTTCCCCAGCCCTAATATAG----
WFB1154 TGAACCCCCCTTATAGCCTCACTAATCCTAACCTCCTTGGCCCTAGGAACAATAATCACAATATCAAGCCACCACTGACTACTTGCCTGAATCGGACTAGAACTAAACACACTAGCCATCATCCCCCTCATTGCAAAACACCACCACCCTCGTGCAACCGAGGCCGCCACAAAATACTTTCTCATCCAAGCTGCTGCCTCTTCCACCCTTCTATTCTCAAGCACAATCAACGCCTGGTCAACAGGAACCTGAGATATTATACAACTTACAAATCACACAGCCTGCATTATACTAACTATAGCCCTATCAATAAAACTAGGCCTAGCCCCGATACACTTTTGACTACCAGAAGTTTTACAGGGCACCACATTAAAAACAGCACTAATTATTACCACCTGGCAAAAACTTGCCCCCATAACGCTACTTTTTTTAACTCACCAATCATTACACCCAACAGCCCTATTAACAATAGGCCTATTATCAACCCTTATCGGCGGATGGGGCGGACTAAACCAAACACAAACCCGAAAAATCATAGCATACTCCTCAATCGCCCACCTTGGCTGAATAGCGTCTATCCTCACACTAACCCCAAACATTCTAATCTTAAATCTTCTACTCTACCTACTAATAACGCTGGCAACATTCATGATACTCATAGCAACATCAGCAAAAACTATCAAAGACCTTACAACCATGTGAACAATCTCCCCAACAGCCGCAGCACTACTACTAATTCTCCTTATATCCATAGCAGGCCTCCCCCCGCTAACAGGCTTCATACCAAAATGATTGATTCTACAGGAACTAGTCTCACATAATATCGCCGTAATAGCAACAATATTAGTACTCTCAGCCCTACTTAGCCTCTTTTTCTACTTGCGACTCTCCTACACAACCGCACTCACATTATCACCAACCTCCCCACAAAACAAACTAAAGTGACGATTTCAACCA------AAACAAACAATGCTCGCCATGACATTAACCCTATCTATAATGTTGCTCCCAATCACACCAATTTTTATCTAA----
WFB1159 ATGAACCCCATTATAACCTCACTAATTATTTCAAGCCTAGCCCTAGGCACAGTAATCACAATATCAAGCTTCCACTGATTACTTGCCTGAATTGGACTAGAACTAAACACCCTAGCAATCATCCCCATCATTGCAAAACAACATCACCCTCGCGCAACAGAAGCCGCCACAAAATACTTTCTGATCCAAGCCGCGGCCTCGGCAACTTTACTCTTCTCAAGCACAATCAATGCTTGAACCACAGGAACCTGGGATATTACACAACTAACCAACCAACCTGCCTGCATTATACTAACCATGGCACTGTCAATAAAACTAGGCCTCGCCCCACTACACTTTTGACTTCCAGAGGTGTTACAGGGGTCAACACTAAAAACAGCACTAATCATTACCACATGACAAAAACTAGCCCCTACAGCCCTACTATTCTTAACACACAGCTCACTACACCCACCAACCCTCCTCACAATAGGCCTATTATCAACACTTATCGGCGGCTGAGGAGGACTAAACCAAACACAAACACGAAAAATTATAGCATACTCATCGATCGCCCACCTAGGATGAATGGCATCCGTCCTAACCCTTGCCCCAAACATCATACTCCTAAACCTGATACTATACATCCTAATAACAACCCCAACATTTATACTACTAATGTATTCATCATCTAAAACCATCAAAGACCTGACAACAACATGAGCCATCTCCCCAACAATGGCCGCCCTCCTACTGATCCTCCTCATATCAATGGGGGGCCTTCCACCCCTTACAGGCTTCCTCCCAAAATGATTAATTCTACAAGAACTCATTTCACATAACCTTACCGCTATAGCTACAATTATGGCCCTTTCCGCCCTATTAAGCCTCTTCTTTTACCTTCGCCTATCCTACACCACAGCACTAACTATAGCCCCAACATCACCACAAGACAAACTAAAATGGCGCCTACGGCCTAAACTAAAAACAACGGCCATATCTACTATACTAGCCCTCTCCATCCTACTACTCCCAATTTCCCCCGCCCTGATATAG----
WFB1237 ATGAACCCCTTTATAACCTCACTAATCATCTCAACCCTGGCCTTGGGCACAATTATTACAATATCAAGCTTCCATTGATTGCTCGCCTGAGTCGGACTAGAACTAAATACGCTAGCAATCATCCCAATCATCGCAAAACAACATCACCCCCGTGCAACAGAAGCTGCCACAAAATACTTTCTAATTCAAGCCGCGACCTCTGCCACCCTATTATTCTCCAGCACAATCAACGCCTGAACTACTGGAACCTGGGATATTACACAACTAACCAACCAACCAGCCTGTCTCATATTGACCATAGCATTGTCAATAAAACTAGGCCTAGCCCCACTTCACTTTTGACTCCCAGAAGTACTACAAGGATCAACACTAAAAACAGCACTAATCATTACCACATGACAAAAACTAGCCCCCACAGCCCTTCTATTCCTAACACACAGCTCGCTACATCCACCAGCTCTTCTCATAATAGGCCTATTCTCAACCCTTATTGGCGGCTGAGGCGGACTAAACCAAACACAAACACGAAAGATTATAGCATACTCCTCAATCGCCCATCTTGGATGAATGGTATCCGTCCTAACCCTGGCCCCAAACATTATACTTCTAAATCTAACATTATACATCCTAATAACCCTGCCCACATTCATACTGCTAATATTTTCATCTTCTAAAACCATCAAAGACCTAACAACAACTTGAGCCATCTCCCCTACAATAACCGCCCTTTTATTAATCCTCCTGATATCAATAGCGGGACTTCCACCACTCACGGGATTCCTCCCAAAATGGTTAATCCTACAAGAGCTCGTCTCACACAACCTCACTGCTATAGCTGTAGCCATAGCCCTCTCAGCCCTACTAAGCCTGTTCTTTTACCTTCGTCTATCCTACACCACAGCACTAACCCTACCCCCAACCTCACCTCAAGATAAACTAAAGTGACGCCTACAGCCCAAACTAAAAACAACAGCTATATCAACAATACTAGCCCTTTCCACCATACTCCTCCCAATTTCCCCAGCCCTAATATAG----
WFB1239 ATGAACCCCTTTATAACCTCACTAATCATCTCAAGCCTGGCCTTGGGCACAATTATTACAATATCAAGCTTCCATTGATTGCTCGCCTGGGTCGGACTAGAACTAAATACGCTAGCAATCATCCCAATCATCGCAAAACAACATCACCCCCGTGCAACAGAAGCTGCCACAAAATACTTTCTAATTCAAGCCGCGGCCTCTGCCACCCTATTATTCTCCAGCACAATCAACGCCTGAACTGCTGGAACCTGAGATATTACACAACTAACCAACCAACCAGCCTGTCTCATATTGACCATAGCATTGTCAATAAAACTAGGCCTAGCCCCACTTCACTTTTGACTCCCAGAAGTACTACAAGGATCAACACTAAAAACAGCACTAATCATTACCACATGACAAAAACTAGCCCCCACAGCCCTTCTATTCCTAACACACAGCTCGCTACATCCACCAGCTCTTCTCATAATAGGCCTATTCTCAACCCTTATTGGCGGCTGAGGCGGACTAAACCAAACACAAACACGAAAGATTATAGCATACTCCTCAATCGCCCATCTTGGATGAATGGTATCCGTCCTAACCCTGGCCCCAAACATTATACTTCTAAATCTAACATTATACATCCTAATAACCCTGCCCACATTCATACTGCTAATATTTTCATCTTCTAAAACCATCAAAGACCTAACAACAACTTGAGCCATCTCCCCTACAATAGCCGCCCTTTTACTAATCCTCCTGATATCAATAGCGGGACTTCCACCACTCACGGGATTCCTCCCAAAATGGTTAATCCTACAAGAGCTCGTCTCACACAACCTCACTGCTATAGCTGTAGCCATAGCCCTCTCAGCCCTACTAAGCCTGTTCTTTTACCTTCGTCTATCCTACACCACAGCACTAACCCTACCCCCAACCTCACCTCAAGATAAACTAAAATGACGCCTACAGCCCAAACTAAAAACAACAGCTATATCAACAATACTAGCCCTTTCCACCATGCTCCTCCCAATTTCCCCGGCCCTAATATAG----
WFB1240 ATGAACCCCTTTATAACCTCACTAATCATCTCAACCCTGGCCTTGGGCACAATTATTACAATATCAAGCTTCCATTGATTGCTCGCCTGAGTCGGACTAGAACTAAATACGCTAGCAATCATCCCAATCATCGCAAAACAACATCACCCCCGTGCAACAGAAGCTGCCACAAAATACTTTCTAATTCAAGCCGCGGCCTCTGCCACCCTATTATTCTCCAGCACAATCAACGCCTGAACTACTGGAACCTGAGATATTACACAACTAACCAATCAACCAGCCTGTCTCATATTGACCATAGCATTGTCAATAAAACTAGGCCTAGCCCCACTTCACTTTTGACTCCCAGAAGTACTACAAGGATCAACACTAAAAACAGCACTAATCATTACCACATGACAAAAACTAGCCCCCACAGCCCTTCTATTCCTAACACACAGCTCGCTACATCCACCAGCTCTTCTCATAATAGGCCTATTCTCAACCCTTATTGGCGGCTGAGGCGGACTAAACCAAACACAAACACGAAAGATTATAGCATACTCCTCAATCGCCCATCTTGGATGAATGGTATCCGTCCTAACCCTGGCCCCAAACATTATACTTCTAAATCTAACATTATACATCCTAATAACCCTGCCCACATTCATACTGCTAATATTTTCATCTTCTAAAACCATCAAAGACCTAACAACAACTTGAGCCATCTCCCCTACAATAGCCGCCCTTTTATTAATCCTCCTGATATCAATAGCGGGACTTCCACCACTCACGGGATTCCTCCCAAAATGGTTAATCCTACAAGAACTCGTCTCACACAACCTCACTGCTATAGCTGTAGCCATAGCCCTCTCAGCCCTACTAAGCCTGTTCTTTTACCTTCGTCTATCCTACACCACAGCACTAACCCTACCCCCAACCTCACCTCAAGATAAACTAAAGTGACGCCTACAGCCCAAACTAAAAACAACAGCTATATCAACAATACTAGCCCTTTCCACCATACTCCTCCCAATTTCCCCAGCCCTAATATAG----
WFB1246 ATGAACCCCTTTATAACCTCACTAATCATCTCAAGCCTGGCCTTGGGCACAATTATTACAATATCAAGCTTCCATTGATTGCTCGCCTGGGTCGGACTAGAACTAAATACGCTAGCAATCATCCCAATCATCGCAAAACAACATCACCCCCGTGCAACAGAAGCTGCCACAAAATACTTTCTAATTCAAGCCGCGGCCTCTGCCACCCTATTATTCTCCAGCACAATCAACGCCTGAACTGCTGGAACCTGAGATATTACACAACTAACCAACCAACCAGCCTGTCTCATATTGACCGCAGCATTGTCAATAAAACTAGGCCTAGCCCCACTTCACTTTTGACTCCCAGAAGTACTACAAGGATCAACACTAAAAACAGCACTAATCATTACCACATGACAAAAACTAGCCCCCACAGCCCTTCTATTCCTAACACACAGCTCGCTACATCCACCAGCTCTTCTCATAATAGGCCTATTCTCAACCCTTATTGGCGGCTGAGGCGGACTAAACCAAACACAAACACGAAAGATTATAGCATACTCCTCAATCGCCCATCTTGGATGAATGGTATCCGTCCTAACCCTGGCCCCAAACATTATACTTCTAAATCTAACATTATACATCCTAATAACCCTGCCCACATTCATACTGCTAATATTTTCATCTTCTAAAACCATCAAAGACCTAACAACAACTTGAGCCATCTCCCCTACAATAGCCGCCCTTTTACTAATCCTCCTGATATCAATAGCGGGACTTCCACCACTCACGGGATTCCTCCCAAAATGGTTAATCCTACAAGAGCTCGTCTCACACAACCTCACTGCTATAGCTGTAGCCATAGCCCTCTCAGCCCTACTAAGCCTGTTCTTTTACCTTCGTCTATCCTACACCACAGCACTAACCCTACCCCCAACCTCACCTCAAGATAAACTAAAATGACGCCTACAGCCCAAACTAAAAACAACAGCTATATCAACAATACTAGCCCTTTCCACCATGCTCCTCCCAATTTCCCCGGCCCTAATATAG----
WFB1248 ATGAACCCCTTTATAACCTCACTAATCATCTCGAGCCTGGCCTTGGGCACAATTATTACAATATCAAGCTTCCATTGATTGCTCGCCTGGGTCGGACTAGAACTAAATACGCTAGCAATCATCCCAATCATCGCAAAACAACATCACCCCCGTGCAACAGAAGCTGCCACAAAATACTTTCTAATTCAAGCCGCGGCCTCTGCCACCCTATTATTCTCCAGCACAATCAACGCCTGAACTACTGGAACCTGAGATATTACACAACTAACCAACCAACCAGCCTGTCTCATATTGACCATGGCATTGTCAATAAAACTCGGCCTAGCCCCACTTCACTTTTGACTCCCAGAAGTACTACAAGGATCAACACTAAAAACAGCACTAATCATTACCACATGACAAAAACTAGCCCCCACAGCCCTTCTATTCCTAACACACAGCTCGCTACATCCACCAGCTCTTCTCATAATAGGCCTATTATCAACCCTTATTGGCGGCTGAGGCGGACTAAACCAAACACAAACACGAAAGATTATAGCATACTCCTCAATCGCCCATCTTGGATGAATGGTATCCGTCCTAACCCTGGCCCCAAACATTATACTTCTAAATCTAACATTATACATCCTAATAACCCTGCCCACATTCATACTGCTAATATTTTCATCTTCTAAAACCATCAAAGACCTAACAACAACTTGGGCCATCTCCCCTACAATAGCCGCCCTTTTACTAATCCTCCTGATATCAATAGCGGGGCTTCCCCCACTCACGGGATTCCTCCCAAAATGGTTAATCCTACAAGAGCTCATCTCACACAACCTCACTGCTATGGCTGTAGCCATAGCCCTCTCAGCCCTACTAAGCCTGTTCTTTTACCTTCGTCTATCCTACACCACAGCACTAACCCTACCCCCAACCTCACCTCAAGATAAACTAAAGTGACGCCTACAGCCCAAACTAAAAACAATAGCTATATCAACAATACTAGCCCTTTCCACCATACTCCTCCCAATTTCCCCAGCCCTAATATAG----
WFB1281 ATGAACCCCTTTATAACCTCACTAATCATCTCGAGCCTGGCCTTGGGCACAATTATTACAATATCAAGCTTCCATTGATTGCTCGCCTGGGTCGGACTAGAACTAAATACGCTAGCAATCATCCCAATCATCGCAAAACAACATCACCCCCGTGCAACAGAAGCTGCCACAAAATACTTTCTAATTCAAGCCGCGGCCTCTGCCACCCTATTATTCTCCAGCACAATCAACGCCTGAACTACTGGAACCTGAGATATTACACAACTAACCAACCAACCAGCCTGTCTCATATTGACCATGGCATTGTCAATAAAACTAGGCCTAGCCCCACTTCACTTTTGACTCCCAGAAGTACTACAAGGATCAACACTAAAAACAGCACTAATCATTACCACATGACAAAAACTAGCCCCCACAGCCCTTCTATTCCTAACACACAGCTCGCTACATCCACCAGCTCTTCTCATAATAGGCCTATTATCAACCCTTATTGGCGGCTGAGGCGGACTAAACCAAACACAAACACGAAAGATTATAGCATACTCCTCAATCGCCCATCTTGGATGAATGGTATCCGTCCTAACCCTGGCCCCAAACATTATACTTCTAAATCTAACATTATACATCCTAATAACCCTGCCCACATTCATACTGCTAATATTTTCATCTTCTAAAACCATCAAAGACCTAACAACAACTTGGGCCATCTCCCCTACAATAGCCGCCCTTTTACTAATCCTCCTGATATCAATAGCGGGGCTTCCCCCACTCACGGGATTCCTCCCAAAATGGTTAATCCTACAAGAGCTCATCTCACACAACCTCACTGCTATGGCTGTAGCCATAGCCCTCTCAGCCCTACTAAGCCTGTTCTTTTACCTTCGTCTATCCTACACCACAGCACTAACCCTACCCCCAACCTCACCTCAAGATAAACTAAAGTGACGCCTACAGCCCAAACTAAAAACAATAGCTATATCAACAATACTAGCCCTTTCCACCATACTCCTCCCAATTTCCCCAGCCCTAATATAG----
WFB1283 TGAACCCCCCTCATAACTTCATTAATTATCTCAACACTGGCCATCAGTACAATAATTACAATAACAAGCTTTCATTGACTACTTGCTTGAATTGGCTTAGAACTGAACACTTTGGCAATTATCCCAATCATCGCAAAACAACACCACCCACGCGCAACAGAAGCTGCCACAAAATACTTCTTGATCCAAGCTGCAGCCTCCGCCACCCTACTATTCTCAAGCACCCTTAATGCTTGATCAACAGGGACCTGAGATATTACACACATAACCAATCAACCCGCCTGCATTCTACTTACTATAGCACTATCAATAAAACTAGGCCTCGCCCCTATACACTTCTGACTCCCAGAAGTACTACAAGGATCTACACTAAAAACAGCACTAATCATTACCACATGACAAAAACTAGCCCCAGCAACCCTATTATTATTAACACATAGCTCACTACACCCACCCACTCTCCTAACGATGGGTTTATTATCTACACTTATCGGGGGCTGAGGCGGCCTAAACCAGACACAAACACGAAAAATCATGGCATACTCCTCAATCGCCCACCTGGGGTGAATAGCATCCGTCTTAACCCTGACCCCAAACATTTTAATCCTAAACCTACTAATCTACATCCTAATAACACTACCCACATTCATGCTATTAATGTTATCTACATCAAAAACTATTAAAGACATAACAACAACCTGAGCCGTATCCCCGACCATGGCCGCCTTACTACTAATTCTACTTATATCCATAGGAGGCCTTCCACCACTCACAGGCTTTATACCAAAATGATTAATTTTACAAGAACTTATCTCACACAACCTCGCCGCTATTGCCACAGCCATAGCACTATCAGCCCTACTAAGCCTCTTCTTCTACCTTCGCCTATCTTATACAACAGCACTTACTTTAGCCCCAACCTCCCCACAAAACAAATTAAAATGACGACTACAACCTAAATTAAATACAACAATCATATCAACAACACTAACCCTATCAATTTTACTACTTCCAATAACCCCCACCCTAGTATAA----
WFB1329 ATGAATCCCATTATAACCTCAATTATTATATCAAGCCTAGCCCTAGGTACAATCATCACAATAACAAGTTTCCACTGATTAATAGCCTGAGTAGGACTAGAATTAAATACACTAGCCATCATCCCCATTATTGCAAAACAACACCACCCACGGGCCACAGAGGCCACCACAAAATACTTCTTAACCCAAGCAGCAGCCTCAGCTACTATCCTATTTTCAAGCACACTTAACGCCTGAGCCACAGGATCATGAGACATCACACAACTTACAAACCAACCAGCCTCTATTATATTAACAATAGCCCTAACAATAAAACTAGGCCTCGCCCCCCTACATTTCTGACTTCCAGAGGTCTTACAAGGCACATCCTTAAAAACAGCTCTTATTATTACAACCTGACAAAAACTGGCCCCCTTATCCCTCCTTTATTTAACTTATCCATCACTTCACCCAACATTATTAATAACAATAGCATTATTATCAGCCCTAGTTGGTGGCTGAGGAGGAATAAATCAAACCCAAACCCGAAAAATCATAGCCTATTCATCTATCGCCCACCTCGGCTGAATAGCAGCAATTCTAACCCTCTCTCCAAACATTTTACTCTTAAACCTAACCCTTTATATCCTAATAACAATAGCCACATTTATAATACTTATTATAACCACATCAAAAACAATTAAAGACCTAACAACAATCTGACCCATCTCCCCAACAGCCTCCACCCTAACCCTAATTCTCTTAATGTCCCTAGGGGGCCTCCCTCCCCTAACCGGCTTCATACCAAAATGACTAATTTTACAAGAATTAATCGACCACAGCCTATCCCTCACAGCAATAATTCTAGCCTTCTCCGCACTACTGAGCCTATTCTTTTACCTCCGATTATCCTATGTAACAGCACTAACCCTCCACCCTTCCACCACACAAAATAAGTATAAGTGACGCCTGCCCTCAAAACTAAAAACAACAATAATAACCACAACTCTAACACTCTCAATCTTAATAATACCAGCCATACCCGCCCTTATATAG----
WFB1402 ATGAATCCTATTATAACCGTACTAATTATATCAAGCCTCATCCTGGGCACAACAATCACACTATCTAGCTTTCACTGACTACTTGCCTGAATTGGCCTAGAACTAAACACCCTAGCAATTATCCCCATTATCGCAAAACAACACCACCCCCGCGCAACAGAAGCCGCCACAAAATACTTCCTAGTCCAAGCTGCAGCCTCCGCCACACTACTATTCTCAAGCACAATTAACGCCTGAACAACGGGCACCTGAGACATTACACAACTAACCAACCAGCCCGCCTGCATCATACTAACTATAGCACTAGCTATAAAACTCGGCTTAGCCCCACTACACTTTTGACTACCAGAAGTACTTCAAGGATCCACACTAAACACCGCACTAATCATTGCTACCTGACAAAAACTAGCCCCAGCAACCCTACTACTATTAACACACAACTCACTACACCCGCATACACTCCTAACAATGGGCCTACTATCAACACTAGTCGGGGGTTGGGGCGGGTTAAACCAGACACAGACACGAAAAATTATAGCCTACTCCTCAATTGCCCACCTAGGCTGAATAGCCTCTGTCCTAACACTAGCCCCTAACATTATGATCTTAAACCTGACACTATACATCCTAATAACACTCCCCACATTCATGATACTGATATTTACCTCATCAAAAACAATCAAAGACCTTACAACCACATGGGCCGTCTCCCCAACTATGACCGCCCTACTATTAATGCTCTTAATATCTATGGGAGGCCTACCCCCACTAACAGGCTTTATACCGAAATGATTAATCTTACAAGAACTAATATCACACAACCTGGCTACTTTGGCAACAACCATGGCCCTCTCTGCCCTACTCAGCCTATTCTTCTACCTTCGCCTATCCTACACAACAACACTAACCCTCTCCCCCGCCTCACCACAAAACAAAATAAAATGGCGCCTCCAACCTAAACTAAAAACAACACTAATATCTGCGACACTAATCCTATCTATCCTGCTCCTTCCCATCACCCCAGCCCTAATCTAA----
WFB1425 ATGAATCCTATTATAACCGTACTAATTATATCAAGCCTCATCCTGGGCACAACAATCACACTATCTAGCTTTCACTGACTACTTGCCTGAATTGGCCTAGAACTAAACACCCTAGCAATTATCCCCATTATCGCAAAACAACACCACCCCCGCGCAACAGAAGCCGCCACAAAATACTTCCTAGTCCAAGCTGCAGCCTCCGCCACACTACTATTCTCAAGCACAATTAACGCCTGAACAACGGGCACCTGAGACATTACACAACTAACCAACCAGCCCGCCTGCATCATACTAACTATAGCACTAGCTATAAAACTCGGCTTAGCCCCACTACACTTTTGACTACCAGAAGTACTTCAAGGATCCACACTAAACACCGCACTAATCATTGCTACCTGACAAAAACTAGCCCCAGCAACCCTACTACTATTAACACACAACTCACTACACCCGCATACACTCCTAACAATGGGCCTACTATCAACACTAGTCGGGGGTTGGGGCGGGTTAAACCAGACACAGACACGAAAAATTATAGCCTACTCCTCAATTGCCCACCTAGGCTGAATAGCCTCTGTCCTAACACTAGCCCCTAACATTATGATCTTAAACCTGACACTATACATCCTAATAACACTCCCCACATTCATGATACTGATATTTACCTCATCAAAAACAATCAAAGACCTTACAACCACATGGGCCGTCTCCCCAACTATGACCGCCCTACTATTAATGCTCTTAATATCTATGGGAGGCCTACCCCCACTAACAGGCTTTATACCGAAATGATTAATCTTACAAGAACTAATATCACACAACCTGGCTACTTTGGCAACAACCATGGCCCTCTCTGCCCTACTCAGCCTATTCTTCTACCTTCGCCTATCCTACACAACAACACTAACCCTCTCCCCCGCCTCACCACAAAACAAAATAAAATGGCGCCTCCAACCTAAACTAAAAACAACACTAATATCTGCGACACTAATCCTATCTATCCTGCTCCTTCCCATCACCCCAGCCCTAATCTAA----
WFB1428 ATGAACCCTATTATAACCGCACTAATTATATCAAGCCTCATCCTGGGCACAACAATCACACTGTCTAGCTTCCACTGACTACTTGCCTGAATTGGCCTAGAACTAAACACCCTAGCAATTACCCCCATTATCGCAAAACAACACCACCCCCGCGCAACAGAAGCCGCCACAAAATACTTCCTAGTCCAAGCTGCAGCCTCCGCCACACTGCTATTCTCAAGCACAATTAATGCCTGAACAACGGGCACTTGAGACATTACACAACTAACCAACCAGCCCGCCTGCATCATACTAACTATAGCACTAGCTATAAAACTCGGCTTAGCCCCACTACACTTTTGACTACCAGAAGTACTTCAAGGATCCACACTAAACACCGCACTAATCATTGCTACCTGACAAAAACTAGCCCCAGCAGCCCTACTACTATTAACACACAACTCACTACACCCACACACACTCCTAACAATGGGCCTACTATCAACACTAATCGGGGGCTGGGGCGGGTTGAACCAGACACAGACACGAAAAATTATAGCCTACTCCTCAATTGCCCACCTAGGCTGAATAGCCTCTGTCCTAACACTAGCCCCTAACATTATGATCTTAAACCTGACACTATACATCCTAATAACACTCCCCACATTCATGATACTGATATTTACCTCATCAAAAACAATCAAAGACCTTACAACCACATGGGCCGTCTCCCCAACTATGACCGCCCTACTATTAATGCTCTTAATATCTATAGGAGGCTTACCCCCACTAACAGGCTTTATACCGAAATGATTAATCTTACAAGAACTAATATCACACAACCTAGCTACTTTGGCAACAACCATGGCCCTCTCTGCCCTACTCAGCCTATTCTTCTACCTTCGCCTGTCCTACACAACAGCACTAACCCTCTCCCCCACCTCACCACAAAACAAAATAAAATGGCGCCTCCAACCTAAACTAAAAACAACACTAATATCTGCGACACTAATCCTATCTATACTGCTCCTTCCCATCACCCCAGCCCTAATCTAA----
WFB1506 ATGAACCCTATTATAACCACAATCATCACCTCAGCCCTTGCCACTGGCACAATCATCACAATATCAAGCCACCATTGACTCCTGGCCTGAGTCGGACTAGAATTAAATACATTAGCCATCATCCCAATTATCGCAAAACAGCACCACCCCCGAGCAACAGAGGCTACCACAAAATACTTCCTAACACAAGCAGCAGCCTCAGCCACCATTCTATTCTCAAGCATCACCAACGCCTGACTTACAGGAACATGAGACATCACCCAACTTACAAGCCAGCCAGCAAGTCTTATATTAACAGCAGCCTTAGCAATAAAACTAGGGCTGGCCCCACTACACTTCTGACTCCCCGAAGTATTACAGGGCACCTCACTAAAAACAGCATTCCTCATTACAACCTGACAAAAACTCGCCCCCTTGTCCCTACTCTATCTAACCCACCCCTCATTAAACCCTTTAATGCTAATAACGATGGGCCTTTTATCTACACTAATTGGAGGTTGGGGAGGCATAAACCAAACACAAACCCGAAAAATCATAGCATTTTCATCCATCGCCCACCTTGGCTGAATAGCCTCCGTCCTAACACTCTCTCCAAATATCCTACTCTTAAACCTAGCCCTCTACCTTTTAATAACAGGAGCAACATTTATAACCCTCATTATAACCTCATCAAAAACAATCAAAGATATAACAATAGCCCGAGCCCTCTCCCCAACAACAGCAGCTGTAGTATTAATACTACTTATATCAATAGGAGGCCTTCCCCCTCTCACGGGCTTTATACCAAAATGGCTCATCCTACAAGAGCTAATCAACCACAACCTACAACTCACAGCAGTAATTCTAGCCCTCTCATCCCTACTAAGCCTCTTCTTCTATCTACGACTATCCTACGTAACAACATTAACCCTACACCCCTCTACAACACAAAACAAGTACAAATGACGCATCTCATCAAAATTAAAAACAACAATAATAGCCTCAGCCCTGGTATTATCAACCCTCCTCCTCCCAGTGACCCCAACCCTGATCTAG----
WFB1511 ATGAATCCTATTATAACCGCACTAATTATATCAAGCCTCATCCTGGGCACAACAATCACACTGTCTAGCTTCCACTGACTACTTGCCTGAATTGGCCTAGAACTAAACACCCTAGCAATTATCCCCATTATCGCAAAACAACACCACCCCCGCGCAACAGAAGCCGCCACAAAATACTTCCTAGTCCAAGCTGCAGCCTCCGCCACACTGCTATTCTCAAGCACAATTAATGCCTGAACAACGGGCACTTGAGACATTACACAACTAACCAACCAGCCCGCCTGCATCATACTAACTATAGCACTAGCTATAAAACTCGGCTTAGCCCCACTACACTTTTGACTACCAGAAGTACTTCAAGGATCCACACTAAACACCGCACTAATCATTGCTACCTGACAAAAACTAGCCCCAGCAGCCCTACTACTATTAACACACAACTCACTACACCCGCACACACTCCTAACAATGGGCCTACTATCAACACTAATCGGGGGCTGGGGCGGGTTGAACCAGACACAGACACGAAAAATTATAGCCTACTCCTCAATTGCCCACCTAGGCTGAATAGCCTCTGTCCTAACACTAGCCCCTAACATTATGATCTTAAACCTGACACTATACATCCTAATAACACTCCCCACATTCATGATACTGATATTTACCTCATCAAAAACAATCAAAGACCTTACAACCACATGGGCCGTCTCCCCAACTATGACCGCCCTACTATTAATGCTCTTAATATCTATAGGAGGCTTACCCCCACTAACAGGCTTTATACCGAAATGATTAATCTTACAAGAACTAATATCACACAACCTGGCTACTTTGGCAACAACCATGGCCCTCTCTGCCCTACTCAGCCTATTCTTCTACCTTCGCCTGTCCTACACAACAGCACTAACCCTCTCCCCCACCTCACCACAAAACAAAATAAAATGGCGCCTCCAACCTAAACTAAAAACAACACTAATATCTGCGACACTAATCCTATCTATACTGCTCCTTCCCATCACCCCAGCCCTAATCTAA----
WFB1584 ATGAACCCAATTATAACCTCACTAATTATCTCAAGCTTAGCCATAGGCACAGTAATCACAATATCAAGCTTCCATTGAATACTTGCCTGGGTGGGCCTAGAACTAAACACACTAGCAATTATCCCAATCATTGCAAAACAACATCACCCACGTGCAACAGAAGCTGCCACAAAATACTTTTTAATCCAGGCCGCAGCTTCAGCCACCCTTTTATTCTCCAGCACACTTAATGCCTGAGCAACCGGAACATGAGACATTACACAACTCACAAACCAACCCGCATGCATTATATTAACCATGGCCCTGGCCATAAAACTAGGTTTAGCCCCATTACACTTTTGACTACCAGAAGTTTTACAAGGTTCTACATTAAAAACAGCATTAATCATCGCCACTTGACAAAAACTAGCCCCATCAGCCCTTCTATTCTTAACCCACAGCTCACTTCACCCATCAACCCTCCTAACAATAGGCCTCCTGTCAACACTAATCGGAGGATGAGGCGGCCTAAACCAAACACAAACACGAAAAATCATAGCATACTCCTCAATCGCCCATTTAGGATGAATAGCCTCCGTACTAACCTTGGCCCCAAATATTATGATCCTAAATTTAACACTATACATTTTAATGACCCTGCCGGCATTTTTACTACTTATATTCTCTTCATCAAAAACCATTAAAGACCTAACAACCACCTGATCCATTTCCCCAACAATAGCCGCCCTTCTATTAATTCTCCTGATATCTATAGGAGGATTACCCCCACTGACGGGCTTCATACCAAAATGATTAATTCTCCAAGAACTGCTCTCACATAACCTCACCCCCATAGCCACAGCCCTAGCACTATCTGCCCTACTAAGCCTATTCTTCTACCTCCGACTATCCTATGCAACAGCACTAACTCTCTCTCCATCCTCCCCCCAAGATAAATTAAAGTGACGCCTCCAACCAAAATTAAAAACAACAATAATATCCGCAACACTGGCCCTATCCGCCTTACTACTTCCAATAACCCCCGCCTTGTTATAG----
